# Supplementary material for: TgJosephin and TgRad23 are important for anti-IFN-γ virulence via deubiquitination of SPM1 in Toxoplasma
Source: mSphere. 2026 Apr 13;11(5):e00137-26. doi: 10.1128/msphere.00137-26 (PMC13203982; doi:10.1128/msphere.00137-26)
Supplement: Table S1 — Primers, reagents, and tools used in this study. [file msphere.00137-26-s0007.xlsx]

## Sheet: S1A Primers used in this study
Supplementary Table S1. Primers, reagents, and tools used in this study. (A) Primers used in this study.
Primer names	Enzymes	Sequences (5'-3')	Resulting plasmids and descriptions
TgCapZB_gRNA1_F	-	aagttgTTCGCCGGTCCCGGCAGCGAg	TgCapZB gRNA1
TgCapZB_gRNA1_R	-	aaaacTCGCTGCCGGGACCGGCGAAca	TgCapZB gRNA1
TgCapZB_gRNA2_F	-	aagttgGTCCTGGCGGGCGCAGCATGg	TgCapZB gRNA2
TgCapZB_gRNA2_R	-	aaaacCATGCTGCGCCCGCCAGGACca	TgCapZB gRNA2
TgCapZB_targeting_R	-	TCCGTCGCCTTCTCAATTGTCGCTTCCCGACCTCGGTCGCAGAAAGGACCTCGAGCCCCGATAACTTCGTATAATGTATGCTATACGAAGTTATgatccccctccaccgcggtgtcact	Generation of Δ219290 (ΔTgCapZB) parasites
TgCapZB_targeting_F	-	ACGAACGGAGCACCTGGAACAAGGGAGGTGAGAAGCTGCTGCGGAGCGCCAGGTTTGTCGATAACTTCGTATAGCATACATTATACGAAGTTATagcttgatcagcacgaaaccttgca	Generation of Δ219290 (ΔTgCapZB) parasites
TgCapZB_qF	-	GAGTCTGTGCATGTGGTGGA	Quantitative RT-PCR
TgCapZB_qR	-	TCGCTTGTTCGAGTGAGCAT	Quantitative RT-PCR
TgRqc2_gRNA1_F	-	aagttgACTGGACGTCCGGGCTCTCGg	TgRqc2 gRNA1
TgRqc2_gRNA1_R	-	aaaacCGAGAGCCCGGACGTCCAGTca	TgRqc2 gRNA1
TgRqc2_gRNA2_F	-	aagttgCATCCAGAAGCAGCTGACGGg	TgRqc2 gRNA2
TgRqc2_gRNA2_R	-	aaaacCCGTCAGCTGCTTCTGGATGca	TgRqc2 gRNA2
TgRqc2_targeting_F	-	GGTGGAGCGCTGCATTCGCTGCGCCCGTGCGTCCGCCGTTCCCTGCGTTTCTTCTTGTCTATAACTTCGTATAGCATACATTATACGAAGTTATagcttgatcagcacgaaaccttgca	Generation of Δ214090 (ΔTgRqc2) parasites
TgRqc2_targeting_R	-	GGGGCTGAGACACTTTGCTGCATGTTTACTCCTCAGCTGTGACGGTCTTTTTCTTCTGCTATAACTTCGTATAATGTATGCTATACGAAGTTATgatccccctccaccgcggtgtcact	Generation of Δ214090 (ΔTgRqc2) parasites
TgRqc2_qF	-	GAAAGGCGGGAGTTGAAGGA	Quantitative RT-PCR
TgRqc2_qR	-	TTTGGCTGCATTGTTCCGTG	Quantitative RT-PCR
SPM1_gRNA1_F	-	aagttgCACACCCAAGAAGTTGCCGTg	SPM1 gRNA1
SPM1_gRNA1_R	-	aaaacAACTTCTTGGGTGTGTTTGAca	SPM1 gRNA1
SPM1_gRNA2_F	-	aagttgGAACCACGTTTTCTGGGACCg	SPM1 gRNA2
SPM1_gRNA2_R	-	aaaacGGTCCCAGAAAACGTGGTTCca	SPM1 gRNA2
SPM1_targeting_F	-	CATTTACGCCACGCCAGAAAATGTCGGGAGGAAACTCAAACACACCCAAGAAGTTGCCGTATAACTTCGTATAGCATACATTATACGAAGTTATagcttgatcagcacgaaaccttgca	Generation of Δ263520 (Δspm1) parasites
SPM1_targeting_R	-	CAGTGCATGCTATTCGCTCACATAACAAGCCCGAGGTTTAGTACCACTGTTTCGTGTCCGATAACTTCGTATAATGTATGCTATACGAAGTTATgatccccctccaccgcggtgtcact	Generation of Δ263520 (Δspm1) parasites
SPM1_qF	-	CGTTCAACGCTCAGTCTTGC	Quantitative RT-PCR
SPM1_qR	-	AGCTTCACCTCAACGGTCTG	Quantitative RT-PCR
BglII-SPM1_F	BglII	agatctACCATGTCGGGAGGAAAC	SPM1 cDNA
SPM1-HA-NotI_R	NotI	GCGGCCGCTAagcgtaatctggaacatcgtatgggtaCCACTGTT	SPM1 cDNA
TgRad23_gRNA1_F	-	aagttgCAATGAGGAGGCGGAGCTCGg	TgRad23 gRNA1
TgRad23_gRNA1_R	-	aaaacCGAGCTCCGCCTCCTCATTGca	TgRad23 gRNA1
TgRad23_gRNA2_F	-	aagttgACGGCTTCATCTTTCTGTTCg	TgRad23 gRNA2
TgRad23_gRNA2_R	-	aaaacGAACAGAAAGATGAAGCCGTca	TgRad23 gRNA2
TgRad23_targeting_F	-	GGCAGCGAGCGACAATGAAGCTGCGCATCCGGACGCTGAGCAATGAGGAGGCGGAGCTCGATAACTTCGTATAGCATACATTATACGAAGTTATagcttgatcagcacgaaaccttgca	Generation of Δ295340 (ΔTgRad23) parasites
TgRad23_targeting_R	-	CATGCTTCAGCGCGAGAAAACAAAGACACCCGGGAGACTGACGCGACGGAGGCGATCAATATAACTTCGTATAATGTATGCTATACGAAGTTATgatccccctccaccgcggtgtcact	Generation of Δ295340 (ΔTgRad23) parasites
TgRad23_qF	-	GCGACTTCAGAGGGTCTCAG	Quantitative RT-PCR
TgRad23_qR	-	AAATCCCATGGCGACCAAGT	Quantitative RT-PCR
TgJosephin_gRNA1_F	-	aagttgGTGGTGTACTGGGAGAAGCAg	TgJosephin gRNA1
TgJosephin_gRNA1_R	-	aaaacTGCTTCTCCCAGTACACCACca	TgJosephin gRNA1
TgJosephin_gRNA2_F	-	aagttgGATCGAGAGCTCGAGGAGCTg	TgJosephin gRNA2
TgJosephin_gRNA2_R	-	aaaacAGCTCCTCGAGCTCTCGATCca	TgJosephin gRNA2
TgJosephin_targeting_F	-	CGGCGCCATGGCTATCCGAGCTGCGCGGCCGTCGTCCGGCGTGGTGTACTGGGAGAAGCAATAACTTCGTATAGCATACATTATACGAAGTTATagcttgatcagcacgaaaccttgca	Generation of Δ229650 (ΔTgJosephin) parasites
TgJosephin_targeting_R	-	AGAAAAGCGTTTGATTTTCACAGATGCATCATCATCAGCTGTTCGCGTCTTTGGAAGCCCATAACTTCGTATAATGTATGCTATACGAAGTTATgatccccctccaccgcggtgtcact	Generation of Δ229650 (ΔTgJosephin) parasites
TgJosephin_qF	-	CAAGCCGAGAGGAGGGATTC	Quantitative RT-PCR
TgJosephin_qR	-	TCCAAGTTGTACCAGGTGCC	Quantitative RT-PCR
BglII-TgJosephin_F	BglII	agatctaccATGGCTATCCGAGCTGCGCGGCCGT	TgJosephin cDNA
TgJosephin-FLAG-PacI_R	PacI	ttaattaaCTActtgtcgtcatcgtctttgtagtcCAGATGCATCATCATCAGCTGTTCG	TgJosephin cDNA
TgJosephin-FLAG_C24S_F	-	GAGAAGCAGGGCGCGAACCGCATGTcCGCCTTGCACTGCATCAACTCGCTG	TgJosephin cDNA
TgJosephin-FLAG_C24S_R	-	CAGCGAGTTGATGCAGTGCAAGGCGgACATGCGGTTCGCGCCCTGCTTCTC	TgJosephin cDNA
TgJosephin_CHA_KI_gRNA_F	-	aagttgTCATCAGCTGTTCGCGTCTTg	TgJosephin KI gRNA
TgJosephin_CHA_KI_gRNA_R	-	aaaacAAGACGCGAACAGCTGATGAca	TgJosephin KI gRNA
TgJosephin_CHA_KI_F	-	GCGTGTGGTTTTCAGGGTATTCCGATCAAGGATCGAGAGCTCGAGGAGCTGGGCTTtCAAAGACGCGAACAGCTGATGATGATGCATCTGtacccatacgatgttccagattacgcttagGCTGATCAGCCTCGACTGTGCCTTCTAGTT	Generation of the C-terminal-HA-TgJosephin KI parasites
TgJosephin_CHA_KI_R	-	GGATGTAAAGTTACAGCTCCACCATGCATGCAGAGTGAAGCAGAGAAAAGCGTTTGATTTttaGACAGCCATCTCCATCTGGATTCGTCCGTGCGGGACGTAGCCCACGACCTCAAA	Generation of the C-terminal-HA-TgJosephin KI parasites
TgJosephin-HA-PacI_R	PacI	TTAATTAActaagcgtaatctggaacatcgtatgggtaCAGATGCATCATCATCAGCTGTTCG	TgJosephin cDNA
TgACT1_qF	-	AAGCTTTGCTACATCGCCCT	Quantitative RT-PCR
TgACT1_qR	-	CCAACGGTGATGATGTTGCC	Quantitative RT-PCR
UPRT_gRNA_F	-	aagttGGGCGTCTCGATTGTGAGAGCg	UPRT gRNA (Tachibana et al. mBio 15:e01728-24, 2024)
UPRT_gRNA_R	-	aaaacGCTCTCACAATCGAGACGCCca	UPRT gRNA (Tachibana et al. mBio 15:e01728-24, 2024)
mIDO1_screen_F	-	CTCACTGCCACTAGCTAACATGGTG	Genotyping
mIDO1_screen_R	-	CGCACATGTAGAGGTCAGAGGGAAA	Genotyping
mIDO2_screen_F	-	GCATCATGTGCATCTAGCCTTGTATC	Genotyping
mIDO2_screen_R	-	TTATTACAGCTGGAGGCTGACAGTCTG	Genotyping
mIDO1_gRNA	-	TTAATACGACTCACTATAGGCTTCTCTGAGAGCTCGCAGTGTTTTAGAGCTAGAAATAGCAAGTTAAAAT	mIDO1 gRNA
mIDO2_gRNA	-	TTAATACGACTCACTATAGGTGTTGAGGTATCCAGGAACTGTTTTAGAGCTAGAAATAGCAAGTTAAAAT	mIDO2 gRNA
iNOS_gRNA1	-	TTAATACGACTCACTATAGGGAGTTCATCAACCAGTATTAGTTTTAGAGCTAGAAATAGCAAGTTAAAAT	iNOS gRNA1
iNOS_gRNA2	-	TTAATACGACTCACTATAGGTGAAGCACTAGCCAGGGACCGTTTTAGAGCTAGAAATAGCAAGTTAAAAT	iNOS gRNA2

## Sheet: S1B Reagents and tools
Supplementary Table S1. Primers, reagents, and tools used in this study. (B) Reagents and tools used in this study.
Category	Product	Label	catalog no.	Provider	Purpose and dilution (IFA: immunofluorescence assay, WB: western blot, IP: immunoprecipitation, U-ExM: ultra-expansion microscopy)
Antibodies	4′,6-diamidino-2-phenylindole	DAPI	11034-56	Nacalai Tesque	IFA and U-ExM (100 μg/ml x1:100)
Antibodies	AlexaFluor 594 donkey anti-goat IgG (H+L)	Goat 594	A11058	invitrogen	IFA (1:2500)
Antibodies	Alpha Tubulin Polyclonal antibody	a-tubulin	11224-1-AP	Proteintech	U-ExM (1:200)
Antibodies	Anti-10D7	IRGA6	-	Dr. J. C. Howard	IFA (1:100)
Antibodies	anti-acetylated tubulin (6-11B-1)	AcTub	sc23950	Santa Cruz Biotechnology	U-ExM (1:500)
Antibodies	Anti-GRA17 rabbit pAb	GRA17	-	Cosmo Bio, Tachibana et al. Cell Rep. (2023)	IFA (1:100)
Antibodies	Anti-GRA5 Antibody (TG 17.113)	GRA5	ab286170	abcam	IFA (1:300)
Antibodies	Anti-HA antibody produced in rabbit	HA	H6908	Sigma-Aldrich	WB (1:1000)
Antibodies	Anti-HA.11 Epitope Tag Antibody	HA	901514	BioLegend	IFA (1:100), WB (1:1000)
Antibodies	Anti-SQSTM1 mAb	p62	H00008878-M01J	Abnova	IFA (1:200)
Antibodies	Anti-TGTP(A-20)	IRGB6	sc-11079	Santa Cruz Biotechnology	IFA (1:100)
Antibodies	Anti-β-Actin antibody, Mouse monoclonal	β-Actin	A1978	Sigma-Aldrich	WB (1:1000)
Antibodies	CF488A Donkey anti-mouse IgG	Mouse 488A	20014	BIOTIUM	IFA (1:2500), U-ExM (1:500)
Antibodies	CF488A Donkey anti-rabbit IgG	Rabbit 488A	20015	BIOTIUM	IFA (1:2500), U-ExM (1:500)
Antibodies	CF594 Donkey anti-mouse IgG	Mouse 594	20115	BIOTIUM	IFA (1:2500), U-ExM (1:500)
Antibodies	CF594 Donkey anti-rabbit IgG	Rabbit 594	20152	BIOTIUM	IFA (1:2500), U-ExM (1:500)
Antibodies	GBP2 Rabbit PolyAb	GBP2	11854-1-AP	Proteintech	IFA (1:100)
Antibodies	GBP5 antibody (G-12): sc-166960	GBP1-5	sc-166960	Santa Cruz	IFA (1:100)
Antibodies	Goat anti-mouse IgG (H+L) HRP	Mouse HRP	G21040	invitrogen	WB (1:3000)
Antibodies	Goat anti-rabbit IgG HRP (H+L)	Rabbit HRP	G21234	invitrogen	WB (1:3000)
Antibodies	HA tag Polyclonal antibody	HA	51064-2-AP	Proteintech	WB (1:1000)
Antibodies	mGBP1 rabbit pAb	GBP1	-	Dr. E. Frickel	IFA (1:100)
Antibodies	Monoclonal ANTI-FLAG M2-Peroxidase (HRP)	FLAG HRP	A8592-1MG	Sigma-Aldrich	WB (1:1000)
Antibodies	Monoclonal ANTI-FLAG® M2 antibody produced in mouse	FLAG	F1804-5MG	Sigma-Aldrich	WB (1:1000)
Antibodies	Purified Mouse Anti-iNOS/NOS Type II	iNOS	610328	BD Biosciences	WB (1:1000)
Antibodies	Toxoplasma gondii (1.B.516)	Toxo	sc-73210	Santa Cruz Biotechnology	WB (1:1000)
Other reagents	10 mM KPO4, 120 mM KCl, 0.15 mM CaCl2, 5 mM MgCl2, 25 mM HEPES, 2 mM EDTA	CYTOMIX			Plasmid Transfection, cell sorting
Other reagents	19% Tric-HCl (pH7.6), 30% Glycerol, 0.06 g/ml SDS	3x Sample Buffer			WB
Other reagents	1kbp DNA Ladder One		08232-85	Nacalai Tesque	WB
Other reagents	20 mM Tris-HCl, 1 mM EDTA, 150 mM NaCl, 1% NP-40, pH 7.5	TNE lysis buffer			WB
Other reagents	2'-Deoxy-5-fluorouridine	FUDR	D2235	TOKYO CHEMICAL INDUSTRY	Drug selection
Other reagents	2-Mercaptoethanol	2ME	21438-82	Nacalai Tesque	WB, cell culture
Other reagents	30(w/v)%-Acrylamide/Bis Mixed Solution(29:1)	R1	06141-35	Nacalai Tesque	WB
Other reagents	6-Thioxanthine	6TX	sc-472656A	Santa Cruz	Drug selection
Other reagents	Acrylamide solution (40%)	AA	A4058-100ML	Sigma-Aldrich	U-ExM
Other reagents	Adenosine 5'-Triphosphate Disodium Salt n-Hydrate	ATP	017-09673	Wako	Plasmid Transfection
Other reagents	Ammonium Persulfate (APS)	APS	17874	Thermo Fisher	WB, U-ExM
Other reagents	Ammonium-Chloride-Potassium Lysing Buffer	ACK buffer			Bone marrow
Other reagents	BD Difco Skim milk	Skim milk	232100	Difco Laboratories	WB
Other reagents	Crystal violet	Crystal violet	031-04852	FUJIFILM Wako	Plaque staining
Other reagents	Digitonin		12333-51	Nacalai Tesque	IFA
Other reagents	Dulbecco's Modified Eagle Medium	DMEM	08458-16	Nacalai Tesque	Cell culture
Other reagents	Formaldehyde Solution Concentration: 36-38%	PFA	16223-55	Nacalai Tesque	IFA
Other reagents	Formaldehyde, 16%, methanol free, Ultra Pure (FA)	FA	18814-20	Polysciences	U-ExM
Other reagents	Glutathione(Reduced Form), free acid	GSH	17050-14	Nacalai Tesque	Transfection
Other reagents	GoTaq qPCR Master Mix	5x SYBR		Promega	RT-PCR
Other reagents	heat-inactivated fetal calf serum	FCS		JRH Bioscience	Cell culture, IFA
Other reagents	Ionomycin	Ionophore	19444-91	Nacalai Tesque	Egress assay
Other reagents	L cell supernatant, filtered		-		Cell culture
Other reagents	lipopolysaccharide from E. coli 055:B5	LPS	L2880	Sigma Aldrich	Cell stimulation
Other reagents	Luminata Forte Western HRP substrate	HRP substrate		Millipore	WB
Other reagents	MEGAclear kit			Life Technologies	IDO/iNOS mutation
Other reagents	MEGAshortscript T7			Life Technologies	IDO/iNOS mutation
Other reagents	Mountant, PermaFluor 30ml	PermaFluor	TA-030-FM	Epredia	IFA
Other reagents	Mouse IFN-gamma Recombinant Protein	IFN-γ	315-05-100UG	PeproTech®	Cell stimulation
Other reagents	Mycophenolic Acid	MPA	M3536-250MG	Sigma Aldrich	Drug selection
Other reagents	N,N,N',N'-Tetramethylethylenediamine	TEMED	33401-72	Nacalai Tesque	WB
Other reagents	N.N'-Methylenebisacrylamide (BIS) solution (2% in H20)	BIS	M1533-25ML	Sigma-Aldrich	U-ExM
Other reagents	NO2/NO3 Assay Kit-C II (Colorimetric)	Griess Reagent Kit	344-07991	Dojindo Laboratories	Nitric Oxide measurement
Other reagents	Paraformaldehyde (PFA)	PFA		Electron Microscopy Sciences	U-ExM
Other reagents	Passive Lysis 5X Buffer	Lysis Buffer	E1910	Promega	Luciferase assay
Other reagents	Penicillin-Streptomycin Mixed Solution	P/S	26253-84	Nacalai Tesque	Cell culture
Other reagents	Phosphate Buffered Saline(10x)(pH 7.4)	PBS	27575-31	Nacalai Tesque	Cell culture
Other reagents	Poly-D-Lysine solution, 1.0 mg/mL	Poly-D-Lysine	A-003-E	Sigma-Aldrich	U-ExM
Other reagents	Polyethylene Glycol Mono-p-isooctylphenyl Ether	Triton® X-100	25987-85	Nacalai Tesque	IFA
Other reagents	Polyoxyethylene Sorbitan Monolaurate	Tween®20	28353-85	Nacalai Tesque	WB
Other reagents	Promega Dual-Luciferase Reporter Assay System	LAR II	E1910	Promega	Luciferase assay
Other reagents	protease inhibitor cocktail		25955-11	Nacalai Tesque	WB
Other reagents	Protein G Sepharose™ 4 Fast Flow	Protein G	17-0618-05	Cytiva	IP
Other reagents	Protein Ladder One Plus, Triple-color for SDS-PAGE		19593-25	Nacalai Tesque	WB
Other reagents	Pyrimethamine		P7771-10G	Sigma Aldrich	Drug selection
Other reagents	RNeasy Mini Kit		74004	QIAGEN	RNA extraction
Other reagents	RPMI 1640 with L-Gln, liquid	RPM1 1640	30264-56	Nacalai Tesque	Cell culture
Other reagents	Sodium acrylate (98%)		BD151354-25g	BLDpharm	U-ExM
Other reagents	Sodium nitroferricyanide(III) dihydrate	SNP	228710-5G	Sigma Aldrich	Nitric Oxide donor
Other reagents	Tetraethylenediamine	TEMED	17919	Thermo Fisher	WB, U-ExM
Other reagents	TruSeq stranded mRNA sample prep kit			Illumina	RNA-seq
Other reagents	Verso cDNA Synthesis kit	cDNA kit	AB1453B	Thermo Fisher Scientific	cDNA
Other reagents	Xantine		245-00011	FUJIFILM Wako	Drug selection
Tools	Applied Biosystems 3500/3500xL Genetic Analyzer			Thermo Fisher Scientific	DNA sequencing
Tools	CFX Connect Real-Time System			Bio-Rad	RT-PCR
Tools	FACS Aria III			BD Biosciences	Cell sorting
Tools	FLUOVIEW FV3000			Olympus	IFA
Tools	FLUOVIEW FV4000			Evident	IFA
Tools	Gene Prep Star PI-480α			Kurabo	DNA extraction
Tools	Gene Pulser II			Bio-Rad	Plasmid transfection
Tools	Gene Pulser II cuvette			Bio-Rad	Plasmid transfection
Tools	GLOMAX20/20 luminometer			Promega	Luciferase assay
Tools	GraphPad Prism9			MDF	Statistical analysis
Tools	ImageQuant™ LAS 4000			GE Healthcare	WB
Tools	iMark Microplate Absorbance Reader			Bio-Rad	Nitric Oxide measurement
Tools	mMESSAGE mMACHINE T7 ULTRA kit			Life Technologies	IDO/iNOS mutation
Tools	NovaSeq 6000 sequencer			Illumina	RNA-seq
Tools	Olympus CKX53			Olympus	optical microscopy
					700
						2025-05-16	出荷完了
					乾燥
						-	2025-05-16	出荷完了
					乾燥
						-	2025-05-16	出荷完了
					乾燥
						-	2025-05-16	出荷完了
