# Supplementary material for: TgJosephin and TgRad23 are important for anti-IFN-γ virulence via deubiquitination of SPM1 in Toxoplasma
Source: mSphere. 2026 Apr 13;11(5):e00137-26. doi: 10.1128/msphere.00137-26 (PMC13203982; doi:10.1128/msphere.00137-26)
Supplement: Table S2 — Ubiquitin-targeted mass spectrometry in WT and ΔTgJosephin parasites. [file msphere.00137-26-s0008.xlsx]

## Sheet: TgJosephin KO vs WT in Vero
Supplementary Table S2. Quantification of proteins in WT and ΔTgJosephin parasites. (A) Data from parasites in Vero cells.
Annotated Sequence	Modifications	# Proteins	# PSMs	Master Protein Accessions	Positions in Master Proteins	organism	gene	transcript	transcript_product	location	protein_length	sequence_SO	SO	is_pseudo	# Missed Cleavages	Theo. MH+ [Da]	Abundance Ratio: (KO/WT)	Abundance Ratio: (WT/KO)	Abundance Ratio (log2): (KO/WT)	Abundance Ratio (log2): (WT/KO)	Abundance Ratio P-Value: (WT/KO)	Abundance Ratio Adj. P-Value: (WT/KO)	Abundances (Grouped): KO	Abundances (Grouped): WT	Abundances (Scaled): F2: 127N, Sample, KO	Abundances (Scaled): F2: 128N, Sample, KO	Abundances (Scaled): F2: 129N, Sample, KO	Abundances (Scaled): F2: 130N, Sample, KO	Abundances (Scaled): F2: 131, Sample, KO	Abundances (Scaled): F2: 126, Sample, WT	Abundances (Scaled): F2: 127C, Sample, WT	Abundances (Scaled): F2: 128C, Sample, WT	Abundances (Scaled): F2: 129C, Sample, WT	Abundances (Scaled): F2: 130C, Sample, WT	Percolator q-Value (by Search Engine): Sequest HT	Percolator PEP (by Search Engine): Sequest HT	XCorr (by Search Engine): Sequest HT	Channel Occupancy [%]
[K].SEQAEPDYSACCKGNDAYK.[G]	2xCarbamidomethyl [C11; C12]; 1xGG [K13]; 1xTMT6plex [K19]; 1xTMT6plex [N-Term]	1	24	TGGT1_263520-t26_1-p1	TGGT1_263520-t26_1-p1 [33-51]	Toxoplasma_gondii_GT1	TGGT1_263520	TGGT1_263520-t26_1	microtubule associated protein SPM1	TGGT1_chrVIIb:473105-475119(+)	351	chromosome	protein_coding_gene	FALSE	1	2765.25	4	0.25	2	-2	0.000899512	0.116974	160	40	173.7	171.6	181.2	136.4	110.2	54.3	39.9	42.9	67.3	22.4	0.0001542	4.204e-09	3.23	100
[K].YLPKSEQAEPDYSACCK.[G]	2xCarbamidomethyl [C15; C16]; 1xGG [K4]; 1xTMT6plex [K17]; 1xTMT6plex [N-Term]	1	2	TGGT1_263520-t26_1-p1	TGGT1_263520-t26_1-p1 [29-45]	Toxoplasma_gondii_GT1	TGGT1_263520	TGGT1_263520-t26_1	microtubule associated protein SPM1	TGGT1_chrVIIb:473105-475119(+)	351	chromosome	protein_coding_gene	FALSE	1	2618.26	2.7027	0.37	1.4344	-1.4344	0.00112353	0.129871	146	54	171	147.4	162.1	131	112.6	59.5	52.7	54.6	78.2	31	0.0001542	7.581e-08	3.55	100
[R].GGAEDDLKDWVPITK.[L]	1xGG [K8]; 1xTMT6plex [K15]; 1xTMT6plex [N-Term]	1	5	TGGT1_305520-t26_1-p1	TGGT1_305520-t26_1-p1 [28-42]	Toxoplasma_gondii_GT1	TGGT1_305520	TGGT1_305520-t26_1	ribosomal protein RPS2	TGGT1_chrIX:5229307-5231745(+)	269	chromosome	protein_coding_gene	FALSE	1	2216.2	2.6455	0.378	1.40354	-1.40354	0.00937458	0.223183	145.2	54.8	164.3	228.3	143	90.7	79.4	77.9	42.7	54	52.4	67.3	0.0001542	6.055e-06	2.7	100
[R].LVCQVDHAKK.[S]	1xCarbamidomethyl [C3]; 1xGG [K9]; 1xTMT6plex [K10]; 1xTMT6plex [N-Term]	1	1	TGGT1_286590-t26_1-p1	TGGT1_286590-t26_1-p1 [345-354]	Toxoplasma_gondii_GT1	TGGT1_286590	TGGT1_286590-t26_1	microtubule associated protein SPM2	TGGT1_chrV:1625039-1626577(+)	357	chromosome	protein_coding_gene	FALSE	1	1770.01	2.00401	0.499	1.00289	-1.00289	0.000546869	0.116974	133.4	66.6	127.5	119.5	161.5	139.1	130.9	65.3	45.4	60.1	65.7	85.1	0.0004453	0.01072	2.71	100
[R].SDYVAKSNPICPVSK.[L]	1xCarbamidomethyl [C11]; 1xGG [K6]; 1xTMT6plex [K15]; 1xTMT6plex [N-Term]	1	1	TGGT1_263520-t26_1-p1	TGGT1_263520-t26_1-p1 [313-327]	Toxoplasma_gondii_GT1	TGGT1_263520	TGGT1_263520-t26_1	microtubule associated protein SPM1	TGGT1_chrVIIb:473105-475119(+)	351	chromosome	protein_coding_gene	FALSE	1	2237.2	1.83824	0.544	0.878321	-0.878321	0.0130762	0.248846	129.5	70.5	139.5	121.8	150.4	105.7	109.1	80.9	51.9	66.3	58.8	115.5	0.0001542	1.158e-06	3.05	100
[K].KGDFGGK.[G]	1xGG [K1]; 1xTMT6plex [K7]; 1xTMT6plex [N-Term]	1	2	TGGT1_220510-t26_1-p1	TGGT1_220510-t26_1-p1 [391-397]	Toxoplasma_gondii_GT1	TGGT1_220510	TGGT1_220510-t26_1	hypothetical protein	TGGT1_chrV:328785-330623(+)	612	chromosome	protein_coding_gene	FALSE	1	1280.74	1.83486	0.545	0.875672	-0.875672	0.0724607	0.49289	129.4	70.6	119.4	123.6	134.8	118.2	105	68.6	51.2	51.9	65.1	162.2	0.001988	0.08011	1.44	100
[K].TLTGKTITLDVEPSDTIENVKAK.[I]	2xGG [K5; K21]; 1xTMT6plex [K23]; 1xTMT6plex [N-Term]	2	1	TGGT1_289750-t26_1-p1	TGGT1_289750-t26_1-p1 [7-29]	Toxoplasma_gondii_GT1	TGGT1_289750	TGGT1_289750-t26_1	ribosomal-ubiquitin protein RPL40	TGGT1_chrIX:3235966-3237173(+)	129	chromosome	protein_coding_gene	FALSE	2	3159.75	1.82149	0.549	0.865122	-0.865122	0.161539	0.613339	129.1	70.9	77.1	102.5	125.6	143.8	126.6	95.5	55.2	49.1	68.9	155.6	0.0001542	1.361e-06	3.4	100
[K].LLTQYLKTR.[F]	1xGG [K7]; 1xTMT6plex [N-Term]	1	1	TGGT1_313390-t26_1-p1	TGGT1_313390-t26_1-p1 [300-308]	Toxoplasma_gondii_GT1	TGGT1_313390	TGGT1_313390-t26_1	ribosomal protein RPL6	TGGT1_chrXI:3299999-3300967(+)	322	chromosome	protein_coding_gene	FALSE	1	1478.89	1.78571	0.56	0.836501	-0.836501	0.67797	0.899486	128.2	71.8	106.8	70	114.6	92	98.9	55.4	53.9	90.8	53.9	263.7	0.0001542	0.002763	2.44	100
[K].GDFGGKGR.[F]	1xGG [K6]; 1xTMT6plex [N-Term]	1	1	TGGT1_220510-t26_1-p1	TGGT1_220510-t26_1-p1 [392-399]	Toxoplasma_gondii_GT1	TGGT1_220510	TGGT1_220510-t26_1	hypothetical protein	TGGT1_chrV:328785-330623(+)	612	chromosome	protein_coding_gene	FALSE	1	1136.6	1.77305	0.564	0.826233	-0.826233	0.135649	0.568516	127.9	72.1	110.4	147.5	133.6	94.7	92	55.3	55	87.6	62.3	161.7	0.0001542	0.003236	2.5	100
[R].FQGGDKGIPESGSAK.[D]	1xGG [K6]; 1xTMT6plex [K15]; 1xTMT6plex [N-Term]	1	1	TGGT1_220510-t26_1-p1	TGGT1_220510-t26_1-p1 [400-414]	Toxoplasma_gondii_GT1	TGGT1_220510	TGGT1_220510-t26_1	hypothetical protein	TGGT1_chrV:328785-330623(+)	612	chromosome	protein_coding_gene	FALSE	1	2050.1	1.74825	0.572	0.805913	-0.805913	0.00972535	0.223183	127.2	72.8	127.4	114.3	145.7	123.9	131.3	92.7	72.9	52.7	92.3	46.7	0.0001542	0.0003831	2.38	100
[K].KLPSEEGSDYGYPQKPQK.[Y]	1xGG [K]; 2xTMT6plex [K15; K]; 1xTMT6plex [N-Term]	1	9	TGGT1_263520-t26_1-p1	TGGT1_263520-t26_1-p1 [11-28]	Toxoplasma_gondii_GT1	TGGT1_263520	TGGT1_263520-t26_1	microtubule associated protein SPM1	TGGT1_chrVIIb:473105-475119(+)	351	chromosome	protein_coding_gene	FALSE	1	2852.54	1.74825	0.572	0.805913	-0.805913	0.00176345	0.139504	127.3	72.7	120	131.1	128	133.8	112.9	73.1	63.4	59.9	87.1	90.7	0.0001542	1.574e-05	2.13	100
[R].VSKELGENLTDEELQEMIDEADRDGDGEINEEEFIR.[I]	1xGG [K3]; 1xTMT6plex [N-Term]	1	1	TGGT1_247230-t26_1-p1	TGGT1_247230-t26_1-p1 [126-161]	Toxoplasma_gondii_GT1	TGGT1_247230	TGGT1_247230-t26_1	centrin	TGGT1_chrXII:3112753-3115530(+)	169	chromosome	protein_coding_gene	FALSE	2	4510.09	1.66945	0.599	0.739372	-0.739372	0.428042	0.795199	125	75	101.3	135.5	144.2	73.2	77.5	58.4	60.7	84.2	48	217	0.0001542	2.582e-08	4.06	100
[R].NVCCCPGK.[-]	3xCarbamidomethyl [C3; C4; C5]; 1xGG [K8]; 1xTMT6plex [N-Term]	1	1	TGGT1_207950-t26_1-p1	TGGT1_207950-t26_1-p1 [170-177]	Toxoplasma_gondii_GT1	TGGT1_207950	TGGT1_207950-t26_1	hypothetical protein	TGGT1_chrIb:473132-474215(-)	177	chromosome	protein_coding_gene	FALSE	0	1337.6	1.65289	0.605	0.724993	-0.724993	0.311624	0.730096	124.6	75.4	99.6	126.3	146	69.6	107.7	90.8	65.2	64.4	59.2	171.1	0.0004453	0.01078	1.79	100
[R].VEFDKK.[L]	1xGG [K5]; 1xTMT6plex [K6]; 1xTMT6plex [N-Term]	1	2	TGGT1_249850-t26_1-p1	TGGT1_249850-t26_1-p1 [87-92]	Toxoplasma_gondii_GT1	TGGT1_249850	TGGT1_249850-t26_1	GAP40 protein	TGGT1_chrXII:4837577-4838852(+)	385	chromosome	protein_coding_gene	FALSE	1	1337.78	1.61812	0.618	0.694321	-0.694321	0.0731874	0.49289	123.6	76.4	114.4	111.9	135.8	104.6	118.2	79.4	70.7	62.9	56	146.1	0.002113	0.08278	1.43	100
[R].YLSEKQEFEQK.[Q]	1xGG [K5]; 1xTMT6plex [K11]; 1xTMT6plex [N-Term]	1	2	TGGT1_263720-t26_1-p1	TGGT1_263720-t26_1-p1 [134-144]	Toxoplasma_gondii_GT1	TGGT1_263720	TGGT1_263720-t26_1	HMG (high mobility group) box domain-containing protein	TGGT1_chrVIIb:341281-342669(+)	145	chromosome	protein_coding_gene	FALSE	1	2001.07	1.60772	0.622	0.685014	-0.685014	0.0858941	0.511595	123.3	76.7	108.5	99.7	154.1	111.4	114.2	72	54.5	60.4	69.3	156	0.0001542	0.002591	2.48	100
[R].QELYMALPENVKK.[T]	1xOxidation [M5]; 1xGG [K12]; 1xTMT6plex [K13]; 1xTMT6plex [N-Term]	1	9	TGGT1_306190-t26_1-p1	TGGT1_306190-t26_1-p1 [115-127]	Toxoplasma_gondii_GT1	TGGT1_306190	TGGT1_306190-t26_1	hypothetical protein	TGGT1_chrIX:5600255-5603264(+)	469	chromosome	protein_coding_gene	FALSE	1	2151.19	1.5625	0.64	0.643856	-0.643856	0.4254	0.795013	121.9	78.1	78.6	75.7	93	155.1	131.2	98.3	42.6	59.6	55.5	210.5	0.0001542	4.228e-07	2.56	100
[R].DEFQVKPLPPATKVTEVK.[L]	1xGG [K]; 2xTMT6plex [K13; K]; 1xTMT6plex [N-Term]	1	3	TGGT1_263520-t26_1-p1	TGGT1_263520-t26_1-p1 [281-298]	Toxoplasma_gondii_GT1	TGGT1_263520	TGGT1_263520-t26_1	microtubule associated protein SPM1	TGGT1_chrVIIb:473105-475119(+)	351	chromosome	protein_coding_gene	FALSE	1	2827.65	1.5528	0.644	0.634867	-0.634867	0.0507431	0.425724	121.7	78.3	125.5	122.9	142.6	101.1	84.8	92.2	70.3	65.4	115.9	79.1	0.0001542	0.0001768	2.1	100
[R].TLNDATDPWKK.[R]	1xGG [K10]; 1xTMT6plex [K11]; 1xTMT6plex [N-Term]	1	3	TGGT1_225790-t26_1-p1	TGGT1_225790-t26_1-p1 [173-183]	Toxoplasma_gondii_GT1	TGGT1_225790	TGGT1_225790-t26_1	PDI family protein	TGGT1_chrX:1946861-1948766(+)	189	chromosome	protein_coding_gene	FALSE	1	1861.02	1.5528	0.644	0.634867	-0.634867	0.0112995	0.236935	121.7	78.3	135.6	114.1	136.9	112.3	94.3	90	73.4	65.1	107.9	70.6	0.0001542	2.116e-06	3.23	100
[R].SEYVAKPLPPPVQTVEVK.[L]	1xGG [K6]; 1xTMT6plex [K18]; 1xTMT6plex [N-Term]	1	1	TGGT1_263520-t26_1-p1	TGGT1_263520-t26_1-p1 [249-266]	Toxoplasma_gondii_GT1	TGGT1_263520	TGGT1_263520-t26_1	microtubule associated protein SPM1	TGGT1_chrVIIb:473105-475119(+)	351	chromosome	protein_coding_gene	FALSE	0	2553.47	1.54321	0.648	0.625934	-0.625934	0.00552707	0.19382	121.3	78.7	125.2	132.7	107.8	112.5	115.6	109.5	68.5	78.8	74.4	74.9	0.0001542	5.311e-06	2.5	100
[K].TITLDVEPSDTIENVKAK.[I]	1xGG [K16]; 1xTMT6plex [K18]; 1xTMT6plex [N-Term]	2	20	TGGT1_289750-t26_1-p1	TGGT1_289750-t26_1-p1 [12-29]	Toxoplasma_gondii_GT1	TGGT1_289750	TGGT1_289750-t26_1	ribosomal-ubiquitin protein RPL40	TGGT1_chrIX:3235966-3237173(+)	129	chromosome	protein_coding_gene	FALSE	1	2545.41	1.52672	0.655	0.610433	-0.610433	0.0322434	0.361984	120.8	79.2	82.7	102.2	124	159.2	133.3	93.8	62.8	57.6	81.2	103.2	0.0001542	2.994e-10	4.96	100
[K].KTNESEDDALLSGYGYDYGAAHSFR.[G]	1xGG [K1]; 1xTMT6plex [N-Term]	1	2	TGGT1_261780-t26_1-p1	TGGT1_261780-t26_1-p1 [315-339]	Toxoplasma_gondii_GT1	TGGT1_261780	TGGT1_261780-t26_1	microneme protein MIC7	TGGT1_chrVIIb:1506043-1510197(-)	340	chromosome	protein_coding_gene	FALSE	1	3109.43	1.52207	0.657	0.606035	-0.606035	0.000833323	0.116974	120.7	79.3	109.4	131.8	124.4	103.2	128.5	93.3	81.7	67.2	86.6	74	0.0001542	7.699e-11	5.39	100
[R].VAGDNVKAGSDPR.[G]	1xGG [K7]; 1xTMT6plex [N-Term]	1	1	TGGT1_205300-t26_1-p1	TGGT1_205300-t26_1-p1 [350-362]	Toxoplasma_gondii_GT1	TGGT1_205300	TGGT1_205300-t26_1	hypothetical protein	TGGT1_chrVIIa:1393031-1399070(-)	697	chromosome	protein_coding_gene	FALSE	1	1628.86	1.51515	0.66	0.599462	-0.599462	0.835801	0.953667	120.5	79.5	83.9	76.2	96.6	92.5	97.7	61	49.7	69.9	57.2	315.4	0.0004453	0.01451	1.81	100
[R].DCFQGVFCDAVSEPNKFR.[E]	2xCarbamidomethyl [C2; C8]; 1xGG [K16]; 1xTMT6plex [N-Term]	1	1	TGGT1_290290-t26_1-p1	TGGT1_290290-t26_1-p1 [652-669]	Toxoplasma_gondii_GT1	TGGT1_290290	TGGT1_290290-t26_1	ubiquitin-activating enzyme E1 family protein	TGGT1_chrIX:3489378-3499339(+)	1092	chromosome	protein_coding_gene	FALSE	1	2519.16	1.51057	0.662	0.595097	-0.595097	0.816218	0.949169	120.3	79.7	80.9	81.7	120.4	92.1	98.4	61	58.8	100	56	250.6	0.0001542	1.848e-07	4.72	100
[-G].MQIFVKTLTGKTITLDVEPSDTIENVK.[A]	2xGG [K6; K11]; 1xTMT6plex [K27]; 1xTMT6plex [N-Term]	2	1	TGGT1_289750-t26_1-p1	TGGT1_289750-t26_1-p1 [1-27]	Toxoplasma_gondii_GT1	TGGT1_289750	TGGT1_289750-t26_1	ribosomal-ubiquitin protein RPL40	TGGT1_chrIX:3235966-3237173(+)	129	chromosome	protein_coding_gene	FALSE	2	3707.03	1.50376	0.665	0.588574	-0.588574	0.187867	0.643615	120.1	79.9	99	112.4	101.8	122.3	113.1	89.8	64.3	71	74.8	151.4	0.0001542	9.282e-09	5.51	100
[K].KAEFGSTER.[C]	1xGG [K1]; 1xTMT6plex [N-Term]	1	1	TGGT1_232510-t26_1-p1	TGGT1_232510-t26_1-p1 [910-918]	Toxoplasma_gondii_GT1	TGGT1_232510	TGGT1_232510-t26_1	hypothetical protein	TGGT1_chrVIII:2121068-2129392(+)	1261	chromosome	protein_coding_gene	FALSE	1	1367.71	1.49254	0.67	0.577767	-0.577767	0.671736	0.899182	119.8	80.2	104.8	69	137.1	84.5	107.1	79.6	62.5	64.8	70.2	220.4	0.0006935	0.02877	1.67	100
[R].KDTQFYLGK.[R]	1xGG [K1]; 1xTMT6plex [K9]; 1xTMT6plex [N-Term]	1	5	TGGT1_249250-t26_1-p1	TGGT1_249250-t26_1-p1 [44-52]	Toxoplasma_gondii_GT1	TGGT1_249250	TGGT1_249250-t26_1	ribosomal protein RPL35A	TGGT1_chrXII:4329155-4330881(+)	112	chromosome	protein_coding_gene	FALSE	1	1671.95	1.47059	0.68	0.556393	-0.556393	0.0288035	0.340979	119.1	80.9	115.1	108.4	144.7	118	101.3	92.8	58.5	78.2	68.8	114.1	0.0001542	0.000922	2.78	100
[R].LIYSGKQMSDELK.[L]	1xGG [K6]; 1xTMT6plex [N-Term]	1	1	TGGT1_254600-t26_1-p1	TGGT1_254600-t26_1-p1 [43-55]	Toxoplasma_gondii_GT1	TGGT1_254600	TGGT1_254600-t26_1	ubiquitin family protein	TGGT1_chrIII:1833925-1834158(+)	77	chromosome	protein_coding_gene	FALSE	1	1854.98	1.44928	0.69	0.535332	-0.535332	0.676188	0.899427	118.4	81.6	75.9	85.6	126	83.4	113.1	51.2	48.6	97.8	59	259.4	0.0004453	0.01552	1.95	100
[R].VLLHQPAEVKR.[T]	1xGG [K10]; 1xTMT6plex [N-Term]	1	1	TGGT1_250870-t26_1-p1	TGGT1_250870-t26_1-p1 [154-164]	Toxoplasma_gondii_GT1	TGGT1_250870	TGGT1_250870-t26_1	DHHC zinc finger domain-containing protein	TGGT1_chrXII:5218013-5220717(-)	361	chromosome	protein_coding_gene	FALSE	1	1632.97	1.44718	0.691	0.533242	-0.533242	0.76048	0.928946	118.3	81.7	105.8	107.1	98	79	101.9	70.4	61.5	125.2	57.7	193.4	0.0001542	0.0007436	2.21	100
[R].IEALTGKR.[A]	1xGG [K7]; 1xTMT6plex [N-Term]	1	1	TGGT1_288360-t26_1-p1	TGGT1_288360-t26_1-p1 [318-325]	Toxoplasma_gondii_GT1	TGGT1_288360	TGGT1_288360-t26_1	tryptophanyl-tRNA synthetase (TrpRS2)	TGGT1_chrIX:2284649-2289081(+)	689	chromosome	protein_coding_gene	FALSE	1	1230.74	1.44509	0.692	0.531156	-0.531156	0.959703	0.989429	118.2	81.8	89.3	54.4	97.7	117.8	112.5	67.6	54.8	109.9	60.6	235.5	0.0001542	0.00625	2.41	100
[K].LVHAGKILADAQK.[I]	1xGG [K6]; 1xTMT6plex [N-Term]	1	1	TGGT1_295340-t26_1-p1	TGGT1_295340-t26_1-p1 [44-56]	Toxoplasma_gondii_GT1	TGGT1_295340	TGGT1_295340-t26_1	UV excision repair protein Rad23 protein	TGGT1_chrIa:1797323-1802019(+)	380	chromosome	protein_coding_gene	FALSE	1	1707.01	1.44509	0.692	0.531156	-0.531156	0.686507	0.904329	118.2	81.8	136.8	119.6	88.8	21.9	102.1	70.6	69	137.7	58.1	195.5	0.0004453	0.01036	1.7	100
[K].LGIEAKQPNSAIR.[K]	1xGG [K6]; 1xTMT6plex [N-Term]	1	2	TGGT1_229670-t26_1-p1	TGGT1_229670-t26_1-p1 [55-67]	Toxoplasma_gondii_GT1	TGGT1_229670	TGGT1_229670-t26_1	ribosomal protein RPS23	TGGT1_chrVIII:368147-371053(+)	143	chromosome	protein_coding_gene	FALSE	1	1740	1.443	0.693	0.529073	-0.529073	0.698683	0.907822	118.1	81.9	103.7	88.1	113.2	83.8	101.6	70.4	53.8	86.5	67.9	231.1	0.0001542	0.001429	2.21	100
[R].TSEKQNAAPK.[A]	1xGG [K4]; 1xTMT6plex [K10]; 1xTMT6plex [N-Term]	1	1	TGGT1_224330-t26_1-p1	TGGT1_224330-t26_1-p1 [221-230]	Toxoplasma_gondii_GT1	TGGT1_224330	TGGT1_224330-t26_1	proteasome activator pa28 beta subunit protein	TGGT1_chrX:2985074-2987131(+)	442	chromosome	protein_coding_gene	FALSE	1	1645.93	1.43885	0.695	0.524915	-0.524915	0.675688	0.899427	118	82	109.5	74.8	115.6	83.1	123.1	101.3	76.1	57.3	69.9	189.3	0.002223	0.1021	1.39	100
[K].IWTPEGDSPFVLDEAAEKVLR.[S]	1xGG [K18]; 1xTMT6plex [N-Term]	1	1	TGGT1_262410-t26_1-p1	TGGT1_262410-t26_1-p1 [1893-1913]	Toxoplasma_gondii_GT1	TGGT1_262410	TGGT1_262410-t26_1	WD domain, G-beta repeat-containing protein	TGGT1_chrVIIb:1252103-1265391(+)	1960	chromosome	protein_coding_gene	FALSE	1	2715.42	1.43472	0.697	0.520769	-0.520769	0.9016	0.970736	117.9	82.1	105.8	75.8	106.8	105.5	86.5	72.4	73.5	85.6	66.4	221.9	0.0001542	1.925e-06	4.42	100
[R].SGEGNKPQPQVVGR.[E]	1xGG [K6]; 1xTMT6plex [N-Term]	1	1	TGGT1_310000-t26_1-p1	TGGT1_310000-t26_1-p1 [677-690]	Toxoplasma_gondii_GT1	TGGT1_310000	TGGT1_310000-t26_1	putative membrane protein	TGGT1_chrXI:960190-965833(+)	719	chromosome	protein_coding_gene	FALSE	0	1795.96	1.41044	0.709	0.496142	-0.496142	0.851784	0.958366	117.1	82.9	75.9	85.2	60.2	70.3	79.2	53.8	47.2	50.2	62.1	416	0.002113	0.08677	1.48	100
[K].TITLDVEPSDTIENVKAK.[I]	1xGG [K]; 1xTMT6plex [N-Term]	2	9	TGGT1_289750-t26_1-p1	TGGT1_289750-t26_1-p1 [12-29]	Toxoplasma_gondii_GT1	TGGT1_289750	TGGT1_289750-t26_1	ribosomal-ubiquitin protein RPL40	TGGT1_chrIX:3235966-3237173(+)	129	chromosome	protein_coding_gene	FALSE	1	2316.25	1.40252	0.713	0.488026	-0.488026	0.171747	0.627929	116.8	83.2	91.8	124.8	113.2	109.7	107.6	85.1	76.1	78.2	68.9	144.6	0.0001542	6.244e-07	4.14	100
[R].ALMQAQKAGGEGVNIQLPPNYGDMDLILFPEGSLK.[N]	1xOxidation [M]; 1xGG [K7]; 1xTMT6plex [K35]; 1xTMT6plex [N-Term]	1	6	TGGT1_232410-t26_1-p1	TGGT1_232410-t26_1-p1 [22-56]	Toxoplasma_gondii_GT1	TGGT1_232410	TGGT1_232410-t26_1	PDI family protein	TGGT1_chrVIII:2074655-2076392(-)	220	chromosome	protein_coding_gene	FALSE	1	4303.25	1.3986	0.715	0.483985	-0.483985	0.12471	0.563272	116.6	83.4	118	92.5	132.2	90.5	118.3	96.1	74.9	70	84.3	123.1	0.0001542	9.221e-10	4.8	100
[R].KGGGGSGAGSDSGGVDNEQKR.[E]	1xGG [K20]; 1xTMT6plex [K1]; 1xTMT6plex [N-Term]	1	4	TGGT1_286240-t26_1-p1	TGGT1_286240-t26_1-p1 [599-619]	Toxoplasma_gondii_GT1	TGGT1_286240	TGGT1_286240-t26_1	putative kelch repeat protein	TGGT1_chrV:1748542-1751447(+)	625	chromosome	protein_coding_gene	FALSE	2	2492.25	1.39276	0.718	0.477944	-0.477944	0.23567	0.685339	116.4	83.6	71.1	177.9	103.5	127.1	88.2	117.6	74.3	69.4	99.2	71.8	0.0001542	2.415e-06	4.69	100
[-G].MQIFVKTLTGK.[T]	1xGG [K6]; 1xTMT6plex [K11]; 1xTMT6plex [N-Term]	2	4	TGGT1_289750-t26_1-p1	TGGT1_289750-t26_1-p1 [1-11]	Toxoplasma_gondii_GT1	TGGT1_289750	TGGT1_289750-t26_1	ribosomal-ubiquitin protein RPL40	TGGT1_chrIX:3235966-3237173(+)	129	chromosome	protein_coding_gene	FALSE	1	1838.1	1.38696	0.721	0.471929	-0.471929	0.00213665	0.146791	116.2	83.8	99.7	123.5	113.1	126	107.8	97.3	78.1	78.9	81.5	94.1	0.0001542	6.759e-07	4.05	100
[R].IAVNVAGDKSAK.[Q]	1xGG [K9]; 1xTMT6plex [K12]; 1xTMT6plex [N-Term]	1	1	TGGT1_301210-t26_1-p1	TGGT1_301210-t26_1-p1 [552-563]	Toxoplasma_gondii_GT1	TGGT1_301210	TGGT1_301210-t26_1	putative NAD(P) transhydrogenase subunit beta	TGGT1_chrIV:2195759-2200805(+)	1244	chromosome	protein_coding_gene	FALSE	1	1745.03	1.38696	0.721	0.471929	-0.471929	0.813953	0.94806	116.2	83.8	106	80.8	81.1	98.2	108.9	63.9	62	73.8	70.8	254.5	0.002341	0.1114	1	100
[R].DAPLTPASEQKEEKQEEK.[A]	1xGG [K11]; 2xTMT6plex [K14; K18]; 1xTMT6plex [N-Term]	1	1	TGGT1_272660-t26_1-p1	TGGT1_272660-t26_1-p1 [142-159]	Toxoplasma_gondii_GT1	TGGT1_272660	TGGT1_272660-t26_1	hypothetical protein	TGGT1_chrVIII:3808733-3810272(+)	258	chromosome	protein_coding_gene	FALSE	2	2858.54	1.38504	0.722	0.469929	-0.469929	0.114731	0.548355	116.1	83.9	80.5	128.3	158	144.5	84.9	93	47.8	92.7	122.2	48	0.0001542	7.486e-05	3.13	100
[R].QELYMALPENVKK.[T]	1xGG [K12]; 1xTMT6plex [K13]; 1xTMT6plex [N-Term]	1	2	TGGT1_306190-t26_1-p1	TGGT1_306190-t26_1-p1 [115-127]	Toxoplasma_gondii_GT1	TGGT1_306190	TGGT1_306190-t26_1	hypothetical protein	TGGT1_chrIX:5600255-5603264(+)	469	chromosome	protein_coding_gene	FALSE	1	2135.19	1.37931	0.725	0.463947	-0.463947	0.342884	0.746618	115.9	84.1	73.6	83.7	73	196.4	132.8	72.6	35.8	57.1	60.8	214.1	0.0001542	8.645e-07	4.27	100
[R].MYQESYLDEFGIPANVKEVR.[L]	1xGG [K17]; 1xTMT6plex [N-Term]	1	1	TGGT1_288360-t26_1-p1	TGGT1_288360-t26_1-p1 [171-190]	Toxoplasma_gondii_GT1	TGGT1_288360	TGGT1_288360-t26_1	tryptophanyl-tRNA synthetase (TrpRS2)	TGGT1_chrIX:2284649-2289081(+)	689	chromosome	protein_coding_gene	FALSE	1	2731.36	1.37741	0.726	0.461959	-0.461959	0.941689	0.984263	115.9	84.1	76.3	99.6	99.7	86	102.1	72.3	57.4	92.5	61.6	252.5	0.0001542	0.0006555	1.43	100
[R].LQTKVFK.[L]	1xGG [K4]; 1xTMT6plex [K7]; 1xTMT6plex [N-Term]	1	1	TGGT1_248480-t26_1-p1	TGGT1_248480-t26_1-p1 [109-115]	Toxoplasma_gondii_GT1	TGGT1_248480	TGGT1_248480-t26_1	ribosomal protein RPS9	TGGT1_chrXII:3816916-3818776(+)	188	chromosome	protein_coding_gene	FALSE	1	1435.9	1.37363	0.728	0.45799	-0.45799	0.104657	0.542581	115.7	84.3	151.3	96.6	122.4	110.1	84.5	122.6	80.2	75.1	66.4	90.7	0.001728	0.07454	1.65	100
[-].MQILIKTLTGR.[K]	1xGG [K6]; 1xTMT6plex [N-Term]	1	1	TGGT1_254600-t26_1-p1	TGGT1_254600-t26_1-p1 [1-11]	Toxoplasma_gondii_GT1	TGGT1_254600	TGGT1_254600-t26_1	ubiquitin family protein	TGGT1_chrIII:1833925-1834158(+)	77	chromosome	protein_coding_gene	FALSE	1	1616.97	1.37363	0.728	0.45799	-0.45799	0.468802	0.823835	115.8	84.2	99.8	103.1	103.3	90.3	123.2	74.9	72.9	88.6	75	168.9	0.0001542	0.0002463	2.96	100
[K].LLKGLAVR.[R]	1xGG [K3]; 1xTMT6plex [N-Term]	1	4	TGGT1_232300-t26_1-p1	TGGT1_232300-t26_1-p1 [131-138]	Toxoplasma_gondii_GT1	TGGT1_232300	TGGT1_232300-t26_1	ribosomal protein RPS3	TGGT1_chrVIII:1993673-1994649(-)	255	chromosome	protein_coding_gene	FALSE	1	1212.8	1.36986	0.73	0.454032	-0.454032	0.0976967	0.529646	115.6	84.4	137.1	114.5	126.2	83.3	102.8	116.6	83.6	70.8	101.6	63.5	0.0001542	0.001865	2.55	100
[-G].MQIFVKTLTGK.[T]	1xGG [K6]; 1xTMT6plex [N-Term]	2	1	TGGT1_289750-t26_1-p1	TGGT1_289750-t26_1-p1 [1-11]	Toxoplasma_gondii_GT1	TGGT1_289750	TGGT1_289750-t26_1	ribosomal-ubiquitin protein RPL40	TGGT1_chrIX:3235966-3237173(+)	129	chromosome	protein_coding_gene	FALSE	1	1608.93	1.35685	0.737	0.440263	-0.440263	0.214612	0.669343	115.1	84.9	113.1	185.1	110.9	88.8	97.2	81.8	109.4	121.4	74.9	17.3	0.0001542	0.0003027	2.75	100
[K].THADVLEAYEKGGILK.[L]	1xGG [K11]; 1xTMT6plex [K16]; 1xTMT6plex [N-Term]	1	5	TGGT1_306190-t26_1-p1	TGGT1_306190-t26_1-p1 [128-143]	Toxoplasma_gondii_GT1	TGGT1_306190	TGGT1_306190-t26_1	hypothetical protein	TGGT1_chrIX:5600255-5603264(+)	469	chromosome	protein_coding_gene	FALSE	1	2316.3	1.34409	0.744	0.426625	-0.426625	0.377591	0.767934	114.7	85.3	73.2	89	87	146.3	144.6	68.8	47.5	63.5	66.2	213.9	0.0001542	3.977e-08	2.82	100
[R].ALMQAQKAGGEGVNIQLPPNYGDMDLILFPEGSLK.[N]	1xGG [K7]; 1xTMT6plex [K35]; 1xTMT6plex [N-Term]	1	13	TGGT1_232410-t26_1-p1	TGGT1_232410-t26_1-p1 [22-56]	Toxoplasma_gondii_GT1	TGGT1_232410	TGGT1_232410-t26_1	PDI family protein	TGGT1_chrVIII:2074655-2076392(-)	220	chromosome	protein_coding_gene	FALSE	1	4287.26	1.3369	0.748	0.41889	-0.41889	0.00836523	0.217566	114.4	85.6	112.5	122.3	122.4	116.5	89.7	87.2	79	84	90	96.5	0.0001542	6.064e-11	3.83	100
[K].TLTGKTITLDVEPSDTIENVK.[A]	1xGG [K5]; 1xTMT6plex [K21]; 1xTMT6plex [N-Term]	2	14	TGGT1_289750-t26_1-p1	TGGT1_289750-t26_1-p1 [7-27]	Toxoplasma_gondii_GT1	TGGT1_289750	TGGT1_289750-t26_1	ribosomal-ubiquitin protein RPL40	TGGT1_chrIX:3235966-3237173(+)	129	chromosome	protein_coding_gene	FALSE	1	2846.58	1.3369	0.748	0.41889	-0.41889	0.0358856	0.378556	114.4	85.6	109.3	115.5	112	118.5	109.5	107	64.6	83.8	79.3	100.6	0.0001542	1.357e-10	5.83	100
[K].SKTSPGSAPSPSSR.[D]	1xGG [K2]; 1xTMT6plex [N-Term]	1	1	TGGT1_305180-t26_1-p1	TGGT1_305180-t26_1-p1 [1279-1292]	Toxoplasma_gondii_GT1	TGGT1_305180	TGGT1_305180-t26_1	Na+/H+ exchanger NHE3	TGGT1_chrIX:5043402-5051565(-)	1565	chromosome	protein_coding_gene	FALSE	1	1688.88	1.33511	0.749	0.416962	-0.416962	0.111868	0.546979	114.3	85.7	85.4	156.2	139.4	118.9	78.6	92.8	58.6	78.9	89.1	102.1	0.0001542	0.001911	2.37	100
[R].VALTKGENDER.[K]	1xGG [K5]; 1xTMT6plex [N-Term]	1	1	TGGT1_224935-t26_1-p1	TGGT1_224935-t26_1-p1 [451-461]	Toxoplasma_gondii_GT1	TGGT1_224935	TGGT1_224935-t26_1	hypothetical protein	TGGT1_chrX:2570898-2576736(+)	1502	chromosome	protein_coding_gene	FALSE	1	1574.83	1.32802	0.753	0.409278	-0.409278	0.85826	0.960559	114.1	85.9	89.1	65.1	123.5	63	106.4	89.6	67.2	64.2	61.3	270.6	0.0001542	0.003455	1.85	100
[R].KQILCDFFR.[H]	1xCarbamidomethyl [C5]; 1xGG [K1]; 1xTMT6plex [N-Term]	1	1	TGGT1_277760-t26_1-p1	TGGT1_277760-t26_1-p1 [601-609]	Toxoplasma_gondii_GT1	TGGT1_277760	TGGT1_277760-t26_1	putative adenylosuccinate lyase	TGGT1_chrXII:6447199-6453543(+)	662	chromosome	protein_coding_gene	FALSE	1	1569.84	1.31234	0.762	0.392137	-0.392137	0.131179	0.568516	113.5	86.5	115.3	123.3	87.5	96.4	116.4	105.8	85.7	106.6	87.9	75	0.0001542	0.008595	2.3	100
[R].TLPGSKDADADLAPADTFLER.[F]	1xGG [K6]; 1xTMT6plex [N-Term]	1	1	TGGT1_249780-t26_1-p1	TGGT1_249780-t26_1-p1 [254-274]	Toxoplasma_gondii_GT1	TGGT1_249780	TGGT1_249780-t26_1	hypothetical protein	TGGT1_chrXII:4731604-4732590(-)	328	chromosome	protein_coding_gene	FALSE	1	2546.29	1.31062	0.763	0.390245	-0.390245	0.352967	0.752156	113.4	86.6	87.3	105.5	129.3	99	112.5	80.6	56.2	56.5	80.5	192.6	0.0006935	0.02253	2.22	100
[K].GASHGTVQFSHPEEAQKYAGAAAGAETIQR.[G]	1xGG [K17]; 1xTMT6plex [N-Term]	1	2	TGGT1_263520-t26_1-p1	TGGT1_263520-t26_1-p1 [52-81]	Toxoplasma_gondii_GT1	TGGT1_263520	TGGT1_263520-t26_1	microtubule associated protein SPM1	TGGT1_chrVIIb:473105-475119(+)	351	chromosome	protein_coding_gene	FALSE	1	3412.68	1.3089	0.764	0.388355	-0.388355	0.47063	0.824264	113.4	86.6	91.3	102.3	122.9	106.5	95.9	79.2	65.2	78.2	71.7	186.8	0.0001542	5.594e-10	6.53	100
[-G].MQIFVKTLTGK.[T]	1xOxidation [M1]; 1xGG [K6]; 1xTMT6plex [K11]; 1xTMT6plex [N-Term]	2	14	TGGT1_289750-t26_1-p1	TGGT1_289750-t26_1-p1 [1-11]	Toxoplasma_gondii_GT1	TGGT1_289750	TGGT1_289750-t26_1	ribosomal-ubiquitin protein RPL40	TGGT1_chrIX:3235966-3237173(+)	129	chromosome	protein_coding_gene	FALSE	1	1854.09	1.30039	0.769	0.378944	-0.378944	0.305511	0.728418	113	87	112.4	94.5	126.8	91	105.8	120.9	77.5	72.3	81.4	117.5	0.0001542	7.199e-05	3.01	100
[R].APEKASTAVEDYPGPASGDAVR.[D]	1xGG [K4]; 1xTMT6plex [N-Term]	1	1	TGGT1_293670-t26_1-p1	TGGT1_293670-t26_1-p1 [224-245]	Toxoplasma_gondii_GT1	TGGT1_293670	TGGT1_293670-t26_1	transcription elongation factor A TFIIS	TGGT1_chrIa:485194-486450(+)	418	chromosome	protein_coding_gene	FALSE	1	2531.26	1.29702	0.771	0.375197	-0.375197	0.9486	0.986532	112.9	87.1	45.8	89.5	117	109.1	92	71	39.5	88.3	59.5	288.3	0.0001542	0.001959	2.06	100
[R].DNLTLWTSDLQADQQQQEGGEKPAEQADQ.[-]	1xGG [K22]; 1xTMT6plex [N-Term]	1	1	TGGT1_263090-t26_1-p1	TGGT1_263090-t26_1-p1 [295-323]	Toxoplasma_gondii_GT1	TGGT1_263090	TGGT1_263090-t26_1	14-3-3 protein	TGGT1_chrVIIb:786880-789511(+)	323	chromosome	protein_coding_gene	FALSE	0	3586.67	1.29534	0.772	0.373327	-0.373327	0.862621	0.961514	112.9	87.1	69.2	83.2	126.6	105.6	96.9	74.8	57.4	92.8	63.8	229.7	0.0001542	8.449e-05	2.29	100
[R].KPQTAK.[G]	1xGG [K1]; 1xTMT6plex [K6]; 1xTMT6plex [N-Term]	1	1	TGGT1_301270-t26_1-p1	TGGT1_301270-t26_1-p1 [474-479]	Toxoplasma_gondii_GT1	TGGT1_301270	TGGT1_301270-t26_1	Tyrosine kinase-like (TKL) protein	TGGT1_chrIV:2241797-2257616(+)	3569	chromosome	protein_coding_gene	FALSE	0	1244.77	1.29366	0.773	0.37146	-0.37146	0.672911	0.899427	112.8	87.2	89.6	115.3	115.5	79.3	105.7	81.7	61.6	84.5	81.1	185.7	0.004841	0.1702	1.5	100
[R].GSFNLLYPASGKGGTAFLSK.[S]	1xGG [K12]; 1xTMT6plex [K20]; 1xTMT6plex [N-Term]	1	1	TGGT1_250780-t26_1-p1	TGGT1_250780-t26_1-p1 [1800-1819]	Toxoplasma_gondii_GT1	TGGT1_250780	TGGT1_250780-t26_1	Zn-finger in ubiquitin-hydrolases domain-containing protein	TGGT1_chrXII:5129380-5139312(-)	2603	chromosome	protein_coding_gene	FALSE	1	2587.43	1.29032	0.775	0.367732	-0.367732	0.219349	0.674046	112.7	87.3	119.6	132.2	109.1	85.7	98.2	106.8	73.7	62.9	84.5	127.4	0.0001542	5.485e-07	3.7	100
[R].SPVSGTGKR.[C]	1xGG [K8]; 1xTMT6plex [N-Term]	1	1	TGGT1_206590-t26_1-p1	TGGT1_206590-t26_1-p1 [206-214]	Toxoplasma_gondii_GT1	TGGT1_206590	TGGT1_206590-t26_1	calcium-dependent protein kinase CDPK2A	TGGT1_chrVIIa:775466-782202(-)	786	chromosome	protein_coding_gene	FALSE	1	1231.7	1.28866	0.776	0.365871	-0.365871	0.935902	0.982618	112.6	87.4	65	78.5	115.2	88.3	100.9	65.4	63.1	75.4	68.6	279.7	0.0003068	0.009031	1.76	100
[K].FTTTKTVSTDVGAATGDFESGM.[-]	1xGG [K5]; 1xTMT6plex [N-Term]	1	1	TGGT1_214220-t26_1-p1	TGGT1_214220-t26_1-p1 [191-212]	Toxoplasma_gondii_GT1	TGGT1_214220	TGGT1_214220-t26_1	hypothetical protein	TGGT1_chrX:6010193-6012510(+)	212	chromosome	protein_coding_gene	FALSE	1	2566.22	1.27877	0.782	0.354759	-0.354759	0.742047	0.923048	112.3	87.7	74.6	90.1	107.3	105.2	120.3	69.9	62.6	82.3	84.5	203.2	0.0001542	0.003924	2.42	100
[R].YVPPMDDKR.[Q]	1xGG [K8]; 1xTMT6plex [N-Term]	1	1	TGGT1_235380-t26_1-p1	TGGT1_235380-t26_1-p1 [81-89]	Toxoplasma_gondii_GT1	TGGT1_235380	TGGT1_235380-t26_1	hypothetical protein	TGGT1_chrX:4705213-4712437(-)	583	chromosome	protein_coding_gene	FALSE	1	1463.75	1.27714	0.783	0.352916	-0.352916	0.83185	0.952611	112.2	87.8	123.1	98.4	62.6	64.9	94.7	74.2	60.7	97.9	55.8	267.7	0.0004453	0.011	1.47	100
[R].SVKVASPR.[R]	1xGG [K3]; 1xTMT6plex [N-Term]	1	1	TGGT1_260540-t26_1-p1	TGGT1_260540-t26_1-p1 [227-234]	Toxoplasma_gondii_GT1	TGGT1_260540	TGGT1_260540-t26_1	alveolin domain containing intermediate filament IMC14	TGGT1_chrVIIb:2144399-2148137(+)	733	chromosome	protein_coding_gene	FALSE	1	1186.71	1.27226	0.786	0.347399	-0.347399	0.553477	0.860938	112	88	105.1	93.1	115.7	107.6	92.2	72.6	75.5	101.1	82.6	154.5	0.001728	0.07391	1.53	100
[R].KQLKEAALAAER.[E]	1xGG [K4]; 1xTMT6plex [K1]; 1xTMT6plex [N-Term]	1	1	TGGT1_203490-t26_1-p1	TGGT1_203490-t26_1-p1 [69-80]	Toxoplasma_gondii_GT1	TGGT1_203490	TGGT1_203490-t26_1	GNL3L/Grn1 GTPase	TGGT1_chrVIIa:2373071-2378820(+)	701	chromosome	protein_coding_gene	FALSE	2	1900.14	1.26743	0.789	0.341903	-0.341903	0.960431	0.989429	111.8	88.2	90.5	101.5	103.7	99.3	81.5	78.4	67.9	103.2	73.9	200.1	0.0001542	0.002661	2.21	100
[R].TAKATCPAPAR.[T]	1xCarbamidomethyl [C6]; 1xGG [K3]; 1xTMT6plex [N-Term]	1	1	TGGT1_273840-t26_1-p1	TGGT1_273840-t26_1-p1 [347-357]	Toxoplasma_gondii_GT1	TGGT1_273840	TGGT1_273840-t26_1	brix domain-containing protein	TGGT1_chrVIII:3225330-3229435(-)	673	chromosome	protein_coding_gene	FALSE	1	1486.8	1.26582	0.79	0.340075	-0.340075	0.646261	0.889552	111.7	88.3	88.2	101	118.5	121.6	81.4	101.5	65.7	76.8	79.8	165.5	0.005341	0.1796	1.44	100
[K].EFPKFAYFPR.[V]	1xGG [K4]; 1xTMT6plex [N-Term]	1	3	TGGT1_249850-t26_1-p1	TGGT1_249850-t26_1-p1 [77-86]	Toxoplasma_gondii_GT1	TGGT1_249850	TGGT1_249850-t26_1	GAP40 protein	TGGT1_chrXII:4837577-4838852(+)	385	chromosome	protein_coding_gene	FALSE	1	1644.87	1.26582	0.79	0.340075	-0.340075	0.615836	0.883332	111.7	88.3	115.6	89.2	103.3	79.7	121.8	96.6	81.6	59.1	67	186.2	0.0001542	0.001602	2.12	100
[R].WKGQGEATR.[A]	1xGG [K2]; 1xTMT6plex [N-Term]	1	1	TGGT1_291980-t26_1-p1	TGGT1_291980-t26_1-p1 [1471-1479]	Toxoplasma_gondii_GT1	TGGT1_291980	TGGT1_291980-t26_1	HECT-domain (ubiquitin-transferase) domain-containing protein	TGGT1_chrIX:4247476-4268188(-)	4151	chromosome	protein_coding_gene	FALSE	1	1375.73	1.26263	0.792	0.336428	-0.336428	0.727648	0.91671	111.6	88.4	100	86.1	110.4	102.6	91.5	79.2	59.7	83.5	65.6	221.3	0.0004453	0.009719	1.9	100
[R].IVKMLPGVK.[C]	1xOxidation [M4]; 1xGG [K3]; 1xTMT6plex [K9]; 1xTMT6plex [N-Term]	1	5	TGGT1_284560-t26_1-p1	TGGT1_284560-t26_1-p1 [124-132]	Toxoplasma_gondii_GT1	TGGT1_284560	TGGT1_284560-t26_1	ribosomal protein RPL9	TGGT1_chrV:2561959-2564374(+)	190	chromosome	protein_coding_gene	FALSE	1	1572.99	1.26103	0.793	0.334607	-0.334607	0.220295	0.674046	111.6	88.4	122.4	103.9	120.8	96.2	97.9	115.8	69.4	82.4	66.4	124.7	0.0001542	0.00354	2	100
[K].GGTAFLSKSEQR.[G]	1xGG [K8]; 1xTMT6plex [N-Term]	1	2	TGGT1_250780-t26_1-p1	TGGT1_250780-t26_1-p1 [1812-1823]	Toxoplasma_gondii_GT1	TGGT1_250780	TGGT1_250780-t26_1	Zn-finger in ubiquitin-hydrolases domain-containing protein	TGGT1_chrXII:5129380-5139312(-)	2603	chromosome	protein_coding_gene	FALSE	1	1623.87	1.25945	0.794	0.332789	-0.332789	0.276946	0.712705	111.5	88.5	101.8	108.2	112.8	122.4	93.6	104.2	52.6	85.6	85.9	132.9	0.0001542	1.237e-05	3.09	100
[R].LIKVDNK.[V]	1xGG [K3]; 1xTMT6plex [K7]; 1xTMT6plex [N-Term]	1	2	TGGT1_207440-t26_1-p1	TGGT1_207440-t26_1-p1 [118-124]	Toxoplasma_gondii_GT1	TGGT1_207440	TGGT1_207440-t26_1	ribosomal protein RPS4	TGGT1_chrIb:77395-80548(-)	312	chromosome	protein_coding_gene	FALSE	1	1401.88	1.25786	0.795	0.330973	-0.330973	0.476501	0.830816	111.4	88.6	133.6	139.8	97.4	99.4	65.2	115.8	74.1	130.7	65	79	0.0004453	0.01128	2.13	100
[R].LSGIAFVELPSPDVAEKAR.[E]	1xGG [K17]; 1xTMT6plex [N-Term]	1	1	TGGT1_236540-t26_1-p1	TGGT1_236540-t26_1-p1 [207-225]	Toxoplasma_gondii_GT1	TGGT1_236540	TGGT1_236540-t26_1	RNA recognition motif-containing protein	TGGT1_chrX:5301444-5305442(+)	508	chromosome	protein_coding_gene	FALSE	1	2342.29	1.25628	0.796	0.32916	-0.32916	0.10035	0.533549	111.4	88.6	91	104.1	111.4	110	116.4	84.2	87.5	101.9	82.7	110.9	0.0001542	0.0001711	3.27	100
[R].TEFVAKPLPPPAKFSEVK.[L]	1xGG [K18]; 2xTMT6plex [K6; K13]; 1xTMT6plex [N-Term]	1	3	TGGT1_263520-t26_1-p1	TGGT1_263520-t26_1-p1 [185-202]	Toxoplasma_gondii_GT1	TGGT1_263520	TGGT1_263520-t26_1	microtubule associated protein SPM1	TGGT1_chrVIIb:473105-475119(+)	351	chromosome	protein_coding_gene	FALSE	1	2786.64	1.25313	0.798	0.325539	-0.325539	0.107952	0.546481	111.2	88.8	118.3	103.2	120.8	111.6	93.5	109.1	79.4	65.9	109.1	89.1	0.0001542	3.427e-05	2.59	100
[R].SALKEILVAVK.[G]	1xGG [K4]; 1xTMT6plex [K11]; 1xTMT6plex [N-Term]	1	1	TGGT1_204530-t26_1-p1	TGGT1_204530-t26_1-p1 [73-83]	Toxoplasma_gondii_GT1	TGGT1_204530	TGGT1_204530-t26_1	microneme protein MIC11	TGGT1_chrVIIa:1632334-1633282(-)	204	chromosome	protein_coding_gene	FALSE	1	1743.11	1.25156	0.799	0.323733	-0.323733	0.0365615	0.378556	111.2	88.8	86.7	138.5	146.3	113.5	102.2	99.6	74.9	90.7	91.5	56	0.0001542	0.001289	3.42	100
[R].KEGQEEDEEAR.[K]	1xGG [K1]; 1xTMT6plex [N-Term]	1	1	TGGT1_233190-t26_1-p1	TGGT1_233190-t26_1-p1 [395-405]	Toxoplasma_gondii_GT1	TGGT1_233190	TGGT1_233190-t26_1	SKIP/SNW domain-containing protein	TGGT1_chrVIII:2482334-2488980(+)	557	chromosome	protein_coding_gene	FALSE	1	1662.78	1.25156	0.799	0.323733	-0.323733	0.308467	0.728717	111.2	88.8	118.8	85.1	113.7	123.8	92.1	128.2	90.8	76.2	104.5	66.6	0.0001542	0.00697	2.42	100
[R].QPKDSAGTMSR.[M]	1xGG [K3]; 1xTMT6plex [N-Term]	1	1	TGGT1_311000-t26_1-p1	TGGT1_311000-t26_1-p1 [41-51]	Toxoplasma_gondii_GT1	TGGT1_311000	TGGT1_311000-t26_1	hypothetical protein	TGGT1_chrXI:1684386-1686384(+)	207	chromosome	protein_coding_gene	FALSE	1	1520.77	1.24688	0.802	0.318326	-0.318326	0.730692	0.91671	111	89	107.5	65	129.7	102	93	97.1	54.1	81.8	57.8	212.1	0.004841	0.1704	1.32	100
[R].MQQQLEQLEKR.[K]	1xGG [K10]; 1xTMT6plex [N-Term]	1	1	TGGT1_209100-t26_1-p1	TGGT1_209100-t26_1-p1 [400-410]	Toxoplasma_gondii_GT1	TGGT1_209100	TGGT1_209100-t26_1	PUB domain-containing protein	TGGT1_chrIb:1054806-1062365(-)	620	chromosome	protein_coding_gene	FALSE	1	1773.95	1.23916	0.807	0.309359	-0.309359	0.996742	0.999078	110.7	89.3	78.9	68.6	103.6	82.3	120.1	66.4	57.7	89.2	59.6	273.5	0.0001542	0.003966	2.12	100
[R].HFCNKLWNATK.[F]	1xCarbamidomethyl [C3]; 1xGG [K5]; 1xTMT6plex [K11]; 1xTMT6plex [N-Term]	1	1	TGGT1_253290-t26_1-p1	TGGT1_253290-t26_1-p1 [727-737]	Toxoplasma_gondii_GT1	TGGT1_253290	TGGT1_253290-t26_1	valyl-tRNA synthetase	TGGT1_chrIII:807307-819700(+)	1106	chromosome	protein_coding_gene	FALSE	1	1991.07	1.23609	0.809	0.305788	-0.305788	0.925928	0.978605	110.6	89.4	107	112.5	129	71.7	80.6	97.3	75.1	83.7	86.6	156.5	0.0006935	0.01883	1.79	100
[K].SNPICPVSKLPQYPAATYPQNHVFWDPDTK.[Q]	1xCarbamidomethyl [C5]; 1xGG [K9]; 1xTMT6plex [K30]; 1xTMT6plex [N-Term]	1	2	TGGT1_263520-t26_1-p1	TGGT1_263520-t26_1-p1 [319-348]	Toxoplasma_gondii_GT1	TGGT1_263520	TGGT1_263520-t26_1	microtubule associated protein SPM1	TGGT1_chrVIIb:473105-475119(+)	351	chromosome	protein_coding_gene	FALSE	1	4043.05	1.23305	0.811	0.302226	-0.302226	0.0554262	0.44699	110.4	89.6	99.5	100.1	138.2	127.6	107.2	98.7	57.8	87	73.4	110.5	0.0001542	1.511e-08	4.94	100
[R].ALLADAAKAR.[L]	1xGG [K8]; 1xTMT6plex [N-Term]	1	1	TGGT1_315980-t26_1-p1	TGGT1_315980-t26_1-p1 [284-293]	Toxoplasma_gondii_GT1	TGGT1_315980	TGGT1_315980-t26_1	EREBP-4 family protein	TGGT1_chrXI:5061034-5063802(+)	300	chromosome	protein_coding_gene	FALSE	1	1342.8	1.23001	0.813	0.298673	-0.298673	0.652089	0.891155	110.3	89.7	74.8	72.6	92.4	89.5	98.5	68.9	65.4	96.3	72.7	269	0.0001542	0.003056	1.65	100
[K].NTLKYSGIAHK.[Q]	1xGG [K4]; 1xTMT6plex [K11]; 1xTMT6plex [N-Term]	1	1	TGGT1_229250A-t26_1-p1	TGGT1_229250A-t26_1-p1 [37-47]	Toxoplasma_gondii_GT1	TGGT1_229250A	TGGT1_229250A-t26_1	ribosomal protein RPL28	TGGT1_chrVIII:108601-108824(-)	74	chromosome	protein_coding_gene	FALSE	1	1804.05	1.2285	0.814	0.296899	-0.296899	0.335598	0.743992	110.2	89.8	91.5	104.2	135.8	108.9	94	84.8	65.8	96.4	66.7	152	0.0003068	0.009516	1.53	100
[K].DVETALAKAAR.[N]	1xGG [K8]; 1xTMT6plex [N-Term]	1	1	TGGT1_290980-t26_1-p1	TGGT1_290980-t26_1-p1 [79-89]	Toxoplasma_gondii_GT1	TGGT1_290980	TGGT1_290980-t26_1	putative glycine C-acetyltransferase	TGGT1_chrIX:3815266-3817238(-)	571	chromosome	protein_coding_gene	FALSE	1	1487.84	1.2285	0.814	0.296899	-0.296899	0.508524	0.839222	110.3	89.7	105.4	107.9	121.8	90.4	92.6	85.8	62.9	103.1	72	158.2	0.0001542	3.68e-06	3.18	100
[R].AQYDKLNADDSMYYILR.[G]	1xGG [K5]; 1xTMT6plex [N-Term]	1	1	TGGT1_286600-t26_1-p1	TGGT1_286600-t26_1-p1 [317-333]	Toxoplasma_gondii_GT1	TGGT1_286600	TGGT1_286600-t26_1	hypothetical protein	TGGT1_chrV:1621096-1622773(-)	388	chromosome	protein_coding_gene	FALSE	1	2422.19	1.22699	0.815	0.295128	-0.295128	0.865514	0.96227	110.2	89.8	100.5	85.7	111.7	84.9	107.4	81.9	64.8	101.3	72	189.8	0.0001542	2.185e-06	2.6	100
[K].IVLKLECTK.[C]	1xCarbamidomethyl [C7]; 1xGG [K4]; 1xTMT6plex [K9]; 1xTMT6plex [N-Term]	1	1	TGGT1_203630-t26_1-p1	TGGT1_203630-t26_1-p1 [68-76]	Toxoplasma_gondii_GT1	TGGT1_203630	TGGT1_203630-t26_1	ribosomal protein RPL44	TGGT1_chrVIIa:2292915-2293974(-)	105	chromosome	protein_coding_gene	FALSE	1	1676.02	1.22549	0.816	0.293359	-0.293359	0.263505	0.707135	110.1	89.9	127.8	93.8	107.2	96.1	103.4	81.4	103.3	79.8	84.4	122.9	0.0001542	0.003502	2.51	100
[R].TEQAKLCEGR.[H]	1xCarbamidomethyl [C7]; 1xGG [K5]; 1xTMT6plex [N-Term]	1	1	TGGT1_258540-t26_1-p1	TGGT1_258540-t26_1-p1 [2055-2064]	Toxoplasma_gondii_GT1	TGGT1_258540	TGGT1_258540-t26_1	phosphoglycerate mutase family protein	TGGT1_chrVIIb:3309066-3319730(-)	2618	chromosome	protein_coding_gene	FALSE	1	1534.78	1.22549	0.816	0.293359	-0.293359	0.869455	0.962908	110.1	89.9	76.1	81.9	100.6	87.8	109	66.4	66.9	97	71.6	242.8	0.0001542	0.006831	2.02	100
[R].VTVLKANLETK.[E]	1xGG [K5]; 1xTMT6plex [K11]; 1xTMT6plex [N-Term]	1	1	TGGT1_301250-t26_1-p1	TGGT1_301250-t26_1-p1 [463-473]	Toxoplasma_gondii_GT1	TGGT1_301250	TGGT1_301250-t26_1	hypothetical protein	TGGT1_chrIV:2233880-2236785(+)	851	chromosome	protein_coding_gene	FALSE	1	1788.1	1.22399	0.817	0.291592	-0.291592	0.658222	0.893547	110.1	89.9	116	65.6	118.7	102.8	98.4	84	54	92	53.6	214.9	0.0001542	0.001736	2.36	100
[R].SKNCVGISCR.[M]	2xCarbamidomethyl [C4; C9]; 1xGG [K2]; 1xTMT6plex [N-Term]	1	1	TGGT1_256000-t26_1-p1	TGGT1_256000-t26_1-p1 [28-37]	Toxoplasma_gondii_GT1	TGGT1_256000	TGGT1_256000-t26_1	endoplasmic reticulum retention receptor	TGGT1_chrVIIb:4486774-4487445(-)	223	chromosome	protein_coding_gene	FALSE	1	1523.76	1.21803	0.821	0.284546	-0.284546	0.900045	0.970736	109.8	90.2	98.5	74.5	114.3	97.1	76.4	79.7	56.3	96.4	72.8	233.9	0.0001542	0.004863	2.03	100
[K].SQGTKLAVDGLR.[G]	1xGG [K5]; 1xTMT6plex [N-Term]	1	2	TGGT1_232710-t26_1-p1	TGGT1_232710-t26_1-p1 [51-62]	Toxoplasma_gondii_GT1	TGGT1_232710	TGGT1_232710-t26_1	ribosomal protein RPS3A	TGGT1_chrVIII:2231374-2232762(+)	259	chromosome	protein_coding_gene	FALSE	1	1587.9	1.21803	0.821	0.284546	-0.284546	0.707507	0.911275	109.8	90.2	86.1	72.5	84.8	96.3	97.7	96.3	69	70.7	69.1	257.5	0.0001542	0.0003793	2.61	100
[R].LSVDYGKK.[S]	1xGG [K7]; 1xTMT6plex [K8]; 1xTMT6plex [N-Term]	1	4	TGGT1_316400B-t26_1-p1	TGGT1_316400B-t26_1-p1 [136-143]	Toxoplasma_gondii_GT1	TGGT1_316400B	TGGT1_316400B-t26_1	alpha tubulin TUBA1	TGGT1_chrXI:5219470-5220918(+)	432	chromosome	protein_coding_gene	FALSE	1	1481.87	1.21655	0.822	0.28279	-0.28279	0.589723	0.873497	109.8	90.2	67.3	143.2	103.7	118.2	88.8	94.9	61.5	65.5	85.3	171.5	0.0001542	0.0007508	2.42	100
[K].LTISPSGEGDVFYGKECTDSR.[K]	1xCarbamidomethyl [C17]; 1xGG [K15]; 1xTMT6plex [N-Term]	1	2	TGGT1_271050-t26_1-p1	TGGT1_271050-t26_1-p1 [61-81]	Toxoplasma_gondii_GT1	TGGT1_271050	TGGT1_271050-t26_1	SAG-related sequence SRS34A	TGGT1_chrVIII:4754604-4755164(+)	186	chromosome	protein_coding_gene	FALSE	1	2661.27	1.21507	0.823	0.281036	-0.281036	0.930617	0.981017	109.7	90.3	105.1	80.4	108.9	105.5	95.5	144.3	69.9	123.1	86.4	80.8	0.0001542	1.595e-06	3.01	100
[K].KAGGIGEDR.[I]	1xGG [K1]; 1xTMT6plex [N-Term]	1	2	TGGT1_257980-t26_1-p1	TGGT1_257980-t26_1-p1 [427-435]	Toxoplasma_gondii_GT1	TGGT1_257980	TGGT1_257980-t26_1	ribosome recycling factor protein	TGGT1_chrVIIb:3647916-3653274(-)	468	chromosome	protein_coding_gene	FALSE	1	1245.67	1.21507	0.823	0.281036	-0.281036	0.983567	0.99587	109.7	90.3	94.6	95.5	96.8	77.7	123.6	106.8	78.5	78.5	70.5	177.5	0.003982	0.1426	1.86	100
[R].GEPSTTSRPSSQPGEPGKPR.[G]	1xGG [K18]; 1xTMT6plex [N-Term]	1	1	TGGT1_270050-t26_1-p1	TGGT1_270050-t26_1-p1 [192-211]	Toxoplasma_gondii_GT1	TGGT1_270050	TGGT1_270050-t26_1	hypothetical protein	TGGT1_chrVIII:5442081-5443472(-)	463	chromosome	protein_coding_gene	FALSE	0	2395.22	1.20192	0.832	0.265345	-0.265345	0.981049	0.99587	109.2	90.8	71.8	99.1	101.4	93.2	111.4	82.4	58.7	89.9	78.1	214.1	0.0001542	0.0001094	3.05	100
[R].GSFNLLYPASGKGGTAFLSKSEQR.[G]	2xGG [K12; K20]; 1xTMT6plex [N-Term]	1	1	TGGT1_250780-t26_1-p1	TGGT1_250780-t26_1-p1 [1800-1823]	Toxoplasma_gondii_GT1	TGGT1_250780	TGGT1_250780-t26_1	Zn-finger in ubiquitin-hydrolases domain-containing protein	TGGT1_chrXII:5129380-5139312(-)	2603	chromosome	protein_coding_gene	FALSE	2	2972.54	1.20192	0.832	0.265345	-0.265345	0.699307	0.907954	109.2	90.8	100.5	107	113.6	82.3	91.2	85.1	61.2	83.6	59	216.5	0.0001542	9.937e-09	5.27	100
[R].NEYYKSR.[N]	1xGG [K5]; 1xTMT6plex [N-Term]	2	6	TGGT1_202500-t26_1-p1	TGGT1_202500-t26_1-p1 [265-271]	Toxoplasma_gondii_GT1	TGGT1_202500	TGGT1_202500-t26_1	GAPM1a	TGGT1_chrVIIa:3172046-3174108(-)	305	chromosome	protein_coding_gene	FALSE	1	1302.66	1.20048	0.833	0.263612	-0.263612	0.919045	0.977621	109.1	90.9	89.6	75.1	100.5	98.5	109.2	103.6	66.3	82.1	70.7	204.6	0.0004453	0.0122	1.5	100
[R].VPHEVPVDVYKEVPVPR.[Y]	1xGG [K11]; 1xTMT6plex [N-Term]	1	1	TGGT1_253470-t26_1-p1	TGGT1_253470-t26_1-p1 [280-296]	Toxoplasma_gondii_GT1	TGGT1_253470	TGGT1_253470-t26_1	alveolin domain containing intermediate filament IMC13	TGGT1_chrIII:956404-958611(+)	398	chromosome	protein_coding_gene	FALSE	1	2302.28	1.19904	0.834	0.261881	-0.261881	0.783537	0.937661	109	91	89.5	89.2	112.5	82.4	118.9	84.4	74.6	71.7	67.6	209.1	0.0001542	0.00191	2.1	100
[K].QNVQDMKR.[K]	1xGG [K7]; 1xTMT6plex [N-Term]	1	2	TGGT1_232440-t26_1-p1	TGGT1_232440-t26_1-p1 [110-117]	Toxoplasma_gondii_GT1	TGGT1_232440	TGGT1_232440-t26_1	Brf1p family coiled coil protein	TGGT1_chrVIII:2091405-2096025(+)	468	chromosome	protein_coding_gene	FALSE	1	1361.72	1.19904	0.834	0.261881	-0.261881	0.770971	0.934084	109	91	77.4	68.6	112.4	100.2	103.6	83.5	65.7	107.9	70.7	210.1	0.0004453	0.01305	1.58	100
[R].MTYASSKDALLK.[K]	1xGG [K7]; 1xTMT6plex [K12]; 1xTMT6plex [N-Term]	1	1	TGGT1_220400-t26_1-p1	TGGT1_220400-t26_1-p1 [85-96]	Toxoplasma_gondii_GT1	TGGT1_220400	TGGT1_220400-t26_1	actin depolymerizing factor ADF	TGGT1_chrV:254875-256188(-)	118	chromosome	protein_coding_gene	FALSE	1	1900.06	1.19904	0.834	0.261881	-0.261881	0.982662	0.99587	109.1	90.9	94.5	86.5	118	89.3	86.8	100.2	65.9	74.4	74.2	210.2	0.001728	0.07591	1.79	100
[R].EDVPEQKVLGR.[T]	1xGG [K7]; 1xTMT6plex [N-Term]	1	2	TGGT1_282190-t26_1-p1	TGGT1_282190-t26_1-p1 [152-162]	Toxoplasma_gondii_GT1	TGGT1_282190	TGGT1_282190-t26_1	hydrolase, NUDIX family protein	TGGT1_chrVIIa:4337975-4340893(+)	349	chromosome	protein_coding_gene	FALSE	1	1612.89	1.19617	0.836	0.258425	-0.258425	0.986903	0.996799	108.9	91.1	101	68	126.9	79.5	94	78.6	54.5	109.1	59.3	229.1	0.0001542	0.001034	1.79	100
[R].EGTKATPVK.[K]	1xGG [K4]; 1xTMT6plex [K9]; 1xTMT6plex [N-Term]	1	2	TGGT1_239330-t26_1-p1	TGGT1_239330-t26_1-p1 [83-91]	Toxoplasma_gondii_GT1	TGGT1_239330	TGGT1_239330-t26_1	ribosomal protein RPL37	TGGT1_chrVI:546044-548295(+)	98	chromosome	protein_coding_gene	FALSE	1	1502.89	1.19617	0.836	0.258425	-0.258425	0.752099	0.924629	109	91	130.7	101.9	106.3	88	78.7	117.9	70.1	85.2	66.7	154.7	0.0001542	0.00341	2.36	100
[K].VGKMVGEAWGK.[L]	1xGG [K3]; 1xTMT6plex [K11]; 1xTMT6plex [N-Term]	1	1	TGGT1_263720-t26_1-p1	TGGT1_263720-t26_1-p1 [104-114]	Toxoplasma_gondii_GT1	TGGT1_263720	TGGT1_263720-t26_1	HMG (high mobility group) box domain-containing protein	TGGT1_chrVIIb:341281-342669(+)	145	chromosome	protein_coding_gene	FALSE	1	1733.98	1.19474	0.837	0.2567	-0.2567	0.732953	0.918324	108.9	91.1	100.7	88.1	110.1	87.3	117.7	83.1	71.5	84.3	90	167.2	0.0001542	0.0008174	2.45	100
[K].ILANQETLQKLSSACIEK.[T]	1xCarbamidomethyl [C15]; 1xGG [K10]; 1xTMT6plex [K18]; 1xTMT6plex [N-Term]	1	3	TGGT1_306190-t26_1-p1	TGGT1_306190-t26_1-p1 [83-100]	Toxoplasma_gondii_GT1	TGGT1_306190	TGGT1_306190-t26_1	hypothetical protein	TGGT1_chrIX:5600255-5603264(+)	469	chromosome	protein_coding_gene	FALSE	1	2618.46	1.19332	0.838	0.254978	-0.254978	0.496796	0.836414	108.8	91.2	59.8	60.9	68.6	196.5	166.4	75.1	37.6	54.3	57.5	223.3	0.0001542	2.107e-08	4.42	100
[K].TEEDVATGKAPGAASAR.[F]	1xGG [K9]; 1xTMT6plex [N-Term]	1	1	TGGT1_286600-t26_1-p1	TGGT1_286600-t26_1-p1 [275-291]	Toxoplasma_gondii_GT1	TGGT1_286600	TGGT1_286600-t26_1	hypothetical protein	TGGT1_chrV:1621096-1622773(-)	388	chromosome	protein_coding_gene	FALSE	1	1974.01	1.1919	0.839	0.253257	-0.253257	0.998947	0.999708	108.7	91.3	101	97.7	93.3	82.6	100	82	57.7	99.8	77.5	208.5	0.0001542	6.764e-06	2.33	100
[R].LAASILKCGR.[R]	1xCarbamidomethyl [C8]; 1xGG [K7]; 1xTMT6plex [N-Term]	1	1	TGGT1_289530-t26_1-p1	TGGT1_289530-t26_1-p1 [9-18]	Toxoplasma_gondii_GT1	TGGT1_289530	TGGT1_289530-t26_1	ribosomal protein RPL19	TGGT1_chrIX:3095967-3098521(-)	187	chromosome	protein_coding_gene	FALSE	1	1431.83	1.1919	0.839	0.253257	-0.253257	0.81092	0.946123	108.7	91.3	99.9	77.1	120.3	74.3	106.2	92.2	83.8	80.8	79.4	186	0.0001542	0.003341	1.97	100
[R].LQADQPVVPVPVYQDVYKR.[D]	1xGG [K18]; 1xTMT6plex [N-Term]	1	1	TGGT1_230210-t26_1-p1	TGGT1_230210-t26_1-p1 [33-51]	Toxoplasma_gondii_GT1	TGGT1_230210	TGGT1_230210-t26_1	alveolin domain containing intermediate filament IMC10	TGGT1_chrVIII:682439-685345(+)	560	chromosome	protein_coding_gene	FALSE	1	2557.4	1.18906	0.841	0.249822	-0.249822	0.696989	0.907822	108.6	91.4	86.7	65.9	119.6	91.2	82.1	72.9	68.6	98.8	72.4	241.9	0.0001542	1.024e-08	4.54	100
[R].QGKTDYAAR.[R]	1xGG [K3]; 1xTMT6plex [N-Term]	1	2	TGGT1_320050-t26_1-p1	TGGT1_320050-t26_1-p1 [25-33]	Toxoplasma_gondii_GT1	TGGT1_320050	TGGT1_320050-t26_1	ribosomal protein RPL5	TGGT1_chrIV:494655-497683(+)	310	chromosome	protein_coding_gene	FALSE	1	1352.71	1.18624	0.843	0.246395	-0.246395	0.999708	0.999708	108.5	91.5	108.2	83.6	112.8	87.3	98.1	82.7	75.2	108.7	78.2	165.1	0.0001542	0.005727	1.64	100
[K].ELEGRGKAR.[A]	1xGG [K7]; 1xTMT6plex [N-Term]	1	2	TGGT1_312370-t26_1-p1	TGGT1_312370-t26_1-p1 [1125-1133]	Toxoplasma_gondii_GT1	TGGT1_312370	TGGT1_312370-t26_1	RNA pseudouridine synthase superfamily protein	TGGT1_chrXI:2601964-2608067(+)	1527	chromosome	protein_coding_gene	FALSE	2	1358.77	1.18483	0.844	0.244685	-0.244685	0.88986	0.969035	108.4	91.6	93.8	81.9	115.8	86.5	94.2	79.2	59.5	83.3	62.5	243.3	0.001075	0.06146	1.6	100
[K].TPLATLGQKVK.[K]	1xGG [K9]; 1xTMT6plex [K11]; 1xTMT6plex [N-Term]	1	2	TGGT1_260440-t26_1-p1	TGGT1_260440-t26_1-p1 [272-282]	Toxoplasma_gondii_GT1	TGGT1_260440	TGGT1_260440-t26_1	nuclear factor NF3	TGGT1_chrVIIb:2242975-2247472(-)	312	chromosome	protein_coding_gene	FALSE	1	1728.08	1.18064	0.847	0.239566	-0.239566	0.943446	0.98498	108.3	91.7	75.7	97.1	168.8	59.9	100	79.4	60.1	94.8	82.2	181.9	0.0001542	0.006692	1.97	100
[R].LGQLVHQKNCPVLAIDNVR.[K]	1xCarbamidomethyl [C10]; 1xGG [K8]; 1xTMT6plex [N-Term]	1	1	TGGT1_261570-t26_1-p1	TGGT1_261570-t26_1-p1 [197-215]	Toxoplasma_gondii_GT1	TGGT1_261570	TGGT1_261570-t26_1	ribosomal protein RPL7A	TGGT1_chrVIIb:1628077-1630958(+)	276	chromosome	protein_coding_gene	FALSE	1	2517.39	1.17509	0.851	0.232769	-0.232769	0.887986	0.968117	108	92	101.8	80.5	85.1	94.5	110.3	80.4	74.6	110.6	64.7	197.5	0.0001542	1.022e-06	3.43	100
[R].RAWPAPDEAPSASAEQDVEAGADALAQKGEK.[N]	1xGG [K28]; 1xTMT6plex [K31]; 1xTMT6plex [N-Term]	1	1	TGGT1_257530-t26_1-p1	TGGT1_257530-t26_1-p1 [279-309]	Toxoplasma_gondii_GT1	TGGT1_257530	TGGT1_257530-t26_1	transporter, major facilitator family protein	TGGT1_chrVIIb:3924727-3926365(-)	504	chromosome	protein_coding_gene	FALSE	2	3737.88	1.17509	0.851	0.232769	-0.232769	0.722447	0.915038	108.1	91.9	68.3	47.6	73.6	158.8	159.6	65.3	54.2	62.6	52.2	257.8	0.0001542	2.445e-12	4.93	100
[R].SKGDVSTSDDMPR.[E]	1xGG [K2]; 1xTMT6plex [N-Term]	1	3	TGGT1_239740-t26_1-p1	TGGT1_239740-t26_1-p1 [337-349]	Toxoplasma_gondii_GT1	TGGT1_239740	TGGT1_239740-t26_1	dense granule protein GRA14	TGGT1_chrVI:875718-876944(-)	408	chromosome	protein_coding_gene	FALSE	1	1737.83	1.17509	0.851	0.232769	-0.232769	0.626313	0.886473	108.1	91.9	84.2	96.5	108.4	102.7	55	100.7	72.9	82.1	68.6	229	0.0001542	1.101e-05	2.73	100
[K].IQDKEGIPPDQQR.[L]	1xGG [K4]; 1xTMT6plex [N-Term]	2	40	TGGT1_289750-t26_1-p1	TGGT1_289750-t26_1-p1 [30-42]	Toxoplasma_gondii_GT1	TGGT1_289750	TGGT1_289750-t26_1	ribosomal-ubiquitin protein RPL40	TGGT1_chrIX:3235966-3237173(+)	129	chromosome	protein_coding_gene	FALSE	1	1866.99	1.17371	0.852	0.231075	-0.231075	0.708056	0.911275	108	92	91.9	95.5	112.2	100.8	101.7	87.5	85.8	80.2	67.8	176.5	0.0001542	2.656e-07	3.74	100
[R].TGQIKTGAPCR.[S]	1xCarbamidomethyl [C10]; 1xGG [K5]; 1xTMT6plex [N-Term]	1	1	TGGT1_268850-t26_1-p1	TGGT1_268850-t26_1-p1 [433-443]	Toxoplasma_gondii_GT1	TGGT1_268850	TGGT1_268850-t26_1	enolase 2	TGGT1_chrVIII:6248823-6250901(-)	475	chromosome	protein_coding_gene	FALSE	1	1531.82	1.17371	0.852	0.231075	-0.231075	0.753687	0.924629	108	92	79.9	79	96.4	90.1	99.9	74.3	66	88.3	76.8	249.2	0.0006935	0.03821	1.76	100
[R].NYKQIESSK.[N]	1xGG [K3]; 1xTMT6plex [K9]; 1xTMT6plex [N-Term]	1	1	TGGT1_309990-t26_1-p1	TGGT1_309990-t26_1-p1 [166-174]	Toxoplasma_gondii_GT1	TGGT1_309990	TGGT1_309990-t26_1	hypothetical protein	TGGT1_chrXI:953142-954052(+)	190	chromosome	protein_coding_gene	FALSE	1	1668.93	1.16959	0.855	0.226004	-0.226004	0.641416	0.888798	107.8	92.2	98.4	96.8	116.5	99.8	97.3	118.8	84.2	79.1	130.6	78.6	0.0001542	0.002395	2.63	100
[K].EVDEQMLNVQNKNSSYFVEWIPNNMK.[S]	1xGG [K12]; 1xTMT6plex [K26]; 1xTMT6plex [N-Term]	3	1	TGGT1_212240-t26_1-p1	TGGT1_212240-t26_1-p1 [325-350]	Toxoplasma_gondii_GT1	TGGT1_212240	TGGT1_212240-t26_1	putative beta-1 tubulin	TGGT1_chrX:3870160-3872634(-)	449	chromosome	protein_coding_gene	FALSE	1	3728.85	1.16959	0.855	0.226004	-0.226004	0.786767	0.937661	107.8	92.2	87.3	131.6	97	101	83.8	90.1	75.2	82.9	72.7	178.3	0.0001542	2.297e-05	3.72	100
[K].STGKSNQITITNDKGR.[L]	2xGG [K4; K14]; 1xTMT6plex [N-Term]	1	2	TGGT1_273760-t26_1-p1	TGGT1_273760-t26_1-p1 [496-511]	Toxoplasma_gondii_GT1	TGGT1_273760	TGGT1_273760-t26_1	heat shock protein HSP70	TGGT1_chrVIII:3285695-3287698(-)	667	chromosome	protein_coding_gene	FALSE	2	2177.15	1.1655	0.858	0.22095	-0.22095	0.88313	0.968117	107.7	92.3	89	77.4	115.4	91.1	82.5	97.8	54.6	74.3	76.4	241.5	0.003861	0.1364	0.99	100
[K].VTLEQMYSGATKR.[M]	1xGG [K12]; 1xTMT6plex [N-Term]	1	1	TGGT1_311240-t26_1-p1	TGGT1_311240-t26_1-p1 [135-147]	Toxoplasma_gondii_GT1	TGGT1_311240	TGGT1_311240-t26_1	putative DnaJ family chaperone	TGGT1_chrXI:1865804-1870827(-)	426	chromosome	protein_coding_gene	FALSE	1	1826.96	1.16414	0.859	0.21927	-0.21927	0.78708	0.937661	107.6	92.4	100.7	88.9	87	102.7	78.5	75.4	88.3	74.5	76.3	227.8	0.0001542	0.007699	1.06	100
[K].GVVHDVFHPFYLNAVVKLR.[T]	1xGG [K17]; 1xTMT6plex [N-Term]	1	1	TGGT1_259550-t26_1-p1	TGGT1_259550-t26_1-p1 [147-165]	Toxoplasma_gondii_GT1	TGGT1_259550	TGGT1_259550-t26_1	dihydropteroate synthase	TGGT1_chrVIIb:2750606-2755609(-)	748	chromosome	protein_coding_gene	FALSE	1	2553.43	1.16414	0.859	0.21927	-0.21927	0.0949997	0.525193	107.6	92.4	105.6	111.1	100.4	106.3	109	84.4	91.3	82.6	91.6	117.8	0.0001542	1.156e-07	5.41	100
[R].DLNLLLDSLEKR.[Q]	1xGG [K11]; 1xTMT6plex [N-Term]	1	1	TGGT1_288360-t26_1-p1	TGGT1_288360-t26_1-p1 [340-351]	Toxoplasma_gondii_GT1	TGGT1_288360	TGGT1_288360-t26_1	tryptophanyl-tRNA synthetase (TrpRS2)	TGGT1_chrIX:2284649-2289081(+)	689	chromosome	protein_coding_gene	FALSE	1	1772.01	1.16279	0.86	0.217591	-0.217591	0.257508	0.70252	107.5	92.5	94	80	113	132	120.3	97.2	68.8	98.2	77.9	118.5	0.0001542	0.000146	3.33	100
[K].GGFYKEPEAK.[V]	1xGG [K5]; 1xTMT6plex [K10]; 1xTMT6plex [N-Term]	1	3	TGGT1_314810-t26_1-p1	TGGT1_314810-t26_1-p1 [83-92]	Toxoplasma_gondii_GT1	TGGT1_314810	TGGT1_314810-t26_1	ribosomal protein RPL7	TGGT1_chrXI:4256933-4260657(+)	258	chromosome	protein_coding_gene	FALSE	1	1697.93	1.16279	0.86	0.217591	-0.217591	0.495518	0.836069	107.5	92.5	96.9	86.6	131.8	111.4	94	88.9	62.9	83.3	75.2	169.1	0.0001542	0.0003546	2.28	100
[R].FSRDEGFPCKDAASCVYTGTSR.[L]	2xCarbamidomethyl [C9; C15]; 1xGG [K10]; 1xTMT6plex [N-Term]	1	2	TGGT1_214440-t26_1-p1	TGGT1_214440-t26_1-p1 [391-412]	Toxoplasma_gondii_GT1	TGGT1_214440	TGGT1_214440-t26_1	4'-phosphopantetheinyl transferase superfamily protein	TGGT1_chrX:6181577-6185359(+)	437	chromosome	protein_coding_gene	FALSE	2	2854.31	1.16279	0.86	0.217591	-0.217591	0.786501	0.937661	107.5	92.5	114.1	93.6	102.5	86.6	99.8	147.7	64.4	85.9	59.9	145.4	0.0001542	8.655e-06	2.88	100
[K].DSLVVQGKR.[R]	1xGG [K8]; 1xTMT6plex [N-Term]	1	2	TGGT1_203630-t26_1-p1	TGGT1_203630-t26_1-p1 [33-41]	Toxoplasma_gondii_GT1	TGGT1_203630	TGGT1_203630-t26_1	ribosomal protein RPL44	TGGT1_chrVIIa:2292915-2293974(-)	105	chromosome	protein_coding_gene	FALSE	1	1344.78	1.16009	0.862	0.21424	-0.21424	0.84398	0.957097	107.4	92.6	95.5	76.5	104.8	90.7	100.2	82.3	74.1	96.8	69.9	209.1	0.0001542	0.003562	2.27	100
[R].TDYVPKPLPEVAKPVEVK.[L]	1xGG [K]; 2xTMT6plex [K13; K]; 1xTMT6plex [N-Term]	1	2	TGGT1_263520-t26_1-p1	TGGT1_263520-t26_1-p1 [217-234]	Toxoplasma_gondii_GT1	TGGT1_263520	TGGT1_263520-t26_1	microtubule associated protein SPM1	TGGT1_chrVIIb:473105-475119(+)	351	chromosome	protein_coding_gene	FALSE	0	2810.66	1.16009	0.862	0.21424	-0.21424	0.178394	0.634924	107.4	92.6	127.3	99.6	117	108.3	82	93.3	84.9	85.6	101	101	0.0001542	0.006381	2.37	100
[R].LACLAEEKR.[M]	1xCarbamidomethyl [C3]; 1xGG [K8]; 1xTMT6plex [N-Term]	1	1	TGGT1_260540-t26_1-p1	TGGT1_260540-t26_1-p1 [502-510]	Toxoplasma_gondii_GT1	TGGT1_260540	TGGT1_260540-t26_1	alveolin domain containing intermediate filament IMC14	TGGT1_chrVIIb:2144399-2148137(+)	733	chromosome	protein_coding_gene	FALSE	1	1432.78	1.15875	0.863	0.212568	-0.212568	0.596246	0.876123	107.3	92.7	82.3	80.8	104.7	89	90.5	76.8	74.5	128.3	68.6	204.6	0.0001542	0.007304	2.09	100
[R].SGNCVSKFQDASCLR.[L]	2xCarbamidomethyl [C4; C13]; 1xGG [K7]; 1xTMT6plex [N-Term]	1	1	TGGT1_234610-t26_1-p1	TGGT1_234610-t26_1-p1 [556-570]	Toxoplasma_gondii_GT1	TGGT1_234610	TGGT1_234610-t26_1	WD-40 repeat protein	TGGT1_chrX:4387954-4395568(+)	702	chromosome	protein_coding_gene	FALSE	1	2071.99	1.15741	0.864	0.210897	-0.210897	0.595267	0.875096	107.3	92.7	92.3	97.7	112.9	100	94.1	87.7	38.1	84.5	63.5	229.3	0.0004453	0.01331	2.22	100
[K].DAAAGEEKK.[R]	1xGG [K8]; 1xTMT6plex [K9]; 1xTMT6plex [N-Term]	1	2	TGGT1_263720-t26_1-p1	TGGT1_263720-t26_1-p1 [51-59]	Toxoplasma_gondii_GT1	TGGT1_263720	TGGT1_263720-t26_1	HMG (high mobility group) box domain-containing protein	TGGT1_chrVIIb:341281-342669(+)	145	chromosome	protein_coding_gene	FALSE	1	1490.82	1.15741	0.864	0.210897	-0.210897	0.763519	0.930226	107.3	92.7	103.5	79	95.8	76	111.3	108.5	65.5	78.5	82.8	199.1	0.0003068	0.009046	1.86	100
[K].GAPQKGDAAAYK.[S]	1xGG [K5]; 1xTMT6plex [K12]; 1xTMT6plex [N-Term]	1	1	TGGT1_260440-t26_1-p1	TGGT1_260440-t26_1-p1 [248-259]	Toxoplasma_gondii_GT1	TGGT1_260440	TGGT1_260440-t26_1	nuclear factor NF3	TGGT1_chrVIIb:2242975-2247472(-)	312	chromosome	protein_coding_gene	FALSE	1	1748.97	1.15607	0.865	0.209228	-0.209228	0.982176	0.99587	107.2	92.8	91.2	82.3	108.7	92.2	99.1	76	58.1	104.1	79.8	208.4	0.0001542	0.002574	2.32	100
[K].HAVSEGTKAVTK.[Y]	1xGG [K8]; 1xTMT6plex [N-Term]	3	1	TGGT1_209910-t26_1-p1; TGGT1_305160-t26_1-p1	TGGT1_209910-t26_1-p1 [106-117]; TGGT1_305160-t26_1-p1 [101-112]	Toxoplasma_gondii_GT1	TGGT1_209910	TGGT1_209910-t26_1	histone H2Bv	TGGT1_chrIb:1562803-1563174(+)	123	chromosome	protein_coding_gene	FALSE	1	1570.88	1.15607	0.865	0.209228	-0.209228	0.417783	0.792209	107.2	92.8	92.4	49.7	105.2	96.8	93.7	74.3	76.2	132.8	81.1	197.9	0.0001542	6.855e-05	3.05	100
[R].YAATGSGAKDAR.[E]	1xGG [K9]; 1xTMT6plex [N-Term]	1	1	TGGT1_306020-t26_1-p1	TGGT1_306020-t26_1-p1 [1445-1456]	Toxoplasma_gondii_GT1	TGGT1_306020	TGGT1_306020-t26_1	hypothetical protein	TGGT1_chrIX:5506123-5536326(+)	8858	chromosome	protein_coding_gene	FALSE	1	1510.78	1.15607	0.865	0.209228	-0.209228	0.824757	0.951171	107.3	92.7	100.6	92	98.3	80.3	110.3	85	62.3	92.5	54.5	224.2	0.0001542	5.826e-06	2.52	100
[K].LDYVLGLTVAKFLER.[R]	1xGG [K11]; 1xTMT6plex [N-Term]	1	1	TGGT1_248480-t26_1-p1	TGGT1_248480-t26_1-p1 [93-107]	Toxoplasma_gondii_GT1	TGGT1_248480	TGGT1_248480-t26_1	ribosomal protein RPS9	TGGT1_chrXII:3816916-3818776(+)	188	chromosome	protein_coding_gene	FALSE	1	2080.2	1.15473	0.866	0.207561	-0.207561	0.0998347	0.531713	107.2	92.8	110.7	119.1	113.8	102	99.6	95.9	102.2	95.6	98.5	62.5	0.0001542	6.985e-08	3.13	100
[R].MGAEVAGDSIGDEFKGYIFR.[I]	1xOxidation [M1]; 1xGG [K15]; 1xTMT6plex [N-Term]	1	1	TGGT1_210690-t26_1-p1	TGGT1_210690-t26_1-p1 [32-51]	Toxoplasma_gondii_GT1	TGGT1_210690	TGGT1_210690-t26_1	ribosomal protein RPS6	TGGT1_chrIV:2087216-2087986(+)	256	chromosome	protein_coding_gene	FALSE	1	2521.22	1.15473	0.866	0.207561	-0.207561	0.987537	0.996799	107.2	92.8	98.7	86.1	114.1	86.4	96.3	78.1	76.1	83.9	83.4	197	0.0001542	6.367e-08	3.32	100
[R].GGNMKYR.[A]	1xOxidation [M4]; 1xGG [K5]; 1xTMT6plex [N-Term]	1	1	TGGT1_245460-t26_1-p1	TGGT1_245460-t26_1-p1 [50-56]	Toxoplasma_gondii_GT1	TGGT1_245460	TGGT1_245460-t26_1	ribosomal protein RPS8	TGGT1_chrXII:2220293-2224095(-)	205	chromosome	protein_coding_gene	FALSE	1	1184.6	1.15207	0.868	0.204233	-0.204233	0.199998	0.654292	107.1	92.9	123.1	82.7	122.5	98.1	112.5	104.9	83	107.3	68.4	97.6	0.004353	0.1502	1.53	100
[R].QLTGIPDLTADACANLLKR.[M]	1xCarbamidomethyl [C13]; 1xGG [K18]; 1xTMT6plex [N-Term]	1	1	TGGT1_306960-t26_1-p1	TGGT1_306960-t26_1-p1 [328-346]	Toxoplasma_gondii_GT1	TGGT1_306960	TGGT1_306960-t26_1	phenylalanine--tRNA ligase, beta subunit protein	TGGT1_chrXI:126175-136113(-)	675	chromosome	protein_coding_gene	FALSE	1	2413.31	1.15075	0.869	0.202572	-0.202572	0.918293	0.977621	107	93	87.9	70.4	105.5	81	120	81.1	65.3	76.3	76	236.4	0.0001542	2.423e-06	4.2	100
[R].TTKDSAVSRPLA.[-]	1xGG [K3]; 1xTMT6plex [N-Term]	1	2	TGGT1_305520-t26_1-p1	TGGT1_305520-t26_1-p1 [258-269]	Toxoplasma_gondii_GT1	TGGT1_305520	TGGT1_305520-t26_1	ribosomal protein RPS2	TGGT1_chrIX:5229307-5231745(+)	269	chromosome	protein_coding_gene	FALSE	1	1588.89	1.14943	0.87	0.200913	-0.200913	0.278867	0.713396	106.9	93.1	125.7	142.7	111.2	90.9	82.9	129.2	41.4	96.8	71.7	107.5	0.0001542	0.002243	2.09	100
[K].ELDEKVAR.[L]	1xGG [K5]; 1xTMT6plex [N-Term]	1	2	TGGT1_225050-t26_1-p1	TGGT1_225050-t26_1-p1 [545-552]	Toxoplasma_gondii_GT1	TGGT1_225050	TGGT1_225050-t26_1	putative adenosylhomocysteinase	TGGT1_chrX:2464799-2467238(-)	588	chromosome	protein_coding_gene	FALSE	1	1302.72	1.14943	0.87	0.200913	-0.200913	0.985024	0.995873	106.9	93.1	110.9	82.6	107.2	83.9	103.4	112.5	69.6	90	74.3	165.6	0.0001542	0.008031	1.7	100
[R].DAKDAVAELDGYR.[Y]	1xGG [K3]; 1xTMT6plex [N-Term]	1	1	TGGT1_211420-t26_1-p1	TGGT1_211420-t26_1-p1 [60-72]	Toxoplasma_gondii_GT1	TGGT1_211420	TGGT1_211420-t26_1	RNA recognition motif-containing protein	TGGT1_chrIV:1661239-1664919(-)	189	chromosome	protein_coding_gene	FALSE	1	1765.89	1.14679	0.872	0.1976	-0.1976	0.884714	0.968117	106.8	93.2	87.9	63.6	110.9	79.8	103.5	76.6	57.1	88.9	61.2	270.3	0.0001542	0.003346	1.93	100
[R].LKNAVWWR.[S]	1xGG [K2]; 1xTMT6plex [N-Term]	1	2	TGGT1_230430-t26_1-p1	TGGT1_230430-t26_1-p1 [179-186]	Toxoplasma_gondii_GT1	TGGT1_230430	TGGT1_230430-t26_1	putative vesicle-associated membrane protein	TGGT1_chrVIII:775206-779637(+)	221	chromosome	protein_coding_gene	FALSE	1	1415.81	1.14679	0.872	0.1976	-0.1976	0.88544	0.968117	106.9	93.1	113.8	103.9	79.5	95.1	97.6	145.4	85	115.5	79.8	84.4	0.0006935	0.02572	1.59	100
[K].NLAPKSAENFR.[Q]	1xGG [K5]; 1xTMT6plex [N-Term]	1	1	TGGT1_285760-t26_1-p1	TGGT1_285760-t26_1-p1 [66-76]	Toxoplasma_gondii_GT1	TGGT1_285760	TGGT1_285760-t26_1	U-snRNP-associated cyclophilin family protein	TGGT1_chrV:2106868-2108341(-)	211	chromosome	protein_coding_gene	FALSE	1	1589.86	1.14416	0.874	0.194295	-0.194295	0.7833	0.937661	106.7	93.3	59.2	85.1	78.4	102.8	91.4	63.4	53.3	75.8	74.4	316.1	0.0001542	0.001881	2.06	100
[R].KPADFEIAVPVPLSGR.[Y]	1xGG [K1]; 1xTMT6plex [N-Term]	1	2	TGGT1_264000-t26_1-p1	TGGT1_264000-t26_1-p1 [409-424]	Toxoplasma_gondii_GT1	TGGT1_264000	TGGT1_264000-t26_1	aldehyde dehydrogenase	TGGT1_chrVIIb:213798-224025(-)	624	chromosome	protein_coding_gene	FALSE	0	2039.15	1.14286	0.875	0.192645	-0.192645	0.642066	0.888798	106.6	93.4	93.4	66.8	105.6	91.7	83.4	80.3	65.3	91.5	79.2	242.8	0.0001542	8.042e-06	3.42	100
[R].SQKVCYVCAR.[N]	2xCarbamidomethyl [C5; C8]; 1xGG [K3]; 1xTMT6plex [N-Term]	1	1	TGGT1_264660-t26_1-p1	TGGT1_264660-t26_1-p1 [385-394]	Toxoplasma_gondii_GT1	TGGT1_264660	TGGT1_264660-t26_1	SAG-related sequence SRS44	TGGT1_chrIX:1955976-1963333(+)	2359	chromosome	protein_coding_gene	FALSE	1	1613.81	1.14286	0.875	0.192645	-0.192645	0.781399	0.937661	106.6	93.4	104.1	68	86.9	76.6	117.3	115.9	60.6	66.7	76.1	227.8	0.0001542	0.003815	1.91	100
[K].QEFEQKQ.[-]	1xGG [K6]; 1xTMT6plex [N-Term]	1	2	TGGT1_263720-t26_1-p1	TGGT1_263720-t26_1-p1 [139-145]	Toxoplasma_gondii_GT1	TGGT1_263720	TGGT1_263720-t26_1	HMG (high mobility group) box domain-containing protein	TGGT1_chrVIIb:341281-342669(+)	145	chromosome	protein_coding_gene	FALSE	1	1279.65	1.14155	0.876	0.190997	-0.190997	0.237636	0.687335	106.6	93.4	98.4	139.3	131.9	97.5	77.9	97.2	78	77.4	116.2	86.2	0.004353	0.1513	1.7	100
[R].AAYLQKVMHEVDGR.[G]	1xGG [K6]; 1xTMT6plex [N-Term]	1	1	TGGT1_249850-t26_1-p1	TGGT1_249850-t26_1-p1 [192-205]	Toxoplasma_gondii_GT1	TGGT1_249850	TGGT1_249850-t26_1	GAP40 protein	TGGT1_chrXII:4837577-4838852(+)	385	chromosome	protein_coding_gene	FALSE	1	1960.03	1.14155	0.876	0.190997	-0.190997	0.852334	0.958366	106.6	93.4	102.4	93.7	111.3	79.5	113.2	85.9	89.7	103.9	68.5	151.9	0.0001542	2.924e-05	3.4	100
[R].DSKSLAAR.[L]	1xGG [K3]; 1xTMT6plex [N-Term]	1	1	TGGT1_299210-t26_1-p1	TGGT1_299210-t26_1-p1 [537-544]	Toxoplasma_gondii_GT1	TGGT1_299210	TGGT1_299210-t26_1	CTP synthase	TGGT1_chrIII:2095036-2100826(+)	652	chromosome	protein_coding_gene	FALSE	1	1190.67	1.14155	0.876	0.190997	-0.190997	0.711543	0.91224	106.6	93.4	72	101.8	108	72.2	94.2	82.5	73.2	114.6	56.7	224.6	0.001075	0.06253	1.56	100
[R].VIDQSKLSLFR.[E]	1xGG [K6]; 1xTMT6plex [N-Term]	1	2	TGGT1_305750-t26_1-p1	TGGT1_305750-t26_1-p1 [85-95]	Toxoplasma_gondii_GT1	TGGT1_305750	TGGT1_305750-t26_1	putative nucleolar gtp-binding protein 2	TGGT1_chrIX:5323820-5332283(+)	641	chromosome	protein_coding_gene	FALSE	1	1648.96	1.14155	0.876	0.190997	-0.190997	0.413351	0.788007	106.6	93.4	107.7	121.6	105.5	98	85.4	100	85.7	92.4	84.1	119.7	0.0001542	0.000691	2.51	100
[K].IKVVAPPER.[K]	1xGG [K2]; 1xTMT6plex [N-Term]	1	1	TGGT1_209030-t26_1-p1	TGGT1_209030-t26_1-p1 [328-336]	Toxoplasma_gondii_GT1	TGGT1_209030	TGGT1_209030-t26_1	actin ACT1	TGGT1_chrIb:1014618-1016180(+)	376	chromosome	protein_coding_gene	FALSE	1	1351.83	1.14025	0.877	0.189351	-0.189351	0.984865	0.995873	106.6	93.4	89.3	83.7	86	93.4	91.4	86.6	44.5	78.3	61.8	285	0.0006935	0.03158	2.51	100
[R].VQYALAKIR.[S]	1xGG [K7]; 1xTMT6plex [N-Term]	1	3	TGGT1_248480-t26_1-p1	TGGT1_248480-t26_1-p1 [45-53]	Toxoplasma_gondii_GT1	TGGT1_248480	TGGT1_248480-t26_1	ribosomal protein RPS9	TGGT1_chrXII:3816916-3818776(+)	188	chromosome	protein_coding_gene	FALSE	1	1404.85	1.13895	0.878	0.187707	-0.187707	0.318535	0.734633	106.5	93.5	123.7	143.4	104.4	69.5	103.3	91.7	102.8	121.5	72.5	67.1	0.0001542	0.0002203	2.83	100
[R].FLITATDVIHSWAVPALGIKADAIPGR.[L]	1xGG [K20]; 1xTMT6plex [N-Term]	1	1	TGGT1_310470-t26_1-p1	TGGT1_310470-t26_1-p1 [114-140]	Toxoplasma_gondii_GT1	TGGT1_310470	TGGT1_310470-t26_1	putative cytochrome C oxidase subunit IIb	TGGT1_chrXI:1338649-1339224(+)	191	chromosome	protein_coding_gene	FALSE	1	3175.78	1.13895	0.878	0.187707	-0.187707	0.291548	0.720993	106.5	93.5	120.4	110	97.5	89.2	112.4	114.7	112.7	78.1	96.6	68.5	0.0001542	0.0002134	2.66	100
[R].EGYPVVYPYVPMTLPIETKK.[K]	1xOxidation [M12]; 1xGG [K19]; 1xTMT6plex [K20]; 1xTMT6plex [N-Term]	1	1	TGGT1_226570-t26_1-p1	TGGT1_226570-t26_1-p1 [114-133]	Toxoplasma_gondii_GT1	TGGT1_226570	TGGT1_226570-t26_1	hypothetical protein	TGGT1_chrX:1439365-1440887(-)	139	chromosome	protein_coding_gene	FALSE	1	2912.59	1.13766	0.879	0.186065	-0.186065	0.843086	0.957097	106.5	93.5	99.7	79.7	125.3	75.1	103.3	103.7	77.6	76.6	87.6	171.5	0.0001542	6.901e-06	3.35	100
[R].LVCQVDHAKK.[S]	1xCarbamidomethyl [C3]; 1xGG [K9]; 1xTMT6plex [N-Term]	1	1	TGGT1_286590-t26_1-p1	TGGT1_286590-t26_1-p1 [345-354]	Toxoplasma_gondii_GT1	TGGT1_286590	TGGT1_286590-t26_1	microtubule associated protein SPM2	TGGT1_chrV:1625039-1626577(+)	357	chromosome	protein_coding_gene	FALSE	1	1540.85	1.13636	0.88	0.184425	-0.184425	0.885642	0.968117	106.4	93.6	83.8	78.1	80.2	105.3	123.4	82.4	59.1	73.8	60.5	253.3	0.001075	0.06192	1.37	100
[R].AAVVEAGKPFGR.[L]	1xGG [K8]; 1xTMT6plex [N-Term]	1	2	TGGT1_244690-t26_1-p1	TGGT1_244690-t26_1-p1 [366-377]	Toxoplasma_gondii_GT1	TGGT1_244690	TGGT1_244690-t26_1	hypothetical protein	TGGT1_chrVI:3366510-3368381(+)	623	chromosome	protein_coding_gene	FALSE	0	1544.87	1.13636	0.88	0.184425	-0.184425	0.954621	0.988511	106.4	93.6	91.9	69.1	112.3	104.7	95	97.8	64	83.5	68.2	213.3	0.0001542	7.011e-06	3.12	100
[R].SLKIPSR.[V]	1xGG [K3]; 1xTMT6plex [N-Term]	1	1	TGGT1_315220-t26_1-p1	TGGT1_315220-t26_1-p1 [466-472]	Toxoplasma_gondii_GT1	TGGT1_315220	TGGT1_315220-t26_1	rhoptry protein ROP14	TGGT1_chrXI:4529966-4537996(+)	1061	chromosome	protein_coding_gene	FALSE	1	1143.7	1.13379	0.882	0.181149	-0.181149	0.617	0.883734	106.3	93.7	92.1	97.2	94.6	108.9	113.7	85.7	52.9	91.4	78.5	184.9	0.001075	0.05938	1.44	100
[R].RVEMECMKDS.[-]	1xCarbamidomethyl [C6]; 1xGG [K8]; 1xTMT6plex [N-Term]	1	1	TGGT1_240280-t26_1-p1	TGGT1_240280-t26_1-p1 [430-439]	Toxoplasma_gondii_GT1	TGGT1_240280	TGGT1_240280-t26_1	S1/P1nuclease	TGGT1_chrVI:1125848-1133275(-)	439	chromosome	protein_coding_gene	FALSE	2	1627.74	1.13379	0.882	0.181149	-0.181149	0.785175	0.937661	106.3	93.7	88.7	81.8	95.4	95.8	95.2	96.2	60.3	83.9	80.6	222.1	0.0006935	0.03439	2.6	100
[R].GDSDGTELKR.[V]	1xGG [K9]; 1xTMT6plex [N-Term]	1	2	TGGT1_215940-t26_1-p1	TGGT1_215940-t26_1-p1 [593-602]	Toxoplasma_gondii_GT1	TGGT1_215940	TGGT1_215940-t26_1	putative Acetyl-coenzyme A transporter	TGGT1_chrXI:6430488-6438193(-)	605	chromosome	protein_coding_gene	FALSE	1	1420.72	1.1325	0.883	0.179515	-0.179515	0.611594	0.882472	106.2	93.8	86	66.5	107.5	90.1	88.5	78.2	66.7	97.8	77.1	241.6	0.0001542	0.001695	1.89	100
[R].ICEELGDNENYPLSKIR.[L]	1xCarbamidomethyl [C2]; 1xGG [K15]; 1xTMT6plex [N-Term]	1	1	TGGT1_248460-t26_1-p1	TGGT1_248460-t26_1-p1 [134-150]	Toxoplasma_gondii_GT1	TGGT1_248460	TGGT1_248460-t26_1	putative ubiquitin	TGGT1_chrXII:3803366-3805470(+)	216	chromosome	protein_coding_gene	FALSE	1	2393.2	1.13122	0.884	0.177882	-0.177882	0.798074	0.939943	106.1	93.9	92.6	61.6	96.9	113.8	118.2	85.7	47.3	86.8	59.5	237.5	0.0001542	6.539e-05	2.44	100
[K].FTTTKTVSTDVGAATGDFESGM.[-]	1xOxidation [M22]; 1xGG [K5]; 1xTMT6plex [N-Term]	1	2	TGGT1_214220-t26_1-p1	TGGT1_214220-t26_1-p1 [191-212]	Toxoplasma_gondii_GT1	TGGT1_214220	TGGT1_214220-t26_1	hypothetical protein	TGGT1_chrX:6010193-6012510(+)	212	chromosome	protein_coding_gene	FALSE	1	2582.21	1.12994	0.885	0.176251	-0.176251	0.328098	0.738265	106.1	93.9	119.1	107.8	104.1	101.7	100	132.9	68.5	57.2	116.6	92.1	0.0001542	0.002129	2.27	100
[K].SVYACETITIPAGVTVDVKSR.[V]	1xCarbamidomethyl [C5]; 1xGG [K19]; 1xTMT6plex [N-Term]	1	2	TGGT1_284560-t26_1-p1	TGGT1_284560-t26_1-p1 [3-23]	Toxoplasma_gondii_GT1	TGGT1_284560	TGGT1_284560-t26_1	ribosomal protein RPL9	TGGT1_chrV:2561959-2564374(+)	190	chromosome	protein_coding_gene	FALSE	1	2609.38	1.12994	0.885	0.176251	-0.176251	0.632224	0.886473	106.1	93.9	70	79.3	88.6	90.6	87.1	78.7	60.5	75.7	77.1	292.4	0.0001542	1.261e-06	2.49	100
[R].KEQDEISSR.[G]	1xGG [K1]; 1xTMT6plex [N-Term]	1	1	TGGT1_235150-t26_1-p1	TGGT1_235150-t26_1-p1 [82-90]	Toxoplasma_gondii_GT1	TGGT1_235150	TGGT1_235150-t26_1	transporter, major facilitator family protein	TGGT1_chrX:4537454-4539145(+)	563	chromosome	protein_coding_gene	FALSE	1	1434.74	1.12994	0.885	0.176251	-0.176251	0.876046	0.966469	106.1	93.9	104.9	69.1	112.1	95.6	105.2	102.1	55.3	92.8	64.8	197.9	0.0008275	0.04366	1.51	100
[K].AFSPTTIKTGK.[G]	1xGG [K8]; 1xTMT6plex [K11]; 1xTMT6plex [N-Term]	1	1	TGGT1_269980-t26_1-p1	TGGT1_269980-t26_1-p1 [198-208]	Toxoplasma_gondii_GT1	TGGT1_269980	TGGT1_269980-t26_1	putative preprotein translocase Sec61	TGGT1_chrVIII:5481592-5486135(-)	473	chromosome	protein_coding_gene	FALSE	1	1723.02	1.1274	0.887	0.172994	-0.172994	0.792923	0.939712	106	94	97	83.2	117.5	92.9	102.9	88.7	60.1	86.1	75.4	196.2	0.0001542	0.006011	2.72	100
[R].LGNAATPTGASGSKR.[R]	1xGG [K14]; 1xTMT6plex [N-Term]	1	2	TGGT1_214840-t26_1-p1	TGGT1_214840-t26_1-p1 [1253-1267]	Toxoplasma_gondii_GT1	TGGT1_214840	TGGT1_214840-t26_1	AP2 domain transcription factor AP2X-7	TGGT1_chrX:6426532-6432141(+)	1869	chromosome	protein_coding_gene	FALSE	1	1730.93	1.12613	0.888	0.171368	-0.171368	0.627742	0.886473	105.9	94.1	65.9	64.8	95.9	107.2	103.5	88.2	59.8	85.1	80.6	248.9	0.0001542	1.964e-05	2.65	100
[K].YAALVEKESR.[Q]	1xGG [K7]; 1xTMT6plex [N-Term]	1	2	TGGT1_315690-t26_1-p1	TGGT1_315690-t26_1-p1 [216-225]	Toxoplasma_gondii_GT1	TGGT1_315690	TGGT1_315690-t26_1	DnaJ domain-containing protein	TGGT1_chrXI:4848691-4851649(+)	294	chromosome	protein_coding_gene	FALSE	1	1508.83	1.12486	0.889	0.169745	-0.169745	0.821133	0.950215	105.9	94.1	95.5	91.2	82.8	89.6	96.9	94.7	60.4	77.4	81.1	230.5	0.0001542	0.001807	2.17	100
[K].CSECPDTAKLR.[D]	2xCarbamidomethyl [C1; C4]; 1xGG [K9]; 1xTMT6plex [N-Term]	1	1	TGGT1_225060-t26_1-p1	TGGT1_225060-t26_1-p1 [392-402]	Toxoplasma_gondii_GT1	TGGT1_225060	TGGT1_225060-t26_1	nucleoredoxin family protein	TGGT1_chrX:2457861-2462582(+)	416	chromosome	protein_coding_gene	FALSE	1	1679.8	1.12486	0.889	0.169745	-0.169745	0.583865	0.871887	105.9	94.1	95.1	84.8	72.9	103.4	92.9	113.8	69.7	82.6	76.2	208.7	0.0001542	0.0002366	1.9	100
[R].KGAELPHKPSFTQTAASVCMK.[R]	1xCarbamidomethyl [C19]; 1xGG [K1]; 2xTMT6plex [K8; K21]; 1xTMT6plex [N-Term]	1	1	TGGT1_286590-t26_1-p1	TGGT1_286590-t26_1-p1 [270-290]	Toxoplasma_gondii_GT1	TGGT1_286590	TGGT1_286590-t26_1	microtubule associated protein SPM2	TGGT1_chrV:1625039-1626577(+)	357	chromosome	protein_coding_gene	FALSE	1	3089.68	1.12486	0.889	0.169745	-0.169745	0.0479192	0.407509	105.9	94.1	95.4	106.3	103.3	143.3	104.7	99.8	76.7	79.7	97.7	93	0.0001542	2.776e-07	5.39	100
[K].ATIAGGGVIPHIHKSLMTK.[G]	1xOxidation [M17]; 1xGG [K14]; 1xTMT6plex [K19]; 1xTMT6plex [N-Term]	1	1	TGGT1_300200-t26_1-p1	TGGT1_300200-t26_1-p1 [125-143]	Toxoplasma_gondii_GT1	TGGT1_300200	TGGT1_300200-t26_1	histone H2AZ	TGGT1_chrXII:122117-123855(-)	155	chromosome	protein_coding_gene	FALSE	1	2519.45	1.1236	0.89	0.168123	-0.168123	0.605528	0.880171	105.8	94.2	79.7	88	93.3	78.3	81.6	72.7	67.4	101.9	65.5	271.5	0.0006935	0.04046	1.94	100
[K].TNFFEKR.[V]	1xGG [K6]; 1xTMT6plex [N-Term]	1	1	TGGT1_207060-t26_1-p1	TGGT1_207060-t26_1-p1 [361-367]	Toxoplasma_gondii_GT1	TGGT1_207060	TGGT1_207060-t26_1	ribonucleoside-diphosphate reductase small subunit	TGGT1_chrX:7235223-7238548(-)	391	chromosome	protein_coding_gene	FALSE	1	1284.69	1.1236	0.89	0.168123	-0.168123	0.887442	0.968117	105.8	94.2	60.5	104	92.8	121.2	108.1	102.6	63.7	87.1	92.5	167.6	0.002223	0.09091	1.46	100
[R].DLPLKLNQWCSVVR.[W]	1xCarbamidomethyl [C10]; 1xGG [K5]; 1xTMT6plex [N-Term]	1	1	TGGT1_219850-t26_1-p1	TGGT1_219850-t26_1-p1 [457-470]	Toxoplasma_gondii_GT1	TGGT1_219850	TGGT1_219850-t26_1	prolyl-tRNA synthetase (ProRS)	TGGT1_chrXII:529404-538395(-)	830	chromosome	protein_coding_gene	FALSE	1	2071.13	1.1236	0.89	0.168123	-0.168123	0.500218	0.836414	105.8	94.2	112.2	108.7	118.6	60.5	74.6	143.3	85.4	112.2	87.8	96.7	0.0001542	3.918e-07	3.92	100
[K].FYGPLKSR.[A]	1xGG [K6]; 1xTMT6plex [N-Term]	1	2	TGGT1_227360-t26_1-p1	TGGT1_227360-t26_1-p1 [378-385]	Toxoplasma_gondii_GT1	TGGT1_227360	TGGT1_227360-t26_1	ribosomal protein RPL3	TGGT1_chrX:901297-903989(-)	389	chromosome	protein_coding_gene	FALSE	1	1310.74	1.12233	0.891	0.166503	-0.166503	0.79652	0.939943	105.7	94.3	87.8	88.3	111.6	65.9	91.6	78.7	60.2	96	65.4	254.5	0.001205	0.06391	1.53	100
[R].ASLLKALR.[S]	1xGG [K5]; 1xTMT6plex [N-Term]	1	1	TGGT1_220430-t26_1-p1	TGGT1_220430-t26_1-p1 [967-974]	Toxoplasma_gondii_GT1	TGGT1_220430	TGGT1_220430-t26_1	hypothetical protein	TGGT1_chrV:271542-276398(-)	1618	chromosome	protein_coding_gene	FALSE	1	1214.78	1.12233	0.891	0.166503	-0.166503	0.490478	0.836069	105.7	94.3	127.8	173.2	93.6	61.1	81.1	83.4	104.7	183.2	72.8	19.1	0.0006935	0.03477	1.95	100
[K].IPVIVKAR.[F]	1xGG [K6]; 1xTMT6plex [N-Term]	1	4	TGGT1_310490-t26_1-p1	TGGT1_310490-t26_1-p1 [119-126]	Toxoplasma_gondii_GT1	TGGT1_310490	TGGT1_310490-t26_1	ribosomal protein RPL27A	TGGT1_chrXI:1345590-1346369(-)	147	chromosome	protein_coding_gene	FALSE	1	1238.81	1.12108	0.892	0.164884	-0.164884	0.960488	0.989429	105.7	94.3	96.5	106.9	99.1	79	90.8	93.4	63.9	86.1	70.7	213.7	0.0001542	0.0003943	2.62	100
[R].ASASAPASKSPTR.[F]	1xGG [K9]; 1xTMT6plex [N-Term]	1	1	TGGT1_230690-t26_1-p1	TGGT1_230690-t26_1-p1 [388-400]	Toxoplasma_gondii_GT1	TGGT1_230690	TGGT1_230690-t26_1	LNS2 (Lipin/Ned1/Smp2) protein	TGGT1_chrVIII:959180-970351(-)	1575	chromosome	protein_coding_gene	FALSE	1	1573.85	1.12108	0.892	0.164884	-0.164884	0.88819	0.968117	105.7	94.3	101.4	81.1	88.2	97.7	102.5	109.9	65.6	87.1	68.1	198.3	0.0001542	9.342e-06	3.1	100
[K].QAKLSLQEDSIAK.[M]	1xGG [K3]; 1xTMT6plex [K13]; 1xTMT6plex [N-Term]	1	2	TGGT1_266060-t26_1-p1	TGGT1_266060-t26_1-p1 [6-18]	Toxoplasma_gondii_GT1	TGGT1_266060	TGGT1_266060-t26_1	ribosomal protein RPSA	TGGT1_chrIX:1148543-1150882(-)	287	chromosome	protein_coding_gene	FALSE	1	2003.15	1.11607	0.896	0.158429	-0.158429	0.918815	0.977621	105.5	94.5	103.1	94.4	97.8	111.4	87.3	96.2	71.7	85.9	87.6	164.6	0.0001542	0.000202	2.8	100
[K].GLSIEESPYFKGK.[S]	1xGG [K11]; 1xTMT6plex [K13]; 1xTMT6plex [N-Term]	1	3	TGGT1_214320-t26_1-p1	TGGT1_214320-t26_1-p1 [495-507]	Toxoplasma_gondii_GT1	TGGT1_214320	TGGT1_214320-t26_1	facilitative glucose transporter GT1	TGGT1_chrX:6138702-6140408(+)	568	chromosome	protein_coding_gene	FALSE	1	2027.12	1.11359	0.898	0.155213	-0.155213	0.106765	0.546481	105.4	94.6	120.3	95.3	104.1	97.3	115.3	111.6	87.1	79.9	95.5	93.5	0.0001542	5.231e-08	3.78	100
[K].LTQVDVPSTFPAQVEEEEDLKASAR.[H]	1xGG [K21]; 1xTMT6plex [N-Term]	1	2	TGGT1_246720-t26_1-p1	TGGT1_246720-t26_1-p1 [410-434]	Toxoplasma_gondii_GT1	TGGT1_246720	TGGT1_246720-t26_1	hypothetical protein	TGGT1_chrXII:2874731-2876239(+)	502	chromosome	protein_coding_gene	FALSE	1	3102.58	1.11359	0.898	0.155213	-0.155213	0.64602	0.889552	105.4	94.6	98.5	95.1	108	70.3	99.2	88.5	85.4	96.9	80.5	177.5	0.0001542	9.001e-12	5.82	100
[R].TALFAVEGVHASKLVHLR.[R]	1xGG [K13]; 1xTMT6plex [N-Term]	1	9	TGGT1_266080-t26_1-p1	TGGT1_266080-t26_1-p1 [363-380]	Toxoplasma_gondii_GT1	TGGT1_266080	TGGT1_266080-t26_1	hypothetical protein	TGGT1_chrIX:1138397-1140583(+)	728	chromosome	protein_coding_gene	FALSE	1	2291.32	1.11235	0.899	0.153607	-0.153607	0.276181	0.712705	105.3	94.7	92.7	92.5	102.3	108.9	125.3	92	87.5	95.1	90.8	112.9	0.0001542	3.874e-09	5.74	100
[K].KEETGKVAEQK.[K]	1xGG [K1]; 2xTMT6plex [K6; K11]; 1xTMT6plex [N-Term]	1	2	TGGT1_230210-t26_1-p1	TGGT1_230210-t26_1-p1 [373-383]	Toxoplasma_gondii_GT1	TGGT1_230210	TGGT1_230210-t26_1	alveolin domain containing intermediate filament IMC10	TGGT1_chrVIII:682439-685345(+)	560	chromosome	protein_coding_gene	FALSE	2	2048.2	1.11235	0.899	0.153607	-0.153607	0.746204	0.924629	105.3	94.7	75.8	82.3	89.6	121.1	101.8	108.3	74.2	78.4	80.5	188	0.0008275	0.0439	1.53	100
[R].VHEEDPAPSGAPEKK.[K]	1xGG [K14]; 1xTMT6plex [K15]; 1xTMT6plex [N-Term]	1	1	TGGT1_249380-t26_1-p1	TGGT1_249380-t26_1-p1 [339-353]	Toxoplasma_gondii_GT1	TGGT1_249380	TGGT1_249380-t26_1	DHHC zinc finger domain-containing protein	TGGT1_chrXII:4434731-4437166(+)	465	chromosome	protein_coding_gene	FALSE	1	2163.14	1.11111	0.9	0.152003	-0.152003	0.716885	0.913969	105.3	94.7	90.3	82.9	99.2	99	103.2	109.8	78.7	77.5	89.1	170.3	0.0001542	6.874e-08	5.29	100
[R].LIEDDLKK.[V]	1xGG [K7]; 1xTMT6plex [K8]; 1xTMT6plex [N-Term]	1	2	TGGT1_247030-t26_1-p1	TGGT1_247030-t26_1-p1 [43-50]	Toxoplasma_gondii_GT1	TGGT1_247030	TGGT1_247030-t26_1	hypothetical protein	TGGT1_chrXII:3048194-3048610(+)	138	chromosome	protein_coding_gene	FALSE	1	1545.93	1.11111	0.9	0.152003	-0.152003	0.860838	0.960559	105.3	94.7	89.3	82.6	91.2	92.6	104.8	92.1	62.2	82.1	75.4	227.7	0.003861	0.1375	1.71	100
[K].TLEEAPKCIK.[S]	1xCarbamidomethyl [C8]; 1xGG [K7]; 1xTMT6plex [N-Term]	4	1	TGGT1_294800B-t26_1-p1; TGGT1_286420A-t26_1-p1	TGGT1_294800B-t26_1-p1 [234-243]; TGGT1_286420A-t26_1-p1 [372-381]	Toxoplasma_gondii_GT1	TGGT1_294800B	TGGT1_294800B-t26_1	putative elongation factor 1-alpha (EF-1-ALPHA)	TGGT1_chrIa:1133102-1134034(-)	310	chromosome	protein_coding_gene	FALSE	1	1531.84	1.11111	0.9	0.152003	-0.152003	0.993482	0.99774	105.3	94.7	98.8	88.7	120.5	83.3	89.7	80.7	71.4	95.5	71	200.5	0.0001542	0.001032	2.7	100
[R].KGQSEGSVDLR.[L]	1xGG [K1]; 1xTMT6plex [N-Term]	1	1	TGGT1_274070-t26_1-p1	TGGT1_274070-t26_1-p1 [301-311]	Toxoplasma_gondii_GT1	TGGT1_274070	TGGT1_274070-t26_1	ThiF family protein	TGGT1_chrVIII:3037350-3041131(-)	779	chromosome	protein_coding_gene	FALSE	1	1518.81	1.10988	0.901	0.150401	-0.150401	0.861022	0.960559	105.2	94.8	89.6	105.8	107.7	82.4	111.1	99.8	69.7	95.3	73.3	165.4	0.0001542	0.003556	1.79	100
[R].IQNAIMAANPVLEAFGNAKTIR.[N]	1xOxidation [M6]; 1xGG [K19]; 1xTMT6plex [N-Term]	1	1	TGGT1_235470-t26_1-p1	TGGT1_235470-t26_1-p1 [222-243]	Toxoplasma_gondii_GT1	TGGT1_235470	TGGT1_235470-t26_1	myosin A	TGGT1_chrX:4773284-4778894(+)	831	chromosome	protein_coding_gene	FALSE	1	2701.47	1.10375	0.906	0.142417	-0.142417	0.290467	0.720993	104.9	95.1	97.6	88.2	107.4	131.8	100.4	108.4	86	82.4	106.8	91	0.0001542	3.092e-10	4.56	100
[R].DAPLTPASEQKEEK.[Q]	1xGG [K11]; 1xTMT6plex [K14]; 1xTMT6plex [N-Term]	1	1	TGGT1_272660-t26_1-p1	TGGT1_272660-t26_1-p1 [142-155]	Toxoplasma_gondii_GT1	TGGT1_272660	TGGT1_272660-t26_1	hypothetical protein	TGGT1_chrVIII:3808733-3810272(+)	258	chromosome	protein_coding_gene	FALSE	1	2115.13	1.10132	0.908	0.139236	-0.139236	0.683002	0.902477	104.8	95.2	54.6	86	107.7	98.5	98.3	68.2	53.8	121.4	89.3	222.2	0.0001542	0.002871	1.78	100
[K].TIGGGDDAFNTFFSETGAGKHVPR.[C]	1xGG [K20]; 1xTMT6plex [N-Term]	1	1	TGGT1_316400B-t26_1-p1	TGGT1_316400B-t26_1-p1 [20-43]	Toxoplasma_gondii_GT1	TGGT1_316400B	TGGT1_316400B-t26_1	alpha tubulin TUBA1	TGGT1_chrXI:5219470-5220918(+)	432	chromosome	protein_coding_gene	FALSE	1	2824.39	1.0989	0.91	0.136062	-0.136062	0.638865	0.88736	104.7	95.3	98.8	62.9	101.3	92.9	89.9	84.6	75.4	88.2	71.5	234.6	0.0001542	4.946e-07	3.49	100
[K].NHPPGAHKER.[L]	1xGG [K8]; 1xTMT6plex [N-Term]	1	1	TGGT1_232830-t26_1-p1	TGGT1_232830-t26_1-p1 [703-712]	Toxoplasma_gondii_GT1	TGGT1_232830	TGGT1_232830-t26_1	putative vacuolar proton translocating ATPase subunit A	TGGT1_chrVIII:2275918-2280585(-)	909	chromosome	protein_coding_gene	FALSE	1	1485.79	1.0989	0.91	0.136062	-0.136062	0.625375	0.886473	104.7	95.3	66.9	93.5	117.1	105.2	81.1	131.7	65.7	82.8	85.1	171.2	0.0001542	0.0001091	2.68	100
[R].VPLKGSDQCEDIEMLTR.[Q]	1xCarbamidomethyl [C9]; 1xGG [K4]; 1xTMT6plex [N-Term]	1	2	TGGT1_321620-t26_1-p1	TGGT1_321620-t26_1-p1 [179-195]	Toxoplasma_gondii_GT1	TGGT1_321620	TGGT1_321620-t26_1	dynamin-related protein DRPB	TGGT1_chrIb:1696372-1706596(+)	860	chromosome	protein_coding_gene	FALSE	1	2334.16	1.09649	0.912	0.132894	-0.132894	0.840061	0.956524	104.6	95.4	97.5	90	95.3	82.2	109.5	100.1	66.6	87	83.6	188.3	0.0001542	0.000109	2.26	100
[R].DGLAKDER.[E]	1xGG [K5]; 1xTMT6plex [N-Term]	1	2	TGGT1_319530-t26_1-p1	TGGT1_319530-t26_1-p1 [337-344]	Toxoplasma_gondii_GT1	TGGT1_319530	TGGT1_319530-t26_1	splicing factor SF2	TGGT1_chrIV:876124-882127(+)	450	chromosome	protein_coding_gene	FALSE	1	1246.66	1.09529	0.913	0.131313	-0.131313	0.870974	0.963334	104.6	95.4	93.6	86.6	119.4	113.8	75.8	90	62.1	85.4	71.7	201.6	0.0004453	0.01207	2.01	100
[R].LVKSQQSAGK.[E]	1xGG [K3]; 1xTMT6plex [K10]; 1xTMT6plex [N-Term]	1	1	TGGT1_214210-t26_1-p1	TGGT1_214210-t26_1-p1 [134-143]	Toxoplasma_gondii_GT1	TGGT1_214210	TGGT1_214210-t26_1	rRNA pseudouridine synthase	TGGT1_chrX:6002905-6008379(-)	505	chromosome	protein_coding_gene	FALSE	1	1617.97	1.0929	0.915	0.128156	-0.128156	0.852855	0.958366	104.4	95.6	93.2	79.4	106.1	87.9	90.5	82.8	50.2	106.5	80.9	222.4	0.0001542	0.005136	1.87	100
[K].GEKNLTAIQSMK.[R]	1xOxidation [M11]; 1xGG [K3]; 1xTMT6plex [K12]; 1xTMT6plex [N-Term]	1	2	TGGT1_257530-t26_1-p1	TGGT1_257530-t26_1-p1 [307-318]	Toxoplasma_gondii_GT1	TGGT1_257530	TGGT1_257530-t26_1	transporter, major facilitator family protein	TGGT1_chrVIIb:3924727-3926365(-)	504	chromosome	protein_coding_gene	FALSE	1	1908.06	1.0929	0.915	0.128156	-0.128156	0.834295	0.952614	104.5	95.5	74.7	68.9	77.5	112.3	146.2	82	54.7	70.9	56.9	255.8	0.0004453	0.01449	1.26	100
[R].LQLSLKSR.[A]	1xGG [K6]; 1xTMT6plex [N-Term]	1	1	TGGT1_318440-t26_1-p1	TGGT1_318440-t26_1-p1 [988-995]	Toxoplasma_gondii_GT1	TGGT1_318440	TGGT1_318440-t26_1	helicase associated domain (ha2) protein	TGGT1_chrIV:1264045-1277404(-)	2234	chromosome	protein_coding_gene	FALSE	1	1287.79	1.0929	0.915	0.128156	-0.128156	0.789544	0.939088	104.5	95.5	98.6	124.4	92.1	59.6	101.3	90.2	69.5	140.2	66.4	157.7	0.0001542	0.001412	2.19	100
[R].LYGKEGTAFSR.[T]	1xGG [K4]; 1xTMT6plex [N-Term]	1	3	TGGT1_301250-t26_1-p1	TGGT1_301250-t26_1-p1 [298-308]	Toxoplasma_gondii_GT1	TGGT1_301250	TGGT1_301250-t26_1	hypothetical protein	TGGT1_chrIV:2233880-2236785(+)	851	chromosome	protein_coding_gene	FALSE	1	1571.84	1.0917	0.916	0.12658	-0.12658	0.561027	0.863179	104.4	95.6	130.5	74.3	116.5	101.3	97.2	92.9	59.9	99.1	76.4	151.9	0.0001542	0.002084	2.34	100
[R].LIFAGKQLEDGR.[T]	1xGG [K6]; 1xTMT6plex [N-Term]	2	194	TGGT1_289750-t26_1-p1	TGGT1_289750-t26_1-p1 [43-54]	Toxoplasma_gondii_GT1	TGGT1_289750	TGGT1_289750-t26_1	ribosomal-ubiquitin protein RPL40	TGGT1_chrIX:3235966-3237173(+)	129	chromosome	protein_coding_gene	FALSE	1	1689.95	1.0917	0.916	0.12658	-0.12658	0.462923	0.819688	104.4	95.6	108.8	93.2	96.9	128	91.6	131.7	88.7	89.7	88	83.5	0.0001542	1.224e-08	3.73	100
[K].VAVLEKLR.[K]	1xGG [K6]; 1xTMT6plex [N-Term]	1	2	TGGT1_201150-t26_1-p1	TGGT1_201150-t26_1-p1 [1723-1730]	Toxoplasma_gondii_GT1	TGGT1_201150	TGGT1_201150-t26_1	heavy metal translocating P-type ATPase subfamily protein	TGGT1_chrVIIa:3895489-3905933(+)	1965	chromosome	protein_coding_gene	FALSE	1	1270.8	1.09051	0.917	0.125006	-0.125006	0.211681	0.668605	104.3	95.7	87	99.3	88.9	89.6	218	61.7	66.5	104.6	102.2	82.2	0.0001542	0.001725	2.11	100
[R].TYKQEQQSR.[Q]	1xGG [K3]; 1xTMT6plex [N-Term]	1	1	TGGT1_292235-t26_1-p1	TGGT1_292235-t26_1-p1 [586-594]	Toxoplasma_gondii_GT1	TGGT1_292235	TGGT1_292235-t26_1	hypothetical protein	TGGT1_chrIX:4439011-4446274(-)	1451	chromosome	protein_coding_gene	FALSE	1	1510.78	1.08932	0.918	0.123434	-0.123434	0.169301	0.62531	104.3	95.7	113.5	104.5	106.4	95.9	123.3	97.7	59.1	101.2	115.1	83.4	0.0001542	0.00706	1.69	100
[R].LGFFTPDGSTLPEEADNTKTR.[T]	1xGG [K19]; 1xTMT6plex [N-Term]	1	1	TGGT1_217460-t26_1-p1	TGGT1_217460-t26_1-p1 [777-797]	Toxoplasma_gondii_GT1	TGGT1_217460	TGGT1_217460-t26_1	glutaminyl-tRNA synthetase (GlnRS)	TGGT1_chrXII:1787579-1795013(-)	860	chromosome	protein_coding_gene	FALSE	1	2639.32	1.08932	0.918	0.123434	-0.123434	0.491401	0.836069	104.3	95.7	81.2	45.8	88.6	93.7	109.7	81.4	68.1	76.3	86.5	268.7	0.0001542	5.521e-07	3.95	100
[R].RPKDVCGEAR.[S]	1xCarbamidomethyl [C6]; 1xGG [K3]; 1xTMT6plex [N-Term]	1	1	TGGT1_312700-t26_1-p1	TGGT1_312700-t26_1-p1 [1081-1090]	Toxoplasma_gondii_GT1	TGGT1_312700	TGGT1_312700-t26_1	hypothetical protein	TGGT1_chrXI:2873744-2886278(+)	2967	chromosome	protein_coding_gene	FALSE	1	1530.8	1.08814	0.919	0.121863	-0.121863	0.82111	0.950215	104.2	95.8	81.3	95.9	117.2	89.4	77.1	82.1	56.2	112.9	75.6	212.3	0.002113	0.08438	1.28	100
[K].YSGIAHKQPLGLNR.[H]	1xGG [K7]; 1xTMT6plex [N-Term]	1	3	TGGT1_229250A-t26_1-p1	TGGT1_229250A-t26_1-p1 [41-54]	Toxoplasma_gondii_GT1	TGGT1_229250A	TGGT1_229250A-t26_1	ribosomal protein RPL28	TGGT1_chrVIII:108601-108824(-)	74	chromosome	protein_coding_gene	FALSE	1	1897.06	1.08814	0.919	0.121863	-0.121863	0.829273	0.952611	104.2	95.8	105.5	98.9	113.6	81.4	97	90.9	62.3	107.4	74.5	168.5	0.0001542	1.036e-05	3.2	100
[K].GSSTSVCGCPKTIDGDLK.[N]	2xCarbamidomethyl [C7; C9]; 1xGG [K11]; 1xTMT6plex [K18]; 1xTMT6plex [N-Term]	1	1	TGGT1_226960-t26_1-p1	TGGT1_226960-t26_1-p1 [251-268]	Toxoplasma_gondii_GT1	TGGT1_226960	TGGT1_226960-t26_1	phosphofructokinase PFKII	TGGT1_chrX:1093641-1104060(-)	1225	chromosome	protein_coding_gene	FALSE	1	2454.24	1.08814	0.919	0.121863	-0.121863	0.696669	0.907822	104.2	95.8	66	95.9	101.2	140	116.4	117.1	79.4	103.6	87.4	93	0.0001542	8.66e-06	3.37	100
[K].FDLMYAKR.[A]	1xOxidation [M4]; 1xGG [K7]; 1xTMT6plex [N-Term]	1	2	TGGT1_316400B-t26_1-p1	TGGT1_316400B-t26_1-p1 [374-381]	Toxoplasma_gondii_GT1	TGGT1_316400B	TGGT1_316400B-t26_1	alpha tubulin TUBA1	TGGT1_chrXI:5219470-5220918(+)	432	chromosome	protein_coding_gene	FALSE	1	1402.74	1.08696	0.92	0.120294	-0.120294	0.735566	0.919231	104.1	95.9	86.7	74.1	101.8	102.9	91.6	84.3	83.6	88.7	66.1	220.1	0.0006935	0.01997	1.98	100
[R].TSLLVKDMPDSLR.[L]	1xGG [K6]; 1xTMT6plex [N-Term]	1	2	TGGT1_216820-t26_1-p1	TGGT1_216820-t26_1-p1 [449-461]	Toxoplasma_gondii_GT1	TGGT1_216820	TGGT1_216820-t26_1	transporter, major facilitator family protein	TGGT1_chrXI:5783529-5788618(-)	560	chromosome	protein_coding_gene	FALSE	1	1818	1.08696	0.92	0.120294	-0.120294	0.536576	0.856141	104.1	95.9	113	96.1	97.7	82.5	128.9	77.9	77.8	89.9	98.5	137.8	0.0001542	0.006659	1.84	100
[K].LNKFIWSGGIR.[N]	1xGG [K3]; 1xTMT6plex [N-Term]	1	1	TGGT1_266070-t26_1-p1	TGGT1_266070-t26_1-p1 [63-73]	Toxoplasma_gondii_GT1	TGGT1_266070	TGGT1_266070-t26_1	ribosomal protein RPL31	TGGT1_chrIX:1142823-1144192(+)	120	chromosome	protein_coding_gene	FALSE	1	1633.94	1.08696	0.92	0.120294	-0.120294	0.550097	0.860147	104.2	95.8	90.1	130.8	85.6	98	112.5	90.5	89.2	90.2	81	132	0.0001542	0.007219	2.8	100
[R].LVVMVTKAVSQPAVSSSTAASAAPASAASPSPAETQR.[G]	1xGG [K7]; 1xTMT6plex [N-Term]	1	3	TGGT1_295340-t26_1-p1	TGGT1_295340-t26_1-p1 [69-105]	Toxoplasma_gondii_GT1	TGGT1_295340	TGGT1_295340-t26_1	UV excision repair protein Rad23 protein	TGGT1_chrIa:1797323-1802019(+)	380	chromosome	protein_coding_gene	FALSE	1	3869.03	1.08578	0.921	0.118727	-0.118727	0.784061	0.937661	104.1	95.9	66	105.5	120.2	120.8	100	111.7	73.7	97.2	96.1	108.8	0.0001542	4.166e-13	5.03	100
[R].LATLAIIPSKESR.[K]	1xGG [K10]; 1xTMT6plex [N-Term]	1	1	TGGT1_227000-t26_1-p1	TGGT1_227000-t26_1-p1 [378-390]	Toxoplasma_gondii_GT1	TGGT1_227000	TGGT1_227000-t26_1	hypothetical protein	TGGT1_chrX:1052036-1062406(+)	1082	chromosome	protein_coding_gene	FALSE	1	1742.04	1.08578	0.921	0.118727	-0.118727	0.399096	0.781135	104.1	95.9	97.4	78.3	107.8	78.6	96.8	112.7	86.5	83.1	89.2	169.7	0.0001542	0.0002358	2.55	100
[R].MTATKGIGK.[V]	1xOxidation [M1]; 1xGG [K5]; 1xTMT6plex [K9]; 1xTMT6plex [N-Term]	1	1	TGGT1_238190-t26_1-p1	TGGT1_238190-t26_1-p1 [315-323]	Toxoplasma_gondii_GT1	TGGT1_238190	TGGT1_238190-t26_1	DNA-directed RNA polymerase II RPB3	TGGT1_chrVI:112159-117682(+)	484	chromosome	protein_coding_gene	FALSE	1	1494.87	1.08578	0.921	0.118727	-0.118727	0.715508	0.913797	104.1	95.9	97.7	66.3	124.9	79.6	93.6	100.7	69.5	73.8	86.1	207.9	0.0006935	0.03357	1.55	100
[R].QQQLCSIAEAAACSKQNTAAAVHDMLLAR.[K]	2xCarbamidomethyl [C5; C13]; 1xGG [K15]; 1xTMT6plex [N-Term]	1	1	TGGT1_279360-t26_1-p1	TGGT1_279360-t26_1-p1 [465-493]	Toxoplasma_gondii_GT1	TGGT1_279360	TGGT1_279360-t26_1	hypothetical protein	TGGT1_chrIX:64836-67782(+)	543	chromosome	protein_coding_gene	FALSE	1	3499.74	1.0846	0.922	0.117161	-0.117161	0.46334	0.819688	104	96	99.3	95.5	121.4	102	99.8	92.1	71.4	100.5	81.1	136.9	0.0001542	5.816e-10	6.07	100
[K].SNQITITNDKGR.[L]	1xGG [K10]; 1xTMT6plex [N-Term]	1	5	TGGT1_273760-t26_1-p1	TGGT1_273760-t26_1-p1 [500-511]	Toxoplasma_gondii_GT1	TGGT1_273760	TGGT1_273760-t26_1	heat shock protein HSP70	TGGT1_chrVIII:3285695-3287698(-)	667	chromosome	protein_coding_gene	FALSE	1	1689.91	1.08342	0.923	0.115597	-0.115597	0.748113	0.924629	104	96	88.2	79.4	94.2	86.7	83.2	98.6	50.1	80.1	73.2	266.3	0.0001542	6.3e-06	3.98	100
[K].VLYGEKSR.[E]	1xGG [K6]; 1xTMT6plex [N-Term]	1	1	TGGT1_312600-t26_1-p1	TGGT1_312600-t26_1-p1 [132-139]	Toxoplasma_gondii_GT1	TGGT1_312600	TGGT1_312600-t26_1	heat shock protein HSP21	TGGT1_chrXI:2781847-2783667(+)	195	chromosome	protein_coding_gene	FALSE	1	1294.73	1.08342	0.923	0.115597	-0.115597	0.882277	0.968117	104	96	83.3	97.2	103.9	88.4	102.6	89.8	57.3	140	76.8	160.8	0.0001542	0.004658	1.1	100
[R].SKYEPELGFIEAEQDENEEDAPTLMNYGNAAGGQR.[T]	1xGG [K2]; 1xTMT6plex [N-Term]	1	1	TGGT1_290160-t26_1-p1	TGGT1_290160-t26_1-p1 [932-966]	Toxoplasma_gondii_GT1	TGGT1_290160	TGGT1_290160-t26_1	putative sortilin	TGGT1_chrIX:3410442-3420211(-)	1033	chromosome	protein_coding_gene	FALSE	1	4215.93	1.08225	0.924	0.114035	-0.114035	0.902631	0.970736	103.9	96.1	87.6	75.6	105	123	110.9	125.6	65.5	92.1	97.1	117.7	0.0001542	4.899e-12	5.24	100
[R].LVQELEKK.[L]	1xGG [K7]; 1xTMT6plex [N-Term]	1	14	TGGT1_239100-t26_1-p1	TGGT1_239100-t26_1-p1 [83-90]	Toxoplasma_gondii_GT1	TGGT1_239100	TGGT1_239100-t26_1	ribosomal protein RPS7	TGGT1_chrVI:457170-458270(+)	196	chromosome	protein_coding_gene	FALSE	1	1329.79	1.08225	0.924	0.114035	-0.114035	0.92927	0.98071	103.9	96.1	89.7	120.8	98.3	83.7	83.3	82.9	65.1	116.6	68.1	191.5	0.0001542	0.003492	2.35	100
[R].AEFLNPKVSTVVVR.[R]	1xGG [K7]; 1xTMT6plex [N-Term]	1	3	TGGT1_212980-t26_1-p1	TGGT1_212980-t26_1-p1 [417-430]	Toxoplasma_gondii_GT1	TGGT1_212980	TGGT1_212980-t26_1	hypothetical protein	TGGT1_chrV:617528-620094(-)	715	chromosome	protein_coding_gene	FALSE	1	1902.1	1.08225	0.924	0.114035	-0.114035	0.845242	0.957522	104	96	104	89.8	94.1	108.9	102	110.5	75.8	94.2	72.4	148.3	0.0001542	0.002473	2.02	100
[K].SALVDFLKK.[N]	1xGG [K8]; 1xTMT6plex [K9]; 1xTMT6plex [N-Term]	1	1	TGGT1_260440-t26_1-p1	TGGT1_260440-t26_1-p1 [260-268]	Toxoplasma_gondii_GT1	TGGT1_260440	TGGT1_260440-t26_1	nuclear factor NF3	TGGT1_chrVIIb:2242975-2247472(-)	312	chromosome	protein_coding_gene	FALSE	1	1592.98	1.08225	0.924	0.114035	-0.114035	0.746879	0.924629	104	96	111	104.2	116.9	62.2	96.4	116	91.1	96.2	125.7	80.1	0.0001542	0.003645	2.04	100
[R].ITSAGKVMNYVAYAAR.[L]	1xOxidation [M8]; 1xGG [K6]; 1xTMT6plex [N-Term]	1	1	TGGT1_221380-t26_1-p1	TGGT1_221380-t26_1-p1 [21-36]	Toxoplasma_gondii_GT1	TGGT1_221380	TGGT1_221380-t26_1	alba 1	TGGT1_chrII:281451-282798(-)	247	chromosome	protein_coding_gene	FALSE	1	2074.1	1.08108	0.925	0.112475	-0.112475	0.992392	0.99774	103.9	96.1	83.4	87.8	113.9	76.3	128.7	94.9	79.5	81.2	73.3	180.9	0.0001542	0.0001664	2.68	100
[K].LSSACIEKTQQLFNEPTVR.[Q]	1xCarbamidomethyl [C5]; 1xGG [K8]; 1xTMT6plex [N-Term]	1	5	TGGT1_306190-t26_1-p1	TGGT1_306190-t26_1-p1 [93-111]	Toxoplasma_gondii_GT1	TGGT1_306190	TGGT1_306190-t26_1	hypothetical protein	TGGT1_chrIX:5600255-5603264(+)	469	chromosome	protein_coding_gene	FALSE	1	2564.33	1.08108	0.925	0.112475	-0.112475	0.606424	0.880302	103.9	96.1	67.8	74.6	67.4	173	144.7	88.3	44.9	69	61.9	208.4	0.0001542	4.512e-09	5.03	100
[R].IDNEEIPFLSEKDITK.[G]	1xGG [K12]; 1xTMT6plex [K16]; 1xTMT6plex [N-Term]	1	1	TGGT1_304680-t26_1-p1	TGGT1_304680-t26_1-p1 [406-421]	Toxoplasma_gondii_GT1	TGGT1_304680	TGGT1_304680-t26_1	ubiquitin family protein	TGGT1_chrVIIa:595893-600165(-)	527	chromosome	protein_coding_gene	FALSE	1	2463.34	1.07991	0.926	0.110916	-0.110916	0.983398	0.99587	103.8	96.2	84.3	73.1	90.2	99.3	104.1	84.3	51.1	83.6	61.5	268.5	0.0001542	1.048e-06	3.56	100
[R].VFDPTGYAGKPSLSSR.[K]	1xGG [K10]; 1xTMT6plex [N-Term]	1	1	TGGT1_286600-t26_1-p1	TGGT1_286600-t26_1-p1 [21-36]	Toxoplasma_gondii_GT1	TGGT1_286600	TGGT1_286600-t26_1	hypothetical protein	TGGT1_chrV:1621096-1622773(-)	388	chromosome	protein_coding_gene	FALSE	0	2025.06	1.07991	0.926	0.110916	-0.110916	0.717771	0.9142	103.8	96.2	98.1	100.7	110.7	91	103.7	93.3	72.6	95	79.3	155.7	0.0001542	0.002112	2.48	100
[R].YQCCIDLKK.[S]	2xCarbamidomethyl [C3; C4]; 1xGG [K8]; 1xTMT6plex [K9]; 1xTMT6plex [N-Term]	1	1	TGGT1_304680-t26_1-p1	TGGT1_304680-t26_1-p1 [393-401]	Toxoplasma_gondii_GT1	TGGT1_304680	TGGT1_304680-t26_1	ubiquitin family protein	TGGT1_chrVIIa:595893-600165(-)	527	chromosome	protein_coding_gene	FALSE	1	1799.95	1.07991	0.926	0.110916	-0.110916	0.484152	0.83592	103.9	96.1	97.9	71.6	106	80.2	97.2	115	70.6	90	84.3	187.2	0.0004453	0.0123	2.34	100
[R].LVDFCVQDFKR.[K]	1xCarbamidomethyl [C5]; 1xGG [K10]; 1xTMT6plex [N-Term]	1	2	TGGT1_273760-t26_1-p1	TGGT1_273760-t26_1-p1 [238-248]	Toxoplasma_gondii_GT1	TGGT1_273760	TGGT1_273760-t26_1	heat shock protein HSP70	TGGT1_chrVIII:3285695-3287698(-)	667	chromosome	protein_coding_gene	FALSE	1	1769.92	1.07875	0.927	0.109359	-0.109359	0.519679	0.847398	103.8	96.2	97.7	87.9	101.8	76.8	100.7	96.1	84.1	90.6	87	177.2	0.0001542	0.000439	2.33	100
[K].FGNAEAKR.[L]	1xGG [K7]; 1xTMT6plex [N-Term]	1	1	TGGT1_214840-t26_1-p1	TGGT1_214840-t26_1-p1 [639-646]	Toxoplasma_gondii_GT1	TGGT1_214840	TGGT1_214840-t26_1	AP2 domain transcription factor AP2X-7	TGGT1_chrX:6426532-6432141(+)	1869	chromosome	protein_coding_gene	FALSE	1	1235.67	1.07875	0.927	0.109359	-0.109359	0.683472	0.902716	103.8	96.2	88.4	71.7	97.1	100.4	107.2	92.8	72.7	90	83.2	196.5	0.0004453	0.01047	2.17	100
[R].SSLLDVSGKEPADEDPRAPSPEVAV.[-]	1xGG [K9]; 1xTMT6plex [N-Term]	1	2	TGGT1_320020-t26_1-p1	TGGT1_320020-t26_1-p1 [564-588]	Toxoplasma_gondii_GT1	TGGT1_320020	TGGT1_320020-t26_1	transporter, major facilitator family protein	TGGT1_chrIV:518139-519905(-)	588	chromosome	protein_coding_gene	FALSE	2	2908.47	1.07759	0.928	0.107803	-0.107803	0.826912	0.951581	103.7	96.3	92.2	104.3	92.9	95.9	110.4	76.1	89.1	68.4	96.6	174.1	0.0001542	4.535e-06	3.55	100
[K].EPEAKVILATR.[I]	1xGG [K5]; 1xTMT6plex [N-Term]	1	2	TGGT1_314810-t26_1-p1	TGGT1_314810-t26_1-p1 [88-98]	Toxoplasma_gondii_GT1	TGGT1_314810	TGGT1_314810-t26_1	ribosomal protein RPL7	TGGT1_chrXI:4256933-4260657(+)	258	chromosome	protein_coding_gene	FALSE	1	1569.92	1.07643	0.929	0.106249	-0.106249	0.932616	0.98145	103.7	96.3	80	90.2	115.3	84.5	112.8	83.8	58.1	104.4	70.3	200.7	0.0001542	0.002692	1.93	100
[K].ASPLKGSSEGPLLR.[E]	1xGG [K5]; 1xTMT6plex [N-Term]	1	1	TGGT1_297080-t26_1-p1	TGGT1_297080-t26_1-p1 [475-488]	Toxoplasma_gondii_GT1	TGGT1_297080	TGGT1_297080-t26_1	pyridoxal kinase	TGGT1_chrII:1498035-1500080(+)	616	chromosome	protein_coding_gene	FALSE	1	1755	1.07643	0.929	0.106249	-0.106249	0.417807	0.792209	103.7	96.3	92.4	60.2	99.4	70.9	99.9	85.8	61	113.8	83.5	233.1	0.0001542	0.000751	2.84	100
[R].LAQTEGTKQR.[A]	1xGG [K8]; 1xTMT6plex [N-Term]	1	2	TGGT1_309120-t26_1-p1	TGGT1_309120-t26_1-p1 [345-354]	Toxoplasma_gondii_GT1	TGGT1_309120	TGGT1_309120-t26_1	ribosomal protein RPL4	TGGT1_chrXI:476484-477734(-)	416	chromosome	protein_coding_gene	FALSE	1	1474.82	1.07527	0.93	0.104697	-0.104697	0.310366	0.729242	103.6	96.4	69.6	72.2	95.6	90.3	90.5	112.3	78	84	78.5	229	0.0001542	0.0006148	2.43	100
[K].STTWAEKTGR.[N]	1xGG [K7]; 1xTMT6plex [N-Term]	1	1	TGGT1_206640-t26_1-p1	TGGT1_206640-t26_1-p1 [1169-1178]	Toxoplasma_gondii_GT1	TGGT1_206640	TGGT1_206640-t26_1	hypothetical protein	TGGT1_chrVIIa:732834-742091(+)	1282	chromosome	protein_coding_gene	FALSE	1	1479.78	1.07411	0.931	0.103147	-0.103147	0.598696	0.876833	103.5	96.5	108.5	60.2	112.5	81.1	87.8	98.1	70.8	81.7	80	219.2	0.0001542	0.0009229	2.31	100
[R].AAEKTYGICR.[K]	1xCarbamidomethyl [C9]; 1xGG [K4]; 1xTMT6plex [N-Term]	1	1	TGGT1_255190-t26_1-p1	TGGT1_255190-t26_1-p1 [1038-1047]	Toxoplasma_gondii_GT1	TGGT1_255190	TGGT1_255190-t26_1	myosin C	TGGT1_chrVIIb:4925758-4933694(+)	1171	chromosome	protein_coding_gene	FALSE	1	1511.78	1.07296	0.932	0.101598	-0.101598	0.754216	0.924871	103.5	96.5	82.5	101.6	108.5	86.9	101.9	98.5	87.1	77	94.7	161.3	0.0006935	0.04025	1.97	100
[K].ETKEAFLAPR.[S]	1xGG [K3]; 1xTMT6plex [N-Term]	1	4	TGGT1_222220-t26_1-p1	TGGT1_222220-t26_1-p1 [80-89]	Toxoplasma_gondii_GT1	TGGT1_222220	TGGT1_222220-t26_1	alveolin domain containing intermediate filament IMC7	TGGT1_chrII:949239-952716(+)	429	chromosome	protein_coding_gene	FALSE	1	1504.83	1.07296	0.932	0.101598	-0.101598	0.825418	0.951303	103.5	96.5	92.6	81.3	97	85.3	100.5	93.3	56.8	86.3	79.2	227.7	0.0001542	0.0005613	2.6	100
[R].ILVKNDELTLEGIR.[Q]	1xGG [K4]; 1xTMT6plex [N-Term]	1	2	TGGT1_250770-t26_1-p1	TGGT1_250770-t26_1-p1 [240-253]	Toxoplasma_gondii_GT1	TGGT1_250770	TGGT1_250770-t26_1	putative eukaryotic initiation factor-4A	TGGT1_chrXII:5123731-5125767(-)	412	chromosome	protein_coding_gene	FALSE	1	1956.13	1.07296	0.932	0.101598	-0.101598	0.46826	0.823811	103.5	96.5	103.5	100	86.8	83.6	96	116.1	84.6	86.1	89.5	154.1	0.0001542	7.068e-06	3.25	100
[R].VDKASVLR.[K]	1xGG [K3]; 1xTMT6plex [N-Term]	1	1	TGGT1_301250-t26_1-p1	TGGT1_301250-t26_1-p1 [133-140]	Toxoplasma_gondii_GT1	TGGT1_301250	TGGT1_301250-t26_1	hypothetical protein	TGGT1_chrIV:2233880-2236785(+)	851	chromosome	protein_coding_gene	FALSE	1	1230.74	1.07296	0.932	0.101598	-0.101598	0.821583	0.950215	103.5	96.5	109	87.2	114.3	85.3	103.4	96.4	76	111.9	61.7	154.8	0.0016	0.07221	1.66	100
[K].FDYLQLHQKNSGR.[V]	1xGG [K9]; 1xTMT6plex [N-Term]	1	1	TGGT1_316200-t26_1-p1	TGGT1_316200-t26_1-p1 [524-536]	Toxoplasma_gondii_GT1	TGGT1_316200	TGGT1_316200-t26_1	phosphoglycerate mutase family protein	TGGT1_chrXI:5126229-5130526(-)	555	chromosome	protein_coding_gene	FALSE	1	1949.02	1.07181	0.933	0.100051	-0.100051	0.630864	0.886473	103.5	96.5	109.5	56.5	100	98.7	104	105.5	76.2	93.3	77.6	178.6	0.0001542	1.309e-05	2.84	100
[R].SVSQTDLTKYDNFR.[M]	1xGG [K9]; 1xTMT6plex [N-Term]	1	1	TGGT1_273090-t26_1-p1	TGGT1_273090-t26_1-p1 [753-766]	Toxoplasma_gondii_GT1	TGGT1_273090	TGGT1_273090-t26_1	cell division protein CDC48CY	TGGT1_chrVIII:3661986-3671254(-)	811	chromosome	protein_coding_gene	FALSE	1	2017.02	1.06838	0.936	0.0954196	-0.0954196	0.598579	0.876833	103.3	96.7	76.3	80.3	102.8	91.4	91.2	100.5	69.5	85.4	72.2	230.3	0.0001542	1.53e-06	3.23	100
[R].IILNQPLSKHR.[R]	1xGG [K9]; 1xTMT6plex [N-Term]	1	1	TGGT1_202980-t26_1-p1	TGGT1_202980-t26_1-p1 [1719-1729]	Toxoplasma_gondii_GT1	TGGT1_202980	TGGT1_202980-t26_1	hypothetical protein	TGGT1_chrVIIa:2786681-2799928(-)	1915	chromosome	protein_coding_gene	FALSE	1	1662	1.06838	0.936	0.0954196	-0.0954196	0.65153	0.891155	103.3	96.7	106.9	138.2	128.8	71.2	78.7	102.6	82.8	100.1	79.9	110.8	0.0006935	0.01973	1.42	100
[K].LKTNPLLQR.[K]	1xGG [K2]; 1xTMT6plex [N-Term]	1	2	TGGT1_215460-t26_1-p1	TGGT1_215460-t26_1-p1 [146-154]	Toxoplasma_gondii_GT1	TGGT1_215460	TGGT1_215460-t26_1	ribosomal protein RPS24	TGGT1_chrX:6863478-6865141(-)	267	chromosome	protein_coding_gene	FALSE	1	1425.87	1.06838	0.936	0.0954196	-0.0954196	0.953671	0.988183	103.3	96.7	100.1	95.3	108.9	92.5	84.8	96.1	74.8	89.2	72.2	186	0.0001542	0.00293	2.48	100
[K].FCNAKGVLK.[A]	1xCarbamidomethyl [C2]; 1xGG [K5]; 1xTMT6plex [K9]; 1xTMT6plex [N-Term]	1	1	TGGT1_280490-t26_1-p1	TGGT1_280490-t26_1-p1 [444-452]	Toxoplasma_gondii_GT1	TGGT1_280490	TGGT1_280490-t26_1	U-box domain-containing protein	TGGT1_chrVIIa:332194-348045(-)	1089	chromosome	protein_coding_gene	FALSE	1	1608.93	1.06724	0.937	0.093879	-0.093879	0.923773	0.978605	103.3	96.7	80	87	119.1	93.5	116.2	107.4	67.4	87.6	81.5	160.4	0.001075	0.06148	1.61	100
[R].AWPAPDEAPSASAEQDVEAGADALAQKGEK.[N]	1xGG [K27]; 1xTMT6plex [K30]; 1xTMT6plex [N-Term]	1	1	TGGT1_257530-t26_1-p1	TGGT1_257530-t26_1-p1 [280-309]	Toxoplasma_gondii_GT1	TGGT1_257530	TGGT1_257530-t26_1	transporter, major facilitator family protein	TGGT1_chrVIIb:3924727-3926365(-)	504	chromosome	protein_coding_gene	FALSE	1	3581.78	1.0661	0.938	0.0923402	-0.0923402	0.833268	0.952611	103.2	96.8	75.1	72.6	79.7	116.2	141.9	74.7	57.2	75.7	67.3	239.6	0.0001542	2.273e-06	4.74	100
[R].NLEVDKR.[L]	1xGG [K6]; 1xTMT6plex [N-Term]	1	1	TGGT1_310470-t26_1-p1	TGGT1_310470-t26_1-p1 [97-103]	Toxoplasma_gondii_GT1	TGGT1_310470	TGGT1_310470-t26_1	putative cytochrome C oxidase subunit IIb	TGGT1_chrXI:1338649-1339224(+)	191	chromosome	protein_coding_gene	FALSE	1	1216.68	1.06496	0.939	0.0908029	-0.0908029	0.999109	0.999708	103.1	96.9	89.8	87.5	95.7	99.4	92.4	91.9	61.1	86.8	60.2	235.3	0.001075	0.05847	1.94	100
[R].RYQKSTDLLIR.[K]	1xGG [K4]; 1xTMT6plex [N-Term]	1	1	TGGT1_261240-t26_1-p1	TGGT1_261240-t26_1-p1 [54-64]	Toxoplasma_gondii_GT1	TGGT1_261240	TGGT1_261240-t26_1	histone H3	TGGT1_chrVIIb:1780702-1781112(+)	136	chromosome	protein_coding_gene	FALSE	2	1736	1.06383	0.94	0.0892673	-0.0892673	0.561199	0.863179	103.1	96.9	73.6	66.1	95.3	111.1	107.9	89.6	81.5	97.7	72.6	204.5	0.004722	0.1631	1.25	100
[K].TLLAEKVER.[N]	1xGG [K6]; 1xTMT6plex [N-Term]	1	2	TGGT1_230980-t26_1-p1	TGGT1_230980-t26_1-p1 [1284-1292]	Toxoplasma_gondii_GT1	TGGT1_230980	TGGT1_230980-t26_1	myosin I	TGGT1_chrVIII:1151501-1167169(-)	1821	chromosome	protein_coding_gene	FALSE	1	1401.83	1.06383	0.94	0.0892673	-0.0892673	0.655635	0.892198	103.1	96.9	95.7	84.9	78.6	90.3	100	84.9	63.6	123.2	70.6	208.1	0.0001542	0.0006857	2.65	100
[K].CLFDIETSSQSDLKGDVR.[H]	1xCarbamidomethyl [C1]; 1xGG [K14]; 1xTMT6plex [N-Term]	1	1	TGGT1_239100-t26_1-p1	TGGT1_239100-t26_1-p1 [26-43]	Toxoplasma_gondii_GT1	TGGT1_239100	TGGT1_239100-t26_1	ribosomal protein RPS7	TGGT1_chrVI:457170-458270(+)	196	chromosome	protein_coding_gene	FALSE	1	2413.19	1.0627	0.941	0.0877334	-0.0877334	0.555175	0.861074	103	97	85	95.8	127.2	52.6	107.3	118.8	89.4	70.9	90.2	162.7	0.0001542	2.061e-07	3.31	100
[R].AYLAKQR.[R]	1xGG [K5]; 1xTMT6plex [N-Term]	1	3	TGGT1_210690-t26_1-p1	TGGT1_210690-t26_1-p1 [187-193]	Toxoplasma_gondii_GT1	TGGT1_210690	TGGT1_210690-t26_1	ribosomal protein RPS6	TGGT1_chrIV:2087216-2087986(+)	256	chromosome	protein_coding_gene	FALSE	1	1192.7	1.0627	0.941	0.0877334	-0.0877334	0.869	0.962908	103.1	96.9	95	85.8	110.5	106.4	78.1	97.6	69.7	89.4	75.8	191.6	0.0001542	0.006227	2.44	100
[R].IQPKYYDVEVPIYVPR.[Y]	1xGG [K4]; 1xTMT6plex [N-Term]	1	1	TGGT1_248700-t26_1-p1	TGGT1_248700-t26_1-p1 [111-126]	Toxoplasma_gondii_GT1	TGGT1_248700	TGGT1_248700-t26_1	alveolin domain containing intermediate filament IMC12	TGGT1_chrXII:4033434-4035280(+)	277	chromosome	protein_coding_gene	FALSE	1	2322.27	1.0627	0.941	0.0877334	-0.0877334	0.629125	0.886473	103.1	96.9	97.2	93.2	100.9	89.8	87.4	85.5	87.7	90.4	85.9	182	0.0001542	4.58e-06	3.2	100
[K].GKHTEGIMTR.[I]	1xGG [K2]; 1xTMT6plex [N-Term]	1	4	TGGT1_286580-t26_1-p1	TGGT1_286580-t26_1-p1 [319-328]	Toxoplasma_gondii_GT1	TGGT1_286580	TGGT1_286580-t26_1	hypothetical protein	TGGT1_chrV:1631039-1633906(-)	955	chromosome	protein_coding_gene	FALSE	1	1472.78	1.06157	0.942	0.086201	-0.086201	0.338613	0.746292	103	97	95.7	73.6	102.8	81.3	94.5	89	84	132	77.8	169.3	0.0001542	0.00317	3.06	100
[R].ACKVGVAEAMR.[H]	1xCarbamidomethyl [C2]; 1xGG [K3]; 1xTMT6plex [N-Term]	1	1	TGGT1_279390-t26_1-p1	TGGT1_279390-t26_1-p1 [367-377]	Toxoplasma_gondii_GT1	TGGT1_279390	TGGT1_279390-t26_1	putative proliferation-associated protein 2G4	TGGT1_chrIX:43752-48368(-)	462	chromosome	protein_coding_gene	FALSE	1	1534.8	1.06157	0.942	0.086201	-0.086201	0.902351	0.970736	103	97	88	76.5	104.9	99.3	95.5	89.9	57.7	97.2	70	221.1	0.0001542	0.008163	2.02	100
[K].VFLENIIKDSVTYTEHAR.[R]	1xGG [K8]; 1xTMT6plex [N-Term]	1	1	TGGT1_239260-t26_1-p1	TGGT1_239260-t26_1-p1 [61-78]	Toxoplasma_gondii_GT1	TGGT1_239260	TGGT1_239260-t26_1	histone H4	TGGT1_chrVI:491746-492057(-)	103	chromosome	protein_coding_gene	FALSE	1	2478.32	1.06157	0.942	0.086201	-0.086201	0.58652	0.872819	103	97	102.6	107.1	108.4	94.7	93.4	107.8	103.6	89.8	95.9	96.7	0.0001542	5.939e-09	5.25	100
[K].SNNIVALKEAFYR.[S]	1xGG [K8]; 1xTMT6plex [N-Term]	1	1	TGGT1_269980-t26_1-p1	TGGT1_269980-t26_1-p1 [227-239]	Toxoplasma_gondii_GT1	TGGT1_269980	TGGT1_269980-t26_1	putative preprotein translocase Sec61	TGGT1_chrVIII:5481592-5486135(-)	473	chromosome	protein_coding_gene	FALSE	1	1868.02	1.06157	0.942	0.086201	-0.086201	0.645557	0.889552	103	97	86.9	104.6	75.3	96.9	110.5	91.3	77.6	119.4	79.2	158.3	0.0001542	2.131e-06	3.84	100
[R].LTLGVTKR.[I]	1xGG [K7]; 1xTMT6plex [N-Term]	1	2	TGGT1_264880-t26_1-p1	TGGT1_264880-t26_1-p1 [291-298]	Toxoplasma_gondii_GT1	TGGT1_264880	TGGT1_264880-t26_1	NEDD8-activating enzyme E1 catalytic subunit	TGGT1_chrIX:1749766-1757113(-)	589	chromosome	protein_coding_gene	FALSE	1	1230.77	1.06157	0.942	0.086201	-0.086201	0.551865	0.860938	103	97	91	92	105.6	108.1	117.4	118.8	65.2	99.4	95.6	106.8	0.0001542	0.001365	2.5	100
[K].GVGVSGKPLCYK.[N]	1xCarbamidomethyl [C10]; 1xGG [K7]; 1xTMT6plex [K12]; 1xTMT6plex [N-Term]	1	1	TGGT1_230520-t26_1-p1	TGGT1_230520-t26_1-p1 [110-121]	Toxoplasma_gondii_GT1	TGGT1_230520	TGGT1_230520-t26_1	putative cyclophilin 1	TGGT1_chrVIII:844576-845289(+)	237	chromosome	protein_coding_gene	FALSE	0	1837.04	1.06045	0.943	0.0846703	-0.0846703	0.301505	0.723853	102.9	97.1	94.1	70.8	95	93.2	89.7	118.3	87.9	80.3	87.6	183	0.0006935	0.0174	1.22	100
[R].ELLVELSAQEKPGESN.[-]	1xGG [K11]; 1xTMT6plex [N-Term]	1	1	TGGT1_213030-t26_1-p1	TGGT1_213030-t26_1-p1 [309-324]	Toxoplasma_gondii_GT1	TGGT1_213030	TGGT1_213030-t26_1	hypothetical protein	TGGT1_chrV:673145-674534(+)	324	chromosome	protein_coding_gene	FALSE	0	2086.09	1.05932	0.944	0.0831412	-0.0831412	0.586456	0.872819	102.9	97.1	69.8	89.1	116.1	83.1	94.3	120.3	68.2	84.1	76	199	0.0001542	0.001165	2.54	100
[R].NDEELSKFLGGVTIASGGVMPNVHSVLLPK.[K]	1xGG [K7]; 1xTMT6plex [K30]; 1xTMT6plex [N-Term]	1	1	TGGT1_261250-t26_1-p1	TGGT1_261250-t26_1-p1 [143-172]	Toxoplasma_gondii_GT1	TGGT1_261250	TGGT1_261250-t26_1	histone H2A1	TGGT1_chrVIIb:1779724-1780266(-)	180	chromosome	protein_coding_gene	FALSE	1	3681.01	1.05932	0.944	0.0831412	-0.0831412	0.870042	0.962908	102.9	97.1	101	97.8	103.4	92.7	95.7	87	92.3	92.4	90.3	147.4	0.0001542	8.235e-06	3.21	100
[R].KGAESTQYR.[S]	1xGG [K1]; 1xTMT6plex [N-Term]	1	1	TGGT1_320030-t26_1-p1	TGGT1_320030-t26_1-p1 [604-612]	Toxoplasma_gondii_GT1	TGGT1_320030	TGGT1_320030-t26_1	hypothetical protein	TGGT1_chrIV:512303-514561(+)	752	chromosome	protein_coding_gene	FALSE	1	1382.72	1.05932	0.944	0.0831412	-0.0831412	0.84554	0.957522	102.9	97.1	87.2	93.1	101.7	108	95.2	89.8	79.5	95.6	87.7	162.3	0.0001542	0.007518	2.2	100
[R].LDTGNYSWSSQKIAK.[K]	1xGG [K12]; 1xTMT6plex [K15]; 1xTMT6plex [N-Term]	1	3	TGGT1_245460-t26_1-p1	TGGT1_245460-t26_1-p1 [60-74]	Toxoplasma_gondii_GT1	TGGT1_245460	TGGT1_245460-t26_1	ribosomal protein RPS8	TGGT1_chrXII:2220293-2224095(-)	205	chromosome	protein_coding_gene	FALSE	1	2270.22	1.0582	0.945	0.0816138	-0.0816138	0.925598	0.978605	102.8	97.2	113.1	102.5	95.9	101.9	79.4	96.3	70.9	106.7	69	164.4	0.0001542	1.343e-07	4.14	100
[K].EKPFLQVQDVIKPVPCDVEIR.[V]	1xCarbamidomethyl [C16]; 1xGG [K12]; 1xTMT6plex [K2]; 1xTMT6plex [N-Term]	1	1	TGGT1_231640-t26_1-p1	TGGT1_231640-t26_1-p1 [392-412]	Toxoplasma_gondii_GT1	TGGT1_231640	TGGT1_231640-t26_1	alveolin domain containing intermediate filament IMC1	TGGT1_chrVIII:1511977-1514752(+)	609	chromosome	protein_coding_gene	FALSE	0	3081.72	1.0582	0.945	0.0816138	-0.0816138	0.649505	0.891036	102.8	97.2	101.7	61.6	80.1	101.3	127.3	104.1	95.7	79.6	74	174.8	0.0001542	1.709e-11	5.03	100
[R].GGSSPTTKLPPTGAPAGGR.[R]	1xGG [K8]; 1xTMT6plex [N-Term]	1	7	TGGT1_240280-t26_1-p1	TGGT1_240280-t26_1-p1 [411-429]	Toxoplasma_gondii_GT1	TGGT1_240280	TGGT1_240280-t26_1	S1/P1nuclease	TGGT1_chrVI:1125848-1133275(-)	439	chromosome	protein_coding_gene	FALSE	1	2052.1	1.05708	0.946	0.0800879	-0.0800879	0.934976	0.982368	102.8	97.2	64.5	69.7	104.3	125.3	141.1	98.7	91.7	53.4	138.2	113	0.0001542	1.841e-06	4.8	100
[K].AKIQDKEGIPPDQQR.[L]	2xGG [K2; K6]; 1xTMT6plex [N-Term]	2	7	TGGT1_289750-t26_1-p1	TGGT1_289750-t26_1-p1 [28-42]	Toxoplasma_gondii_GT1	TGGT1_289750	TGGT1_289750-t26_1	ribosomal-ubiquitin protein RPL40	TGGT1_chrIX:3235966-3237173(+)	129	chromosome	protein_coding_gene	FALSE	2	2180.16	1.05708	0.946	0.0800879	-0.0800879	0.97519	0.993428	102.8	97.2	104.2	79.6	101.8	97	92.3	91.8	58.8	106.1	68.5	200	0.0001542	7.758e-05	3.4	100
[K].APKNESAK.[T]	1xGG [K3]; 1xTMT6plex [K8]; 1xTMT6plex [N-Term]	1	2	TGGT1_290660-t26_1-p1	TGGT1_290660-t26_1-p1 [399-406]	Toxoplasma_gondii_GT1	TGGT1_290660	TGGT1_290660-t26_1	RNA recognition motif-containing protein	TGGT1_chrIX:3628759-3632147(-)	446	chromosome	protein_coding_gene	FALSE	1	1416.82	1.05708	0.946	0.0800879	-0.0800879	0.785588	0.937661	102.8	97.2	98.6	84.8	104.3	94.4	82.8	89.3	74	90.8	72.6	208.5	0.0004453	0.01546	1.67	100
[K].LLEDAQKTQQTIYEQEVR.[R]	1xGG [K7]; 1xTMT6plex [N-Term]	1	2	TGGT1_313380-t26_1-p1	TGGT1_313380-t26_1-p1 [177-194]	Toxoplasma_gondii_GT1	TGGT1_313380	TGGT1_313380-t26_1	hypothetical protein	TGGT1_chrXI:3292372-3294103(+)	274	chromosome	protein_coding_gene	FALSE	1	2535.33	1.05708	0.946	0.0800879	-0.0800879	0.397888	0.781135	102.8	97.2	100.5	67.8	100.3	85.1	100.8	94.8	96.3	92	80.3	182	0.0001542	8.673e-08	4.95	100
[R].LASKCEEER.[K]	1xCarbamidomethyl [C5]; 1xGG [K4]; 1xTMT6plex [N-Term]	1	1	TGGT1_305340-t26_1-p1	TGGT1_305340-t26_1-p1 [489-497]	Toxoplasma_gondii_GT1	TGGT1_305340	TGGT1_305340-t26_1	corepressor complex CRC230	TGGT1_chrIX:5155746-5169422(+)	1916	chromosome	protein_coding_gene	FALSE	1	1464.73	1.05597	0.947	0.0785637	-0.0785637	0.392395	0.780095	102.7	97.3	69.5	85.1	94.2	97.3	91	86.2	75.4	120.5	77.7	203.1	0.0006935	0.01912	1.8	100
[R].SGGSTFCATGKNR.[S]	1xCarbamidomethyl [C7]; 1xGG [K11]; 1xTMT6plex [N-Term]	1	1	TGGT1_220380-t26_1-p1	TGGT1_220380-t26_1-p1 [940-952]	Toxoplasma_gondii_GT1	TGGT1_220380	TGGT1_220380-t26_1	hypothetical protein	TGGT1_chrV:242164-245817(-)	1004	chromosome	protein_coding_gene	FALSE	1	1685.82	1.05597	0.947	0.0785637	-0.0785637	0.886739	0.968117	102.7	97.3	80	75.5	127.6	96.4	82.8	78.4	60.1	119.3	60.7	219.3	0.0001542	0.00584	2.42	100
[R].EAAKLLAGEGEVQAYGR.[L]	1xGG [K4]; 1xTMT6plex [N-Term]	1	1	TGGT1_271740-t26_1-p1	TGGT1_271740-t26_1-p1 [473-489]	Toxoplasma_gondii_GT1	TGGT1_271740	TGGT1_271740-t26_1	hypothetical protein	TGGT1_chrVIII:4419752-4431388(+)	1992	chromosome	protein_coding_gene	FALSE	1	2105.12	1.05597	0.947	0.0785637	-0.0785637	0.39707	0.781135	102.7	97.3	82.6	92.2	109.8	72.2	203.4	55.7	83	87.2	112.4	101.7	0.0001542	7.013e-06	2.83	100
[K].CGINYQPPTVVPGGDLAKVMR.[A]	1xCarbamidomethyl [C1]; 1xGG [K18]; 1xTMT6plex [N-Term]	1	1	TGGT1_316400B-t26_1-p1	TGGT1_316400B-t26_1-p1 [332-352]	Toxoplasma_gondii_GT1	TGGT1_316400B	TGGT1_316400B-t26_1	alpha tubulin TUBA1	TGGT1_chrXI:5219470-5220918(+)	432	chromosome	protein_coding_gene	FALSE	1	2615.36	1.05485	0.948	0.077041	-0.077041	0.807015	0.945002	102.7	97.3	94	74.4	96.1	113.3	102.6	91	76.4	82.5	96.7	173	0.0001542	4.668e-06	2.57	100
[K].QGVAKPASPQGK.[Q]	1xGG [K5]; 1xTMT6plex [K12]; 1xTMT6plex [N-Term]	1	3	TGGT1_320020-t26_1-p1	TGGT1_320020-t26_1-p1 [57-68]	Toxoplasma_gondii_GT1	TGGT1_320020	TGGT1_320020-t26_1	transporter, major facilitator family protein	TGGT1_chrIV:518139-519905(-)	588	chromosome	protein_coding_gene	FALSE	0	1740.02	1.05374	0.949	0.07552	-0.07552	0.819713	0.950215	102.6	97.4	86.3	97.8	117.4	89.5	94.3	108	89.4	76.8	85.3	155.1	0.0001542	1.636e-05	2.57	100
[K].SPIFAKTPR.[S]	1xGG [K6]; 1xTMT6plex [N-Term]	1	3	TGGT1_261570-t26_1-p1	TGGT1_261570-t26_1-p1 [37-45]	Toxoplasma_gondii_GT1	TGGT1_261570	TGGT1_261570-t26_1	ribosomal protein RPL7A	TGGT1_chrVIIb:1628077-1630958(+)	276	chromosome	protein_coding_gene	FALSE	1	1359.79	1.05263	0.95	0.0740006	-0.0740006	0.682283	0.902258	102.6	97.4	97.2	86.3	90.5	98.2	86.9	86	73.9	93.2	79.8	208.1	0.0001542	0.001018	2.68	100
[R].LSSVGGALSASGSSLKR.[S]	1xGG [K16]; 1xTMT6plex [N-Term]	1	1	TGGT1_227380-t26_1-p1	TGGT1_227380-t26_1-p1 [162-178]	Toxoplasma_gondii_GT1	TGGT1_227380	TGGT1_227380-t26_1	hypothetical protein	TGGT1_chrX:883259-885750(+)	716	chromosome	protein_coding_gene	FALSE	1	1920.07	1.05042	0.952	0.0709665	-0.0709665	0.61621	0.883332	102.5	97.5	91.3	84.9	91.1	75.4	97.1	87.3	85.6	86.7	62.6	238.1	0.0001542	6.871e-07	4.09	100
[R].FDFDYEKMDTVK.[V]	1xGG [K7]; 1xTMT6plex [K12]; 1xTMT6plex [N-Term]	1	1	TGGT1_289330-t26_1-p1	TGGT1_289330-t26_1-p1 [845-856]	Toxoplasma_gondii_GT1	TGGT1_289330	TGGT1_289330-t26_1	ubiquitin carboxyl-terminal hydrolase family 2 protein	TGGT1_chrIX:3004463-3016618(+)	2291	chromosome	protein_coding_gene	FALSE	1	2110.06	1.05042	0.952	0.0709665	-0.0709665	0.591913	0.873916	102.5	97.5	77.2	73.2	118.3	99.3	106.8	96.4	81.8	89.5	94.5	162.9	0.0001542	0.0004444	2.28	100
[R].NFLGEKR.[V]	1xGG [K6]; 1xTMT6plex [N-Term]	1	1	TGGT1_284560-t26_1-p1	TGGT1_284560-t26_1-p1 [115-121]	Toxoplasma_gondii_GT1	TGGT1_284560	TGGT1_284560-t26_1	ribosomal protein RPL9	TGGT1_chrV:2561959-2564374(+)	190	chromosome	protein_coding_gene	FALSE	1	1206.68	1.04932	0.953	0.0694519	-0.0694519	0.556199	0.861074	102.4	97.6	78.1	80.5	100.5	101.9	87.9	83.8	73.1	104.3	79.4	210.5	0.0001542	0.007268	2.44	100
[R].AAEDAQGVEKLK.[Q]	1xGG [K10]; 1xTMT6plex [K12]; 1xTMT6plex [N-Term]	1	2	TGGT1_262710-t26_1-p1	TGGT1_262710-t26_1-p1 [265-276]	Toxoplasma_gondii_GT1	TGGT1_262710	TGGT1_262710-t26_1	Ctr copper transporter family protein	TGGT1_chrVIIb:1040235-1042044(+)	375	chromosome	protein_coding_gene	FALSE	1	1831.03	1.04932	0.953	0.0694519	-0.0694519	0.590145	0.873497	102.4	97.6	67.1	63.5	82.7	126.1	120	113.3	76.3	76.9	78.8	195.2	0.0001542	6.899e-06	2.39	100
[R].IFTKEIR.[Q]	1xGG [K4]; 1xTMT6plex [N-Term]	1	5	TGGT1_309560-t26_1-p1	TGGT1_309560-t26_1-p1 [44-50]	Toxoplasma_gondii_GT1	TGGT1_309560	TGGT1_309560-t26_1	nmda receptor glutamate-binding chain	TGGT1_chrXI:687810-689596(+)	265	chromosome	protein_coding_gene	FALSE	1	1249.75	1.04932	0.953	0.0694519	-0.0694519	0.702514	0.909198	102.4	97.6	104.3	131.9	112	84.6	80.2	120.5	77.7	105.5	83.8	99.4	0.0006935	0.02208	1.78	100
[K].EFKHTQGR.[W]	1xGG [K3]; 1xTMT6plex [N-Term]	1	1	TGGT1_299050-t26_1-p1	TGGT1_299050-t26_1-p1 [81-88]	Toxoplasma_gondii_GT1	TGGT1_299050	TGGT1_299050-t26_1	ribosomal protein RPL17	TGGT1_chrIII:2205438-2207707(-)	195	chromosome	protein_coding_gene	FALSE	1	1345.72	1.04822	0.954	0.0679388	-0.0679388	0.448433	0.807796	102.3	97.7	55.9	87.8	99.4	89	81.1	83.8	70.8	111.7	62.7	257.9	0.0006935	0.02226	1.83	100
[K].AGQKLCTSR.[L]	1xCarbamidomethyl [C6]; 1xGG [K4]; 1xTMT6plex [N-Term]	1	1	TGGT1_311400-t26_1-p1	TGGT1_311400-t26_1-p1 [784-792]	Toxoplasma_gondii_GT1	TGGT1_311400	TGGT1_311400-t26_1	WD domain, G-beta repeat-containing protein	TGGT1_chrXI:2010353-2023624(-)	1585	chromosome	protein_coding_gene	FALSE	1	1363.73	1.04822	0.954	0.0679388	-0.0679388	0.750951	0.924629	102.3	97.7	88.1	74.5	118.3	96.3	87.8	99.4	66.5	82.2	84.1	202.8	0.0009501	0.054	1.47	100
[K].SGKQGSAGQGGIR.[A]	1xGG [K3]; 1xTMT6plex [N-Term]	1	1	TGGT1_293630-t26_1-p1	TGGT1_293630-t26_1-p1 [497-509]	Toxoplasma_gondii_GT1	TGGT1_293630	TGGT1_293630-t26_1	hypothetical protein	TGGT1_chrIa:450631-460815(-)	811	chromosome	protein_coding_gene	FALSE	1	1545.83	1.04712	0.955	0.0664274	-0.0664274	0.72479	0.915447	102.3	97.7	92.4	78.3	100.6	81.6	95.1	88.2	63	107.2	65	228.6	0.0003068	0.009418	1.71	100
[R].SETKDGPSGTTSEFVAFLR.[G]	1xGG [K4]; 1xTMT6plex [N-Term]	1	1	TGGT1_301250-t26_1-p1	TGGT1_301250-t26_1-p1 [682-700]	Toxoplasma_gondii_GT1	TGGT1_301250	TGGT1_301250-t26_1	hypothetical protein	TGGT1_chrIV:2233880-2236785(+)	851	chromosome	protein_coding_gene	FALSE	1	2372.19	1.04712	0.955	0.0664274	-0.0664274	0.727114	0.91671	102.3	97.7	109.5	74.4	86.9	89.7	100.2	107.6	81.1	85.6	61.9	203	0.0001542	5.623e-06	2.36	100
[R].SSASVTGGKNR.[R]	1xGG [K9]; 1xTMT6plex [N-Term]	1	1	TGGT1_238380-t26_1-p1	TGGT1_238380-t26_1-p1 [14-24]	Toxoplasma_gondii_GT1	TGGT1_238380	TGGT1_238380-t26_1	hypothetical protein	TGGT1_chrVI:171173-176739(+)	880	chromosome	protein_coding_gene	FALSE	1	1406.75	1.04712	0.955	0.0664274	-0.0664274	0.266076	0.708046	102.3	97.7	67.5	94.8	72.7	94.8	111.8	123.3	82.3	90.5	86	176.3	0.0001542	0.0003737	3.45	100
[K].GDTPLYEADLSSPGKR.[E]	1xGG [K15]; 1xTMT6plex [N-Term]	1	1	TGGT1_222920-t26_1-p1	TGGT1_222920-t26_1-p1 [16-31]	Toxoplasma_gondii_GT1	TGGT1_222920	TGGT1_222920-t26_1	mbp-1 interacting protein-2a family protein	TGGT1_chrII:1293449-1293871(+)	140	chromosome	protein_coding_gene	FALSE	1	2049.05	1.04603	0.956	0.0649175	-0.0649175	0.616203	0.883332	102.2	97.8	102.7	110	115.1	76.4	85.3	122.5	91.6	98.2	102.3	95.9	0.0001542	2.356e-09	4.18	100
[R].VTIMPKDIQLAR.[R]	1xOxidation [M4]; 1xGG [K6]; 1xTMT6plex [N-Term]	2	1	TGGT1_261240-t26_1-p1	TGGT1_261240-t26_1-p1 [118-129]	Toxoplasma_gondii_GT1	TGGT1_261240	TGGT1_261240-t26_1	histone H3	TGGT1_chrVIIb:1780702-1781112(+)	136	chromosome	protein_coding_gene	FALSE	1	1744	1.04603	0.956	0.0649175	-0.0649175	0.796691	0.939943	102.3	97.7	69.7	71.8	125.2	88.1	97.7	84.2	58.3	111.9	61.4	231.7	0.0001542	0.002159	1.71	100
[K].GKDSLVVQGK.[R]	1xGG [K2]; 1xTMT6plex [K10]; 1xTMT6plex [N-Term]	1	1	TGGT1_203630-t26_1-p1	TGGT1_203630-t26_1-p1 [31-40]	Toxoplasma_gondii_GT1	TGGT1_203630	TGGT1_203630-t26_1	ribosomal protein RPL44	TGGT1_chrVIIa:2292915-2293974(-)	105	chromosome	protein_coding_gene	FALSE	1	1602.96	1.04603	0.956	0.0649175	-0.0649175	0.573264	0.868945	102.3	97.7	75.2	78.7	102.1	96.4	94.7	91.8	90.5	77.3	73.5	219.7	0.0001542	0.001629	2.48	100
[R].ALPGFAKAR.[K]	1xGG [K7]; 1xTMT6plex [N-Term]	1	1	TGGT1_311220-t26_1-p1	TGGT1_311220-t26_1-p1 [1234-1242]	Toxoplasma_gondii_GT1	TGGT1_311220	TGGT1_311220-t26_1	hypothetical protein	TGGT1_chrXI:1834500-1840744(+)	1632	chromosome	protein_coding_gene	FALSE	1	1273.76	1.04384	0.958	0.0619024	-0.0619024	0.557311	0.861074	102.1	97.9	87.6	87.8	115.5	57.8	80.7	84	68.9	110.7	61.3	245.8	0.0001542	0.004562	1.56	100
[R].FPDVKPR.[E]	1xGG [K5]; 1xTMT6plex [N-Term]	1	2	TGGT1_265330-t26_1-p1	TGGT1_265330-t26_1-p1 [288-294]	Toxoplasma_gondii_GT1	TGGT1_265330	TGGT1_265330-t26_1	putative cell-cycle-associated protein kinase GSK	TGGT1_chrIX:1430680-1432489(-)	394	chromosome	protein_coding_gene	FALSE	0	1201.69	1.04275	0.959	0.0603973	-0.0603973	0.824998	0.951171	102.1	97.9	81.9	101.7	105	91.2	114.3	133.5	85.3	146.6	97.5	43	0.0009501	0.05394	1.46	100
[R].GGSVPLEKLAETAQSTAASLEDASVSSPASAAPPR.[R]	1xGG [K8]; 1xTMT6plex [N-Term]	1	4	TGGT1_226050-t26_1-p1	TGGT1_226050-t26_1-p1 [600-634]	Toxoplasma_gondii_GT1	TGGT1_226050	TGGT1_226050-t26_1	hypothetical protein	TGGT1_chrX:1753736-1757511(-)	774	chromosome	protein_coding_gene	FALSE	1	3695.89	1.04167	0.96	0.0588937	-0.0588937	0.665334	0.895182	102	98	78.1	85.1	116	92.7	91.7	88	81.4	92.1	76.7	198.2	0.0001542	4.085e-08	3.59	100
[K].TEATKQIMR.[FY]	1xOxidation [M8]; 1xGG [K5]; 1xTMT6plex [N-Term]	2	4	TGGT1_255190-t26_1-p1; TGGT1_235470-t26_1-p1	TGGT1_255190-t26_1-p1 [206-214]; TGGT1_235470-t26_1-p1 [200-208]	Toxoplasma_gondii_GT1	TGGT1_255190	TGGT1_255190-t26_1	myosin C	TGGT1_chrVIIb:4925758-4933694(+)	1171	chromosome	protein_coding_gene	FALSE	1	1436.77	1.04058	0.961	0.0573917	-0.0573917	0.695942	0.907789	102	98	71.8	70.2	104.1	88.4	101.7	84.9	57.3	90.4	73.2	258	0.0006935	0.02041	1.59	100
[R].TGKGEDCSTPR.[D]	1xCarbamidomethyl [C7]; 1xGG [K3]; 1xTMT6plex [N-Term]	1	1	TGGT1_280560-t26_1-p1	TGGT1_280560-t26_1-p1 [301-311]	Toxoplasma_gondii_GT1	TGGT1_280560	TGGT1_280560-t26_1	selenide, water dikinase	TGGT1_chrVIIa:275729-285116(-)	1298	chromosome	protein_coding_gene	FALSE	1	1550.74	1.04058	0.961	0.0573917	-0.0573917	0.581838	0.870526	102	98	99.4	72.4	89.3	92.7	85.4	136.8	60.6	85.8	68.9	208.8	0.0001542	0.0002769	2.91	100
[R].ATAGMKPEVAGAR.[L]	1xOxidation [M5]; 1xGG [K6]; 1xTMT6plex [N-Term]	1	2	TGGT1_240650-t26_1-p1	TGGT1_240650-t26_1-p1 [884-896]	Toxoplasma_gondii_GT1	TGGT1_240650	TGGT1_240650-t26_1	putative coatomer protein complex, subunit alpha	TGGT1_chrVI:1326973-1343296(-)	1300	chromosome	protein_coding_gene	FALSE	0	1617.86	1.0395	0.962	0.0558912	-0.0558912	0.913015	0.975437	102	98	99	81.2	96.5	102.2	84.2	99	55.1	92.8	68.4	221.7	0.0001542	0.003973	2.14	100
[K].DITKGMFGR.[A]	1xOxidation [M6]; 1xGG [K4]; 1xTMT6plex [N-Term]	1	1	TGGT1_304680-t26_1-p1	TGGT1_304680-t26_1-p1 [418-426]	Toxoplasma_gondii_GT1	TGGT1_304680	TGGT1_304680-t26_1	ubiquitin family protein	TGGT1_chrVIIa:595893-600165(-)	527	chromosome	protein_coding_gene	FALSE	1	1383.73	1.03842	0.963	0.0543923	-0.0543923	0.898837	0.970736	101.9	98.1	91.4	82.6	75	107.9	112	122.7	54.9	88.1	68.7	196.8	0.0006935	0.03561	1.37	100
[K].ECPQCHQQIGKER.[R]	2xCarbamidomethyl [C2; C5]; 1xGG [K11]; 1xTMT6plex [N-Term]	1	6	TGGT1_235340-t26_1-p1	TGGT1_235340-t26_1-p1 [602-614]	Toxoplasma_gondii_GT1	TGGT1_235340	TGGT1_235340-t26_1	hypothetical protein	TGGT1_chrX:4675810-4681430(+)	720	chromosome	protein_coding_gene	FALSE	1	2012.96	1.03842	0.963	0.0543923	-0.0543923	0.400563	0.781135	101.9	98.1	92.7	76.6	94.4	76.9	94.4	98.5	87.2	72.8	89.3	216.9	0.0001542	6.58e-06	3.9	100
[K].AVLEQLPGEKLSR.[R]	1xGG [K10]; 1xTMT6plex [N-Term]	1	1	TGGT1_215950-t26_1-p1	TGGT1_215950-t26_1-p1 [995-1007]	Toxoplasma_gondii_GT1	TGGT1_215950	TGGT1_215950-t26_1	hypothetical protein	TGGT1_chrXI:6422869-6428022(+)	1717	chromosome	protein_coding_gene	FALSE	1	1783.03	1.03734	0.964	0.0528949	-0.0528949	0.599684	0.877694	101.8	98.2	103.4	97.2	78	70.4	93.6	90.2	74.1	69.2	91.7	232.1	0.0001542	7.625e-06	2.78	100
[R].ATAASVPIGEKDPLLGR.[T]	1xGG [K11]; 1xTMT6plex [N-Term]	1	1	TGGT1_227952-t26_1-p1	TGGT1_227952-t26_1-p1 [112-128]	Toxoplasma_gondii_GT1	TGGT1_227952	TGGT1_227952-t26_1	14-3-3 superfamily protein	TGGT1_chrX:621123-624301(+)	422	chromosome	protein_coding_gene	FALSE	1	2038.15	1.03734	0.964	0.0528949	-0.0528949	0.564702	0.865231	101.9	98.1	90.7	70.9	96	75.3	92.7	111.2	59.7	87.4	67.1	249	0.0001542	3.47e-06	3.38	100
[K].SSSAKGADRNEK.[A]	1xGG [K5]; 1xTMT6plex [K12]; 1xTMT6plex [N-Term]	1	1	TGGT1_251690-t26_1-p1	TGGT1_251690-t26_1-p1 [410-421]	Toxoplasma_gondii_GT1	TGGT1_251690	TGGT1_251690-t26_1	putative seryl-tRNA synthetase, cytoplasmic	TGGT1_chrXII:5452731-5454179(+)	482	chromosome	protein_coding_gene	FALSE	2	1821.98	1.03627	0.965	0.0513992	-0.0513992	0.84887	0.957955	101.8	98.2	118.3	103.7	105.6	77.9	89.9	124.2	81.8	100.1	105.6	93.1	0.0004453	0.0142	2.56	100
[K].GVVVNTWEGSKER.[Q]	1xGG [K11]; 1xTMT6plex [N-Term]	1	3	TGGT1_262690-t26_1-p1	TGGT1_262690-t26_1-p1 [19-31]	Toxoplasma_gondii_GT1	TGGT1_262690	TGGT1_262690-t26_1	ribosomal protein RPL27	TGGT1_chrVIIb:1055303-1056255(+)	142	chromosome	protein_coding_gene	FALSE	1	1803.96	1.03627	0.965	0.0513992	-0.0513992	0.723586	0.915038	101.8	98.2	106.7	80.7	103.9	81.9	80.5	79.1	65.2	102.4	76.8	222.7	0.0001542	0.001464	1.76	100
[R].SQAKASFFK.[E]	1xGG [K4]; 1xTMT6plex [K9]; 1xTMT6plex [N-Term]	1	2	TGGT1_224960-t26_1-p1	TGGT1_224960-t26_1-p1 [33-41]	Toxoplasma_gondii_GT1	TGGT1_224960	TGGT1_224960-t26_1	hypothetical protein	TGGT1_chrX:2542741-2543484(+)	247	chromosome	protein_coding_gene	FALSE	1	1585.91	1.03413	0.967	0.0484122	-0.0484122	0.745832	0.924629	101.7	98.3	99.2	93	136.9	86	89	94.1	68.2	89.9	70	173.8	0.0001542	0.003087	1.92	100
[R].TEAAAAAAAPQAHKSER.[R]	1xGG [K14]; 1xTMT6plex [N-Term]	1	1	TGGT1_237150-t26_1-p1	TGGT1_237150-t26_1-p1 [4-20]	Toxoplasma_gondii_GT1	TGGT1_237150	TGGT1_237150-t26_1	putative minor histocompatibility antigen h13	TGGT1_chrX:5632583-5637249(-)	417	chromosome	protein_coding_gene	FALSE	1	2023.05	1.03413	0.967	0.0484122	-0.0484122	0.519608	0.847398	101.7	98.3	78.6	77.4	97.3	62.5	84.2	76	63.2	89.2	67.8	303.8	0.0001542	7.302e-06	2.92	100
[K].IQAEKAQ.[-]	1xGG [K5]; 1xTMT6plex [N-Term]	1	1	TGGT1_205350-t26_1-p1	TGGT1_205350-t26_1-p1 [312-318]	Toxoplasma_gondii_GT1	TGGT1_205350	TGGT1_205350-t26_1	putative integral membrane protein, GNS1/SUR4 family protein	TGGT1_chrVIIa:1373006-1374809(-)	318	chromosome	protein_coding_gene	FALSE	1	1130.64	1.03306	0.968	0.046921	-0.046921	0.501855	0.836414	101.6	98.4	90.2	100.1	98.5	69.7	77.7	79	87.3	100.2	68.5	228.8	0.002223	0.09156	1.41	100
[R].LLKQANAPAEEIAAGVDTLVHLR.[A]	1xGG [K3]; 1xTMT6plex [N-Term]	1	2	TGGT1_256990-t26_1-p1	TGGT1_256990-t26_1-p1 [93-115]	Toxoplasma_gondii_GT1	TGGT1_256990	TGGT1_256990-t26_1	glycyl-tRNA synthetase	TGGT1_chrVIIb:4226828-4230134(+)	771	chromosome	protein_coding_gene	FALSE	1	2772.56	1.03306	0.968	0.046921	-0.046921	0.38046	0.770049	101.6	98.4	101.4	92.2	112.7	101.3	102.1	102.7	98.2	88.9	98.1	102.4	0.0001542	9.462e-09	3.99	100
[R].ADDVFEKAR.[K]	1xGG [K7]; 1xTMT6plex [N-Term]	1	2	TGGT1_214840-t26_1-p1	TGGT1_214840-t26_1-p1 [664-672]	Toxoplasma_gondii_GT1	TGGT1_214840	TGGT1_214840-t26_1	AP2 domain transcription factor AP2X-7	TGGT1_chrX:6426532-6432141(+)	1869	chromosome	protein_coding_gene	FALSE	1	1393.73	1.03093	0.97	0.0439433	-0.0439433	0.715738	0.913797	101.5	98.5	96.5	80.2	95.5	89.5	95.6	92.6	69.8	106.8	66.3	207.3	0.0001542	0.003134	1.93	100
[K].GEKNLTAIQSMK.[R]	1xGG [K3]; 1xTMT6plex [K12]; 1xTMT6plex [N-Term]	1	3	TGGT1_257530-t26_1-p1	TGGT1_257530-t26_1-p1 [307-318]	Toxoplasma_gondii_GT1	TGGT1_257530	TGGT1_257530-t26_1	transporter, major facilitator family protein	TGGT1_chrVIIb:3924727-3926365(-)	504	chromosome	protein_coding_gene	FALSE	1	1892.07	1.03093	0.97	0.0439433	-0.0439433	0.973304	0.992707	101.5	98.5	65.4	56.6	76.8	139.5	147	74.5	57.9	78.3	69.8	234.1	0.0001542	4.546e-06	3.27	100
[R].VSGEIKR.[Q]	1xGG [K6]; 1xTMT6plex [N-Term]	1	1	TGGT1_231440-t26_1-p1	TGGT1_231440-t26_1-p1 [90-96]	Toxoplasma_gondii_GT1	TGGT1_231440	TGGT1_231440-t26_1	LsmAD domain-containing protein	TGGT1_chrVIII:1418874-1426956(-)	1524	chromosome	protein_coding_gene	FALSE	1	1131.67	1.02987	0.971	0.0424568	-0.0424568	0.990405	0.997666	101.5	98.5	106.3	61.7	93	107	105.5	105	54.8	102.5	57.5	206.7	0.001075	0.06101	1.59	100
[R].TYFQQYGDVADSEVLFDKFTGR.[S]	1xGG [K18]; 1xTMT6plex [N-Term]	1	1	TGGT1_264610-t26_1-p1	TGGT1_264610-t26_1-p1 [141-162]	Toxoplasma_gondii_GT1	TGGT1_264610	TGGT1_264610-t26_1	RNA recognition motif-containing protein	TGGT1_chrIX:1992388-1998489(-)	430	chromosome	protein_coding_gene	FALSE	1	2929.42	1.02987	0.971	0.0424568	-0.0424568	0.498431	0.836414	101.5	98.5	102.2	82	121.1	69.7	95.1	100.9	89.9	84.6	92.3	162.1	0.0001542	7.234e-10	3.82	100
[K].VQSLKQLSLAMR.[D]	1xGG [K5]; 1xTMT6plex [N-Term]	1	1	TGGT1_205030-t26_1-p1	TGGT1_205030-t26_1-p1 [36-47]	Toxoplasma_gondii_GT1	TGGT1_205030	TGGT1_205030-t26_1	hypothetical protein	TGGT1_chrVIIa:1577188-1578694(+)	113	chromosome	protein_coding_gene	FALSE	1	1717	1.02881	0.972	0.0409718	-0.0409718	0.849167	0.957955	101.4	98.6	93.9	85.4	103.7	83	136	91.2	69.1	103.9	78.3	155.4	0.0001542	4.561e-05	3.06	100
[K].TGDADEKPKSTETR.[E]	1xGG [K9]; 1xTMT6plex [N-Term]	1	1	TGGT1_226440-t26_1-p1	TGGT1_226440-t26_1-p1 [596-609]	Toxoplasma_gondii_GT1	TGGT1_226440	TGGT1_226440-t26_1	SWI2/SNF2-containing protein RAD16	TGGT1_chrX:1539596-1550307(+)	1700	chromosome	protein_coding_gene	FALSE	1	1877.94	1.02881	0.972	0.0409718	-0.0409718	0.586822	0.872819	101.4	98.6	82	82.5	84.9	84.3	100.1	81.9	58.1	124.5	73.3	228.4	0.0001542	0.0008325	2.53	100
[R].KPTLFLH.[-]	1xGG [K1]; 1xTMT6plex [N-Term]	1	1	TGGT1_262670-t26_1-p1	TGGT1_262670-t26_1-p1 [177-183]	Toxoplasma_gondii_GT1	TGGT1_262670	TGGT1_262670-t26_1	ribosomal protein RPL18A	TGGT1_chrVIIb:1067095-1069205(+)	183	chromosome	protein_coding_gene	FALSE	0	1198.71	1.02775	0.973	0.0394883	-0.0394883	0.826438	0.951425	101.3	98.7	121.5	107.8	88.8	100.6	83.3	98	99.7	68.9	82.5	148.8	0.0006935	0.03933	1.71	100
[K].EFAKEAVAGFSIER.[I]	1xGG [K4]; 1xTMT6plex [N-Term]	1	2	TGGT1_283510-t26_1-p1	TGGT1_283510-t26_1-p1 [191-204]	Toxoplasma_gondii_GT1	TGGT1_283510	TGGT1_283510-t26_1	hypothetical protein	TGGT1_chrV:2942804-2948041(+)	314	chromosome	protein_coding_gene	FALSE	1	1897	1.02775	0.973	0.0394883	-0.0394883	0.615446	0.883332	101.3	98.7	112.2	96	100.4	74.9	97.1	119.1	94.5	79.5	87.1	139.4	0.0001542	0.001093	3.15	100
[K].QVLQVKEK.[Q]	1xGG [K6]; 1xTMT6plex [K8]; 1xTMT6plex [N-Term]	1	1	TGGT1_227600-t26_1-p1	TGGT1_227600-t26_1-p1 [103-110]	Toxoplasma_gondii_GT1	TGGT1_227600	TGGT1_227600-t26_1	ribosomal protein RPL34	TGGT1_chrX:803568-805820(-)	134	chromosome	protein_coding_gene	FALSE	1	1543.96	1.02775	0.973	0.0394883	-0.0394883	0.643269	0.889125	101.4	98.6	87.9	78.3	98.6	86.1	95.8	85.5	74.3	95.6	69.6	228.4	0.001205	0.06542	1.93	100
[R].DEYVYKAK.[L]	1xGG [K6]; 1xTMT6plex [N-Term]	1	1	TGGT1_263090-t26_1-p1	TGGT1_263090-t26_1-p1 [67-74]	Toxoplasma_gondii_GT1	TGGT1_263090	TGGT1_263090-t26_1	14-3-3 protein	TGGT1_chrVIIb:786880-789511(+)	323	chromosome	protein_coding_gene	FALSE	1	1358.72	1.02775	0.973	0.0394883	-0.0394883	0.843843	0.957097	101.4	98.6	86.1	89.6	112.4	102.3	83.8	87.2	69.5	101.3	77.2	190.7	0.004104	0.1443	1.43	100
[R].KRPEEKEEEALPIEPLVDALQQGYEEAPHAPCGLR.[F]	1xCarbamidomethyl [C32]; 1xGG [K6]; 1xTMT6plex [K1]; 1xTMT6plex [N-Term]	1	2	TGGT1_301270-t26_1-p1	TGGT1_301270-t26_1-p1 [568-602]	Toxoplasma_gondii_GT1	TGGT1_301270	TGGT1_301270-t26_1	Tyrosine kinase-like (TKL) protein	TGGT1_chrIV:2241797-2257616(+)	3569	chromosome	protein_coding_gene	FALSE	2	4571.36	1.02775	0.973	0.0394883	-0.0394883	0.906258	0.972304	101.4	98.6	110.4	94.9	123.7	79.3	93	134.2	92.3	86.7	111.8	73.6	0.0001542	1.876e-09	3.92	100
[R].IGVSVGKLR.[T]	1xGG [K7]; 1xTMT6plex [N-Term]	1	2	TGGT1_293670-t26_1-p1	TGGT1_293670-t26_1-p1 [133-141]	Toxoplasma_gondii_GT1	TGGT1_293670	TGGT1_293670-t26_1	transcription elongation factor A TFIIS	TGGT1_chrIa:485194-486450(+)	418	chromosome	protein_coding_gene	FALSE	1	1271.8	1.02669	0.974	0.0380063	-0.0380063	0.339312	0.746292	101.3	98.7	88.2	76.6	103.2	62.1	92.5	85.9	70.8	111.4	84	225.3	0.0001542	0.002322	1.93	100
[R].AAAKEAAVQVDTAAVR.[D]	1xGG [K4]; 1xTMT6plex [N-Term]	1	1	TGGT1_278870-t26_1-p1	TGGT1_278870-t26_1-p1 [1400-1415]	Toxoplasma_gondii_GT1	TGGT1_278870	TGGT1_278870-t26_1	myosin F	TGGT1_chrXII:5709485-5725053(+)	1953	chromosome	protein_coding_gene	FALSE	1	1914.06	1.02564	0.975	0.0365259	-0.0365259	0.333935	0.741786	101.3	98.7	69.3	107.7	101.9	57.2	85	114.1	73.1	82.8	81.7	227.1	0.0001542	3.694e-05	2.84	100
[K].MAAAGDKQVDLSLFGDDDDDVK.[T]	1xGG [K7]; 1xTMT6plex [N-Term]	1	1	TGGT1_304500-t26_1-p1	TGGT1_304500-t26_1-p1 [232-253]	Toxoplasma_gondii_GT1	TGGT1_304500	TGGT1_304500-t26_1	hypothetical protein	TGGT1_chrVIIa:503261-505242(+)	262	chromosome	protein_coding_gene	FALSE	1	2668.26	1.02354	0.977	0.0335695	-0.0335695	0.302228	0.723853	101.2	98.8	95.5	82	107.9	63.2	96.4	89.3	93.3	100.5	85.5	186.4	0.0001542	0.0006734	2.3	100
[R].DMKQTVAVGVIK.[S]	1xGG [K3]; 1xTMT6plex [K12]; 1xTMT6plex [N-Term]	3	1	TGGT1_294800B-t26_1-p1	TGGT1_294800B-t26_1-p1 [276-287]	Toxoplasma_gondii_GT1	TGGT1_294800B	TGGT1_294800B-t26_1	putative elongation factor 1-alpha (EF-1-ALPHA)	TGGT1_chrIa:1133102-1134034(-)	310	chromosome	protein_coding_gene	FALSE	1	1861.1	1.02145	0.979	0.0306192	-0.0306192	0.357668	0.753736	101.1	98.9	97.7	83.2	111.2	98.5	77.2	132	83.8	87.9	132.9	95.6	0.0001542	0.0001328	2.62	100
[R].GGEVGRDEKPR.[R]	1xGG [K9]; 1xTMT6plex [N-Term]	1	1	TGGT1_251630-t26_1-p1	TGGT1_251630-t26_1-p1 [687-697]	Toxoplasma_gondii_GT1	TGGT1_251630	TGGT1_251630-t26_1	slc30a2 protein	TGGT1_chrXII:5421720-5427109(+)	896	chromosome	protein_coding_gene	FALSE	1	1542.82	1.02145	0.979	0.0306192	-0.0306192	0.69298	0.907581	101.1	98.9	84.2	96.3	107	76.6	97.4	95.7	73	94.3	73.2	202.3	0.0001542	0.0007629	2.59	100
[R].MYDQIITSKLTR.[F]	1xOxidation [M1]; 1xGG [K9]; 1xTMT6plex [N-Term]	1	1	TGGT1_311000-t26_1-p1	TGGT1_311000-t26_1-p1 [52-63]	Toxoplasma_gondii_GT1	TGGT1_311000	TGGT1_311000-t26_1	hypothetical protein	TGGT1_chrXI:1684386-1686384(+)	207	chromosome	protein_coding_gene	FALSE	1	1827.98	1.02145	0.979	0.0306192	-0.0306192	0.327327	0.738265	101.1	98.9	78.1	94.4	89.8	86.2	103	119.1	86.6	83.3	87.9	171.7	0.0001542	0.001885	2.04	100
[R].HLKDMPR.[R]	1xGG [K3]; 1xTMT6plex [N-Term]	1	1	TGGT1_239330-t26_1-p1	TGGT1_239330-t26_1-p1 [69-75]	Toxoplasma_gondii_GT1	TGGT1_239330	TGGT1_239330-t26_1	ribosomal protein RPL37	TGGT1_chrVI:546044-548295(+)	98	chromosome	protein_coding_gene	FALSE	1	1239.68	1.02041	0.98	0.0291463	-0.0291463	0.774246	0.935873	101	99	107.2	102	98.5	90.6	101.7	106	61.1	99.7	76.7	156.6	0.0003068	0.009425	1.48	100
[K].KKPPPVLVR.[M]	1xGG [K2]; 1xTMT6plex [K1]; 1xTMT6plex [N-Term]	1	1	TGGT1_231000-t26_1-p1	TGGT1_231000-t26_1-p1 [326-334]	Toxoplasma_gondii_GT1	TGGT1_231000	TGGT1_231000-t26_1	START domain-containing protein	TGGT1_chrVIII:1175112-1186455(-)	857	chromosome	protein_coding_gene	FALSE	1	1606.06	1.02041	0.98	0.0291463	-0.0291463	0.574274	0.869631	101	99	102.7	98.4	97.1	82.8	92.9	97.3	87.2	83.8	95.2	162.7	0.0001542	0.000471	3.56	100
[R].FQEDEALNNGPSGLGPPPLYKANR.[S]	1xGG [K21]; 1xTMT6plex [N-Term]	1	2	TGGT1_313680-t26_1-p1	TGGT1_313680-t26_1-p1 [125-148]	Toxoplasma_gondii_GT1	TGGT1_313680	TGGT1_313680-t26_1	hypothetical protein	TGGT1_chrXI:3567426-3571539(+)	498	chromosome	protein_coding_gene	FALSE	1	2927.48	1.02041	0.98	0.0291463	-0.0291463	0.398879	0.781135	101	99	58.7	108.6	96.7	62.1	118.2	118.5	71.5	80.9	94.8	189.8	0.0001542	4.932e-08	3.75	100
[R].GKVARPELR.[M]	1xGG [K2]; 1xTMT6plex [N-Term]	1	1	TGGT1_226680-t26_1-p1	TGGT1_226680-t26_1-p1 [194-202]	Toxoplasma_gondii_GT1	TGGT1_226680	TGGT1_226680-t26_1	hypothetical protein	TGGT1_chrX:1350715-1356291(-)	899	chromosome	protein_coding_gene	FALSE	1	1368.83	1.02041	0.98	0.0291463	-0.0291463	0.893462	0.970587	101	99	105.4	89.7	104	84.2	82.4	87.9	62.3	95.6	70.1	218.4	0.0004453	0.01026	1.97	100
[K].KGQTPSQIGVTLR.[D]	1xGG [K1]; 1xTMT6plex [N-Term]	1	2	TGGT1_270380-t26_1-p1	TGGT1_270380-t26_1-p1 [43-55]	Toxoplasma_gondii_GT1	TGGT1_270380	TGGT1_270380-t26_1	ribosomal protein RPS13	TGGT1_chrVIII:5238468-5240728(-)	151	chromosome	protein_coding_gene	FALSE	1	1728	1.02041	0.98	0.0291463	-0.0291463	0.982005	0.99587	101	99	89.4	89.9	107.9	102.6	89.7	89	65.3	88	80.9	197.2	0.0001542	0.006082	2.32	100
[K].ISFKNLK.[R]	1xGG [K4]; 1xTMT6plex [K7]; 1xTMT6plex [N-Term]	1	2	TGGT1_247230-t26_1-p1	TGGT1_247230-t26_1-p1 [118-124]	Toxoplasma_gondii_GT1	TGGT1_247230	TGGT1_247230-t26_1	centrin	TGGT1_chrXII:3112753-3115530(+)	169	chromosome	protein_coding_gene	FALSE	1	1421.89	1.01937	0.981	0.027675	-0.027675	0.30939	0.728717	100.9	99.1	103.9	94.3	123.3	104	94.9	105.3	81.1	107.8	83.3	102	0.001075	0.06065	1.53	100
[R].FSNAKSISSEQFFGTSGNTR.[G]	1xGG [K5]; 1xTMT6plex [N-Term]	1	3	TGGT1_273070-t26_1-p1	TGGT1_273070-t26_1-p1 [404-423]	Toxoplasma_gondii_GT1	TGGT1_273070	TGGT1_273070-t26_1	putative GTPase activating protein for adp ribosylation factor	TGGT1_chrVIII:3675277-3682823(+)	501	chromosome	protein_coding_gene	FALSE	1	2508.23	1.01937	0.981	0.027675	-0.027675	0.333839	0.741786	101	99	109.9	49.1	76.9	68.4	90.5	125.3	68.1	75.5	70.2	266.1	0.0001542	1.132e-06	2.67	100
[R].WFTPTIKSLSER.[L]	1xGG [K7]; 1xTMT6plex [N-Term]	1	1	TGGT1_280490-t26_1-p1	TGGT1_280490-t26_1-p1 [190-201]	Toxoplasma_gondii_GT1	TGGT1_280490	TGGT1_280490-t26_1	U-box domain-containing protein	TGGT1_chrVIIa:332194-348045(-)	1089	chromosome	protein_coding_gene	FALSE	1	1807.99	1.01833	0.982	0.0262051	-0.0262051	0.364058	0.758559	100.9	99.1	91.6	102.4	111.6	62.8	103.3	110.8	92.2	90.1	100.6	134.6	0.0001542	9.064e-05	3.32	100
[R].LGKCDLAGLPDFSSLR.[S]	1xCarbamidomethyl [C4]; 1xGG [K3]; 1xTMT6plex [N-Term]	1	1	TGGT1_310170-t26_1-p1	TGGT1_310170-t26_1-p1 [135-150]	Toxoplasma_gondii_GT1	TGGT1_310170	TGGT1_310170-t26_1	hypothetical protein	TGGT1_chrXI:1072570-1075509(-)	979	chromosome	protein_coding_gene	FALSE	1	2092.11	1.01729	0.983	0.0247367	-0.0247367	0.451279	0.811314	100.8	99.2	101.8	83.1	105.9	95.4	89.2	120.2	84.3	88.9	93.8	137.3	0.0001542	0.0001008	3.37	100
[K].DNVQNTGKGCCFVK.[F]	2xCarbamidomethyl [C10; C11]; 1xGG [K8]; 1xTMT6plex [K14]; 1xTMT6plex [N-Term]	1	2	TGGT1_321500-t26_1-p1	TGGT1_321500-t26_1-p1 [171-184]	Toxoplasma_gondii_GT1	TGGT1_321500	TGGT1_321500-t26_1	RNA recognition motif-containing protein	TGGT1_chrIb:1771014-1773404(+)	475	chromosome	protein_coding_gene	FALSE	1	2199.11	1.01729	0.983	0.0247367	-0.0247367	0.611334	0.882472	100.9	99.1	70.4	64	152.1	83.2	98.5	159.9	69	140.3	80.8	81.7	0.0001542	6.129e-06	2.48	100
[R].ITYFLDRPDVMSLFKVR.[L]	1xGG [K15]; 1xTMT6plex [N-Term]	1	1	TGGT1_224350A-t26_1-p1	TGGT1_224350A-t26_1-p1 [664-680]	Toxoplasma_gondii_GT1	TGGT1_224350A	TGGT1_224350A-t26_1	putative aminopeptidase N	TGGT1_chrX:2967893-2975546(-)	1219	chromosome	protein_coding_gene	FALSE	1	2443.34	1.01626	0.984	0.0232698	-0.0232698	0.304779	0.72822	100.8	99.2	104	105.8	91.3	116.3	112.2	104.2	104.9	95.2	107.4	58.9	0.0001542	7.405e-05	3.9	100
[R].GSECVKTTDR.[E]	1xCarbamidomethyl [C4]; 1xGG [K6]; 1xTMT6plex [N-Term]	1	1	TGGT1_285200-t26_1-p1	TGGT1_285200-t26_1-p1 [791-800]	Toxoplasma_gondii_GT1	TGGT1_285200	TGGT1_285200-t26_1	cleavage and polyadenylation specifity factor protein	TGGT1_chrV:2393711-2397530(-)	1073	chromosome	protein_coding_gene	FALSE	1	1495.74	1.01626	0.984	0.0232698	-0.0232698	0.777847	0.937661	100.8	99.2	108.9	85.1	115.1	88.9	107.5	119.9	72.9	115	80.9	105.8	0.0006935	0.03296	1.98	100
[K].VEQVFKPK.[V]	1xGG [K6]; 1xTMT6plex [K8]; 1xTMT6plex [N-Term]	1	1	TGGT1_231640-t26_1-p1	TGGT1_231640-t26_1-p1 [316-323]	Toxoplasma_gondii_GT1	TGGT1_231640	TGGT1_231640-t26_1	alveolin domain containing intermediate filament IMC1	TGGT1_chrVIII:1511977-1514752(+)	609	chromosome	protein_coding_gene	FALSE	0	1546.94	1.01626	0.984	0.0232698	-0.0232698	0.506225	0.839222	100.8	99.2	78.6	69.1	80.5	102.6	108.3	99.9	77.9	79.2	77	226.8	0.0001542	0.002627	2.38	100
[R].WTAPFTKVFHGR.[M]	1xGG [K7]; 1xTMT6plex [N-Term]	1	1	TGGT1_266640-t26_1-p1	TGGT1_266640-t26_1-p1 [107-118]	Toxoplasma_gondii_GT1	TGGT1_266640	TGGT1_266640-t26_1	putative Acetyl-coenzyme A synthetase 2	TGGT1_chrIX:887254-895827(+)	714	chromosome	protein_coding_gene	FALSE	1	1789.97	1.01626	0.984	0.0232698	-0.0232698	0.79179	0.939712	100.8	99.2	110.7	52.9	80.8	117.1	110.4	120.8	68.8	108.6	54.9	175.1	0.0001542	0.0004155	2.53	100
[R].ELAQEELKDFYER.[R]	1xGG [K8]; 1xTMT6plex [N-Term]	1	2	TGGT1_213030-t26_1-p1	TGGT1_213030-t26_1-p1 [224-236]	Toxoplasma_gondii_GT1	TGGT1_213030	TGGT1_213030-t26_1	hypothetical protein	TGGT1_chrV:673145-674534(+)	324	chromosome	protein_coding_gene	FALSE	1	2013.01	1.0142	0.986	0.0203404	-0.0203404	0.436949	0.798807	100.7	99.3	107.2	111	110	91.9	94.7	106.3	81.5	81.5	105.8	110.1	0.0001542	3.695e-07	4.8	100
[K].QADAATLQKR.[Q]	1xGG [K9]; 1xTMT6plex [N-Term]	1	2	TGGT1_258170-t26_1-p1	TGGT1_258170-t26_1-p1 [61-70]	Toxoplasma_gondii_GT1	TGGT1_258170	TGGT1_258170-t26_1	hypothetical protein	TGGT1_chrVIIb:3499824-3505217(+)	408	chromosome	protein_coding_gene	FALSE	1	1444.81	1.0142	0.986	0.0203404	-0.0203404	0.832827	0.952611	100.7	99.3	98.9	69.6	117.7	87.8	88	104	62.6	86.8	66.3	218.4	0.0001542	0.0005391	2.62	100
[K].FSEVKLPPTLPFHGESAYR.[T]	1xGG [K5]; 1xTMT6plex [N-Term]	1	1	TGGT1_263520-t26_1-p1	TGGT1_263520-t26_1-p1 [198-216]	Toxoplasma_gondii_GT1	TGGT1_263520	TGGT1_263520-t26_1	microtubule associated protein SPM1	TGGT1_chrVIIb:473105-475119(+)	351	chromosome	protein_coding_gene	FALSE	1	2518.33	1.0142	0.986	0.0203404	-0.0203404	0.797898	0.939943	100.7	99.3	93.9	96	110.9	79.3	123	65.5	71.9	94.7	134.4	130.4	0.0001542	3.461e-05	1.82	100
[K].SAGETLGAAQKAGLNR.[Q]	1xGG [K11]; 1xTMT6plex [N-Term]	1	1	TGGT1_246600-t26_1-p1	TGGT1_246600-t26_1-p1 [378-393]	Toxoplasma_gondii_GT1	TGGT1_246600	TGGT1_246600-t26_1	ABC1 family protein	TGGT1_chrXII:2806257-2812250(+)	1900	chromosome	protein_coding_gene	FALSE	1	1887.02	1.0142	0.986	0.0203404	-0.0203404	0.361261	0.757037	100.7	99.3	77.1	82.1	99.9	98.3	99.6	81	82.9	117.7	96.9	164.4	0.0001542	4.228e-07	1.96	100
[K].KQFLELSR.[D]	1xGG [K1]; 1xTMT6plex [N-Term]	1	1	TGGT1_202820-t26_1-p1	TGGT1_202820-t26_1-p1 [11-18]	Toxoplasma_gondii_GT1	TGGT1_202820	TGGT1_202820-t26_1	ubiquitin-conjugating enzyme subfamily protein	TGGT1_chrVIIa:2909267-2911128(+)	168	chromosome	protein_coding_gene	FALSE	1	1363.79	1.01317	0.987	0.018878	-0.018878	0.680428	0.901748	100.7	99.3	92.8	84.4	100.3	97.8	91.6	91.5	65.6	116.9	82.9	176.1	0.0006935	0.02046	1.36	100
[K].GDLILK.[T]	1xGG [K6]; 1xTMT6plex [N-Term]	1	1	TGGT1_267570-t26_1-p1	TGGT1_267570-t26_1-p1 [86-91]	Toxoplasma_gondii_GT1	TGGT1_267570	TGGT1_267570-t26_1	hypothetical protein	TGGT1_chrIX:394471-402094(-)	1397	chromosome	protein_coding_gene	FALSE	0	1001.62	1.01317	0.987	0.018878	-0.018878	0.60007	0.877694	100.7	99.3	97.4	73.4	91.7	81.1	94.1	90.5	70.9	95.6	66.4	238.9	0.0009501	0.05504	1.35	100
[R].KGDLFLVR.[G]	1xGG [K1]; 1xTMT6plex [N-Term]	1	1	TGGT1_273090-t26_1-p1	TGGT1_273090-t26_1-p1 [150-157]	Toxoplasma_gondii_GT1	TGGT1_273090	TGGT1_273090-t26_1	cell division protein CDC48CY	TGGT1_chrVIII:3661986-3671254(-)	811	chromosome	protein_coding_gene	FALSE	1	1290.77	1.01215	0.988	0.0174171	-0.0174171	0.438209	0.799235	100.6	99.4	97.3	115.3	75.2	92.2	92.5	127.1	88.2	135.9	91.4	84.8	0.003982	0.1431	1.62	100
[K].RFDFDYEKMDTVK.[V]	1xGG [K8]; 1xTMT6plex [K13]; 1xTMT6plex [N-Term]	1	1	TGGT1_289330-t26_1-p1	TGGT1_289330-t26_1-p1 [844-856]	Toxoplasma_gondii_GT1	TGGT1_289330	TGGT1_289330-t26_1	ubiquitin carboxyl-terminal hydrolase family 2 protein	TGGT1_chrIX:3004463-3016618(+)	2291	chromosome	protein_coding_gene	FALSE	2	2266.16	1.01112	0.989	0.0159576	-0.0159576	0.70543	0.9106	100.6	99.4	102.8	91.2	96.9	100.1	95.5	95.8	85.6	98.4	90.9	142.8	0.0001542	6.83e-05	2.74	100
[K].AKIQDK.[E]	1xGG [K2]; 1xTMT6plex [K6]; 1xTMT6plex [N-Term]	2	34	TGGT1_289750-t26_1-p1	TGGT1_289750-t26_1-p1 [28-33]	Toxoplasma_gondii_GT1	TGGT1_289750	TGGT1_289750-t26_1	ribosomal-ubiquitin protein RPL40	TGGT1_chrIX:3235966-3237173(+)	129	chromosome	protein_coding_gene	FALSE	1	1274.78	1.00604	0.994	0.00868224	-0.00868224	0.520357	0.847668	100.3	99.7	104.1	86.5	102.1	98.2	89.6	133.8	83.7	97.6	88	116.4	0.0001542	0.004096	1.53	100
[K].IETKENIIQRPK.[Y]	1xGG [K4]; 1xTMT6plex [K12]; 1xTMT6plex [N-Term]	1	2	TGGT1_231640-t26_1-p1	TGGT1_231640-t26_1-p1 [170-181]	Toxoplasma_gondii_GT1	TGGT1_231640	TGGT1_231640-t26_1	alveolin domain containing intermediate filament IMC1	TGGT1_chrVIII:1511977-1514752(+)	609	chromosome	protein_coding_gene	FALSE	1	2041.22	1.00604	0.994	0.00868224	-0.00868224	0.422911	0.793689	100.3	99.7	74.7	52.6	98.4	92.5	106	96.2	76.7	91.9	69.2	241.8	0.0001542	0.0002758	2.8	100
[R].MYDQIITSKLTR.[F]	1xGG [K9]; 1xTMT6plex [N-Term]	1	2	TGGT1_311000-t26_1-p1	TGGT1_311000-t26_1-p1 [52-63]	Toxoplasma_gondii_GT1	TGGT1_311000	TGGT1_311000-t26_1	hypothetical protein	TGGT1_chrXI:1684386-1686384(+)	207	chromosome	protein_coding_gene	FALSE	1	1811.99	1.00503	0.995	0.00723157	-0.00723157	0.489542	0.836069	100.2	99.8	132.7	91.9	111.8	85.3	98	97.6	74.8	113	95	100	0.0001542	0.0006469	2.59	100
[K].EGDKVTASAATLLQK.[L]	1xGG [K4]; 1xTMT6plex [K15]; 1xTMT6plex [N-Term]	1	3	TGGT1_218410-t26_1-p1	TGGT1_218410-t26_1-p1 [164-178]	Toxoplasma_gondii_GT1	TGGT1_218410	TGGT1_218410-t26_1	ribosomal protein RPP0	TGGT1_chrXII:1471598-1473146(+)	314	chromosome	protein_coding_gene	FALSE	1	2104.2	1.00503	0.995	0.00723157	-0.00723157	0.263484	0.707135	100.2	99.8	100.8	104.5	106.2	51.7	89.4	124.7	81	98.9	100.4	142.3	0.0001542	7.646e-05	2.74	100
[K].NASSTKK.[E]	1xGG [K6]; 1xTMT6plex [K7]; 1xTMT6plex [N-Term]	1	1	TGGT1_309990-t26_1-p1	TGGT1_309990-t26_1-p1 [175-181]	Toxoplasma_gondii_GT1	TGGT1_309990	TGGT1_309990-t26_1	hypothetical protein	TGGT1_chrXI:953142-954052(+)	190	chromosome	protein_coding_gene	FALSE	1	1307.77	1.00503	0.995	0.00723157	-0.00723157	0.398102	0.781135	100.3	99.7	94.6	91.6	103.1	80.9	94.4	93.9	83.4	90.5	105.1	162.5	0.0006935	0.02689	2.3	100
[K].WNFADQKNPDLNLK.[V]	1xGG [K7]; 1xTMT6plex [K14]; 1xTMT6plex [N-Term]	1	1	TGGT1_293670-t26_1-p1	TGGT1_293670-t26_1-p1 [308-321]	Toxoplasma_gondii_GT1	TGGT1_293670	TGGT1_293670-t26_1	transcription elongation factor A TFIIS	TGGT1_chrIa:485194-486450(+)	418	chromosome	protein_coding_gene	FALSE	1	2275.22	1.00503	0.995	0.00723157	-0.00723157	0.653573	0.891401	100.3	99.7	118.4	96.5	115.9	78.6	74.9	112.6	79.3	96	90.3	137.6	0.0001542	0.0001848	2.77	100
[R].CEDSSGKQGGQAGK.[K]	1xCarbamidomethyl [C1]; 1xGG [K7]; 1xTMT6plex [K14]; 1xTMT6plex [N-Term]	1	1	TGGT1_210380-t26_1-p1	TGGT1_210380-t26_1-p1 [437-450]	Toxoplasma_gondii_GT1	TGGT1_210380	TGGT1_210380-t26_1	hypothetical protein	TGGT1_chrIX:4625209-4631947(-)	657	chromosome	protein_coding_gene	FALSE	1	1980.98	1.00402	0.996	0.00578235	-0.00578235	0.88713	0.968117	100.2	99.8	107.1	120.9	99.7	89.3	65.8	121.9	63.9	161.8	70.3	99.3	0.0001542	4.215e-05	2.23	100
[R].TLNDATDPWKK.[R]	1xGG [K]; 1xTMT6plex [N-Term]	1	2	TGGT1_225790-t26_1-p1	TGGT1_225790-t26_1-p1 [173-183]	Toxoplasma_gondii_GT1	TGGT1_225790	TGGT1_225790-t26_1	PDI family protein	TGGT1_chrX:1946861-1948766(+)	189	chromosome	protein_coding_gene	FALSE	1	1631.86	1.00402	0.996	0.00578235	-0.00578235	0.405837	0.784282	100.2	99.8	102	99.5	100.3	83.4	68	99.1	73.3	106.1	88.7	179.8	0.0001542	0.0003474	2.02	100
[K].VQSLKQLSLAMR.[D]	1xOxidation [M11]; 1xGG [K5]; 1xTMT6plex [N-Term]	1	1	TGGT1_205030-t26_1-p1	TGGT1_205030-t26_1-p1 [36-47]	Toxoplasma_gondii_GT1	TGGT1_205030	TGGT1_205030-t26_1	hypothetical protein	TGGT1_chrVIIa:1577188-1578694(+)	113	chromosome	protein_coding_gene	FALSE	1	1732.99	1.00301	0.997	0.00433459	-0.00433459	0.553241	0.860938	100.2	99.8	92.5	94.2	122.4	90.8	115.4	93.8	70.3	98	88.4	134	0.0006935	0.03103	1.46	100
[R].TAEAETVNKLTR.[L]	1xGG [K9]; 1xTMT6plex [N-Term]	1	3	TGGT1_232340-t26_1-p1	TGGT1_232340-t26_1-p1 [262-273]	Toxoplasma_gondii_GT1	TGGT1_232340	TGGT1_232340-t26_1	protein phosphatase 2C domain-containing protein	TGGT1_chrVIII:2014510-2019343(-)	547	chromosome	protein_coding_gene	FALSE	1	1675.92	1	1	0	0	0.663038	0.895182	100	100	84.5	70.5	121.6	93.8	96.2	95.4	73.8	93.8	80.4	190	0.0001542	2.877e-05	2.85	100
[K].CEVVYGGISIQKNIDMLK.[D]	1xCarbamidomethyl [C1]; 1xOxidation [M16]; 1xGG [K12]; 1xTMT6plex [K18]; 1xTMT6plex [N-Term]	1	1	TGGT1_216860-t26_1-p1	TGGT1_216860-t26_1-p1 [151-168]	Toxoplasma_gondii_GT1	TGGT1_216860	TGGT1_216860-t26_1	DEAD (Asp-Glu-Ala-Asp) box polypeptide DDX39	TGGT1_chrXI:5764687-5768776(+)	434	chromosome	protein_coding_gene	FALSE	1	2655.43	1	1	0	0	0.329769	0.739572	100	100	81.3	71.5	96.8	102.6	98.3	117.3	78	96.7	85.4	171.9	0.0001542	0.0001005	2.8	100
[K].EATSDPGLVASAGTEGGKK.[K]	1xGG [K18]; 1xTMT6plex [K19]; 1xTMT6plex [N-Term]	1	2	TGGT1_214210-t26_1-p1	TGGT1_214210-t26_1-p1 [3-21]	Toxoplasma_gondii_GT1	TGGT1_214210	TGGT1_214210-t26_1	rRNA pseudouridine synthase	TGGT1_chrX:6002905-6008379(-)	505	chromosome	protein_coding_gene	FALSE	1	2347.25	1	1	0	0	0.486939	0.83592	100	100	114	98	163.8	94.9	67.4	106.3	49.6	122.2	85.7	98	0.0001542	1.584e-06	2.28	90
[K].QMSDELKLSDYK.[V]	1xGG [K7]; 1xTMT6plex [K12]; 1xTMT6plex [N-Term]	1	1	TGGT1_254600-t26_1-p1	TGGT1_254600-t26_1-p1 [49-60]	Toxoplasma_gondii_GT1	TGGT1_254600	TGGT1_254600-t26_1	ubiquitin family protein	TGGT1_chrIII:1833925-1834158(+)	77	chromosome	protein_coding_gene	FALSE	1	2029.07	1	1	0	0	0.830094	0.952611	100	100	104.9	105	91.4	87.3	88.9	123.9	60.8	85.6	91.4	161	0.0001542	0.001229	2.38	100
[R].ANVLLLAQQGDKSVDPSLYETR.[N]	1xGG [K12]; 1xTMT6plex [N-Term]	1	2	TGGT1_249300-t26_1-p1	TGGT1_249300-t26_1-p1 [234-255]	Toxoplasma_gondii_GT1	TGGT1_249300	TGGT1_249300-t26_1	hypothetical protein	TGGT1_chrXII:4369814-4372971(+)	311	chromosome	protein_coding_gene	FALSE	1	2760.47	0.999001	1.001	-0.00144197	0.00144197	0.277278	0.712705	99.9	100.1	90.3	82.8	81.4	95	104.2	122.6	88.3	85	90.4	160.1	0.0001542	7.252e-10	4.2	100
[R].LIFAGK.[Q]	1xGG [K6]; 1xTMT6plex [N-Term]	2	4	TGGT1_289750-t26_1-p1	TGGT1_289750-t26_1-p1 [43-48]	Toxoplasma_gondii_GT1	TGGT1_289750	TGGT1_289750-t26_1	ribosomal-ubiquitin protein RPL40	TGGT1_chrIX:3235966-3237173(+)	129	chromosome	protein_coding_gene	FALSE	0	991.614	0.999001	1.001	-0.00144197	0.00144197	0.57624	0.870032	100	100	113.7	88.7	99.2	83.3	85.7	140.1	78.4	88.8	79.2	142.9	0.002223	0.09439	1.81	100
[R].DQQMVMKGYR.[D]	1xOxidation [M]; 1xGG [K7]; 1xTMT6plex [N-Term]	1	2	TGGT1_269980-t26_1-p1	TGGT1_269980-t26_1-p1 [397-406]	Toxoplasma_gondii_GT1	TGGT1_269980	TGGT1_269980-t26_1	putative preprotein translocase Sec61	TGGT1_chrVIII:5481592-5486135(-)	473	chromosome	protein_coding_gene	FALSE	1	1614.79	0.998004	1.002	-0.00288251	0.00288251	0.598678	0.876833	99.9	100.1	94.8	79.8	105.4	89.2	70.5	105.3	68.9	89.4	65.5	231.1	0.0001542	0.0006971	2.74	100
[R].SKGVGTVLFSTPEGAQR.[A]	1xGG [K2]; 1xTMT6plex [N-Term]	1	4	TGGT1_262620-t26_1-p1	TGGT1_262620-t26_1-p1 [254-270]	Toxoplasma_gondii_GT1	TGGT1_262620	TGGT1_262620-t26_1	RNA recognition motif-containing protein	TGGT1_chrVIIb:1093901-1096823(+)	293	chromosome	protein_coding_gene	FALSE	1	2077.12	0.998004	1.002	-0.00288251	0.00288251	0.506799	0.839222	99.9	100.1	87.6	75.9	96.4	85.2	95.1	115.1	66.7	87.7	77.1	213.2	0.0001542	3.279e-06	3.82	100
[R].QEESEAKGTAEHR.[E]	1xGG [K7]; 1xTMT6plex [N-Term]	1	9	TGGT1_226380-t26_1-p1	TGGT1_226380-t26_1-p1 [186-198]	Toxoplasma_gondii_GT1	TGGT1_226380	TGGT1_226380-t26_1	hypothetical protein	TGGT1_chrX:1583226-1584362(+)	378	chromosome	protein_coding_gene	FALSE	1	1814.88	0.997009	1.003	-0.00432161	0.00432161	0.612933	0.882637	99.8	100.2	87.5	95.9	104.3	86.2	71.1	87.7	70.3	110.4	66	220.7	0.0001542	1.068e-06	3.82	100
[K].SLMTKGPSTQPMK.[K]	2xOxidation [M3; M12]; 1xGG [K5]; 1xTMT6plex [N-Term]	1	2	TGGT1_300200-t26_1-p1	TGGT1_300200-t26_1-p1 [139-151]	Toxoplasma_gondii_GT1	TGGT1_300200	TGGT1_300200-t26_1	histone H2AZ	TGGT1_chrXII:122117-123855(-)	155	chromosome	protein_coding_gene	FALSE	1	1780.91	0.996016	1.004	-0.00575927	0.00575927	0.791485	0.939712	99.8	100.2	92.5	100.5	83.9	73.7	75.9	84.2	61.3	101.2	46.2	280.6	0.0006935	0.02093	1.38	100
[R].GCQLLGVSVDSKFVHNAWR.[N]	1xCarbamidomethyl [C2]; 1xGG [K12]; 1xTMT6plex [N-Term]	1	2	TGGT1_217890-t26_1-p1	TGGT1_217890-t26_1-p1 [69-87]	Toxoplasma_gondii_GT1	TGGT1_217890	TGGT1_217890-t26_1	putative alkyl hydroperoxide reductase/ Thiol specific antioxidant/ Mal allergen	TGGT1_chrXII:2143499-2144089(-)	196	chromosome	protein_coding_gene	FALSE	1	2516.3	0.995025	1.005	-0.0071955	0.0071955	0.777479	0.937661	99.7	100.3	109.1	108	103.9	91.7	91.5	111.5	72.9	104.5	102.2	104.5	0.0001542	4.386e-09	5.79	100
[R].TLKLTTPTYGDLNHLVSAAMSGVTCSLR.[F]	1xCarbamidomethyl [C25]; 1xGG [K3]; 1xTMT6plex [N-Term]	2	1	TGGT1_212240-t26_1-p1	TGGT1_212240-t26_1-p1 [214-241]	Toxoplasma_gondii_GT1	TGGT1_212240	TGGT1_212240-t26_1	putative beta-1 tubulin	TGGT1_chrX:3870160-3872634(-)	449	chromosome	protein_coding_gene	FALSE	1	3349.74	0.995025	1.005	-0.0071955	0.0071955	0.940492	0.984002	99.8	100.2	98.9	93	109.9	99.7	97.3	107.7	121.4	73.7	98.9	99.4	0.0001542	1.778e-07	3.34	100
[R].YTSKSEASITR.[L]	1xGG [K4]; 1xTMT6plex [N-Term]	1	1	TGGT1_201380-t26_1-p1	TGGT1_201380-t26_1-p1 [401-411]	Toxoplasma_gondii_GT1	TGGT1_201380	TGGT1_201380-t26_1	putative chorismate synthase	TGGT1_chrVIIa:3812592-3817565(+)	536	chromosome	protein_coding_gene	FALSE	1	1585.84	0.994036	1.006	-0.00863031	0.00863031	0.807651	0.945002	99.7	100.3	91.6	77.8	103.2	78.1	83.9	84.5	53.9	88.4	63.3	275.4	0.0001542	0.005767	1.3	100
[K].FNQSSWGKR.[R]	1xGG [K8]; 1xTMT6plex [N-Term]	1	4	TGGT1_267060-t26_1-p1	TGGT1_267060-t26_1-p1 [111-119]	Toxoplasma_gondii_GT1	TGGT1_267060	TGGT1_267060-t26_1	ribosomal protein RPL14	TGGT1_chrIX:634719-636622(+)	157	chromosome	protein_coding_gene	FALSE	1	1452.75	0.993049	1.007	-0.0100637	0.0100637	0.257935	0.70288	99.6	100.4	93.5	75.5	105.2	86.6	73.2	163.6	78.6	154.5	82.2	87.2	0.0001542	0.0004216	3.3	100
[R].RLQAKLAELETLQTLAEVTYYR.[Q]	1xGG [K5]; 1xTMT6plex [N-Term]	1	1	TGGT1_246940-t26_1-p1	TGGT1_246940-t26_1-p1 [311-332]	Toxoplasma_gondii_GT1	TGGT1_246940	TGGT1_246940-t26_1	hypothetical protein	TGGT1_chrXII:2958189-2959370(+)	393	chromosome	protein_coding_gene	FALSE	2	2952.64	0.992063	1.008	-0.0114956	0.0114956	0.774223	0.935873	99.6	100.4	91.6	96.8	96.2	115.9	95.2	117.1	95.2	97	92.7	102.4	0.0001542	5.108e-11	4.96	100
[R].TASVADIKK.[S]	1xGG [K8]; 1xTMT6plex [K9]; 1xTMT6plex [N-Term]	1	1	TGGT1_311240-t26_1-p1	TGGT1_311240-t26_1-p1 [39-47]	Toxoplasma_gondii_GT1	TGGT1_311240	TGGT1_311240-t26_1	putative DnaJ family chaperone	TGGT1_chrXI:1865804-1870827(-)	426	chromosome	protein_coding_gene	FALSE	1	1504.91	0.992063	1.008	-0.0114956	0.0114956	0.333697	0.741786	99.6	100.4	96.1	92.9	73.5	94.7	84.3	128.9	68.6	89.5	93.7	177.8	0.0001542	0.000442	2.18	100
[K].TVVDATLKPAK.[R]	1xGG [K8]; 1xTMT6plex [K11]; 1xTMT6plex [N-Term]	1	3	TGGT1_306190-t26_1-p1	TGGT1_306190-t26_1-p1 [322-332]	Toxoplasma_gondii_GT1	TGGT1_306190	TGGT1_306190-t26_1	hypothetical protein	TGGT1_chrIX:5600255-5603264(+)	469	chromosome	protein_coding_gene	FALSE	0	1715.05	0.992063	1.008	-0.0114956	0.0114956	0.667988	0.895914	99.6	100.4	72.1	69.3	72.2	148.8	128.4	72.7	39.8	79.4	48	269.4	0.0001542	0.0001181	3.02	100
[R].GPSSAGGEPNAEVKGDVTR.[S]	1xGG [K14]; 1xTMT6plex [N-Term]	1	1	TGGT1_280560-t26_1-p1	TGGT1_280560-t26_1-p1 [649-667]	Toxoplasma_gondii_GT1	TGGT1_280560	TGGT1_280560-t26_1	selenide, water dikinase	TGGT1_chrVIIa:275729-285116(-)	1298	chromosome	protein_coding_gene	FALSE	1	2171.09	0.99108	1.009	-0.0129262	0.0129262	0.504737	0.839222	99.5	100.5	118.2	94.9	71.4	77.2	85.3	208	86.1	80.2	106.2	72.5	0.0001542	1.184e-09	5.08	100
[R].NNAEAAACQKQR.[R]	1xCarbamidomethyl [C8]; 1xGG [K10]; 1xTMT6plex [N-Term]	1	2	TGGT1_288630-t26_1-p1	TGGT1_288630-t26_1-p1 [9-20]	Toxoplasma_gondii_GT1	TGGT1_288630	TGGT1_288630-t26_1	putative nucleosome assembly protein (NAP)	TGGT1_chrIX:2455396-2456752(+)	281	chromosome	protein_coding_gene	FALSE	1	1703.84	0.99108	1.009	-0.0129262	0.0129262	0.695295	0.907789	99.5	100.5	132.4	54.4	87.9	95.8	77.8	177.7	86.6	158.2	88.7	40.4	0.0001542	6.692e-07	4.14	90
[R].LKVPPAINQFTHTLDK.[N]	1xGG [K2]; 1xTMT6plex [K16]; 1xTMT6plex [N-Term]	1	1	TGGT1_261570-t26_1-p1	TGGT1_261570-t26_1-p1 [82-97]	Toxoplasma_gondii_GT1	TGGT1_261570	TGGT1_261570-t26_1	ribosomal protein RPL7A	TGGT1_chrVIIb:1628077-1630958(+)	276	chromosome	protein_coding_gene	FALSE	1	2394.39	0.990099	1.01	-0.0143553	0.0143553	0.578232	0.870032	99.5	100.5	93.4	91.8	101.7	93.4	98.6	94.3	98.6	87.1	89.2	151.7	0.0001542	0.001226	3.07	100
[R].LPSSKNTTASR.[R]	1xGG [K5]; 1xTMT6plex [N-Term]	1	2	TGGT1_227350-t26_1-p1	TGGT1_227350-t26_1-p1 [2400-2410]	Toxoplasma_gondii_GT1	TGGT1_227350	TGGT1_227350-t26_1	hypothetical protein	TGGT1_chrX:907213-919338(+)	2489	chromosome	protein_coding_gene	FALSE	1	1504.83	0.98912	1.011	-0.015783	0.015783	0.613702	0.882637	99.4	100.6	88.2	62.5	108.3	82.9	100.4	96.1	65	89.3	73.4	234	0.0003068	0.009571	1.69	100
[K].LFNLSKDQDVR.[K]	1xGG [K6]; 1xTMT6plex [N-Term]	1	1	TGGT1_210690-t26_1-p1	TGGT1_210690-t26_1-p1 [144-154]	Toxoplasma_gondii_GT1	TGGT1_210690	TGGT1_210690-t26_1	ribosomal protein RPS6	TGGT1_chrIV:2087216-2087986(+)	256	chromosome	protein_coding_gene	FALSE	1	1677.91	0.98912	1.011	-0.015783	0.015783	0.556165	0.861074	99.4	100.6	90.7	83.2	119.7	80.4	99.7	87.3	91.7	93.2	91	163.1	0.0001542	0.0004374	2.99	100
[R].VVTVKGKYGEITR.[A]	2xGG [K5; K7]; 1xTMT6plex [N-Term]	1	1	TGGT1_284560-t26_1-p1	TGGT1_284560-t26_1-p1 [24-36]	Toxoplasma_gondii_GT1	TGGT1_284560	TGGT1_284560-t26_1	ribosomal protein RPL9	TGGT1_chrV:2561959-2564374(+)	190	chromosome	protein_coding_gene	FALSE	2	1907.09	0.98912	1.011	-0.015783	0.015783	0.174482	0.628819	99.4	100.6	90.6	87.8	95.1	65	68.3	113.5	85.2	88.8	84	221.7	0.0001542	0.001649	1.88	100
[K].VLLSISSLLTDPNPDDPLVPEIAHLYKSDR.[M]	1xGG [K27]; 1xTMT6plex [N-Term]	1	2	TGGT1_319870-t26_1-p1	TGGT1_319870-t26_1-p1 [266-295]	Toxoplasma_gondii_GT1	TGGT1_319870	TGGT1_319870-t26_1	ubiquitin-conjugating enzyme subfamily protein	TGGT1_chrIV:656858-661140(-)	311	chromosome	protein_coding_gene	FALSE	1	3660.97	0.988142	1.012	-0.0172093	0.0172093	0.454537	0.814988	99.4	100.6	106.4	84.5	104	84.3	104.8	105.2	106.2	90.7	90	123.8	0.0001542	5.073e-08	3.83	100
[R].TSAVKGEGLDR.[A]	1xGG [K5]; 1xTMT6plex [N-Term]	1	2	TGGT1_262860-t26_1-p1	TGGT1_262860-t26_1-p1 [158-168]	Toxoplasma_gondii_GT1	TGGT1_262860	TGGT1_262860-t26_1	putative ADP-ribosylation factor family protein 1	TGGT1_chrVIIb:946825-949715(+)	180	chromosome	protein_coding_gene	FALSE	1	1475.8	0.988142	1.012	-0.0172093	0.0172093	0.92241	0.978605	99.4	100.6	94.8	87.6	116.9	99.3	94.5	95.9	60.1	101.2	89.6	160.3	0.0001542	0.0005258	1.95	100
[R].LATPEIQKR.[L]	1xGG [K8]; 1xTMT6plex [N-Term]	1	4	TGGT1_248740-t26_1-p1	TGGT1_248740-t26_1-p1 [1023-1031]	Toxoplasma_gondii_GT1	TGGT1_248740	TGGT1_248740-t26_1	hypothetical protein	TGGT1_chrXII:4066708-4074096(-)	1283	chromosome	protein_coding_gene	FALSE	1	1398.83	0.987167	1.013	-0.0186342	0.0186342	0.516023	0.844968	99.3	100.7	82.2	82.1	86.8	77.2	105.2	76.7	75.2	83.3	91.3	240.1	0.0001542	0.002631	1.84	100
[R].GIVASVSDLNQKLSEEVHR.[W]	1xGG [K12]; 1xTMT6plex [N-Term]	1	1	TGGT1_226340-t26_1-p1	TGGT1_226340-t26_1-p1 [1067-1085]	Toxoplasma_gondii_GT1	TGGT1_226340	TGGT1_226340-t26_1	hypothetical protein	TGGT1_chrX:1605796-1615501(+)	1163	chromosome	protein_coding_gene	FALSE	1	2424.3	0.986193	1.014	-0.0200577	0.0200577	0.69551	0.907789	99.3	100.7	84.6	90	107.2	82.5	123.4	88.7	90	103.9	91.3	138.2	0.0001542	2.563e-05	2.75	100
[R].FDFDYEKMDTVK.[V]	1xOxidation [M8]; 1xGG [K7]; 1xTMT6plex [K12]; 1xTMT6plex [N-Term]	1	1	TGGT1_289330-t26_1-p1	TGGT1_289330-t26_1-p1 [845-856]	Toxoplasma_gondii_GT1	TGGT1_289330	TGGT1_289330-t26_1	ubiquitin carboxyl-terminal hydrolase family 2 protein	TGGT1_chrIX:3004463-3016618(+)	2291	chromosome	protein_coding_gene	FALSE	1	2126.05	0.985222	1.015	-0.0214797	0.0214797	0.728989	0.91671	99.2	100.8	102.8	83.4	116.9	82.7	93.8	115.1	81.8	73.2	95.3	155	0.003227	0.1323	1.2	100
[R].VTQNAEKVR.[L]	1xGG [K7]; 1xTMT6plex [N-Term]	1	1	TGGT1_256990-t26_1-p1	TGGT1_256990-t26_1-p1 [84-92]	Toxoplasma_gondii_GT1	TGGT1_256990	TGGT1_256990-t26_1	glycyl-tRNA synthetase	TGGT1_chrVIIb:4226828-4230134(+)	771	chromosome	protein_coding_gene	FALSE	1	1387.79	0.985222	1.015	-0.0214797	0.0214797	0.54633	0.859446	99.2	100.8	107.5	89.1	100.7	79.1	102	107.9	78.4	90.8	102.3	142.2	0.0001542	0.001087	2.12	100
[K].LMKGGLEGEEQR.[L]	1xGG [K3]; 1xTMT6plex [N-Term]	1	7	TGGT1_223050-t26_1-p1	TGGT1_223050-t26_1-p1 [119-130]	Toxoplasma_gondii_GT1	TGGT1_223050	TGGT1_223050-t26_1	ribosomal protein RPS20	TGGT1_chrII:1366681-1368519(+)	233	chromosome	protein_coding_gene	FALSE	1	1689.88	0.985222	1.015	-0.0214797	0.0214797	0.629861	0.886473	99.3	100.7	105	168.4	79.3	93.7	80.1	114.6	59.5	95.1	87.5	116.8	0.0001542	2.248e-05	1.51	100
[K].IPEDLKK.[I]	1xGG [K6]; 1xTMT6plex [K7]; 1xTMT6plex [N-Term]	1	5	TGGT1_306190-t26_1-p1	TGGT1_306190-t26_1-p1 [76-82]	Toxoplasma_gondii_GT1	TGGT1_306190	TGGT1_306190-t26_1	hypothetical protein	TGGT1_chrIX:5600255-5603264(+)	469	chromosome	protein_coding_gene	FALSE	1	1414.87	0.984252	1.016	-0.0229004	0.0229004	0.88906	0.968501	99.2	100.8	73.6	67.7	56.5	163.4	137.3	115.7	41.4	74.8	68.8	200.9	0.0004453	0.01248	1.87	100
[K].GAKTLFFSR.[R]	1xGG [K3]; 1xTMT6plex [N-Term]	1	1	TGGT1_214980-t26_1-p1	TGGT1_214980-t26_1-p1 [659-667]	Toxoplasma_gondii_GT1	TGGT1_214980	TGGT1_214980-t26_1	hypothetical protein	TGGT1_chrX:6539930-6543566(-)	1109	chromosome	protein_coding_gene	FALSE	1	1369.78	0.984252	1.016	-0.0229004	0.0229004	0.256214	0.700871	99.2	100.8	84.3	52.8	89.4	71.7	90	85.6	57.7	165.2	78.6	224.8	0.0001542	0.005371	2.15	100
[R].GLGMIKAGGIR.[K]	1xOxidation [M4]; 1xGG [K6]; 1xTMT6plex [N-Term]	1	2	TGGT1_215950-t26_1-p1	TGGT1_215950-t26_1-p1 [942-952]	Toxoplasma_gondii_GT1	TGGT1_215950	TGGT1_215950-t26_1	hypothetical protein	TGGT1_chrXI:6422869-6428022(+)	1717	chromosome	protein_coding_gene	FALSE	1	1431.83	0.983284	1.017	-0.0243197	0.0243197	0.59387	0.875077	99.1	100.9	110.5	108.3	97	66.8	70.9	98.7	73.9	155.7	57.3	161	0.0001542	0.005486	1.75	100
[R].LIYSGKQMSDELK.[L]	1xGG [K6]; 1xTMT6plex [K13]; 1xTMT6plex [N-Term]	1	5	TGGT1_254600-t26_1-p1	TGGT1_254600-t26_1-p1 [43-55]	Toxoplasma_gondii_GT1	TGGT1_254600	TGGT1_254600-t26_1	ubiquitin family protein	TGGT1_chrIII:1833925-1834158(+)	77	chromosome	protein_coding_gene	FALSE	1	2084.15	0.983284	1.017	-0.0243197	0.0243197	0.974843	0.993428	99.2	100.8	101.5	112.6	108.1	87.7	85.9	141.1	73.7	103.3	106.1	80	0.0001542	1.893e-05	3.08	100
[K].AGEVTQVSKNTVISDDLMR.[Q]	1xGG [K9]; 1xTMT6plex [N-Term]	1	1	TGGT1_222220-t26_1-p1	TGGT1_222220-t26_1-p1 [212-230]	Toxoplasma_gondii_GT1	TGGT1_222220	TGGT1_222220-t26_1	alveolin domain containing intermediate filament IMC7	TGGT1_chrII:949239-952716(+)	429	chromosome	protein_coding_gene	FALSE	1	2406.25	0.982318	1.018	-0.0257376	0.0257376	0.570935	0.867521	99.1	100.9	91.7	73.7	85.5	99.5	97.5	96.8	64.9	93.4	84.2	212.6	0.0001542	5.167e-06	3.22	100
[K].SSSTVDGPGLDKNR.[S]	1xGG [K12]; 1xTMT6plex [N-Term]	1	1	TGGT1_210380-t26_1-p1	TGGT1_210380-t26_1-p1 [408-421]	Toxoplasma_gondii_GT1	TGGT1_210380	TGGT1_210380-t26_1	hypothetical protein	TGGT1_chrIX:4625209-4631947(-)	657	chromosome	protein_coding_gene	FALSE	1	1775.91	0.982318	1.018	-0.0257376	0.0257376	0.858547	0.960559	99.1	100.9	82.1	125.3	114.2	69.6	82.3	73.4	66.1	101.1	83.8	202.2	0.0001542	1.928e-06	2.85	100
[R].INMQDDEAAGASGAGAGGEALSTQAAFNQAISSAKENLIR.[S]	1xGG [K35]; 1xTMT6plex [N-Term]	1	1	TGGT1_280550-t26_1-p1	TGGT1_280550-t26_1-p1 [161-200]	Toxoplasma_gondii_GT1	TGGT1_280550	TGGT1_280550-t26_1	clathrin adaptor complex small chain subfamily protein	TGGT1_chrVIIa:287174-289721(+)	207	chromosome	protein_coding_gene	FALSE	1	4278.09	0.982318	1.018	-0.0257376	0.0257376	0.590545	0.873497	99.1	100.9	68.8	57.5	108.3	102.6	89.6	92.3	62.7	91.2	64.4	262.6	0.0001542	9.248e-09	4.31	100
[R].VNKDAGNIDADQER.[T]	1xGG [K3]; 1xTMT6plex [N-Term]	1	1	TGGT1_212900-t26_1-p1	TGGT1_212900-t26_1-p1 [1035-1048]	Toxoplasma_gondii_GT1	TGGT1_212900	TGGT1_212900-t26_1	hypothetical protein	TGGT1_chrV:560163-563627(-)	1154	chromosome	protein_coding_gene	FALSE	1	1887.94	0.982318	1.018	-0.0257376	0.0257376	0.626691	0.886473	99.1	100.9	72	98.6	98	72.2	96	105.4	68.1	97.8	56.9	235.1	0.0006935	0.0347	1.31	100
[K].AFAKAAVAGASCFFIDVSSQQK.[I]	1xCarbamidomethyl [C12]; 1xGG [K4]; 1xTMT6plex [K22]; 1xTMT6plex [N-Term]	1	1	TGGT1_297130-t26_1-p1	TGGT1_297130-t26_1-p1 [55-76]	Toxoplasma_gondii_GT1	TGGT1_297130	TGGT1_297130-t26_1	hypothetical protein	TGGT1_chrII:1532333-1534550(-)	201	chromosome	protein_coding_gene	FALSE	1	2875.52	0.982318	1.018	-0.0257376	0.0257376	0.899497	0.970736	99.1	100.9	119.3	84.8	113.2	80.5	100.3	102.1	120.5	92.2	102.5	84.6	0.0001542	0.006398	2.11	100
[R].VVEVLKEEIQER.[V]	1xGG [K6]; 1xTMT6plex [N-Term]	1	1	TGGT1_231630-t26_1-p1	TGGT1_231630-t26_1-p1 [52-63]	Toxoplasma_gondii_GT1	TGGT1_231630	TGGT1_231630-t26_1	alveolin domain containing intermediate filament IMC4	TGGT1_chrVIII:1508307-1510463(-)	452	chromosome	protein_coding_gene	FALSE	1	1814.02	0.982318	1.018	-0.0257376	0.0257376	0.494392	0.836069	99.1	100.9	88.9	86.2	91.1	82.2	105.9	90.5	84.8	78.9	96.6	194.9	0.0001542	0.000123	2.94	100
[K].IQYPVLDAKK.[A]	1xGG [K9]; 1xTMT6plex [K10]; 1xTMT6plex [N-Term]	1	3	TGGT1_297470-t26_1-p1	TGGT1_297470-t26_1-p1 [202-211]	Toxoplasma_gondii_GT1	TGGT1_297470	TGGT1_297470-t26_1	putative myosin light chain 2	TGGT1_chrII:1781267-1787079(+)	367	chromosome	protein_coding_gene	FALSE	1	1747.05	0.981354	1.019	-0.0271541	0.0271541	0.426455	0.795199	99	101	81	87.2	93.5	82.4	90.4	88.9	78.7	74.6	102.8	220.5	0.0001542	7.44e-06	3.08	100
[R].TLSDYNIQK.[E]	1xGG [K9]; 1xTMT6plex [N-Term]	2	2	TGGT1_289750-t26_1-p1	TGGT1_289750-t26_1-p1 [55-63]	Toxoplasma_gondii_GT1	TGGT1_289750	TGGT1_289750-t26_1	ribosomal-ubiquitin protein RPL40	TGGT1_chrIX:3235966-3237173(+)	129	chromosome	protein_coding_gene	FALSE	0	1424.76	0.981354	1.019	-0.0271541	0.0271541	0.487718	0.83592	99.1	100.9	101.4	86.4	119.4	58.9	102.6	134.9	69.2	103.4	94.1	129.7	0.0001542	0.001499	2.01	100
[K].TCFVDLLKK.[L]	1xCarbamidomethyl [C2]; 1xGG [K8]; 1xTMT6plex [K9]; 1xTMT6plex [N-Term]	1	1	TGGT1_260820-t26_1-p1	TGGT1_260820-t26_1-p1 [165-173]	Toxoplasma_gondii_GT1	TGGT1_260820	TGGT1_260820-t26_1	IMC sub-compartment protein ISP1	TGGT1_chrVIIb:2000787-2002966(-)	176	chromosome	protein_coding_gene	FALSE	1	1695.99	0.981354	1.019	-0.0271541	0.0271541	0.353057	0.752156	99.1	100.9	112.8	123.1	69.2	69.1	99.4	97.1	121.3	101.2	101.3	105.3	0.0001542	0.0007006	2.64	100
[R].VDEKMSGR.[A]	1xOxidation [M5]; 1xGG [K4]; 1xTMT6plex [N-Term]	1	1	TGGT1_235930-t26_1-p1	TGGT1_235930-t26_1-p1 [428-435]	Toxoplasma_gondii_GT1	TGGT1_235930	TGGT1_235930-t26_1	domain K- type RNA binding proteins family protein	TGGT1_chrX:5075263-5081044(+)	570	chromosome	protein_coding_gene	FALSE	1	1280.65	0.981354	1.019	-0.0271541	0.0271541	0.675191	0.899427	99.1	100.9	78.1	85.9	101	87.6	93.9	89.2	55.5	111.7	77.5	219.6	0.0009501	0.05304	1.42	100
[K].LLPFFEKR.[M]	1xGG [K7]; 1xTMT6plex [N-Term]	1	1	TGGT1_210690-t26_1-p1	TGGT1_210690-t26_1-p1 [24-31]	Toxoplasma_gondii_GT1	TGGT1_210690	TGGT1_210690-t26_1	ribosomal protein RPS6	TGGT1_chrIV:2087216-2087986(+)	256	chromosome	protein_coding_gene	FALSE	1	1392.82	0.980392	1.02	-0.0285692	0.0285692	0.797205	0.939943	99	101	101.3	88.6	144.4	95.1	82.1	109.8	96.9	93.4	88.1	100.2	0.0001542	0.004179	2.13	100
[R].AAAGASPGQVVTGKVSSK.[A]	1xGG [K14]; 1xTMT6plex [K18]; 1xTMT6plex [N-Term]	1	3	TGGT1_220390-t26_1-p1	TGGT1_220390-t26_1-p1 [244-261]	Toxoplasma_gondii_GT1	TGGT1_220390	TGGT1_220390-t26_1	hypothetical protein	TGGT1_chrV:248814-251802(+)	274	chromosome	protein_coding_gene	FALSE	1	2187.25	0.980392	1.02	-0.0285692	0.0285692	0.208847	0.666474	99	101	91.4	88.7	77.3	84	87.5	123.4	81.7	87.8	89.2	189.1	0.0001542	6.769e-08	3.82	100
[R].LFPSFKR.[E]	1xGG [K6]; 1xTMT6plex [N-Term]	1	2	TGGT1_230690-t26_1-p1	TGGT1_230690-t26_1-p1 [634-640]	Toxoplasma_gondii_GT1	TGGT1_230690	TGGT1_230690-t26_1	LNS2 (Lipin/Ned1/Smp2) protein	TGGT1_chrVIII:959180-970351(-)	1575	chromosome	protein_coding_gene	FALSE	1	1237.73	0.979432	1.021	-0.0299829	0.0299829	0.708032	0.911275	99	101	124.5	66.3	101.6	77.1	94	96	61.3	128.7	69.2	181.2	0.0005918	0.01644	1.88	100
[K].IPEDLKK.[I]	1xGG [K]; 1xTMT6plex [N-Term]	1	4	TGGT1_306190-t26_1-p1	TGGT1_306190-t26_1-p1 [76-82]	Toxoplasma_gondii_GT1	TGGT1_306190	TGGT1_306190-t26_1	hypothetical protein	TGGT1_chrIX:5600255-5603264(+)	469	chromosome	protein_coding_gene	FALSE	1	1185.7	0.978474	1.022	-0.0313952	0.0313952	0.955591	0.988532	98.9	101.1	74	90.7	91.8	126.5	97.9	93.8	74.2	124.2	54.6	172.3	0.0006935	0.03104	1.41	100
[R].ALLHFMGNEAKQSGR.[E]	1xGG [K11]; 1xTMT6plex [N-Term]	1	1	TGGT1_320080-t26_1-p1	TGGT1_320080-t26_1-p1 [800-814]	Toxoplasma_gondii_GT1	TGGT1_320080	TGGT1_320080-t26_1	hypothetical protein	TGGT1_chrIV:470763-478288(+)	1673	chromosome	protein_coding_gene	FALSE	1	2002.05	0.977517	1.023	-0.0328061	0.0328061	0.916865	0.976967	98.8	101.2	107.4	100.7	90.1	81.4	98.6	108.6	67.2	100.9	65.7	179.4	0.0001542	3.437e-05	2.06	100
[R].TWLKSGVAPDGTR.[M]	1xGG [K4]; 1xTMT6plex [N-Term]	1	2	TGGT1_259630-t26_1-p1	TGGT1_259630-t26_1-p1 [59-71]	Toxoplasma_gondii_GT1	TGGT1_259630	TGGT1_259630-t26_1	hypothetical protein	TGGT1_chrVIIb:2722823-2724032(+)	160	chromosome	protein_coding_gene	FALSE	1	1730.94	0.976562	1.024	-0.0342157	0.0342157	0.542233	0.857722	98.8	101.2	82.2	98.9	102	87	89.9	117.8	67.9	92.1	86.8	175.4	0.0001542	0.008922	2.25	100
[R].HDTVCVVLADQDLDEGKIR.[L]	1xCarbamidomethyl [C5]; 1xGG [K17]; 1xTMT6plex [N-Term]	1	1	TGGT1_273090-t26_1-p1	TGGT1_273090-t26_1-p1 [67-85]	Toxoplasma_gondii_GT1	TGGT1_273090	TGGT1_273090-t26_1	cell division protein CDC48CY	TGGT1_chrVIII:3661986-3671254(-)	811	chromosome	protein_coding_gene	FALSE	1	2526.28	0.976562	1.024	-0.0342157	0.0342157	0.424827	0.794895	98.8	101.2	86.9	69.4	107.4	67.8	112.1	89	76.8	102.3	82.6	205.7	0.0001542	1.202e-06	3.26	100
[K].SDGVDVLLPTICVLNK.[-]	1xCarbamidomethyl [C12]; 1xGG [K16]; 1xTMT6plex [N-Term]	1	1	TGGT1_290290-t26_1-p1	TGGT1_290290-t26_1-p1 [1077-1092]	Toxoplasma_gondii_GT1	TGGT1_290290	TGGT1_290290-t26_1	ubiquitin-activating enzyme E1 family protein	TGGT1_chrIX:3489378-3499339(+)	1092	chromosome	protein_coding_gene	FALSE	0	2086.14	0.97561	1.025	-0.0356239	0.0356239	0.150803	0.59691	98.8	101.2	102.9	87.4	102.8	84.5	101.3	94	108.7	101.2	103.8	113.4	0.0001542	0.0008288	2.42	100
[K].SSLCEPSKR.[E]	1xCarbamidomethyl [C4]; 1xGG [K8]; 1xTMT6plex [N-Term]	1	1	TGGT1_255980-t26_1-p1	TGGT1_255980-t26_1-p1 [6-14]	Toxoplasma_gondii_GT1	TGGT1_255980	TGGT1_255980-t26_1	hypothetical protein	TGGT1_chrVIIb:4490347-4497834(+)	670	chromosome	protein_coding_gene	FALSE	1	1406.73	0.974659	1.026	-0.0370307	0.0370307	0.694154	0.907789	98.7	101.3	90.2	82	112.5	110	84	92.6	79.9	105.3	82.2	161.4	0.0006935	0.0324	2.02	100
[K].FLGGVTIASGGVMPNVHSVLLPKK.[S]	1xGG [K23]; 1xTMT6plex [N-Term]	1	1	TGGT1_261250-t26_1-p1	TGGT1_261250-t26_1-p1 [150-173]	Toxoplasma_gondii_GT1	TGGT1_261250	TGGT1_261250-t26_1	histone H2A1	TGGT1_chrVIIb:1779724-1780266(-)	180	chromosome	protein_coding_gene	FALSE	1	2764.57	0.974659	1.026	-0.0370307	0.0370307	0.47056	0.824264	98.7	101.3	74.2	98.1	119.1	92.4	96.9	107	99.5	87.3	93.8	131.8	0.0001542	4.01e-07	4.75	100
[R].SLAQKTYGELQDSR.[S]	1xGG [K5]; 1xTMT6plex [N-Term]	1	1	TGGT1_242080-t26_1-p1	TGGT1_242080-t26_1-p1 [141-154]	Toxoplasma_gondii_GT1	TGGT1_242080	TGGT1_242080-t26_1	hypothetical protein	TGGT1_chrVI:1817030-1820121(+)	197	chromosome	protein_coding_gene	FALSE	1	1939.01	0.974659	1.026	-0.0370307	0.0370307	0.253312	0.699387	98.7	101.3	68.7	61.2	104.6	103.3	108.9	116	79.8	106	89.5	161.9	0.0001542	2.988e-05	2.81	100
[K].EGKVTVTDMDR.[I]	1xGG [K3]; 1xTMT6plex [N-Term]	1	1	TGGT1_290290-t26_1-p1	TGGT1_290290-t26_1-p1 [498-508]	Toxoplasma_gondii_GT1	TGGT1_290290	TGGT1_290290-t26_1	ubiquitin-activating enzyme E1 family protein	TGGT1_chrIX:3489378-3499339(+)	1092	chromosome	protein_coding_gene	FALSE	1	1593.81	0.974659	1.026	-0.0370307	0.0370307	0.522909	0.847668	98.7	101.3	81.4	101.2	100	89.7	76.1	92	66.9	125.3	75.3	192.2	0.0001542	0.000659	3.17	100
[K].ATNVKDEIALTGTDVELVSR.[S]	1xGG [K5]; 1xTMT6plex [N-Term]	1	1	TGGT1_284560-t26_1-p1	TGGT1_284560-t26_1-p1 [136-155]	Toxoplasma_gondii_GT1	TGGT1_284560	TGGT1_284560-t26_1	ribosomal protein RPL9	TGGT1_chrV:2561959-2564374(+)	190	chromosome	protein_coding_gene	FALSE	1	2474.33	0.97371	1.027	-0.0384362	0.0384362	0.294899	0.723853	98.7	101.3	86.9	91.5	81.5	84	101.8	116.3	88.5	89.2	81.4	178.8	0.0001542	4.239e-07	4.34	100
[R].VAEIKASQCR.[R]	1xCarbamidomethyl [C9]; 1xGG [K5]; 1xTMT6plex [N-Term]	1	1	TGGT1_262670-t26_1-p1	TGGT1_262670-t26_1-p1 [133-142]	Toxoplasma_gondii_GT1	TGGT1_262670	TGGT1_262670-t26_1	ribosomal protein RPL18A	TGGT1_chrVIIb:1067095-1069205(+)	183	chromosome	protein_coding_gene	FALSE	1	1504.81	0.97371	1.027	-0.0384362	0.0384362	0.66177	0.89488	98.7	101.3	123.7	76	105.6	84	86.5	113.9	88.9	76.9	83	161.5	0.0001542	0.003398	2.68	100
[K].VNIPFCEKSYLVNR.[E]	1xCarbamidomethyl [C6]; 1xGG [K8]; 1xTMT6plex [N-Term]	1	2	TGGT1_289650-t26_1-p1	TGGT1_289650-t26_1-p1 [224-237]	Toxoplasma_gondii_GT1	TGGT1_289650	TGGT1_289650-t26_1	PEP-carboxykinase I	TGGT1_chrIX:3173228-3176423(+)	677	chromosome	protein_coding_gene	FALSE	1	2082.1	0.97371	1.027	-0.0384362	0.0384362	0.749622	0.924629	98.7	101.3	91.5	87.3	103.1	86.8	116.2	111.6	78.3	85.3	94	145.9	0.0001542	1.177e-06	3.28	100
[R].EKYSIDSR.[Y]	1xGG [K2]; 1xTMT6plex [N-Term]	1	1	TGGT1_290290-t26_1-p1	TGGT1_290290-t26_1-p1 [442-449]	Toxoplasma_gondii_GT1	TGGT1_290290	TGGT1_290290-t26_1	ubiquitin-activating enzyme E1 family protein	TGGT1_chrIX:3489378-3499339(+)	1092	chromosome	protein_coding_gene	FALSE	1	1340.7	0.972763	1.028	-0.0398403	0.0398403	0.738835	0.92139	98.6	101.4	109.4	83.2	91.6	85.7	106.1	89.3	65.7	110.8	94.2	164	0.003102	0.1265	0.75	100
[R].SLASAHKSFEQQGQSAVPPR.[E]	1xGG [K7]; 1xTMT6plex [N-Term]	1	7	TGGT1_263470-t26_1-p1	TGGT1_263470-t26_1-p1 [163-182]	Toxoplasma_gondii_GT1	TGGT1_263470	TGGT1_263470-t26_1	ubiquitin carboxyl-terminal hydrolase UCHL3	TGGT1_chrVIIb:514490-516281(-)	264	chromosome	protein_coding_gene	FALSE	1	2468.28	0.972763	1.028	-0.0398403	0.0398403	0.561993	0.863179	98.6	101.4	86.1	82.9	116.5	90.9	87.1	94.6	78.2	89.5	89.2	185.1	0.0001542	1.051e-06	4	100
[R].HIMESGAKGCEVVVSGK.[L]	1xCarbamidomethyl [C10]; 1xGG [K8]; 1xTMT6plex [K17]; 1xTMT6plex [N-Term]	1	1	TGGT1_232300-t26_1-p1	TGGT1_232300-t26_1-p1 [147-163]	Toxoplasma_gondii_GT1	TGGT1_232300	TGGT1_232300-t26_1	ribosomal protein RPS3	TGGT1_chrVIII:1993673-1994649(-)	255	chromosome	protein_coding_gene	FALSE	1	2360.25	0.972763	1.028	-0.0398403	0.0398403	0.520848	0.847668	98.6	101.4	87.8	75.6	107.3	76.8	102.7	119	61.6	90.3	89.2	189.6	0.0001542	0.0007773	2.59	100
[K].SQVKNLER.[F]	1xGG [K4]; 1xTMT6plex [N-Term]	1	1	TGGT1_206590-t26_1-p1	TGGT1_206590-t26_1-p1 [310-317]	Toxoplasma_gondii_GT1	TGGT1_206590	TGGT1_206590-t26_1	calcium-dependent protein kinase CDPK2A	TGGT1_chrVIIa:775466-782202(-)	786	chromosome	protein_coding_gene	FALSE	1	1316.75	0.972763	1.028	-0.0398403	0.0398403	0.590821	0.873497	98.6	101.4	84.8	104.8	116.8	79.4	81.4	87.1	77.5	107.4	84.2	176.6	0.0006935	0.02971	2.01	100
[K].MSQAGVKSVDLSLFQNADVASLS.[-]	1xGG [K7]; 1xTMT6plex [N-Term]	1	1	TGGT1_304490-t26_1-p1	TGGT1_304490-t26_1-p1 [272-294]	Toxoplasma_gondii_GT1	TGGT1_304490	TGGT1_304490-t26_1	hypothetical protein	TGGT1_chrVIIa:497429-500326(-)	294	chromosome	protein_coding_gene	FALSE	1	2710.39	0.971817	1.029	-0.041243	0.041243	0.712696	0.91273	98.6	101.4	96.8	81.4	96.1	91.1	116.1	106.7	98.9	71.7	91.2	150.1	0.0001542	7.29e-05	2.81	100
[R].ISYEDQKAYNVR.[D]	1xGG [K7]; 1xTMT6plex [N-Term]	1	1	TGGT1_249730-t26_1-p1	TGGT1_249730-t26_1-p1 [298-309]	Toxoplasma_gondii_GT1	TGGT1_249730	TGGT1_249730-t26_1	hypothetical protein	TGGT1_chrXII:4698516-4710431(-)	891	chromosome	protein_coding_gene	FALSE	1	1828.94	0.971817	1.029	-0.041243	0.041243	0.542891	0.857722	98.6	101.4	104.1	69.3	100.2	88.3	101.5	116.9	73	103.1	76	167.6	0.0001542	0.0005353	1.23	100
[R].LIFAGKQLEDGRTLSDYNIQK.[E]	1xGG [K6]; 1xTMT6plex [K21]; 1xTMT6plex [N-Term]	2	12	TGGT1_289750-t26_1-p1	TGGT1_289750-t26_1-p1 [43-63]	Toxoplasma_gondii_GT1	TGGT1_289750	TGGT1_289750-t26_1	ribosomal-ubiquitin protein RPL40	TGGT1_chrIX:3235966-3237173(+)	129	chromosome	protein_coding_gene	FALSE	2	2981.65	0.971817	1.029	-0.041243	0.041243	0.843802	0.957097	98.6	101.4	105.2	100.6	101.7	106.3	87.8	125.4	74.8	104.6	86.7	106.9	0.0001542	8.947e-11	6.2	100
[R].SHKATSAQK.[Q]	1xGG [K3]; 1xTMT6plex [K9]; 1xTMT6plex [N-Term]	1	2	TGGT1_286590-t26_1-p1	TGGT1_286590-t26_1-p1 [246-254]	Toxoplasma_gondii_GT1	TGGT1_286590	TGGT1_286590-t26_1	microtubule associated protein SPM2	TGGT1_chrV:1625039-1626577(+)	357	chromosome	protein_coding_gene	FALSE	1	1529.88	0.970874	1.03	-0.0426443	0.0426443	0.929805	0.98071	98.5	101.5	93.5	91.5	106.5	88.1	104	97	64.5	96.3	87.6	170.9	0.0009501	0.04988	2.23	100
[R].KAILMSCKGAYIDVYR.[K]	1xCarbamidomethyl [C7]; 1xGG [K8]; 1xTMT6plex [K1]; 1xTMT6plex [N-Term]	1	3	TGGT1_260500-t26_1-p1	TGGT1_260500-t26_1-p1 [189-204]	Toxoplasma_gondii_GT1	TGGT1_260500	TGGT1_260500-t26_1	putative COPI associated protein	TGGT1_chrVIIb:2175003-2177830(+)	270	chromosome	protein_coding_gene	FALSE	2	2460.35	0.969932	1.031	-0.0440443	0.0440443	0.502378	0.836414	98.5	101.5	86.7	104.8	100.7	79.6	105.7	110.2	79.6	103.8	89.9	139	0.0001542	1.27e-07	3.58	100
[K].DTQFYLGKR.[V]	1xGG [K8]; 1xTMT6plex [N-Term]	1	1	TGGT1_249250-t26_1-p1	TGGT1_249250-t26_1-p1 [45-53]	Toxoplasma_gondii_GT1	TGGT1_249250	TGGT1_249250-t26_1	ribosomal protein RPL35A	TGGT1_chrXII:4329155-4330881(+)	112	chromosome	protein_coding_gene	FALSE	1	1470.79	0.968054	1.033	-0.0468403	0.0468403	0.786172	0.937661	98.4	101.6	89.2	70.2	131.1	85.5	92.1	109.2	60.5	92.1	74.6	195.5	0.0001542	0.002094	2.14	100
[R].QVYSGSLPVPVSSELAATTKK.[E]	1xGG [K20]; 1xTMT6plex [K21]; 1xTMT6plex [N-Term]	1	2	TGGT1_253290-t26_1-p1	TGGT1_253290-t26_1-p1 [99-119]	Toxoplasma_gondii_GT1	TGGT1_253290	TGGT1_253290-t26_1	valyl-tRNA synthetase	TGGT1_chrIII:807307-819700(+)	1106	chromosome	protein_coding_gene	FALSE	1	2734.54	0.968054	1.033	-0.0468403	0.0468403	0.548266	0.859446	98.4	101.6	102.3	98.3	108.6	86.5	76.8	129.8	69.9	89.2	101.6	137	0.0001542	2.801e-08	3.97	100
[R].QPAAAEKGEKPQNR.[K]	1xGG [K7]; 1xTMT6plex [K10]; 1xTMT6plex [N-Term]	1	1	TGGT1_217820-t26_1-p1	TGGT1_217820-t26_1-p1 [84-97]	Toxoplasma_gondii_GT1	TGGT1_217820	TGGT1_217820-t26_1	PCI domain-containing protein	TGGT1_chrXII:2088870-2094251(+)	463	chromosome	protein_coding_gene	FALSE	1	2096.16	0.967118	1.034	-0.0482362	0.0482362	0.397354	0.781135	98.3	101.7	86.8	72.1	112.5	87	87.4	111.7	78.8	80.3	90	193.4	0.0005918	0.01597	1.21	100
[R].LPVVKNR.[L]	1xGG [K5]; 1xTMT6plex [N-Term]	1	2	TGGT1_286600-t26_1-p1	TGGT1_286600-t26_1-p1 [231-237]	Toxoplasma_gondii_GT1	TGGT1_286600	TGGT1_286600-t26_1	hypothetical protein	TGGT1_chrV:1621096-1622773(-)	388	chromosome	protein_coding_gene	FALSE	1	1168.74	0.967118	1.034	-0.0482362	0.0482362	0.462593	0.819688	98.3	101.7	93	76.6	113.7	84.4	96.3	104.3	76.4	91.4	96.2	167.5	0.0001542	0.00891	2.44	100
[K].ASVLDITDEVILEKFR.[A]	1xGG [K14]; 1xTMT6plex [N-Term]	1	1	TGGT1_218410-t26_1-p1	TGGT1_218410-t26_1-p1 [202-217]	Toxoplasma_gondii_GT1	TGGT1_218410	TGGT1_218410-t26_1	ribosomal protein RPP0	TGGT1_chrXII:1471598-1473146(+)	314	chromosome	protein_coding_gene	FALSE	1	2191.22	0.967118	1.034	-0.0482362	0.0482362	0.580149	0.870032	98.3	101.7	96.4	98.6	106.6	84.8	101	121.1	109.3	99.5	101.9	80.8	0.0001542	3.124e-08	4.1	100
[R].VSSTGNLSKGGYFSDDVR.[K]	1xGG [K9]; 1xTMT6plex [N-Term]	1	2	TGGT1_233220-t26_1-p1	TGGT1_233220-t26_1-p1 [1215-1232]	Toxoplasma_gondii_GT1	TGGT1_233220	TGGT1_233220-t26_1	hypothetical protein	TGGT1_chrVIII:2508163-2514202(-)	1476	chromosome	protein_coding_gene	FALSE	1	2232.11	0.967118	1.034	-0.0482362	0.0482362	0.689679	0.905381	98.3	101.7	75.1	78.2	94.5	84.7	128.2	132.7	70.7	63.2	87.5	185.3	0.0001542	3.232e-07	3.37	100
[R].HPEADKLFCEEVDIGEPQVR.[M]	1xCarbamidomethyl [C9]; 1xGG [K6]; 1xTMT6plex [N-Term]	1	2	TGGT1_223140-t26_1-p1	TGGT1_223140-t26_1-p1 [325-344]	Toxoplasma_gondii_GT1	TGGT1_223140	TGGT1_223140-t26_1	tRNA binding domain-containing protein	TGGT1_chrII:1451648-1456657(+)	472	chromosome	protein_coding_gene	FALSE	1	2711.33	0.967118	1.034	-0.0482362	0.0482362	0.148131	0.594533	98.3	101.7	95.5	93.7	102.5	65.9	75.5	96.9	89.8	107.8	93.3	179.1	0.0006935	0.02545	2.24	100
[K].IKLCCEDIQGR.[N]	2xCarbamidomethyl [C4; C5]; 1xGG [K2]; 1xTMT6plex [N-Term]	1	1	TGGT1_232710-t26_1-p1	TGGT1_232710-t26_1-p1 [84-94]	Toxoplasma_gondii_GT1	TGGT1_232710	TGGT1_232710-t26_1	ribosomal protein RPS3A	TGGT1_chrVIII:2231374-2232762(+)	259	chromosome	protein_coding_gene	FALSE	1	1734.88	0.966184	1.035	-0.0496308	0.0496308	0.332229	0.740962	98.3	101.7	85.3	66	119.1	91.8	102.9	118.2	87.9	95	90.4	143.4	0.0001542	0.0003164	1.85	100
[R].NKGVQAAHHEHEFQSDR.[G]	1xGG [K2]; 1xTMT6plex [N-Term]	1	3	TGGT1_255260-t26_1-p1	TGGT1_255260-t26_1-p1 [513-529]	Toxoplasma_gondii_GT1	TGGT1_255260	TGGT1_255260-t26_1	apical membrane antigen AMA1	TGGT1_chrVIIb:4856406-4860874(+)	569	chromosome	protein_coding_gene	FALSE	1	2333.13	0.966184	1.035	-0.0496308	0.0496308	0.680226	0.901748	98.3	101.7	95.6	96.8	95.4	76.4	93	98.8	62.3	115.6	71.2	195.1	0.0001542	0.0001323	3.06	100
[K].GTGSFGKR.[H]	1xGG [K7]; 1xTMT6plex [N-Term]	1	2	TGGT1_239330-t26_1-p1	TGGT1_239330-t26_1-p1 [7-14]	Toxoplasma_gondii_GT1	TGGT1_239330	TGGT1_239330-t26_1	ribosomal protein RPL37	TGGT1_chrVI:546044-548295(+)	98	chromosome	protein_coding_gene	FALSE	1	1152.63	0.965251	1.036	-0.051024	0.051024	0.939785	0.983921	98.2	101.8	134.1	90.9	108.2	82.6	78	94.1	75.7	94.5	66.9	175	0.0001542	0.0004339	3.15	100
[R].ELLTLEEKDPR.[R]	1xGG [K8]; 1xTMT6plex [N-Term]	1	3	TGGT1_248480-t26_1-p1	TGGT1_248480-t26_1-p1 [58-68]	Toxoplasma_gondii_GT1	TGGT1_248480	TGGT1_248480-t26_1	ribosomal protein RPS9	TGGT1_chrXII:3816916-3818776(+)	188	chromosome	protein_coding_gene	FALSE	1	1685.93	0.965251	1.036	-0.051024	0.051024	0.470464	0.824264	98.3	101.7	98.2	65.9	112.3	77.4	90.8	94.1	80.5	104.6	70	206.4	0.0001542	0.001211	3.05	100
[R].RGGSVPLEKLAETAQSTAASLEDASVSSPASAAPPR.[R]	1xGG [K9]; 1xTMT6plex [N-Term]	1	1	TGGT1_226050-t26_1-p1	TGGT1_226050-t26_1-p1 [599-634]	Toxoplasma_gondii_GT1	TGGT1_226050	TGGT1_226050-t26_1	hypothetical protein	TGGT1_chrX:1753736-1757511(-)	774	chromosome	protein_coding_gene	FALSE	2	3851.99	0.963391	1.038	-0.0538064	0.0538064	0.706152	0.910702	98.1	101.9	94.1	93.3	83.4	96.2	120.5	97.7	91.9	98.7	84.2	140	0.0001542	3.734e-15	4.84	100
[K].KIGKDLGLDADGVEDIR.[A]	1xGG [K4]; 1xTMT6plex [K1]; 1xTMT6plex [N-Term]	1	1	TGGT1_278780-t26_1-p1	TGGT1_278780-t26_1-p1 [59-75]	Toxoplasma_gondii_GT1	TGGT1_278780	TGGT1_278780-t26_1	hypothetical protein	TGGT1_chrXII:5793913-5797545(+)	433	chromosome	protein_coding_gene	FALSE	2	2386.33	0.963391	1.038	-0.0538064	0.0538064	0.998235	0.999652	98.1	101.9	92.2	78.5	133.5	83.9	115.8	110.8	86.2	108.4	95.6	94.9	0.0001542	1.718e-05	3.25	100
[K].GISEKDLEER.[I]	1xGG [K5]; 1xTMT6plex [N-Term]	1	3	TGGT1_251500-t26_1-p1	TGGT1_251500-t26_1-p1 [312-321]	Toxoplasma_gondii_GT1	TGGT1_251500	TGGT1_251500-t26_1	putative eukaryotic initiation factor-3, subunit 3	TGGT1_chrXII:5353371-5356184(+)	600	chromosome	protein_coding_gene	FALSE	1	1518.8	0.962464	1.039	-0.0551957	0.0551957	0.78618	0.937661	98.1	101.9	54.3	106	118.3	90	86.9	93.5	69	139.1	45.4	197.3	0.0001542	0.001623	1.92	100
[R].YLQWKR.[G]	1xGG [K5]; 1xTMT6plex [N-Term]	1	2	TGGT1_314740-t26_1-p1	TGGT1_314740-t26_1-p1 [312-317]	Toxoplasma_gondii_GT1	TGGT1_314740	TGGT1_314740-t26_1	PSP protein	TGGT1_chrXI:4206581-4212262(+)	758	chromosome	protein_coding_gene	FALSE	1	1236.71	0.962464	1.039	-0.0551957	0.0551957	0.824156	0.951171	98.1	101.9	110.1	102.1	93.5	98.2	85.4	102.1	75.1	127	84.5	121.9	0.002223	0.1014	1.3	100
[K].AVNEKTYQSQGR.[R]	1xGG [K5]; 1xTMT6plex [N-Term]	1	1	TGGT1_200460-t26_1-p1	TGGT1_200460-t26_1-p1 [78-89]	Toxoplasma_gondii_GT1	TGGT1_200460	TGGT1_200460-t26_1	hypothetical protein	TGGT1_chrVIII:6876799-6882770(-)	436	chromosome	protein_coding_gene	FALSE	1	1723.89	0.961538	1.04	-0.0565835	0.0565835	0.356092	0.752311	98	102	73.5	85	85.6	96.9	84.6	108.6	88	88.4	67.7	221.5	0.0001542	0.001151	2.79	100
[R].FLFFEEGQKILGSR.[C]	1xGG [K9]; 1xTMT6plex [N-Term]	1	1	TGGT1_258540-t26_1-p1	TGGT1_258540-t26_1-p1 [1174-1187]	Toxoplasma_gondii_GT1	TGGT1_258540	TGGT1_258540-t26_1	phosphoglycerate mutase family protein	TGGT1_chrVIIb:3309066-3319730(-)	2618	chromosome	protein_coding_gene	FALSE	1	2014.1	0.961538	1.04	-0.0565835	0.0565835	0.887547	0.968117	98.1	101.9	112.2	109.2	89.1	100.5	89.5	104.5	105	126.5	69.7	93.8	0.0001542	4.054e-07	3.77	100
[R].MLENENCALCLKYAASGR.[A]	2xCarbamidomethyl [C7; C10]; 1xGG [K12]; 1xTMT6plex [N-Term]	1	1	TGGT1_297080-t26_1-p1	TGGT1_297080-t26_1-p1 [117-134]	Toxoplasma_gondii_GT1	TGGT1_297080	TGGT1_297080-t26_1	pyridoxal kinase	TGGT1_chrII:1498035-1500080(+)	616	chromosome	protein_coding_gene	FALSE	1	2443.17	0.960615	1.041	-0.0579701	0.0579701	0.485197	0.83592	98	102	75.4	60.3	93.6	116.6	76.8	92.3	71.6	75.1	79.9	258.5	0.0001542	3.98e-05	2.68	100
[R].KSGSGGGEEIEYER.[G]	1xGG [K1]; 1xTMT6plex [N-Term]	1	1	TGGT1_218520-t26_1-p1	TGGT1_218520-t26_1-p1 [314-327]	Toxoplasma_gondii_GT1	TGGT1_218520	TGGT1_218520-t26_1	microneme protein MIC6	TGGT1_chrXII:1418869-1419918(-)	349	chromosome	protein_coding_gene	FALSE	1	1840.89	0.960615	1.041	-0.0579701	0.0579701	0.940987	0.984189	98	102	70.5	86	107.6	118.4	80.7	89.5	52.1	108.4	60.5	226.5	0.0001542	0.0002247	1.46	100
[R].FNAVVLKR.[L]	1xGG [K7]; 1xTMT6plex [N-Term]	1	3	TGGT1_300000-t26_1-p1	TGGT1_300000-t26_1-p1 [44-51]	Toxoplasma_gondii_GT1	TGGT1_300000	TGGT1_300000-t26_1	ribosomal protein RPL18	TGGT1_chrXII:251803-254851(+)	187	chromosome	protein_coding_gene	FALSE	1	1289.79	0.960615	1.041	-0.0579701	0.0579701	0.378638	0.768731	98	102	101.6	109.5	97.7	75.4	69.6	116.9	94.3	101.7	68.3	164.9	0.0001542	0.00152	2.6	100
[K].VKIAADVAASEFFLQDDKVYDLDFK.[T]	1xGG [K2]; 1xTMT6plex [K25]; 1xTMT6plex [N-Term]	1	1	TGGT1_268850-t26_1-p1	TGGT1_268850-t26_1-p1 [278-302]	Toxoplasma_gondii_GT1	TGGT1_268850	TGGT1_268850-t26_1	enolase 2	TGGT1_chrVIII:6248823-6250901(-)	475	chromosome	protein_coding_gene	FALSE	2	3419.81	0.958773	1.043	-0.0607392	0.0607392	0.435448	0.798022	97.9	102.1	104.2	88.3	119.4	92.2	77.5	124.6	96.2	96.2	90.3	111.1	0.005458	0.1815	1.66	100
[K].TLTGKTITLDVEPSDTIENVK.[A]	1xGG [K5]; 1xTMT6plex [N-Term]	2	4	TGGT1_289750-t26_1-p1	TGGT1_289750-t26_1-p1 [7-27]	Toxoplasma_gondii_GT1	TGGT1_289750	TGGT1_289750-t26_1	ribosomal-ubiquitin protein RPL40	TGGT1_chrIX:3235966-3237173(+)	129	chromosome	protein_coding_gene	FALSE	1	2617.41	0.958773	1.043	-0.0607392	0.0607392	0.446276	0.804637	97.9	102.1	113.6	163.1	80.5	83.2	96.6	100.7	87.4	111.5	61.6	101.9	0.0001542	1.668e-09	5.33	100
[R].QDKTEQGK.[G]	1xGG [K3]; 1xTMT6plex [K8]; 1xTMT6plex [N-Term]	1	3	TGGT1_295360-t26_1-p1	TGGT1_295360-t26_1-p1 [30-37]	Toxoplasma_gondii_GT1	TGGT1_295360	TGGT1_295360-t26_1	hypothetical protein	TGGT1_chrIa:1791407-1792949(+)	268	chromosome	protein_coding_gene	FALSE	1	1505.83	0.958773	1.043	-0.0607392	0.0607392	0.459963	0.818483	97.9	102.1	77.9	80.5	96.3	106.2	85.8	98.1	88.7	73.1	89.5	203.9	0.0001542	0.005041	1.99	100
[R].ETGDICPALPLWLDPSVTGIGKSPSTATSR.[S]	1xCarbamidomethyl [C6]; 1xGG [K22]; 1xTMT6plex [N-Term]	1	1	TGGT1_313910-t26_1-p1	TGGT1_313910-t26_1-p1 [246-275]	Toxoplasma_gondii_GT1	TGGT1_313910	TGGT1_313910-t26_1	RNA recognition motif 2 protein	TGGT1_chrXI:3766770-3770119(+)	903	chromosome	protein_coding_gene	FALSE	1	3469.78	0.957854	1.044	-0.0621217	0.0621217	0.510216	0.839222	97.8	102.2	66.8	81.5	106.7	73.6	113.2	109.3	77.4	85.1	69	217.4	0.0001542	2.965e-09	3.71	100
[K].LGFSSTEEIDKR.[I]	1xGG [K11]; 1xTMT6plex [N-Term]	1	1	TGGT1_232440-t26_1-p1	TGGT1_232440-t26_1-p1 [119-130]	Toxoplasma_gondii_GT1	TGGT1_232440	TGGT1_232440-t26_1	Brf1p family coiled coil protein	TGGT1_chrVIII:2091405-2096025(+)	468	chromosome	protein_coding_gene	FALSE	1	1724.9	0.957854	1.044	-0.0621217	0.0621217	0.51305	0.842752	97.8	102.2	77.6	70.7	88.4	91.2	91.8	96.2	61.3	92.3	71.9	258.5	0.0001542	4.61e-05	2.19	100
[R].ARQEESEAKGTAEHR.[E]	1xGG [K9]; 1xTMT6plex [N-Term]	1	6	TGGT1_226380-t26_1-p1	TGGT1_226380-t26_1-p1 [184-198]	Toxoplasma_gondii_GT1	TGGT1_226380	TGGT1_226380-t26_1	hypothetical protein	TGGT1_chrX:1583226-1584362(+)	378	chromosome	protein_coding_gene	FALSE	2	2042.02	0.957854	1.044	-0.0621217	0.0621217	0.603186	0.878872	97.8	102.2	73	80.9	112.3	96	89.9	93.8	74.1	104.5	67.9	207.7	0.0001542	2.042e-06	4.57	100
[R].NVALETLLASSDFITLHVPLLDKTR.[H]	1xGG [K23]; 1xTMT6plex [N-Term]	1	1	TGGT1_239820-t26_1-p1	TGGT1_239820-t26_1-p1 [198-222]	Toxoplasma_gondii_GT1	TGGT1_239820	TGGT1_239820-t26_1	D-3-phosphoglycerate dehydrogenase	TGGT1_chrVI:931789-940557(-)	604	chromosome	protein_coding_gene	FALSE	1	3109.75	0.956023	1.046	-0.0648829	0.0648829	0.738942	0.92139	97.7	102.3	107.7	96.7	96.2	101.2	102.3	108.8	107.6	95.1	105.9	78.4	0.0001542	3.511e-07	2.41	100
[K].NASSTKKEDNEAATEV.[-]	1xGG [K6]; 1xTMT6plex [K7]; 1xTMT6plex [N-Term]	1	1	TGGT1_309990-t26_1-p1	TGGT1_309990-t26_1-p1 [175-190]	Toxoplasma_gondii_GT1	TGGT1_309990	TGGT1_309990-t26_1	hypothetical protein	TGGT1_chrXI:953142-954052(+)	190	chromosome	protein_coding_gene	FALSE	2	2266.16	0.956023	1.046	-0.0648829	0.0648829	0.751798	0.924629	97.7	102.3	90.1	130.6	87.6	90.2	101.9	158.6	94.4	74.9	125.8	46	0.0001542	3.068e-05	4.06	100
[K].LMKGGLEGEEQR.[L]	1xOxidation [M2]; 1xGG [K3]; 1xTMT6plex [N-Term]	1	2	TGGT1_223050-t26_1-p1	TGGT1_223050-t26_1-p1 [119-130]	Toxoplasma_gondii_GT1	TGGT1_223050	TGGT1_223050-t26_1	ribosomal protein RPS20	TGGT1_chrII:1366681-1368519(+)	233	chromosome	protein_coding_gene	FALSE	1	1705.87	0.95511	1.047	-0.0662614	0.0662614	0.864544	0.96227	97.7	102.3	104.8	116.1	104.9	83.8	72.1	157.8	66.7	109.8	115.5	68.4	0.0001542	0.00456	2.42	100
[K].AILMSCKGAYIDVYR.[K]	1xCarbamidomethyl [C6]; 1xOxidation [M4]; 1xGG [K7]; 1xTMT6plex [N-Term]	1	8	TGGT1_260500-t26_1-p1	TGGT1_260500-t26_1-p1 [190-204]	Toxoplasma_gondii_GT1	TGGT1_260500	TGGT1_260500-t26_1	putative COPI associated protein	TGGT1_chrVIIb:2175003-2177830(+)	270	chromosome	protein_coding_gene	FALSE	1	2119.09	0.95511	1.047	-0.0662614	0.0662614	0.537795	0.856141	97.7	102.3	79.6	81.7	100.8	72	92.5	99.2	65.7	85.6	71.2	251.7	0.0001542	5.555e-06	2.68	100
[K].GATLTIKK.[E]	1xGG [K7]; 1xTMT6plex [K8]; 1xTMT6plex [N-Term]	1	2	TGGT1_233460-t26_1-p1	TGGT1_233460-t26_1-p1 [264-271]	Toxoplasma_gondii_GT1	TGGT1_233460	TGGT1_233460-t26_1	SAG-related sequence SRS29B	TGGT1_chrVIII:2660455-2661465(+)	336	chromosome	protein_coding_gene	FALSE	1	1403.9	0.954198	1.048	-0.0676387	0.0676387	0.996837	0.999078	97.7	102.3	76.3	72.5	87.4	114.4	135.5	91.5	65.6	98	66.6	192.3	0.0006935	0.02782	1.63	100
[K].TKGEIEGIK.[K]	1xGG [K2]; 1xTMT6plex [K9]; 1xTMT6plex [N-Term]	1	1	TGGT1_246560-t26_1-p1	TGGT1_246560-t26_1-p1 [80-88]	Toxoplasma_gondii_GT1	TGGT1_246560	TGGT1_246560-t26_1	putative vacuolar ATP synthase subunit g	TGGT1_chrXII:2787836-2789911(+)	131	chromosome	protein_coding_gene	FALSE	1	1546.92	0.954198	1.048	-0.0676387	0.0676387	0.771952	0.934547	97.7	102.3	106.3	90.7	107.1	81	93.4	100.3	71.4	97.9	84	168	0.004722	0.1637	1.5	100
[K].FLQIREKYSGLQFGSVESLEK.[Q]	1xGG [K7]; 1xTMT6plex [K21]; 1xTMT6plex [N-Term]	1	1	TGGT1_309250-t26_1-p1	TGGT1_309250-t26_1-p1 [2143-2163]	Toxoplasma_gondii_GT1	TGGT1_309250	TGGT1_309250-t26_1	hypothetical protein	TGGT1_chrXI:547054-561278(-)	3801	chromosome	protein_coding_gene	FALSE	2	3030.67	0.952381	1.05	-0.0703893	0.0703893	0.67506	0.899427	97.6	102.4	105.3	96.1	99.3	99.9	105.8	111.8	118.4	84.6	104.9	73.7	0.003354	0.134	2.01	100
[R].TPVPASVPDLPSSKDHGGAK.[R]	1xGG [K14]; 1xTMT6plex [K20]; 1xTMT6plex [N-Term]	1	1	TGGT1_246220-t26_1-p1	TGGT1_246220-t26_1-p1 [12-31]	Toxoplasma_gondii_GT1	TGGT1_246220	TGGT1_246220-t26_1	hypothetical protein	TGGT1_chrXII:2685072-2688871(-)	811	chromosome	protein_coding_gene	FALSE	1	2532.38	0.952381	1.05	-0.0703893	0.0703893	0.781534	0.937661	97.6	102.4	90.1	72.7	99.7	82	121.1	75.4	63.7	94.6	95.5	205.2	0.0001542	3.92e-05	3.05	100
[K].EGKVTVTDMDR.[I]	1xOxidation [M9]; 1xGG [K3]; 1xTMT6plex [N-Term]	1	2	TGGT1_290290-t26_1-p1	TGGT1_290290-t26_1-p1 [498-508]	Toxoplasma_gondii_GT1	TGGT1_290290	TGGT1_290290-t26_1	ubiquitin-activating enzyme E1 family protein	TGGT1_chrIX:3489378-3499339(+)	1092	chromosome	protein_coding_gene	FALSE	1	1609.81	0.952381	1.05	-0.0703893	0.0703893	0.841617	0.957097	97.6	102.4	82.2	73.7	116.7	85.8	97.9	74.2	54.6	90	91.1	233.8	0.0001542	0.0008599	1.77	100
[R].TTAASKQDQDFPVLWR.[Q]	1xGG [K6]; 1xTMT6plex [N-Term]	1	2	TGGT1_205750-t26_1-p1	TGGT1_205750-t26_1-p1 [33-48]	Toxoplasma_gondii_GT1	TGGT1_205750	TGGT1_205750-t26_1	histone deacetylase complex subunit Sin3	TGGT1_chrVIIa:1085608-1090423(+)	769	chromosome	protein_coding_gene	FALSE	1	2206.15	0.951475	1.051	-0.0717627	0.0717627	0.974323	0.993421	97.5	102.5	81.2	78.2	168.8	71.1	101.4	88.8	71.5	85.3	78.5	175.2	0.0001542	0.0004628	2.66	100
[K].GKMEIIQDK.[I]	1xGG [K2]; 1xTMT6plex [K9]; 1xTMT6plex [N-Term]	1	1	TGGT1_265450-t26_1-p1	TGGT1_265450-t26_1-p1 [102-110]	Toxoplasma_gondii_GT1	TGGT1_265450	TGGT1_265450-t26_1	hexokinase	TGGT1_chrIX:1363173-1366449(-)	468	chromosome	protein_coding_gene	FALSE	1	1633.93	0.951475	1.051	-0.0717627	0.0717627	0.782431	0.937661	97.5	102.5	84.2	68.7	81.6	101.5	128.9	89.5	65	88.5	78.3	214	0.001988	0.08141	1.09	100
[R].ELLKFEVR.[R]	1xGG [K4]; 1xTMT6plex [N-Term]	1	1	TGGT1_222270-t26_1-p1	TGGT1_222270-t26_1-p1 [248-255]	Toxoplasma_gondii_GT1	TGGT1_222270	TGGT1_222270-t26_1	hypothetical protein	TGGT1_chrII:987896-990436(+)	387	chromosome	protein_coding_gene	FALSE	1	1376.81	0.95057	1.052	-0.0731347	0.0731347	0.0729164	0.49289	97.4	102.6	100.4	70.7	98.3	102.7	78.8	129.7	93.9	121.7	100.4	103.5	0.0006935	0.03099	2.49	100
[R].AKLGQSIPLELPEFPLETPSR.[W]	1xGG [K2]; 1xTMT6plex [N-Term]	1	1	TGGT1_230340-t26_1-p1	TGGT1_230340-t26_1-p1 [142-162]	Toxoplasma_gondii_GT1	TGGT1_230340	TGGT1_230340-t26_1	hypothetical protein	TGGT1_chrVIII:711206-715922(+)	949	chromosome	protein_coding_gene	FALSE	1	2665.48	0.95057	1.052	-0.0731347	0.0731347	0.341223	0.746292	97.5	102.5	82.5	88	91.3	82.9	103.8	103.2	88.7	92.6	81.6	185.3	0.0001542	1.447e-07	4.11	100
[R].VDSKAVMR.[H]	1xGG [K4]; 1xTMT6plex [N-Term]	1	1	TGGT1_313670-t26_1-p1	TGGT1_313670-t26_1-p1 [338-345]	Toxoplasma_gondii_GT1	TGGT1_313670	TGGT1_313670-t26_1	adaptin n terminal region domain-containing protein	TGGT1_chrXI:3555976-3562447(-)	1010	chromosome	protein_coding_gene	FALSE	1	1248.69	0.95057	1.052	-0.0731347	0.0731347	0.634388	0.886473	97.5	102.5	79	111.9	90.3	101.8	90.8	95.6	80.5	120.5	74.3	155.4	0.0006935	0.02721	1.74	100
[R].DEFQVKPLPPATK.[V]	1xGG [K6]; 1xTMT6plex [K13]; 1xTMT6plex [N-Term]	1	1	TGGT1_263520-t26_1-p1	TGGT1_263520-t26_1-p1 [281-293]	Toxoplasma_gondii_GT1	TGGT1_263520	TGGT1_263520-t26_1	microtubule associated protein SPM1	TGGT1_chrVIIb:473105-475119(+)	351	chromosome	protein_coding_gene	FALSE	0	2042.17	0.949668	1.053	-0.0745054	0.0745054	0.257323	0.70252	97.4	102.6	45.2	86.3	87.6	93.2	78.7	90.9	104.7	67.4	80.8	265.1	0.001075	0.05787	1.54	100
[R].SFYGLDLGKK.[K]	1xGG [K9]; 1xTMT6plex [K10]; 1xTMT6plex [N-Term]	1	3	TGGT1_245460-t26_1-p1	TGGT1_245460-t26_1-p1 [115-124]	Toxoplasma_gondii_GT1	TGGT1_245460	TGGT1_245460-t26_1	ribosomal protein RPS8	TGGT1_chrXII:2220293-2224095(-)	205	chromosome	protein_coding_gene	FALSE	1	1699.98	0.949668	1.053	-0.0745054	0.0745054	0.633925	0.886473	97.4	102.6	152.5	98.4	92.2	56	87.9	136.8	94.1	97.7	87.2	97.1	0.0001542	4.278e-05	3.02	100
[K].MRPQEKVFMQQPLVCR.[E]	1xCarbamidomethyl [C15]; 1xOxidation [M9]; 1xGG [K6]; 1xTMT6plex [N-Term]	1	2	TGGT1_220900-t26_1-p1	TGGT1_220900-t26_1-p1 [663-678]	Toxoplasma_gondii_GT1	TGGT1_220900	TGGT1_220900-t26_1	hypothetical protein	TGGT1_chrII:27409-29529(+)	706	chromosome	protein_coding_gene	FALSE	1	2406.24	0.948767	1.054	-0.0758749	0.0758749	0.631968	0.886473	97.3	102.7	103.6	86.6	112.1	72.1	76.1	91.4	69.5	160.3	57.5	170.9	0.0016	0.07179	1.27	100
[R].VLEQLTGQRPQFSKAR.[F]	1xGG [K14]; 1xTMT6plex [N-Term]	1	6	TGGT1_309820-t26_1-p1	TGGT1_309820-t26_1-p1 [37-52]	Toxoplasma_gondii_GT1	TGGT1_309820	TGGT1_309820-t26_1	ribosomal protein RPL11	TGGT1_chrXI:792484-794108(+)	175	chromosome	protein_coding_gene	FALSE	1	2201.24	0.948767	1.054	-0.0758749	0.0758749	0.256182	0.700871	97.4	102.6	94.6	79	108.6	89.5	79.8	120.9	94.4	91.4	81.2	160.7	0.0001542	6.35e-06	3.91	100
[K].SACKWLPLEADPLLFAQYVNELGGPVAAAVEHGGETEK.[R]	1xCarbamidomethyl [C3]; 1xGG [K4]; 1xTMT6plex [N-Term]	1	1	TGGT1_263470-t26_1-p1	TGGT1_263470-t26_1-p1 [5-42]	Toxoplasma_gondii_GT1	TGGT1_263470	TGGT1_263470-t26_1	ubiquitin carboxyl-terminal hydrolase UCHL3	TGGT1_chrVIIb:514490-516281(-)	264	chromosome	protein_coding_gene	FALSE	1	4410.23	0.948767	1.054	-0.0758749	0.0758749	0.356081	0.752311	97.4	102.6	91.9	87.9	90.3	95.6	98.4	96.2	96.9	107.2	79.3	156.3	0.0001542	0.0001576	2.44	100
[K].GEALLPSSSAESAVILKER.[R]	1xGG [K17]; 1xTMT6plex [N-Term]	1	2	TGGT1_246178-t26_1-p1	TGGT1_246178-t26_1-p1 [113-131]	Toxoplasma_gondii_GT1	TGGT1_246178	TGGT1_246178-t26_1	hypothetical protein	TGGT1_chrXII:2646922-2648767(-)	380	chromosome	protein_coding_gene	FALSE	1	2300.27	0.948767	1.054	-0.0758749	0.0758749	0.660456	0.894536	97.4	102.6	89.1	72	101.6	72.3	121.5	103.5	69.2	93.9	68.8	208.2	0.0001542	1.047e-06	3.85	100
[R].LFDDDETGKISFK.[N]	1xGG [K9]; 1xTMT6plex [K13]; 1xTMT6plex [N-Term]	1	1	TGGT1_247230-t26_1-p1	TGGT1_247230-t26_1-p1 [109-121]	Toxoplasma_gondii_GT1	TGGT1_247230	TGGT1_247230-t26_1	centrin	TGGT1_chrXII:3112753-3115530(+)	169	chromosome	protein_coding_gene	FALSE	1	2087.11	0.947867	1.055	-0.077243	0.077243	0.579206	0.870032	97.3	102.7	96	94.2	106.1	99.2	82.7	109.9	75.5	101.3	91.1	143.9	0.0001542	0.0003156	1.9	100
[R].SNQVIQSKVLR.[I]	1xGG [K8]; 1xTMT6plex [N-Term]	1	9	TGGT1_311690-t26_1-p1	TGGT1_311690-t26_1-p1 [260-270]	Toxoplasma_gondii_GT1	TGGT1_311690	TGGT1_311690-t26_1	UBA/TS-N domain-containing protein	TGGT1_chrXI:2169894-2173346(-)	417	chromosome	protein_coding_gene	FALSE	1	1614.95	0.94697	1.056	-0.0786098	0.0786098	0.509486	0.839222	97.3	102.7	77.2	76.4	121.8	92.8	90.1	102.1	70.1	90.2	95.2	184.1	0.0001542	2.243e-06	3.39	100
[K].AKIQDKEGIPPDQQR.[L]	1xGG [K2]; 1xTMT6plex [N-Term]	2	1	TGGT1_289750-t26_1-p1	TGGT1_289750-t26_1-p1 [28-42]	Toxoplasma_gondii_GT1	TGGT1_289750	TGGT1_289750-t26_1	ribosomal-ubiquitin protein RPL40	TGGT1_chrIX:3235966-3237173(+)	129	chromosome	protein_coding_gene	FALSE	2	2066.12	0.94697	1.056	-0.0786098	0.0786098	0.595203	0.875096	97.3	102.7	75.9	82.6	111.6	90	97.8	119.6	68.1	95	74.2	185.1	0.0004453	0.01043	2.56	100
[R].SKVNQYPSCSLLQLEGVNDR.[K]	1xCarbamidomethyl [C9]; 1xGG [K2]; 1xTMT6plex [N-Term]	1	2	TGGT1_249250-t26_1-p1	TGGT1_249250-t26_1-p1 [24-43]	Toxoplasma_gondii_GT1	TGGT1_249250	TGGT1_249250-t26_1	ribosomal protein RPL35A	TGGT1_chrXII:4329155-4330881(+)	112	chromosome	protein_coding_gene	FALSE	1	2650.35	0.946074	1.057	-0.0799754	0.0799754	0.290473	0.720993	97.2	102.8	86.9	67.3	106.1	67.3	82.4	82.3	87.1	91.9	81.5	247.1	0.0001542	2.267e-06	2.72	100
[R].SISSDEYFGVDSTKK.[Q]	1xGG [K15]; 1xTMT6plex [N-Term]	1	1	TGGT1_273070-t26_1-p1	TGGT1_273070-t26_1-p1 [440-454]	Toxoplasma_gondii_GT1	TGGT1_273070	TGGT1_273070-t26_1	putative GTPase activating protein for adp ribosylation factor	TGGT1_chrVIII:3675277-3682823(+)	501	chromosome	protein_coding_gene	FALSE	1	2005.99	0.946074	1.057	-0.0799754	0.0799754	0.801526	0.942564	97.2	102.8	94.3	77	133.5	69.4	108.6	99.7	66.3	107.3	81.1	162.7	0.0001542	1.64e-05	2.34	100
[R].ITLTSKDLK.[S]	1xGG [K6]; 1xTMT6plex [K9]; 1xTMT6plex [N-Term]	1	2	TGGT1_223050-t26_1-p1	TGGT1_223050-t26_1-p1 [136-144]	Toxoplasma_gondii_GT1	TGGT1_223050	TGGT1_223050-t26_1	ribosomal protein RPS20	TGGT1_chrII:1366681-1368519(+)	233	chromosome	protein_coding_gene	FALSE	1	1590.98	0.946074	1.057	-0.0799754	0.0799754	0.942182	0.984449	97.2	102.8	100.5	91	110.1	94	96	120.3	65.4	101.5	93.8	127.4	0.0006935	0.03993	2	100
[R].LGQYDDGAQVKINQISR.[F]	1xGG [K11]; 1xTMT6plex [N-Term]	1	2	TGGT1_233380-t26_1-p1	TGGT1_233380-t26_1-p1 [417-433]	Toxoplasma_gondii_GT1	TGGT1_233380	TGGT1_233380-t26_1	hypothetical protein	TGGT1_chrVIII:2611416-2614940(+)	1049	chromosome	protein_coding_gene	FALSE	1	2248.19	0.94518	1.058	-0.0813396	0.0813396	0.605751	0.880171	97.2	102.8	140.7	87.7	102.7	76.6	65.3	166.7	74.3	106.8	86.3	92.9	0.0001542	8.605e-08	3.32	100
[R].VADHFKNNR.[Q]	1xGG [K6]; 1xTMT6plex [N-Term]	1	1	TGGT1_304770-t26_1-p1	TGGT1_304770-t26_1-p1 [124-132]	Toxoplasma_gondii_GT1	TGGT1_304770	TGGT1_304770-t26_1	ubiquitin-conjugating enzyme subfamily protein	TGGT1_chrVIIa:677672-680044(-)	155	chromosome	protein_coding_gene	FALSE	1	1443.77	0.94518	1.058	-0.0813396	0.0813396	0.69604	0.907789	97.2	102.8	94.3	85.9	122.4	78.8	79.2	90.9	72.2	119.8	63.6	192.8	0.0004453	0.01225	1.91	100
[R].KDTQFYLGKR.[V]	1xGG [K9]; 1xTMT6plex [K1]; 1xTMT6plex [N-Term]	1	1	TGGT1_249250-t26_1-p1	TGGT1_249250-t26_1-p1 [44-53]	Toxoplasma_gondii_GT1	TGGT1_249250	TGGT1_249250-t26_1	ribosomal protein RPL35A	TGGT1_chrXII:4329155-4330881(+)	112	chromosome	protein_coding_gene	FALSE	2	1828.05	0.94518	1.058	-0.0813396	0.0813396	0.356849	0.752518	97.2	102.8	100.2	93.6	101.8	90.9	77.1	99	86.5	142.9	79.1	129	0.0001542	0.0005966	2.07	100
[K].KEPGAGSK.[V]	1xGG [K1]; 1xTMT6plex [K8]; 1xTMT6plex [N-Term]	3	1	TGGT1_294800B-t26_1-p1	TGGT1_294800B-t26_1-p1 [292-299]	Toxoplasma_gondii_GT1	TGGT1_294800B	TGGT1_294800B-t26_1	putative elongation factor 1-alpha (EF-1-ALPHA)	TGGT1_chrIa:1133102-1134034(-)	310	chromosome	protein_coding_gene	FALSE	1	1345.78	0.94518	1.058	-0.0813396	0.0813396	0.308577	0.728717	97.2	102.8	73.5	65.9	81.4	94.6	95.6	102.7	75.5	86	79.9	244.8	0.001075	0.0558	1.92	100
[R].VQVGHDGKR.[K]	1xGG [K8]; 1xTMT6plex [N-Term]	1	5	TGGT1_320600-t26_1-p1	TGGT1_320600-t26_1-p1 [137-145]	Toxoplasma_gondii_GT1	TGGT1_320600	TGGT1_320600-t26_1	cold-shock DNA-binding domain-containing protein	TGGT1_chrIV:154209-155894(+)	209	chromosome	protein_coding_gene	FALSE	1	1338.74	0.944287	1.059	-0.0827026	0.0827026	0.764219	0.930226	97.1	102.9	111.4	90.4	108.7	95.3	77.5	123.9	69.8	101	83.4	138.6	0.0001542	1.816e-06	3.37	100
[R].GQDGEMKMFR.[E]	1xGG [K7]; 1xTMT6plex [N-Term]	1	2	TGGT1_288210-t26_1-p1	TGGT1_288210-t26_1-p1 [394-403]	Toxoplasma_gondii_GT1	TGGT1_288210	TGGT1_288210-t26_1	PUL domain-containing protein	TGGT1_chrIX:2194601-2205036(+)	818	chromosome	protein_coding_gene	FALSE	1	1541.74	0.944287	1.059	-0.0827026	0.0827026	0.822342	0.950215	97.2	102.8	92.2	76	104.4	98.7	92.4	97.8	62	99.1	69.2	208.2	0.0001542	0.0009961	3.04	100
[R].CPLCGQTADLKQFSFEAR.[T]	2xCarbamidomethyl [C1; C4]; 1xGG [K11]; 1xTMT6plex [N-Term]	1	1	TGGT1_273690-t26_1-p1	TGGT1_273690-t26_1-p1 [179-196]	Toxoplasma_gondii_GT1	TGGT1_273690	TGGT1_273690-t26_1	Wee kinase	TGGT1_chrVIII:3311171-3315776(-)	794	chromosome	protein_coding_gene	FALSE	1	2471.2	0.944287	1.059	-0.0827026	0.0827026	0.901934	0.970736	97.2	102.8	124	70.4	94.7	87.9	84.2	93.1	45.6	108.9	42.8	248.5	0.0001542	3.846e-09	4.74	100
[K].IWHPNISSQTGAICLDILKHEWSPALTIR.[T]	1xCarbamidomethyl [C14]; 1xGG [K19]; 1xTMT6plex [N-Term]	1	13	TGGT1_235450-t26_1-p1	TGGT1_235450-t26_1-p1 [96-124]	Toxoplasma_gondii_GT1	TGGT1_235450	TGGT1_235450-t26_1	ubiquitin-conjugating enzyme subfamily protein	TGGT1_chrX:4766427-4769516(-)	231	chromosome	protein_coding_gene	FALSE	1	3699.96	0.943396	1.06	-0.0840643	0.0840643	0.0938581	0.523091	97.1	102.9	95.1	94.9	98.6	88	99.4	104.4	96.9	100.9	99.3	122.4	0.0001542	6.612e-13	5.72	100
[K].SATKPSK.[A]	1xGG [K4]; 1xTMT6plex [K7]; 1xTMT6plex [N-Term]	1	1	TGGT1_289970-t26_1-p1	TGGT1_289970-t26_1-p1 [131-137]	Toxoplasma_gondii_GT1	TGGT1_289970	TGGT1_289970-t26_1	hypothetical protein	TGGT1_chrIX:3366173-3367777(+)	232	chromosome	protein_coding_gene	FALSE	0	1290.78	0.943396	1.06	-0.0840643	0.0840643	0.508627	0.839222	97.1	102.9	95.9	68.3	120.4	84.7	74.5	89.8	71.8	97.9	79	217.7	0.004841	0.1666	1.49	100
[R].YSSVQEPQAKVPSK.[R]	1xGG [K10]; 1xTMT6plex [K14]; 1xTMT6plex [N-Term]	1	1	TGGT1_275440-t26_1-p1	TGGT1_275440-t26_1-p1 [132-145]	Toxoplasma_gondii_GT1	TGGT1_275440	TGGT1_275440-t26_1	dense granule protein GRA6	TGGT1_chrX:7158307-7158999(-)	223	chromosome	protein_coding_gene	FALSE	1	2120.18	0.942507	1.061	-0.0854247	0.0854247	0.266252	0.708046	97	103	104.3	86.6	105	80.4	97.4	103.3	107.3	98.4	86.7	130.7	0.0001542	0.00167	2.87	100
[K].GSAGKPVGGPSK.[V]	1xGG [K5]; 1xTMT6plex [K12]; 1xTMT6plex [N-Term]	1	1	TGGT1_267500-t26_1-p1	TGGT1_267500-t26_1-p1 [14-25]	Toxoplasma_gondii_GT1	TGGT1_267500	TGGT1_267500-t26_1	hypothetical protein	TGGT1_chrIX:444584-445921(+)	230	chromosome	protein_coding_gene	FALSE	0	1613.94	0.942507	1.061	-0.0854247	0.0854247	0.752754	0.924629	97	103	87	73.6	141.3	84.7	81.3	94.4	65.1	89.9	80.5	202.2	0.0001542	0.0002786	2.92	100
[K].MKGTLSADQGR.[S]	1xGG [K2]; 1xTMT6plex [N-Term]	1	1	TGGT1_232030-t26_1-p1	TGGT1_232030-t26_1-p1 [141-151]	Toxoplasma_gondii_GT1	TGGT1_232030	TGGT1_232030-t26_1	hypothetical protein	TGGT1_chrVIII:1768528-1771709(+)	208	chromosome	protein_coding_gene	FALSE	1	1506.79	0.94162	1.062	-0.0867838	0.0867838	0.425895	0.795199	97	103	71.3	91.8	99.3	95.3	81.8	97.5	67.2	107.8	82.5	205.5	0.0001542	0.004031	2.03	100
[R].GEQKGALR.[F]	1xGG [K4]; 1xTMT6plex [N-Term]	1	3	TGGT1_297510-t26_1-p1	TGGT1_297510-t26_1-p1 [379-386]	Toxoplasma_gondii_GT1	TGGT1_297510	TGGT1_297510-t26_1	hypothetical protein	TGGT1_chrII:1818640-1821877(+)	433	chromosome	protein_coding_gene	FALSE	1	1201.69	0.94162	1.062	-0.0867838	0.0867838	0.798016	0.939943	97	103	94.4	67.5	108.7	96.5	90.3	100.2	56.1	101.4	67.8	217.1	0.0009501	0.05309	1.6	100
[K].LLPAGTAIPQPNKALGR.[S]	1xGG [K13]; 1xTMT6plex [N-Term]	1	1	TGGT1_289050-t26_1-p1	TGGT1_289050-t26_1-p1 [2166-2182]	Toxoplasma_gondii_GT1	TGGT1_289050	TGGT1_289050-t26_1	putative FIKK kinase	TGGT1_chrIX:2746213-2758051(-)	2887	chromosome	protein_coding_gene	FALSE	1	2060.22	0.940734	1.063	-0.0881416	0.0881416	0.425385	0.795013	97	103	117.6	88.5	96.1	64.1	85.9	98.6	79.5	85.8	94	190.1	0.0006935	0.01722	2.28	100
[K].AKIQDKEGIPPDQQR.[L]	1xGG [K2]; 1xTMT6plex [K6]; 1xTMT6plex [N-Term]	2	31	TGGT1_289750-t26_1-p1	TGGT1_289750-t26_1-p1 [28-42]	Toxoplasma_gondii_GT1	TGGT1_289750	TGGT1_289750-t26_1	ribosomal-ubiquitin protein RPL40	TGGT1_chrIX:3235966-3237173(+)	129	chromosome	protein_coding_gene	FALSE	2	2295.28	0.93985	1.064	-0.0894982	0.0894982	0.487253	0.83592	96.9	103.1	83.4	78.8	95.6	113.8	86.7	144.1	70.5	92.2	80.7	154.2	0.0001542	1.33e-06	3.68	100
[R].QNLPNFIKK.[S]	1xGG [K8]; 1xTMT6plex [K9]; 1xTMT6plex [N-Term]	1	1	TGGT1_321680-t26_1-p1	TGGT1_321680-t26_1-p1 [250-258]	Toxoplasma_gondii_GT1	TGGT1_321680	TGGT1_321680-t26_1	hypothetical protein	TGGT1_chrIb:1645852-1649258(-)	372	chromosome	protein_coding_gene	FALSE	1	1674.01	0.93985	1.064	-0.0894982	0.0894982	0.112587	0.546979	96.9	103.1	94.1	72.2	91.5	75.3	96	128.7	97	81.7	97.3	166.2	0.0006935	0.03552	1.73	100
[R].RPQSVPAEKKEESQK.[K]	1xGG [K10]; 1xTMT6plex [K15]; 1xTMT6plex [N-Term]	1	1	TGGT1_273090-t26_1-p1	TGGT1_273090-t26_1-p1 [7-21]	Toxoplasma_gondii_GT1	TGGT1_273090	TGGT1_273090-t26_1	cell division protein CDC48CY	TGGT1_chrVIII:3661986-3671254(-)	811	chromosome	protein_coding_gene	FALSE	2	2313.29	0.938967	1.065	-0.0908534	0.0908534	0.38522	0.77516	96.8	103.2	91.9	74.1	105.6	84.2	85.6	131	70.3	91.2	80.6	185.6	0.0004453	0.01034	1.49	100
[R].AGEKLADR.[K]	1xGG [K4]; 1xTMT6plex [N-Term]	1	2	TGGT1_205320-t26_1-p1	TGGT1_205320-t26_1-p1 [383-390]; [411-418]; [439-446]; [467-474]; [495-502]; [523-530]; [551-558]; [579-586]; [607-614]	Toxoplasma_gondii_GT1	TGGT1_205320	TGGT1_205320-t26_1	hypothetical protein	TGGT1_chrVIIa:1385667-1389087(+)	739	chromosome	protein_coding_gene	FALSE	1	1202.67	0.938967	1.065	-0.0908534	0.0908534	0.40944	0.787587	96.9	103.1	94.4	77.9	104.8	85.7	84	108	75	91.2	85	194	0.0006935	0.03507	1.71	100
[R].CDLTDVLSAKILR.[L]	1xCarbamidomethyl [C1]; 1xGG [K10]; 1xTMT6plex [N-Term]	1	1	TGGT1_249390-t26_1-p1	TGGT1_249390-t26_1-p1 [1097-1109]	Toxoplasma_gondii_GT1	TGGT1_249390	TGGT1_249390-t26_1	glutamate/leucine/phenylalanine/valine dehydrogenase family protein	TGGT1_chrXII:4441593-4452115(+)	1206	chromosome	protein_coding_gene	FALSE	1	1847.03	0.938967	1.065	-0.0908534	0.0908534	0.824307	0.951171	96.9	103.1	83.9	102.7	169.7	69.1	94.8	95.9	79.2	101.5	100.9	102.3	0.0001542	1.71e-07	3.94	100
[R].MVHAPKLTVCALR.[F]	1xCarbamidomethyl [C10]; 1xGG [K6]; 1xTMT6plex [N-Term]	1	1	TGGT1_300000-t26_1-p1	TGGT1_300000-t26_1-p1 [91-103]	Toxoplasma_gondii_GT1	TGGT1_300000	TGGT1_300000-t26_1	ribosomal protein RPL18	TGGT1_chrXII:251803-254851(+)	187	chromosome	protein_coding_gene	FALSE	1	1839.03	0.938967	1.065	-0.0908534	0.0908534	0.110579	0.546885	96.9	103.1	101	92.1	85.3	86.9	96.6	91.8	98.1	124.4	96	127.9	0.0001542	6.433e-05	2.92	100
[R].GRGPSAGSPKLEGLQGDSPVAAR.[G]	1xGG [K10]; 1xTMT6plex [N-Term]	1	1	TGGT1_257510-t26_1-p1	TGGT1_257510-t26_1-p1 [417-439]	Toxoplasma_gondii_GT1	TGGT1_257510	TGGT1_257510-t26_1	CDP-alcohol phosphatidyltransferase superfamily protein	TGGT1_chrVIIb:3934837-3940733(-)	467	chromosome	protein_coding_gene	FALSE	2	2550.36	0.938967	1.065	-0.0908534	0.0908534	0.487197	0.83592	96.9	103.1	73.8	81.9	94.6	89.1	87.4	93.1	68.7	109.3	65.9	236.2	0.0001542	0.001096	2.81	100
[R].AVEEKPEWR.[V]	1xGG [K5]; 1xTMT6plex [N-Term]	1	2	TGGT1_266900-t26_1-p1	TGGT1_266900-t26_1-p1 [58-66]	Toxoplasma_gondii_GT1	TGGT1_266900	TGGT1_266900-t26_1	cyclin, N-terminal domain-containing protein	TGGT1_chrIX:744473-745863(+)	257	chromosome	protein_coding_gene	FALSE	0	1486.79	0.938086	1.066	-0.0922074	0.0922074	0.648188	0.891036	96.8	103.2	91	86.8	96.6	87.2	90.7	96.6	68.3	98.5	72.2	212.3	0.0004453	0.01519	1.93	100
[R].MGAEVAGDSIGDEFKGYIFR.[I]	1xGG [K15]; 1xTMT6plex [N-Term]	1	1	TGGT1_210690-t26_1-p1	TGGT1_210690-t26_1-p1 [32-51]	Toxoplasma_gondii_GT1	TGGT1_210690	TGGT1_210690-t26_1	ribosomal protein RPS6	TGGT1_chrIV:2087216-2087986(+)	256	chromosome	protein_coding_gene	FALSE	1	2505.23	0.937207	1.067	-0.0935602	0.0935602	0.238931	0.689586	96.7	103.3	85.3	86.6	93.1	89.8	95.9	105.4	89.7	95.9	88.9	169.2	0.0001542	6.252e-11	4.99	100
[K].SQMTKVGK.[M]	1xOxidation [M3]; 1xGG [K5]; 1xTMT6plex [K8]; 1xTMT6plex [N-Term]	1	1	TGGT1_263720-t26_1-p1	TGGT1_263720-t26_1-p1 [99-106]	Toxoplasma_gondii_GT1	TGGT1_263720	TGGT1_263720-t26_1	HMG (high mobility group) box domain-containing protein	TGGT1_chrVIIb:341281-342669(+)	145	chromosome	protein_coding_gene	FALSE	1	1466.84	0.937207	1.067	-0.0935602	0.0935602	0.486388	0.83592	96.8	103.2	90.5	90.6	109	87.8	90.4	96.6	79.9	87.6	105.2	162.6	0.0006935	0.02257	1.76	100
[K].GNPCKVVDYSTSK.[T]	1xCarbamidomethyl [C4]; 1xGG [K5]; 1xTMT6plex [K13]; 1xTMT6plex [N-Term]	1	1	TGGT1_251810-t26_1-p1	TGGT1_251810-t26_1-p1 [37-49]	Toxoplasma_gondii_GT1	TGGT1_251810	TGGT1_251810-t26_1	putative translation initiation factor eIF-5A	TGGT1_chrXII:5518720-5519205(-)	161	chromosome	protein_coding_gene	FALSE	1	2027.06	0.937207	1.067	-0.0935602	0.0935602	0.485973	0.83592	96.8	103.2	82.1	70.3	83.1	87.2	107.6	88.7	61.3	82.3	104.9	232.6	0.0001542	0.001574	1.49	100
[R].YTEVFCKR.[Y]	1xCarbamidomethyl [C6]; 1xGG [K7]; 1xTMT6plex [N-Term]	1	2	TGGT1_273870-t26_1-p1	TGGT1_273870-t26_1-p1 [1231-1238]	Toxoplasma_gondii_GT1	TGGT1_273870	TGGT1_273870-t26_1	SWI2/SNF2 ISWI-like (AT hook)	TGGT1_chrVIII:3198884-3213308(+)	1556	chromosome	protein_coding_gene	FALSE	1	1445.74	0.937207	1.067	-0.0935602	0.0935602	0.415105	0.789485	96.8	103.2	83.1	77.9	91.4	96.6	85.7	91.4	70.2	103.3	83.5	216.8	0.0004453	0.01112	1.85	100
[K].NVLSEITPEKTNR.[S]	1xGG [K10]; 1xTMT6plex [N-Term]	1	2	TGGT1_216880-t26_1-p1	TGGT1_216880-t26_1-p1 [270-282]	Toxoplasma_gondii_GT1	TGGT1_216880	TGGT1_216880-t26_1	guanine nucleotide-binding protein	TGGT1_chrXI:5736268-5739860(-)	321	chromosome	protein_coding_gene	FALSE	1	1844.01	0.937207	1.067	-0.0935602	0.0935602	0.587379	0.872819	96.8	103.2	86.9	89.6	85.3	68.3	106.8	92.7	67.6	99.1	66.4	237.4	0.0001542	3.609e-06	3.35	100
[R].EQLILFGGCDDGEQLSTTYKYDPPMR.[T]	1xCarbamidomethyl [C9]; 1xGG [K20]; 1xTMT6plex [N-Term]	1	2	TGGT1_203810-t26_1-p1	TGGT1_203810-t26_1-p1 [205-230]	Toxoplasma_gondii_GT1	TGGT1_203810	TGGT1_203810-t26_1	kelch repeat-containing protein	TGGT1_chrVIIa:2118032-2122089(-)	531	chromosome	protein_coding_gene	FALSE	1	3376.6	0.93633	1.068	-0.0949116	0.0949116	0.422817	0.793689	96.7	103.3	109.5	94.8	99.3	76.8	83	101.3	79.9	101.6	88.3	165.5	0.0001542	3.619e-08	3.88	100
[R].WSAEVGKK.[R]	1xGG [K7]; 1xTMT6plex [K8]; 1xTMT6plex [N-Term]	1	1	TGGT1_286590-t26_1-p1	TGGT1_286590-t26_1-p1 [136-143]	Toxoplasma_gondii_GT1	TGGT1_286590	TGGT1_286590-t26_1	microtubule associated protein SPM2	TGGT1_chrV:1625039-1626577(+)	357	chromosome	protein_coding_gene	FALSE	1	1476.86	0.935454	1.069	-0.0962619	0.0962619	0.313203	0.731119	96.7	103.3	128.1	60.2	76.7	99.5	83.8	131	83.1	89.6	84.3	163.7	0.0008275	0.04453	1.34	100
[K].SLMTKGPSTQPMK.[K]	1xGG [K5]; 1xTMT6plex [N-Term]	1	4	TGGT1_300200-t26_1-p1	TGGT1_300200-t26_1-p1 [139-151]	Toxoplasma_gondii_GT1	TGGT1_300200	TGGT1_300200-t26_1	histone H2AZ	TGGT1_chrXII:122117-123855(-)	155	chromosome	protein_coding_gene	FALSE	1	1748.92	0.935454	1.069	-0.0962619	0.0962619	0.265665	0.708046	96.7	103.3	80.6	87	80.5	54.6	85.1	86.1	67.6	163.5	64.2	230.8	0.0001542	0.003932	1.39	100
[R].SLSFAAESEGDGQKR.[E]	1xGG [K14]; 1xTMT6plex [N-Term]	1	1	TGGT1_214600-t26_1-p1	TGGT1_214600-t26_1-p1 [1843-1857]	Toxoplasma_gondii_GT1	TGGT1_214600	TGGT1_214600-t26_1	hypothetical protein	TGGT1_chrX:6286080-6303782(-)	4050	chromosome	protein_coding_gene	FALSE	1	1924.96	0.933707	1.071	-0.0989585	0.0989585	0.251779	0.699387	96.6	103.4	107	71	23.1	116.5	107.5	115.6	83.8	162.9	98	114.6	0.0006935	0.03917	1.69	100
[R].QMQEALKQEEMSPR.[E]	1xGG [K7]; 1xTMT6plex [N-Term]	1	2	TGGT1_223940-t26_1-p1	TGGT1_223940-t26_1-p1 [142-155]	Toxoplasma_gondii_GT1	TGGT1_223940	TGGT1_223940-t26_1	GAP45 protein	TGGT1_chrX:3344621-3345358(-)	245	chromosome	protein_coding_gene	FALSE	1	2048.01	0.933707	1.071	-0.0989585	0.0989585	0.342169	0.746539	96.6	103.4	58.3	102	76.6	134.8	94.3	112.8	90.6	101	93.5	136.1	0.0001542	8.269e-06	2.53	100
[R].LQKGGCGEEGTEK.[S]	1xCarbamidomethyl [C6]; 1xGG [K3]; 1xTMT6plex [K13]; 1xTMT6plex [N-Term]	1	1	TGGT1_318390-t26_1-p1	TGGT1_318390-t26_1-p1 [1139-1151]	Toxoplasma_gondii_GT1	TGGT1_318390	TGGT1_318390-t26_1	hypothetical protein	TGGT1_chrIV:1317932-1322384(+)	1278	chromosome	protein_coding_gene	FALSE	1	1965.01	0.933707	1.071	-0.0989585	0.0989585	0.777458	0.937661	96.6	103.4	103.9	71.1	82.9	102.2	88.7	94.9	47.8	117.3	70.4	220.8	0.0001542	0.008975	0.99	100
[R].ATVEEGGDGAGGEREEKECGSR.[D]	1xCarbamidomethyl [C19]; 1xGG [K17]; 1xTMT6plex [N-Term]	1	1	TGGT1_299168-t26_1-p1	TGGT1_299168-t26_1-p1 [369-390]	Toxoplasma_gondii_GT1	TGGT1_299168	TGGT1_299168-t26_1	ATPase, AAA family protein	TGGT1_chrIII:2118555-2122018(-)	423	chromosome	protein_coding_gene	FALSE	2	2623.19	0.932836	1.072	-0.100305	0.100305	0.634644	0.886473	96.5	103.5	119.1	76.1	80.9	73	71.9	94.9	54.2	81.6	69.8	278.6	0.0001542	6.679e-05	2.52	100
[K].STGKSNQITITNDK.[G]	1xGG [K4]; 1xTMT6plex [K14]; 1xTMT6plex [N-Term]	1	3	TGGT1_273760-t26_1-p1	TGGT1_273760-t26_1-p1 [496-509]	Toxoplasma_gondii_GT1	TGGT1_273760	TGGT1_273760-t26_1	heat shock protein HSP70	TGGT1_chrVIII:3285695-3287698(-)	667	chromosome	protein_coding_gene	FALSE	1	2079.14	0.932836	1.072	-0.100305	0.100305	0.22067	0.674046	96.5	103.5	96.5	89.7	93.2	76.6	76.8	180.7	80.4	82.3	127.4	96.2	0.0001542	4.263e-06	2.48	100
[R].RVEMECMKDS.[-]	1xCarbamidomethyl [C6]; 1xOxidation [M7]; 1xGG [K8]; 1xTMT6plex [N-Term]	1	1	TGGT1_240280-t26_1-p1	TGGT1_240280-t26_1-p1 [430-439]	Toxoplasma_gondii_GT1	TGGT1_240280	TGGT1_240280-t26_1	S1/P1nuclease	TGGT1_chrVI:1125848-1133275(-)	439	chromosome	protein_coding_gene	FALSE	2	1643.74	0.932836	1.072	-0.100305	0.100305	0.803854	0.944128	96.5	103.5	85.2	57.2	102.4	115.6	80.5	95.6	47.3	91.3	64.9	260.1	0.001988	0.07944	1.4	100
[R].EAQEELGAKR.[K]	1xGG [K9]; 1xTMT6plex [N-Term]	1	1	TGGT1_213710-t26_1-p1	TGGT1_213710-t26_1-p1 [338-347]	Toxoplasma_gondii_GT1	TGGT1_213710	TGGT1_213710-t26_1	WD domain, G-beta repeat-containing protein	TGGT1_chrV:1117356-1121845(+)	672	chromosome	protein_coding_gene	FALSE	1	1473.79	0.932836	1.072	-0.100305	0.100305	0.74545	0.924629	96.5	103.5	82.2	90.7	108.9	84.9	76.5	91	53.3	94.4	73.9	244.3	0.0001542	0.002276	1.45	100
[R].ALMQAQKAGGEGVNIQLPPNYGDMDLILFPEGSLK.[N]	2xOxidation [M3; M24]; 1xGG [K7]; 1xTMT6plex [K35]; 1xTMT6plex [N-Term]	1	2	TGGT1_232410-t26_1-p1	TGGT1_232410-t26_1-p1 [22-56]	Toxoplasma_gondii_GT1	TGGT1_232410	TGGT1_232410-t26_1	PDI family protein	TGGT1_chrVIII:2074655-2076392(-)	220	chromosome	protein_coding_gene	FALSE	1	4319.25	0.932836	1.072	-0.100305	0.100305	0.6265	0.886473	96.5	103.5	137.3	80.7	165.2	71.6	77.8	136.7	71.1	63.8	86.5	109.2	0.0001542	1.643e-07	3.34	100
[K].AEGIIPGIKVDK.[G]	1xGG [K9]; 1xTMT6plex [K12]; 1xTMT6plex [N-Term]	1	5	TGGT1_236040-t26_1-p1	TGGT1_236040-t26_1-p1 [169-180]	Toxoplasma_gondii_GT1	TGGT1_236040	TGGT1_236040-t26_1	fructose-1,6-bisphosphate aldolase	TGGT1_chrX:5139351-5141389(+)	433	chromosome	protein_coding_gene	FALSE	1	1812.1	0.931966	1.073	-0.10165	0.10165	0.243576	0.694924	96.5	103.5	113.3	98.5	113	62.3	67	144.7	84	113.6	105.7	98	0.0001542	1.03e-05	2.81	100
[R].GDVVPKDVNAAVATIK.[T]	1xGG [K6]; 1xTMT6plex [K16]; 1xTMT6plex [N-Term]	1	1	TGGT1_316400B-t26_1-p1	TGGT1_316400B-t26_1-p1 [300-315]	Toxoplasma_gondii_GT1	TGGT1_316400B	TGGT1_316400B-t26_1	alpha tubulin TUBA1	TGGT1_chrXI:5219470-5220918(+)	432	chromosome	protein_coding_gene	FALSE	1	2169.26	0.931099	1.074	-0.102994	0.102994	0.180536	0.634924	96.4	103.6	88.8	99.6	94.5	105	77.7	101.5	92	110.2	93.6	137	0.0001542	0.003809	2.32	100
[K].EAFVGESKLGDIPK.[G]	1xGG [K8]; 1xTMT6plex [K14]; 1xTMT6plex [N-Term]	1	2	TGGT1_246720-t26_1-p1	TGGT1_246720-t26_1-p1 [448-461]	Toxoplasma_gondii_GT1	TGGT1_246720	TGGT1_246720-t26_1	hypothetical protein	TGGT1_chrXII:2874731-2876239(+)	502	chromosome	protein_coding_gene	FALSE	1	2062.16	0.931099	1.074	-0.102994	0.102994	0.506431	0.839222	96.4	103.6	108.3	92.6	92.9	84.4	104.4	110.5	83.3	99.7	93.3	130.5	0.0001542	0.0006456	2.29	100
[K].AVPSNKK.[A]	1xGG [K6]; 1xTMT6plex [K7]; 1xTMT6plex [N-Term]	1	1	TGGT1_315610-t26_1-p1	TGGT1_315610-t26_1-p1 [139-145]	Toxoplasma_gondii_GT1	TGGT1_315610	TGGT1_315610-t26_1	hypothetical protein	TGGT1_chrXI:4798811-4799287(+)	158	chromosome	protein_coding_gene	FALSE	1	1315.81	0.931099	1.074	-0.102994	0.102994	0.798395	0.939943	96.4	103.6	114.5	90.1	101	94.4	90.7	123.6	73.4	101.4	98.8	112	0.0001542	0.007336	2.5	100
[R].AMNYKIPCCDR.[N]	2xCarbamidomethyl [C8; C9]; 1xGG [K5]; 1xTMT6plex [N-Term]	1	2	TGGT1_290290-t26_1-p1	TGGT1_290290-t26_1-p1 [898-908]	Toxoplasma_gondii_GT1	TGGT1_290290	TGGT1_290290-t26_1	ubiquitin-activating enzyme E1 family protein	TGGT1_chrIX:3489378-3499339(+)	1092	chromosome	protein_coding_gene	FALSE	1	1770.83	0.930233	1.075	-0.104337	0.104337	0.340112	0.746292	96.4	103.6	86.4	66.5	110.1	76	87	114.6	63.3	92.9	90.7	212.4	0.0001542	0.0016	2.31	100
[R].AYCKHFLFGR.[C]	1xCarbamidomethyl [C3]; 1xGG [K4]; 1xTMT6plex [N-Term]	1	1	TGGT1_295620-t26_1-p1	TGGT1_295620-t26_1-p1 [194-203]	Toxoplasma_gondii_GT1	TGGT1_295620	TGGT1_295620-t26_1	hypothetical protein	TGGT1_chrIa:1655687-1659951(+)	1237	chromosome	protein_coding_gene	FALSE	1	1641.85	0.930233	1.075	-0.104337	0.104337	0.792811	0.939712	96.4	103.6	75.7	52.2	417.7	31.5	59.7	64.2	48.7	89.7	55.3	105.3	0.0004453	0.0125	2.01	100
[R].SLASKQR.[Q]	1xGG [K5]; 1xTMT6plex [N-Term]	1	3	TGGT1_294280-t26_1-p1	TGGT1_294280-t26_1-p1 [491-497]	Toxoplasma_gondii_GT1	TGGT1_294280	TGGT1_294280-t26_1	putative E3 ubiquitin-protein ligase	TGGT1_chrIa:756789-765902(-)	1021	chromosome	protein_coding_gene	FALSE	1	1132.66	0.929368	1.076	-0.105678	0.105678	0.810831	0.946123	96.3	103.7	93.7	81.4	98.1	100.2	108.1	106.1	71.9	105.6	76.7	158.2	0.0004453	0.01505	2.53	100
[K].AILMSCKGAYIDVYR.[K]	1xCarbamidomethyl [C6]; 1xGG [K7]; 1xTMT6plex [N-Term]	1	3	TGGT1_260500-t26_1-p1	TGGT1_260500-t26_1-p1 [190-204]	Toxoplasma_gondii_GT1	TGGT1_260500	TGGT1_260500-t26_1	putative COPI associated protein	TGGT1_chrVIIb:2175003-2177830(+)	270	chromosome	protein_coding_gene	FALSE	1	2103.09	0.929368	1.076	-0.105678	0.105678	0.222653	0.6766	96.4	103.6	91.4	106.4	87.3	65	90.2	126.3	83.6	97	83.4	169.4	0.0001542	7.757e-07	3.37	100
[R].DDMQQWIKALR.[L]	1xGG [K8]; 1xTMT6plex [N-Term]	1	1	TGGT1_221580-t26_1-p1	TGGT1_221580-t26_1-p1 [1999-2009]	Toxoplasma_gondii_GT1	TGGT1_221580	TGGT1_221580-t26_1	ribosomal RNA large subunit methyltransferase J protein	TGGT1_chrII:434837-447724(+)	2180	chromosome	protein_coding_gene	FALSE	1	1746.92	0.928505	1.077	-0.107018	0.107018	0.730345	0.91671	96.3	103.7	102.5	84.6	107.1	96.1	88.1	103.5	78.1	112.5	72.5	155	0.0001542	8.302e-05	3.64	100
[R].DKATGK.[H]	1xGG [K2]; 1xTMT6plex [K6]; 1xTMT6plex [N-Term]	1	1	TGGT1_321500-t26_1-p1	TGGT1_321500-t26_1-p1 [71-76]	Toxoplasma_gondii_GT1	TGGT1_321500	TGGT1_321500-t26_1	RNA recognition motif-containing protein	TGGT1_chrIb:1771014-1773404(+)	475	chromosome	protein_coding_gene	FALSE	1	1191.71	0.928505	1.077	-0.107018	0.107018	0.252489	0.699387	96.3	103.7	101.4	73.8	105.3	84.3	102.6	132	86.9	109.2	90.2	114.3	0.001075	0.05677	2.03	100
[R].VALPAFKLEEK.[D]	1xGG [K7]; 1xTMT6plex [K11]; 1xTMT6plex [N-Term]	1	1	TGGT1_230850-t26_1-p1	TGGT1_230850-t26_1-p1 [455-465]	Toxoplasma_gondii_GT1	TGGT1_230850	TGGT1_230850-t26_1	hypothetical protein	TGGT1_chrVIII:1056415-1058913(+)	476	chromosome	protein_coding_gene	FALSE	1	1817.09	0.927644	1.078	-0.108357	0.108357	0.568537	0.866831	96.3	103.7	88.1	81.5	113.5	91.2	105.7	87.6	98.3	87.6	99.3	147.1	0.0008275	0.04321	2.11	100
[K].FLGGVTIASGGVMPNVHSVLLPKK.[S]	1xOxidation [M13]; 1xGG [K23]; 1xTMT6plex [N-Term]	1	1	TGGT1_261250-t26_1-p1	TGGT1_261250-t26_1-p1 [150-173]	Toxoplasma_gondii_GT1	TGGT1_261250	TGGT1_261250-t26_1	histone H2A1	TGGT1_chrVIIb:1779724-1780266(-)	180	chromosome	protein_coding_gene	FALSE	1	2780.57	0.927644	1.078	-0.108357	0.108357	0.367211	0.760619	96.3	103.7	73.6	89.8	106.2	77.3	107	87.6	102	96.7	81.5	178.2	0.0001542	4.957e-05	3.04	100
[R].GMEPVEKLR.[I]	1xOxidation [M2]; 1xGG [K7]; 1xTMT6plex [N-Term]	1	2	TGGT1_271820-t26_1-p1	TGGT1_271820-t26_1-p1 [345-353]	Toxoplasma_gondii_GT1	TGGT1_271820	TGGT1_271820-t26_1	lipoyltransferase and lipoate-protein ligase subfamily protein	TGGT1_chrVIII:4339237-4344432(+)	476	chromosome	protein_coding_gene	FALSE	1	1417.77	0.926784	1.079	-0.109695	0.109695	0.558145	0.861541	96.2	103.8	85.7	79.1	107.8	75.7	85.1	94.7	71.1	91.9	66.9	242	0.0003068	0.009329	1.52	100
[R].DQQMVMKGYR.[D]	1xGG [K7]; 1xTMT6plex [N-Term]	1	3	TGGT1_269980-t26_1-p1	TGGT1_269980-t26_1-p1 [397-406]	Toxoplasma_gondii_GT1	TGGT1_269980	TGGT1_269980-t26_1	putative preprotein translocase Sec61	TGGT1_chrVIII:5481592-5486135(-)	473	chromosome	protein_coding_gene	FALSE	1	1598.8	0.926784	1.079	-0.109695	0.109695	0.540462	0.85667	96.2	103.8	84.8	73.4	134.5	79.2	79.2	106.7	67.1	85.4	85.2	204.6	0.0001542	5.318e-05	3.08	100
[R].TACGKSGVSHAECIQTK.[D]	2xCarbamidomethyl [C3; C13]; 1xGG [K5]; 1xTMT6plex [K17]; 1xTMT6plex [N-Term]	1	1	TGGT1_280560-t26_1-p1	TGGT1_280560-t26_1-p1 [687-703]	Toxoplasma_gondii_GT1	TGGT1_280560	TGGT1_280560-t26_1	selenide, water dikinase	TGGT1_chrVIIa:275729-285116(-)	1298	chromosome	protein_coding_gene	FALSE	1	2406.23	0.925926	1.08	-0.111031	0.111031	0.181364	0.634924	96.1	103.9	84.5	71.9	89.9	93.3	81.9	135.2	91.3	85.9	79.2	187	0.0001542	0.0004126	2.37	100
[R].TLSDYNIQKESTLHLVLR.[L]	1xGG [K9]; 1xTMT6plex [N-Term]	2	110	TGGT1_289750-t26_1-p1	TGGT1_289750-t26_1-p1 [55-72]	Toxoplasma_gondii_GT1	TGGT1_289750	TGGT1_289750-t26_1	ribosomal-ubiquitin protein RPL40	TGGT1_chrIX:3235966-3237173(+)	129	chromosome	protein_coding_gene	FALSE	1	2473.36	0.925926	1.08	-0.111031	0.111031	0.43031	0.796124	96.1	103.9	102.1	102.9	92.3	89.9	91.7	127.7	86.8	99.7	86.7	120.2	0.0001542	1.647e-09	5.02	100
[K].FDFDKNAALK.[I]	1xGG [K5]; 1xTMT6plex [K10]; 1xTMT6plex [N-Term]	1	2	TGGT1_205470-t26_1-p1	TGGT1_205470-t26_1-p1 [613-622]	Toxoplasma_gondii_GT1	TGGT1_205470	TGGT1_205470-t26_1	putative translation elongation factor 2 family protein	TGGT1_chrVIIa:1297616-1301283(+)	832	chromosome	protein_coding_gene	FALSE	1	1740.97	0.925926	1.08	-0.111031	0.111031	0.149382	0.59679	96.1	103.9	77.5	88.3	92	87.2	90.4	132.9	80.9	95.4	93.6	161.7	0.0001542	0.003421	2.3	100
[K].VGKVSK.[D]	1xGG [K3]; 1xTMT6plex [K6]; 1xTMT6plex [N-Term]	1	1	TGGT1_262690-t26_1-p1	TGGT1_262690-t26_1-p1 [126-131]	Toxoplasma_gondii_GT1	TGGT1_262690	TGGT1_262690-t26_1	ribosomal protein RPL27	TGGT1_chrVIIb:1055303-1056255(+)	142	chromosome	protein_coding_gene	FALSE	1	1189.77	0.925926	1.08	-0.111031	0.111031	0.438134	0.799235	96.1	103.9	87.9	79.4	120.1	85.5	85.9	84.4	110.2	79.2	92.8	174.7	0.003354	0.1343	1.31	100
[K].GKAQTANAALR.[K]	1xGG [K2]; 1xTMT6plex [N-Term]	1	1	TGGT1_291930-t26_1-p1	TGGT1_291930-t26_1-p1 [132-142]	Toxoplasma_gondii_GT1	TGGT1_291930	TGGT1_291930-t26_1	RNA recognition motif-containing protein	TGGT1_chrIX:4212023-4217780(+)	705	chromosome	protein_coding_gene	FALSE	1	1443.82	0.925926	1.08	-0.111031	0.111031	0.570075	0.867059	96.2	103.8	91	96.7	98.3	107.3	78.5	104.5	66.1	105.3	101.8	150.5	0.0001542	0.005475	2.34	100
[R].GDTSGQNLKEATSTR.[S]	1xGG [K9]; 1xTMT6plex [N-Term]	1	1	TGGT1_203820-t26_1-p1	TGGT1_203820-t26_1-p1 [839-853]	Toxoplasma_gondii_GT1	TGGT1_203820	TGGT1_203820-t26_1	hypothetical protein	TGGT1_chrVIIa:2103925-2108718(-)	1268	chromosome	protein_coding_gene	FALSE	1	1907.96	0.925926	1.08	-0.111031	0.111031	0.628824	0.886473	96.2	103.8	70.7	83.4	101.9	89.5	86.8	93.8	51.3	113.2	71.5	237.9	0.0001542	5.593e-05	2.56	100
[R].GPAWKDALGR.[E]	1xGG [K5]; 1xTMT6plex [N-Term]	1	1	TGGT1_214490-t26_1-p1	TGGT1_214490-t26_1-p1 [384-393]	Toxoplasma_gondii_GT1	TGGT1_214490	TGGT1_214490-t26_1	peptidase M16 inactive domain-containing protein	TGGT1_chrX:6200575-6209880(-)	1353	chromosome	protein_coding_gene	FALSE	1	1413.78	0.925069	1.081	-0.112367	0.112367	0.829865	0.952611	96.1	103.9	98.8	123.7	103.1	96.2	81.1	115.7	72.5	106.8	72.5	129.6	0.0001542	0.003207	2.29	100
[R].IGSQVGSALLQEGGKLLER.[T]	1xGG [K15]; 1xTMT6plex [N-Term]	1	2	TGGT1_267300-t26_1-p1	TGGT1_267300-t26_1-p1 [76-94]	Toxoplasma_gondii_GT1	TGGT1_267300	TGGT1_267300-t26_1	hypothetical protein	TGGT1_chrIX:568020-572078(-)	265	chromosome	protein_coding_gene	FALSE	1	2298.3	0.925069	1.081	-0.112367	0.112367	0.727607	0.91671	96.1	103.9	86.4	96.6	88.4	83.6	138.2	95.2	99.2	91.8	95.5	125.2	0.0001542	3.563e-10	5.99	100
[R].KGVAINFVTSSDVEQLK.[E]	1xGG [K1]; 1xTMT6plex [K17]; 1xTMT6plex [N-Term]	1	1	TGGT1_250770-t26_1-p1	TGGT1_250770-t26_1-p1 [375-391]	Toxoplasma_gondii_GT1	TGGT1_250770	TGGT1_250770-t26_1	putative eukaryotic initiation factor-4A	TGGT1_chrXII:5123731-5125767(-)	412	chromosome	protein_coding_gene	FALSE	1	2407.36	0.924214	1.082	-0.1137	0.1137	0.174241	0.628819	96.1	103.9	74.6	107.7	92.1	85.3	92.8	136.7	87.7	87.8	99.7	135.6	0.0001542	5.342e-07	4.12	100
[R].EQIMSYVDSSVTDKELQAHAIKFLK.[E]	1xGG [K]; 2xTMT6plex [K22; K]; 1xTMT6plex [N-Term]	1	2	TGGT1_214220-t26_1-p1	TGGT1_214220-t26_1-p1 [156-180]	Toxoplasma_gondii_GT1	TGGT1_214220	TGGT1_214220-t26_1	hypothetical protein	TGGT1_chrX:6010193-6012510(+)	212	chromosome	protein_coding_gene	FALSE	2	3682.01	0.923361	1.083	-0.115033	0.115033	0.07144	0.49289	96	104	83.9	87.8	104.9	96.3	102.1	107.3	102.1	102.6	104.3	108.9	0.0001542	9.238e-05	3.38	100
[R].LKGVDAQAAELR.[K]	1xGG [K2]; 1xTMT6plex [N-Term]	1	1	TGGT1_254520-t26_1-p1	TGGT1_254520-t26_1-p1 [116-127]	Toxoplasma_gondii_GT1	TGGT1_254520	TGGT1_254520-t26_1	mediator complex subunit MED11	TGGT1_chrIII:1782437-1785137(+)	153	chromosome	protein_coding_gene	FALSE	1	1613.92	0.922509	1.084	-0.116365	0.116365	0.388756	0.777263	96	104	89.8	94.4	77.5	60	97.4	97.3	63.4	123.4	70.3	226.7	0.0004453	0.01077	1.88	100
[K].QMSDELKLSDYK.[V]	1xOxidation [M2]; 1xGG [K7]; 1xTMT6plex [K12]; 1xTMT6plex [N-Term]	1	4	TGGT1_254600-t26_1-p1	TGGT1_254600-t26_1-p1 [49-60]	Toxoplasma_gondii_GT1	TGGT1_254600	TGGT1_254600-t26_1	ubiquitin family protein	TGGT1_chrIII:1833925-1834158(+)	77	chromosome	protein_coding_gene	FALSE	1	2045.06	0.921659	1.085	-0.117695	0.117695	0.71202	0.91224	95.9	104.1	97.8	85.2	123.2	84.4	86.1	162.6	69.5	93.5	86.6	111	0.0001542	0.0007649	2.24	100
[K].QPSSSGKK.[S]	1xGG [K7]; 1xTMT6plex [K8]; 1xTMT6plex [N-Term]	1	2	TGGT1_294220-t26_1-p1	TGGT1_294220-t26_1-p1 [163-170]	Toxoplasma_gondii_GT1	TGGT1_294220	TGGT1_294220-t26_1	hypothetical protein	TGGT1_chrIa:704114-705925(-)	603	chromosome	protein_coding_gene	FALSE	1	1390.81	0.92081	1.086	-0.119024	0.119024	0.302426	0.723853	95.9	104.1	89.5	70	78.9	99.7	105	121.4	70.6	97.2	92.4	175.3	0.0001542	0.0003352	2.86	100
[R].DNIQGITKPAIR.[R]	1xGG [K8]; 1xTMT6plex [N-Term]	1	6	TGGT1_239260-t26_1-p1	TGGT1_239260-t26_1-p1 [25-36]	Toxoplasma_gondii_GT1	TGGT1_239260	TGGT1_239260-t26_1	histone H4	TGGT1_chrVI:491746-492057(-)	103	chromosome	protein_coding_gene	FALSE	0	1668.96	0.92081	1.086	-0.119024	0.119024	0.964279	0.989646	95.9	104.1	103.3	98.4	107	98	83.8	110.2	71.4	106.9	75.3	145.7	0.0001542	1.09e-07	4.03	100
[K].NVVGFCKGK.[K]	1xCarbamidomethyl [C6]; 1xGG [K7]; 1xTMT6plex [K9]; 1xTMT6plex [N-Term]	1	2	TGGT1_234360-t26_1-p1	TGGT1_234360-t26_1-p1 [592-600]	Toxoplasma_gondii_GT1	TGGT1_234360	TGGT1_234360-t26_1	putative DNA topoisomerase I	TGGT1_chrX:4208855-4220190(+)	890	chromosome	protein_coding_gene	FALSE	1	1580.9	0.919963	1.087	-0.120352	0.120352	0.373262	0.764906	95.8	104.2	98.1	76.8	97	73.9	94	102.3	66.2	122	82.2	187.5	0.0006935	0.03786	1.32	100
[R].TLSEEPASFDASSKR.[E]	1xGG [K14]; 1xTMT6plex [N-Term]	1	1	TGGT1_232510-t26_1-p1	TGGT1_232510-t26_1-p1 [1021-1035]	Toxoplasma_gondii_GT1	TGGT1_232510	TGGT1_232510-t26_1	hypothetical protein	TGGT1_chrVIII:2121068-2129392(+)	1261	chromosome	protein_coding_gene	FALSE	1	1967.99	0.919963	1.087	-0.120352	0.120352	0.546935	0.859446	95.8	104.2	87.9	106.6	140.4	61.1	66.7	137.8	62.5	84.5	95.6	156.8	0.0001542	1.191e-05	3.57	100
[R].TVKEEDQTR.[F]	1xGG [K3]; 1xTMT6plex [N-Term]	1	1	TGGT1_224935-t26_1-p1	TGGT1_224935-t26_1-p1 [787-795]	Toxoplasma_gondii_GT1	TGGT1_224935	TGGT1_224935-t26_1	hypothetical protein	TGGT1_chrX:2570898-2576736(+)	1502	chromosome	protein_coding_gene	FALSE	1	1448.75	0.918274	1.089	-0.123004	0.123004	0.324406	0.738265	95.7	104.3	108.2	52.5	85.9	95.5	89.4	97.4	79.7	135.6	68.1	187.7	0.0001542	0.006032	1.93	100
[K].GVLEGHTDCVTAISTPSLKSNTIVSSSR.[D]	1xCarbamidomethyl [C9]; 1xGG [K19]; 1xTMT6plex [N-Term]	1	6	TGGT1_216880-t26_1-p1	TGGT1_216880-t26_1-p1 [11-38]	Toxoplasma_gondii_GT1	TGGT1_216880	TGGT1_216880-t26_1	guanine nucleotide-binding protein	TGGT1_chrXI:5736268-5739860(-)	321	chromosome	protein_coding_gene	FALSE	1	3259.68	0.918274	1.089	-0.123004	0.123004	0.552892	0.860938	95.7	104.3	67	115.9	131.6	88.3	60.6	104.5	65.7	91.7	96.1	178.6	0.0001542	1.915e-12	6.78	100
[R].TAVPASKDAWSSLR.[G]	1xGG [K7]; 1xTMT6plex [N-Term]	1	2	TGGT1_257150-t26_1-p1	TGGT1_257150-t26_1-p1 [88-101]	Toxoplasma_gondii_GT1	TGGT1_257150	TGGT1_257150-t26_1	NOT2 / NOT3 / NOT5 family protein	TGGT1_chrVIIb:4123567-4127399(+)	499	chromosome	protein_coding_gene	FALSE	1	1831.99	0.918274	1.089	-0.123004	0.123004	0.807371	0.945002	95.7	104.3	87.1	63.2	106.6	91.2	106.7	99.4	52.1	112.2	63.5	218.1	0.0001542	0.0003753	2.17	100
[R].FDVKLTQSAMR.[N]	1xOxidation [M10]; 1xGG [K4]; 1xTMT6plex [N-Term]	2	2	TGGT1_202500-t26_1-p1	TGGT1_202500-t26_1-p1 [254-264]	Toxoplasma_gondii_GT1	TGGT1_202500	TGGT1_202500-t26_1	GAPM1a	TGGT1_chrVIIa:3172046-3174108(-)	305	chromosome	protein_coding_gene	FALSE	1	1654.88	0.918274	1.089	-0.123004	0.123004	0.611041	0.882472	95.8	104.2	101.5	85.7	106	69.4	89.6	97.6	66.3	102.6	74.1	207.3	0.0006935	0.03254	1.2	100
[R].VYGMKNNSR.[L]	1xOxidation [M4]; 1xGG [K5]; 1xTMT6plex [N-Term]	1	1	TGGT1_297430-t26_1-p1	TGGT1_297430-t26_1-p1 [33-41]	Toxoplasma_gondii_GT1	TGGT1_297430	TGGT1_297430-t26_1	hypothetical protein	TGGT1_chrII:1749482-1752364(+)	248	chromosome	protein_coding_gene	FALSE	1	1427.73	0.918274	1.089	-0.123004	0.123004	0.433908	0.797952	95.8	104.2	77.6	60.1	115.5	89	102.5	96.8	64.7	106.9	90.8	196	0.002341	0.1087	1.34	100
[K].KGLAGIPADTPK.[S]	1xGG [K1]; 1xTMT6plex [K12]; 1xTMT6plex [N-Term]	1	1	TGGT1_263050-t26_1-p1	TGGT1_263050-t26_1-p1 [276-287]	Toxoplasma_gondii_GT1	TGGT1_263050	TGGT1_263050-t26_1	ribosomal protein RPL13	TGGT1_chrVIIb:826699-830544(-)	355	chromosome	protein_coding_gene	FALSE	1	1740.04	0.917431	1.09	-0.124328	0.124328	0.119471	0.558187	95.7	104.3	107.4	50.3	93.1	69.5	90.1	123.6	82.4	98.3	94	191.2	0.0001542	0.0001712	2.19	100
[R].YCKVCNVWKPDR.[T]	2xCarbamidomethyl [C2; C5]; 1xGG [K3]; 1xTMT6plex [K9]; 1xTMT6plex [N-Term]	1	1	TGGT1_278850-t26_1-p1	TGGT1_278850-t26_1-p1 [165-176]	Toxoplasma_gondii_GT1	TGGT1_278850	TGGT1_278850-t26_1	DHHC zinc finger domain-containing protein	TGGT1_chrXII:5737011-5740841(+)	361	chromosome	protein_coding_gene	FALSE	1	2197.14	0.917431	1.09	-0.124328	0.124328	0.29177	0.720993	95.7	104.3	83.4	91.9	56.8	86	115.5	93.7	80.2	95.5	93	204.2	0.0001542	0.005034	1.91	100
[K].LLNEIEKK.[R]	1xGG [K7]; 1xTMT6plex [K8]; 1xTMT6plex [N-Term]	1	6	TGGT1_237490-t26_1-p1	TGGT1_237490-t26_1-p1 [110-117]	Toxoplasma_gondii_GT1	TGGT1_237490	TGGT1_237490-t26_1	centrin family protein	TGGT1_chrX:5807494-5808855(-)	251	chromosome	protein_coding_gene	FALSE	1	1558.96	0.917431	1.09	-0.124328	0.124328	0.608812	0.881718	95.7	104.3	108	108	94.7	87.3	85	133	80.3	103.2	86.6	113.8	0.0001542	0.002509	2.29	100
[K].ALISAGVPLPLEKR.[T]	1xGG [K13]; 1xTMT6plex [N-Term]	1	2	TGGT1_215260-t26_1-p1	TGGT1_215260-t26_1-p1 [1497-1510]	Toxoplasma_gondii_GT1	TGGT1_215260	TGGT1_215260-t26_1	carbamoylphosphate synthetase	TGGT1_chrX:6736108-6760149(-)	1699	chromosome	protein_coding_gene	FALSE	1	1807.1	0.917431	1.09	-0.124328	0.124328	0.655002	0.892055	95.7	104.3	90	112.9	105.3	82	87.4	104.7	83.3	78.3	98.1	158.2	0.0001542	2.67e-05	4.41	100
[R].NPCKEGLVDR.[Q]	1xCarbamidomethyl [C3]; 1xGG [K4]; 1xTMT6plex [N-Term]	1	2	TGGT1_320030-t26_1-p1	TGGT1_320030-t26_1-p1 [375-384]	Toxoplasma_gondii_GT1	TGGT1_320030	TGGT1_320030-t26_1	hypothetical protein	TGGT1_chrIV:512303-514561(+)	752	chromosome	protein_coding_gene	FALSE	1	1530.79	0.91659	1.091	-0.125651	0.125651	0.570497	0.867278	95.6	104.4	75.5	68.5	106.4	70.8	99.1	82.4	64.4	90.9	68.3	273.8	0.0001542	0.00549	1.49	100
[K].TVVDATLKPAKR.[A]	1xGG [K]; 1xTMT6plex [K]; 1xTMT6plex [N-Term]	1	11	TGGT1_306190-t26_1-p1	TGGT1_306190-t26_1-p1 [322-333]	Toxoplasma_gondii_GT1	TGGT1_306190	TGGT1_306190-t26_1	hypothetical protein	TGGT1_chrIX:5600255-5603264(+)	469	chromosome	protein_coding_gene	FALSE	1	1871.15	0.91659	1.091	-0.125651	0.125651	0.587487	0.872819	95.6	104.4	67.8	60.9	70.7	178.4	140.9	77.7	36.2	77.2	44.3	246	0.0001542	0.0002073	3.39	100
[K].VKIAADVAASEFFLQDDKVYDLDFK.[T]	1xGG [K2]; 2xTMT6plex [K18; K25]; 1xTMT6plex [N-Term]	1	1	TGGT1_268850-t26_1-p1	TGGT1_268850-t26_1-p1 [278-302]	Toxoplasma_gondii_GT1	TGGT1_268850	TGGT1_268850-t26_1	enolase 2	TGGT1_chrVIII:6248823-6250901(-)	475	chromosome	protein_coding_gene	FALSE	2	3648.98	0.91659	1.091	-0.125651	0.125651	0.335541	0.743992	95.7	104.3	89.5	70.8	119.6	97.2	90.3	137.3	83.4	91.9	98.5	121.4	0.0001542	1.965e-08	4.74	100
[K].VVAIASTPQQFKIPTWFLNR.[Q]	1xGG [K12]; 1xTMT6plex [N-Term]	1	1	TGGT1_225080-t26_1-p1	TGGT1_225080-t26_1-p1 [69-88]	Toxoplasma_gondii_GT1	TGGT1_225080	TGGT1_225080-t26_1	ribosomal protein RPS18	TGGT1_chrX:2450681-2451929(+)	156	chromosome	protein_coding_gene	FALSE	1	2659.49	0.91659	1.091	-0.125651	0.125651	0.519137	0.847398	95.7	104.3	94	74	106.2	91.3	113.8	107.6	91.5	81.5	102.5	137.4	0.0001542	1.144e-06	3.46	100
[K].SQIYDVFKK.[L]	1xGG [K8]; 1xTMT6plex [K9]; 1xTMT6plex [N-Term]	1	7	TGGT1_250770-t26_1-p1	TGGT1_250770-t26_1-p1 [200-208]	Toxoplasma_gondii_GT1	TGGT1_250770	TGGT1_250770-t26_1	putative eukaryotic initiation factor-4A	TGGT1_chrXII:5123731-5125767(-)	412	chromosome	protein_coding_gene	FALSE	1	1699.98	0.915751	1.092	-0.126973	0.126973	0.135097	0.568516	95.6	104.4	89.1	87.6	91.1	82.7	86.2	121	85.5	95.7	94.3	166.7	0.0001542	0.0004002	2.46	100
[R].KGEFETGFEK.[G]	1xGG [K1]; 1xTMT6plex [K10]; 1xTMT6plex [N-Term]	1	1	TGGT1_320570-t26_1-p1	TGGT1_320570-t26_1-p1 [262-271]	Toxoplasma_gondii_GT1	TGGT1_320570	TGGT1_320570-t26_1	putative elongation factor Tu	TGGT1_chrIV:197431-203338(+)	586	chromosome	protein_coding_gene	FALSE	1	1743.93	0.915751	1.092	-0.126973	0.126973	0.137634	0.571695	95.6	104.4	92.4	94.2	96.5	83.7	84.7	117.9	94.9	86.2	100.9	148.6	0.0001542	0.003301	2.11	100
[K].TPVDQALKPNSAAEK.[A]	1xGG [K8]; 1xTMT6plex [K15]; 1xTMT6plex [N-Term]	1	1	TGGT1_268950-t26_1-p1	TGGT1_268950-t26_1-p1 [347-361]	Toxoplasma_gondii_GT1	TGGT1_268950	TGGT1_268950-t26_1	hypothetical protein	TGGT1_chrVIII:6183799-6188591(-)	543	chromosome	protein_coding_gene	FALSE	0	2141.2	0.914077	1.094	-0.129613	0.129613	0.39967	0.781135	95.5	104.5	98.6	66.1	88	84	82.6	92	67.6	121.7	68.4	230.9	0.0004453	0.01044	1.81	100
[R].VVGSASLAAAALKEGEER.[N]	1xGG [K13]; 1xTMT6plex [N-Term]	1	2	TGGT1_262040-t26_1-p1	TGGT1_262040-t26_1-p1 [213-230]	Toxoplasma_gondii_GT1	TGGT1_262040	TGGT1_262040-t26_1	SAC3/GANP family protein	TGGT1_chrVIIb:1387326-1388856(+)	269	chromosome	protein_coding_gene	FALSE	1	2101.15	0.913242	1.095	-0.130931	0.130931	0.208247	0.666474	95.4	104.6	96.1	80.1	112.8	67.2	101.4	115.4	89.1	105.2	90.9	141.8	0.0001542	2.885e-09	4.29	100
[K].NPQSLKLIMAQPDVR.[V]	1xOxidation [M9]; 1xGG [K6]; 1xTMT6plex [N-Term]	1	1	TGGT1_252220-t26_1-p1	TGGT1_252220-t26_1-p1 [168-182]	Toxoplasma_gondii_GT1	TGGT1_252220	TGGT1_252220-t26_1	tetratricopeptide repeat domain containing protein	TGGT1_chrIII:391134-397188(+)	565	chromosome	protein_coding_gene	FALSE	1	2069.14	0.913242	1.095	-0.130931	0.130931	0.576982	0.870032	95.5	104.5	108.8	80.5	128.6	103.3	96	114.8	63.9	126	65.1	113.1	0.0004453	0.01073	2.22	100
[R].QVLLKK.[Q]	1xGG [K5]; 1xTMT6plex [K6]; 1xTMT6plex [N-Term]	1	4	TGGT1_207440-t26_1-p1	TGGT1_207440-t26_1-p1 [302-307]	Toxoplasma_gondii_GT1	TGGT1_207440	TGGT1_207440-t26_1	ribosomal protein RPS4	TGGT1_chrIb:77395-80548(-)	312	chromosome	protein_coding_gene	FALSE	1	1300.87	0.913242	1.095	-0.130931	0.130931	0.313197	0.731119	95.5	104.5	110.7	100	86.5	88.4	70.4	163.2	91.3	96.7	112.3	80.5	0.0008275	0.04263	2.01	100
[K].TVTYKQR.[K]	1xGG [K5]; 1xTMT6plex [N-Term]	1	1	TGGT1_290290-t26_1-p1	TGGT1_290290-t26_1-p1 [940-946]	Toxoplasma_gondii_GT1	TGGT1_290290	TGGT1_290290-t26_1	ubiquitin-activating enzyme E1 family protein	TGGT1_chrIX:3489378-3499339(+)	1092	chromosome	protein_coding_gene	FALSE	1	1238.71	0.912409	1.096	-0.132248	0.132248	0.574258	0.869631	95.4	104.6	79.7	90.3	111	98.9	88.5	109.2	68.7	90.5	99	164.2	0.0003068	0.009409	2.13	100
[R].TIEHPVPKEAMGNPK.[L]	1xGG [K8]; 1xTMT6plex [K15]; 1xTMT6plex [N-Term]	1	3	TGGT1_231630-t26_1-p1	TGGT1_231630-t26_1-p1 [284-298]	Toxoplasma_gondii_GT1	TGGT1_231630	TGGT1_231630-t26_1	alveolin domain containing intermediate filament IMC4	TGGT1_chrVIII:1508307-1510463(-)	452	chromosome	protein_coding_gene	FALSE	1	2220.22	0.911577	1.097	-0.133564	0.133564	0.439039	0.799235	95.4	104.6	95.3	72.4	49.9	118.7	87.3	95.7	74	103.4	62.7	240.5	0.0001542	0.0003173	2.06	100
[K].SNKSTPDPFEK.[R]	1xGG [K3]; 1xTMT6plex [K11]; 1xTMT6plex [N-Term]	1	1	TGGT1_311480-t26_1-p1	TGGT1_311480-t26_1-p1 [215-225]	Toxoplasma_gondii_GT1	TGGT1_311480	TGGT1_311480-t26_1	hypothetical protein	TGGT1_chrXI:2071805-2077652(-)	386	chromosome	protein_coding_gene	FALSE	1	1821.97	0.911577	1.097	-0.133564	0.133564	0.486714	0.83592	95.4	104.6	96.3	58.9	102.8	71.3	108.3	105.6	70.8	115.1	61.7	209.2	0.004722	0.163	1.46	100
[R].QADEAKFR.[K]	1xGG [K6]; 1xTMT6plex [N-Term]	1	3	TGGT1_241820-t26_1-p1	TGGT1_241820-t26_1-p1 [274-281]	Toxoplasma_gondii_GT1	TGGT1_241820	TGGT1_241820-t26_1	putative membrane protein	TGGT1_chrVI:1664658-1665533(+)	291	chromosome	protein_coding_gene	FALSE	1	1307.69	0.910747	1.098	-0.134878	0.134878	0.656347	0.892198	95.3	104.7	111.2	84.4	97	95.6	81.8	131.6	69.9	105	71.8	151.8	0.0001542	0.002997	2.46	100
[R].AASAKPAAAAAPAK.[K]	1xGG [K5]; 1xTMT6plex [K14]; 1xTMT6plex [N-Term]	1	2	TGGT1_315570-t26_1-p1	TGGT1_315570-t26_1-p1 [41-54]	Toxoplasma_gondii_GT1	TGGT1_315570	TGGT1_315570-t26_1	hypothetical protein	TGGT1_chrXI:4757280-4758139(+)	91	chromosome	protein_coding_gene	FALSE	0	1768.05	0.909918	1.099	-0.136191	0.136191	0.640501	0.888446	95.3	104.7	90.7	95.1	126.6	79.9	85.8	99.7	68.4	109.8	97.1	146.9	0.0001542	0.0002799	2.28	100
[R].AYVAKDFAK.[H]	1xGG [K5]; 1xTMT6plex [K9]; 1xTMT6plex [N-Term]	1	1	TGGT1_235150-t26_1-p1	TGGT1_235150-t26_1-p1 [320-328]	Toxoplasma_gondii_GT1	TGGT1_235150	TGGT1_235150-t26_1	transporter, major facilitator family protein	TGGT1_chrX:4537454-4539145(+)	563	chromosome	protein_coding_gene	FALSE	1	1584.91	0.909918	1.099	-0.136191	0.136191	0.219679	0.674046	95.3	104.7	92.1	82.8	73.9	81.9	82.2	102.9	90.4	86.4	82.2	225.1	0.0001542	0.005872	2.05	100
[R].GDIEELAKR.[G]	1xGG [K8]; 1xTMT6plex [N-Term]	1	1	TGGT1_253730-t26_1-p1	TGGT1_253730-t26_1-p1 [1028-1036]	Toxoplasma_gondii_GT1	TGGT1_253730	TGGT1_253730-t26_1	importin-beta N-terminal domain-containing protein	TGGT1_chrIII:1105477-1115300(-)	1049	chromosome	protein_coding_gene	FALSE	1	1373.76	0.909091	1.1	-0.137504	0.137504	0.577438	0.870032	95.2	104.8	108.9	95.1	92.4	78.6	81	101.7	67.6	118	72	184.8	0.0009501	0.05273	2.04	100
[K].DADKNLSVVCDICK.[Q]	2xCarbamidomethyl [C10; C13]; 1xGG [K4]; 1xTMT6plex [K14]; 1xTMT6plex [N-Term]	1	1	TGGT1_284630-t26_1-p1	TGGT1_284630-t26_1-p1 [29-42]	Toxoplasma_gondii_GT1	TGGT1_284630	TGGT1_284630-t26_1	hypothetical protein	TGGT1_chrV:2499413-2499643(-)	76	chromosome	protein_coding_gene	FALSE	1	2209.14	0.909091	1.1	-0.137504	0.137504	0.370008	0.761759	95.2	104.8	92	123.1	84.1	74.5	64.7	92.5	102.7	73.2	87.4	205.9	0.0001542	0.001188	2.2	100
[R].VSEQEETLGGDALQKR.[L]	1xGG [K15]; 1xTMT6plex [N-Term]	1	1	TGGT1_234610-t26_1-p1	TGGT1_234610-t26_1-p1 [247-262]	Toxoplasma_gondii_GT1	TGGT1_234610	TGGT1_234610-t26_1	WD-40 repeat protein	TGGT1_chrX:4387954-4395568(+)	702	chromosome	protein_coding_gene	FALSE	1	2103.09	0.908265	1.101	-0.138814	0.138814	0.735875	0.919231	95.2	104.8	76.7	73.1	95.7	84	114.2	99.3	57.7	92.6	64.4	242.1	0.0001542	3.124e-06	3.06	100
[K].LQAIQKK.[K]	1xGG [K6]; 1xTMT6plex [K7]; 1xTMT6plex [N-Term]	1	1	TGGT1_268590-t26_1-p1	TGGT1_268590-t26_1-p1 [549-555]	Toxoplasma_gondii_GT1	TGGT1_268590	TGGT1_268590-t26_1	rhomboid protease ROM4	TGGT1_chrVIII:6404350-6409050(-)	665	chromosome	protein_coding_gene	FALSE	1	1400.9	0.908265	1.101	-0.138814	0.138814	0.830934	0.952611	95.2	104.8	85	85	81.7	109.6	102.9	93.7	59	108.2	70	204.8	0.002589	0.1172	1.26	100
[R].AVARVEELKK.[Q]	1xGG [K9]; 1xTMT6plex [K10]; 1xTMT6plex [N-Term]	1	2	TGGT1_314410-t26_1-p1	TGGT1_314410-t26_1-p1 [1877-1886]	Toxoplasma_gondii_GT1	TGGT1_314410	TGGT1_314410-t26_1	putative aquarius	TGGT1_chrXI:4032614-4045800(+)	2247	chromosome	protein_coding_gene	FALSE	2	1715.06	0.908265	1.101	-0.138814	0.138814	0.306235	0.7285	95.2	104.8	68.1	123	88.7	74.8	98.4	168.9	103.3	96	97.6	81.1	0.0004453	0.0118	2	100
[K].AAKDAEEK.[K]	1xGG [K3]; 1xTMT6plex [K8]; 1xTMT6plex [N-Term]	1	1	TGGT1_248460-t26_1-p1	TGGT1_248460-t26_1-p1 [190-197]	Toxoplasma_gondii_GT1	TGGT1_248460	TGGT1_248460-t26_1	putative ubiquitin	TGGT1_chrXII:3803366-3805470(+)	216	chromosome	protein_coding_gene	FALSE	1	1433.8	0.908265	1.101	-0.138814	0.138814	0.444109	0.802121	95.2	104.8	84.6	77.2	84.3	103.2	92.6	93.1	71	109.9	79.2	205	0.002341	0.1112	1.68	100
[R].LKATAQGDGDDQR.[L]	1xGG [K2]; 1xTMT6plex [N-Term]	1	1	TGGT1_237290-t26_1-p1	TGGT1_237290-t26_1-p1 [1688-1700]	Toxoplasma_gondii_GT1	TGGT1_237290	TGGT1_237290-t26_1	hypothetical protein	TGGT1_chrX:5723084-5730391(-)	2085	chromosome	protein_coding_gene	FALSE	1	1717.87	0.908265	1.101	-0.138814	0.138814	0.579877	0.870032	95.2	104.8	104.9	71.9	69.4	91.5	98.7	100.7	54.7	106.5	74.6	227.1	0.0001542	0.0002126	1.92	100
[R].EREKLAESHSMLDAILSQGR.[S]	1xGG [K4]; 1xTMT6plex [N-Term]	1	2	TGGT1_223620-t26_1-p1	TGGT1_223620-t26_1-p1 [159-178]	Toxoplasma_gondii_GT1	TGGT1_223620	TGGT1_223620-t26_1	putative SNARE protein	TGGT1_chrX:3597062-3597856(+)	264	chromosome	protein_coding_gene	FALSE	2	2613.36	0.907441	1.102	-0.140124	0.140124	0.442954	0.800961	95.2	104.8	89.2	74.8	101.8	91.6	80.1	110.1	70	98.2	73.8	210.4	0.0001542	3.766e-07	4.35	100
[R].INKELNDLSK.[D]	1xGG [K3]; 1xTMT6plex [K10]; 1xTMT6plex [N-Term]	1	1	TGGT1_319870-t26_1-p1	TGGT1_319870-t26_1-p1 [170-179]	Toxoplasma_gondii_GT1	TGGT1_319870	TGGT1_319870-t26_1	ubiquitin-conjugating enzyme subfamily protein	TGGT1_chrIV:656858-661140(-)	311	chromosome	protein_coding_gene	FALSE	1	1746.02	0.906618	1.103	-0.141433	0.141433	0.440729	0.799235	95.1	104.9	82.4	69.3	108.1	76.9	86.2	90.8	61.9	101.5	81.7	241.3	0.0004453	0.01283	1.92	100
[K].AGQEEEGSGKVSK.[H]	1xGG [K10]; 1xTMT6plex [K13]; 1xTMT6plex [N-Term]	1	2	TGGT1_245460-t26_1-p1	TGGT1_245460-t26_1-p1 [126-138]	Toxoplasma_gondii_GT1	TGGT1_245460	TGGT1_245460-t26_1	ribosomal protein RPS8	TGGT1_chrXII:2220293-2224095(-)	205	chromosome	protein_coding_gene	FALSE	1	1878	0.905797	1.104	-0.14274	0.14274	0.352862	0.752156	95	105	139.4	91.5	102.1	63.9	65.4	142.7	88.3	84.4	101	121.4	0.0001542	4.688e-06	2.9	100
[K].AQDSAVNKGAANTPPR.[V]	1xGG [K8]; 1xTMT6plex [N-Term]	1	13	TGGT1_257530-t26_1-p1	TGGT1_257530-t26_1-p1 [53-68]	Toxoplasma_gondii_GT1	TGGT1_257530	TGGT1_257530-t26_1	transporter, major facilitator family protein	TGGT1_chrVIIb:3924727-3926365(-)	504	chromosome	protein_coding_gene	FALSE	1	1940.01	0.905797	1.104	-0.14274	0.14274	0.865457	0.96227	95.1	104.9	52.3	63.2	57.6	157.2	192.3	79.2	53.9	69.7	68.3	206.4	0.0001542	8.134e-08	2.96	100
[R].KYTPITGDEVK.[G]	1xGG [K1]; 1xTMT6plex [K11]; 1xTMT6plex [N-Term]	1	1	TGGT1_262910-t26_1-p1	TGGT1_262910-t26_1-p1 [138-148]	Toxoplasma_gondii_GT1	TGGT1_262910	TGGT1_262910-t26_1	putative NADH-cytochrome b5 reductase 1	TGGT1_chrVIIb:908592-911184(-)	339	chromosome	protein_coding_gene	FALSE	1	1823.03	0.905797	1.104	-0.14274	0.14274	0.383447	0.772587	95.1	104.9	90.2	65.1	82.9	88.9	93.2	98.1	69.1	109.6	70.4	232.5	0.0001542	0.008052	1.63	100
[K].TEFIEGIITKR.[A]	1xGG [K10]; 1xTMT6plex [N-Term]	1	2	TGGT1_288650-t26_1-p1	TGGT1_288650-t26_1-p1 [348-358]	Toxoplasma_gondii_GT1	TGGT1_288650	TGGT1_288650-t26_1	dense granule protein GRA12	TGGT1_chrIX:2467879-2469672(-)	436	chromosome	protein_coding_gene	FALSE	1	1649.94	0.904977	1.105	-0.144046	0.144046	0.248597	0.699387	95	105	99.6	95.4	101.1	77.9	82.1	105.5	82.7	109.8	89.9	156.1	0.0001542	3.245e-05	3.54	100
[K].QIAKFVVGLGEK.[V]	1xGG [K4]; 1xTMT6plex [K12]; 1xTMT6plex [N-Term]	1	1	TGGT1_277500-t26_1-p1	TGGT1_277500-t26_1-p1 [157-168]	Toxoplasma_gondii_GT1	TGGT1_277500	TGGT1_277500-t26_1	putative 26S proteasome regulatory subunit 7	TGGT1_chrXII:6576106-6581002(+)	476	chromosome	protein_coding_gene	FALSE	1	1861.13	0.904977	1.105	-0.144046	0.144046	0.19407	0.651102	95	105	107.4	91.7	93.3	97.6	82.9	127.4	89.6	110.4	96.7	103.1	0.0001542	0.0001371	2.8	100
[K].SKLAEVGK.[M]	1xGG [K2]; 1xTMT6plex [K8]; 1xTMT6plex [N-Term]	1	1	TGGT1_210408-t26_1-p1	TGGT1_210408-t26_1-p1 [47-54]	Toxoplasma_gondii_GT1	TGGT1_210408	TGGT1_210408-t26_1	HMG (high mobility group) box domain-containing protein	TGGT1_chrIX:4609915-4610199(+)	94	chromosome	protein_coding_gene	FALSE	1	1403.86	0.904977	1.105	-0.144046	0.144046	0.340578	0.746292	95	105	105.6	75.9	87	104.8	87.2	143.6	78.5	96.3	87.8	133.4	0.0001542	0.007049	2.47	100
[K].EGIDVKQIR.[L]	1xGG [K6]; 1xTMT6plex [N-Term]	1	7	TGGT1_254600-t26_1-p1	TGGT1_254600-t26_1-p1 [34-42]	Toxoplasma_gondii_GT1	TGGT1_254600	TGGT1_254600-t26_1	ubiquitin family protein	TGGT1_chrIII:1833925-1834158(+)	77	chromosome	protein_coding_gene	FALSE	1	1400.81	0.904977	1.105	-0.144046	0.144046	0.848857	0.957955	95	105	94	108	112.2	90.3	87.1	132.1	74.2	92.2	106.1	103.9	0.0001542	0.0009559	2.96	100
[K].LNEDGKTVR.[A]	1xGG [K6]; 1xTMT6plex [N-Term]	1	2	TGGT1_270510-t26_1-p1	TGGT1_270510-t26_1-p1 [580-588]	Toxoplasma_gondii_GT1	TGGT1_270510	TGGT1_270510-t26_1	asparaginyl-tRNA synthetase (NOB+tRNA synthase)	TGGT1_chrVIII:5218409-5221722(+)	676	chromosome	protein_coding_gene	FALSE	1	1374.75	0.904977	1.105	-0.144046	0.144046	0.267846	0.708046	95	105	91.5	67.9	106.8	76.2	89.6	99	76	103.5	89.4	200	0.0001542	0.0008428	2.85	100
[R].LVLPGELAKHAVSEGTK.[A]	1xGG [K9]; 1xTMT6plex [N-Term]	2	1	TGGT1_305160-t26_1-p1	TGGT1_305160-t26_1-p1 [92-108]	Toxoplasma_gondii_GT1	TGGT1_305160	TGGT1_305160-t26_1	histone H2Ba	TGGT1_chrIX:5039074-5039424(+)	116	chromosome	protein_coding_gene	FALSE	1	2092.2	0.904159	1.106	-0.145351	0.145351	0.685015	0.903931	95	105	96	103.3	83.4	68.6	132.6	106.1	76	108.5	84.1	141.3	0.0001542	0.0001709	3.18	100
[R].AGAASLDAFESQKSGALDAESLQER.[L]	1xGG [K13]; 1xTMT6plex [N-Term]	1	1	TGGT1_247330-t26_1-p1	TGGT1_247330-t26_1-p1 [1519-1543]	Toxoplasma_gondii_GT1	TGGT1_247330	TGGT1_247330-t26_1	hypothetical protein	TGGT1_chrXII:3187009-3202779(-)	1940	chromosome	protein_coding_gene	FALSE	1	2894.43	0.904159	1.106	-0.145351	0.145351	0.561602	0.863179	95	105	73.3	87.6	132.7	54.5	116.9	115	66.6	96.9	84.1	172.5	0.0001542	2.052e-08	4.68	100
[R].IAEKNGVASPFR.[W]	1xGG [K4]; 1xTMT6plex [N-Term]	1	1	TGGT1_207390-t26_1-p1	TGGT1_207390-t26_1-p1 [491-502]	Toxoplasma_gondii_GT1	TGGT1_207390	TGGT1_207390-t26_1	putative coatomer protein complex, gamma sub-unit	TGGT1_chrIb:35486-42587(-)	517	chromosome	protein_coding_gene	FALSE	1	1631.91	0.903342	1.107	-0.146655	0.146655	0.873146	0.964975	94.9	105.1	81.1	73.8	121.3	72.3	102.9	89.8	53.7	90.9	62.3	252	0.0006935	0.0391	1.29	100
[K].ATGKHK.[N]	1xGG [K4]; 1xTMT6plex [K6]; 1xTMT6plex [N-Term]	1	1	TGGT1_321500-t26_1-p1	TGGT1_321500-t26_1-p1 [73-78]	Toxoplasma_gondii_GT1	TGGT1_321500	TGGT1_321500-t26_1	RNA recognition motif-containing protein	TGGT1_chrIb:1771014-1773404(+)	475	chromosome	protein_coding_gene	FALSE	1	1213.74	0.903342	1.107	-0.146655	0.146655	0.522188	0.847668	94.9	105.1	107.2	68.1	119.2	92.8	88.4	137.3	76.2	118.3	89.8	102.7	0.0009501	0.04529	2.73	100
[R].DLPSKTR.[V]	1xGG [K5]; 1xTMT6plex [N-Term]	1	2	TGGT1_231440-t26_1-p1	TGGT1_231440-t26_1-p1 [83-89]	Toxoplasma_gondii_GT1	TGGT1_231440	TGGT1_231440-t26_1	LsmAD domain-containing protein	TGGT1_chrVIII:1418874-1426956(-)	1524	chromosome	protein_coding_gene	FALSE	1	1159.66	0.903342	1.107	-0.146655	0.146655	0.617495	0.883922	94.9	105.1	110	84	88.6	88.1	87.8	97.6	65.7	130.4	71.7	176.1	0.0006935	0.02158	2.14	100
[R].EVLGDKGR.[R]	1xGG [K6]; 1xTMT6plex [N-Term]	1	1	TGGT1_232300-t26_1-p1	TGGT1_232300-t26_1-p1 [79-86]	Toxoplasma_gondii_GT1	TGGT1_232300	TGGT1_232300-t26_1	ribosomal protein RPS3	TGGT1_chrVIII:1993673-1994649(-)	255	chromosome	protein_coding_gene	FALSE	1	1216.68	0.903342	1.107	-0.146655	0.146655	0.853184	0.958366	94.9	105.1	98.7	103.6	112.4	83.2	74.9	111.8	59.2	109.2	68	179.1	0.0001542	0.003645	2.21	100
[K].SLALMGCGCGPEKEGK.[V]	2xCarbamidomethyl [C7; C9]; 1xOxidation [M5]; 1xGG [K13]; 1xTMT6plex [K16]; 1xTMT6plex [N-Term]	1	3	TGGT1_290290-t26_1-p1	TGGT1_290290-t26_1-p1 [485-500]	Toxoplasma_gondii_GT1	TGGT1_290290	TGGT1_290290-t26_1	ubiquitin-activating enzyme E1 family protein	TGGT1_chrIX:3489378-3499339(+)	1092	chromosome	protein_coding_gene	FALSE	1	2282.13	0.902527	1.108	-0.147958	0.147958	0.692128	0.906856	94.9	105.1	103.4	80.5	142	70.6	89.4	139.9	99.1	105.9	95.9	73.3	0.0001542	0.0003194	1.65	100
[K].CYKDTVAR.[M]	1xCarbamidomethyl [C1]; 1xGG [K3]; 1xTMT6plex [N-Term]	1	1	TGGT1_268980-t26_1-p1	TGGT1_268980-t26_1-p1 [41-48]	Toxoplasma_gondii_GT1	TGGT1_268980	TGGT1_268980-t26_1	hypothetical protein	TGGT1_chrVIII:6168360-6169294(-)	185	chromosome	protein_coding_gene	FALSE	1	1355.69	0.902527	1.108	-0.147958	0.147958	0.462734	0.819688	94.9	105.1	85.5	93.2	135.3	72.3	86.1	112.1	81.5	92	95.4	146.6	0.0004453	0.01122	2.06	100
[R].GFTLEELKSVGLSPR.[V]	1xGG [K8]; 1xTMT6plex [N-Term]	1	1	TGGT1_263050-t26_1-p1	TGGT1_263050-t26_1-p1 [216-230]	Toxoplasma_gondii_GT1	TGGT1_263050	TGGT1_263050-t26_1	ribosomal protein RPL13	TGGT1_chrVIIb:826699-830544(-)	355	chromosome	protein_coding_gene	FALSE	1	1976.1	0.902527	1.108	-0.147958	0.147958	0.0748953	0.49289	94.9	105.1	94.3	89.6	101.8	74.6	92.4	133.1	124.1	93.1	94.8	102.3	0.0001542	1.301e-06	4.11	100
[R].LQNASKVTQR.[E]	1xGG [K6]; 1xTMT6plex [N-Term]	1	1	TGGT1_211240-t26_1-p1	TGGT1_211240-t26_1-p1 [51-60]	Toxoplasma_gondii_GT1	TGGT1_211240	TGGT1_211240-t26_1	putative peptidyl-tRNA hydrolase	TGGT1_chrIV:1827895-1830938(+)	195	chromosome	protein_coding_gene	FALSE	1	1487.85	0.901713	1.109	-0.149259	0.149259	0.317059	0.733709	94.8	105.2	91.9	67	87.1	81.4	105.8	108.2	67.1	95.5	96.6	199.4	0.0001542	0.002907	1.63	100
[R].SIPLKQGPVFR.[R]	1xGG [K5]; 1xTMT6plex [N-Term]	1	1	TGGT1_258410-t26_1-p1	TGGT1_258410-t26_1-p1 [101-111]	Toxoplasma_gondii_GT1	TGGT1_258410	TGGT1_258410-t26_1	photosensitized INA-labeled protein PHIL1	TGGT1_chrVIIb:3400417-3400914(+)	165	chromosome	protein_coding_gene	FALSE	1	1584.94	0.901713	1.109	-0.149259	0.149259	0.246226	0.696715	94.8	105.2	107.4	66.2	93.3	87.3	68.8	96.8	71.5	117.9	87.3	203.4	0.0001542	0.0001391	2.47	100
[R].KSLEGIASTAR.[E]	1xGG [K1]; 1xTMT6plex [N-Term]	1	1	TGGT1_321420-t26_1-p1	TGGT1_321420-t26_1-p1 [412-422]	Toxoplasma_gondii_GT1	TGGT1_321420	TGGT1_321420-t26_1	kelch repeat-containing protein	TGGT1_chrIb:1828940-1830604(+)	554	chromosome	protein_coding_gene	FALSE	1	1475.84	0.900901	1.11	-0.15056	0.15056	0.396899	0.781135	94.8	105.2	93	93.7	87.3	84.9	79.5	96.9	70.3	120.2	76.7	197.6	0.0006935	0.01868	1.37	100
[K].TPWGEVKPVEAIR.[L]	1xGG [K7]; 1xTMT6plex [N-Term]	2	2	TGGT1_279100-t26_1-p1	TGGT1_279100-t26_1-p1 [357-369]	Toxoplasma_gondii_GT1	TGGT1_279100	TGGT1_279100-t26_1	hypothetical protein	AAQM03000427:32-1883(+)	435	contig	protein_coding_gene	FALSE	0	1825.02	0.900901	1.11	-0.15056	0.15056	0.075399	0.49289	94.8	105.2	86.4	92.1	94.1	61.6	92.6	119	93.4	102.2	92	166.5	0.0001542	0.0006753	2.67	100
[R].YTKTQTR.[S]	1xGG [K3]; 1xTMT6plex [N-Term]	1	1	TGGT1_230980-t26_1-p1	TGGT1_230980-t26_1-p1 [1398-1404]	Toxoplasma_gondii_GT1	TGGT1_230980	TGGT1_230980-t26_1	myosin I	TGGT1_chrVIII:1151501-1167169(-)	1821	chromosome	protein_coding_gene	FALSE	1	1240.68	0.900901	1.11	-0.15056	0.15056	0.207596	0.666474	94.8	105.2	106.4	80.1	64.4	85	61	121.3	72	88.9	82.5	238.4	0.004476	0.1564	1.39	100
[K].AKDDADAEK.[R]	1xGG [K2]; 1xTMT6plex [K9]; 1xTMT6plex [N-Term]	1	2	TGGT1_240810-t26_1-p1	TGGT1_240810-t26_1-p1 [524-532]	Toxoplasma_gondii_GT1	TGGT1_240810	TGGT1_240810-t26_1	hypothetical protein	TGGT1_chrVI:1428984-1430684(+)	566	chromosome	protein_coding_gene	FALSE	1	1534.81	0.900901	1.11	-0.15056	0.15056	0.195269	0.651632	94.8	105.2	86.8	97.8	99.4	76	94.4	108.6	104.8	84.8	93.2	154.2	0.0001542	0.002021	2.27	100
[K].TVAVVLPTCQKVCPSAEGQR.[K]	2xCarbamidomethyl [C9; C13]; 1xGG [K11]; 1xTMT6plex [N-Term]	1	1	TGGT1_290670-t26_1-p1	TGGT1_290670-t26_1-p1 [376-395]	Toxoplasma_gondii_GT1	TGGT1_290670	TGGT1_290670-t26_1	leucyl aminopeptidase LAP	TGGT1_chrIX:3637150-3642271(+)	781	chromosome	protein_coding_gene	FALSE	1	2543.33	0.90009	1.111	-0.151859	0.151859	0.0438488	0.400173	94.7	105.3	99.1	69.1	96.1	97.9	68.5	140.3	92.8	106.8	99	130.2	0.0001542	3.015e-08	4.75	100
[K].LTDIVKR.[V]	1xGG [K6]; 1xTMT6plex [N-Term]	1	3	TGGT1_285730-t26_1-p1	TGGT1_285730-t26_1-p1 [318-324]	Toxoplasma_gondii_GT1	TGGT1_285730	TGGT1_285730-t26_1	TBC domain containing protein	TGGT1_chrV:2115896-2124862(+)	443	chromosome	protein_coding_gene	FALSE	1	1187.73	0.90009	1.111	-0.151859	0.151859	0.282066	0.715295	94.7	105.3	119.1	105.9	98.3	62.3	79	109.2	86.3	123.9	94.7	121.3	0.0001542	0.007554	2.08	100
[K].GFGGQTKPIFR.[K]	1xGG [K7]; 1xTMT6plex [N-Term]	1	2	TGGT1_203630-t26_1-p1	TGGT1_203630-t26_1-p1 [49-59]	Toxoplasma_gondii_GT1	TGGT1_203630	TGGT1_203630-t26_1	ribosomal protein RPL44	TGGT1_chrVIIa:2292915-2293974(-)	105	chromosome	protein_coding_gene	FALSE	0	1550.86	0.90009	1.111	-0.151859	0.151859	0.433232	0.797239	94.8	105.2	106.1	85.9	104.8	89.9	77	100.1	99.8	79.6	90	166.8	0.0001542	0.0001681	3.64	100
[R].GQKIHLDEER.[T]	1xGG [K3]; 1xTMT6plex [N-Term]	1	1	TGGT1_289680-t26_1-p1	TGGT1_289680-t26_1-p1 [195-204]	Toxoplasma_gondii_GT1	TGGT1_289680	TGGT1_289680-t26_1	Ras-related protein Rab11	TGGT1_chrIX:3181746-3185073(-)	219	chromosome	protein_coding_gene	FALSE	1	1567.84	0.899281	1.112	-0.153157	0.153157	0.139954	0.574066	94.7	105.3	87.4	76.4	87.6	82.9	85.1	94.6	93.6	102.2	90.5	199.6	0.0001542	0.0003033	1.57	100
[R].WYEECLAVPVIKGEK.[S]	1xCarbamidomethyl [C5]; 1xGG [K12]; 1xTMT6plex [K15]; 1xTMT6plex [N-Term]	1	2	TGGT1_219850-t26_1-p1	TGGT1_219850-t26_1-p1 [514-528]	Toxoplasma_gondii_GT1	TGGT1_219850	TGGT1_219850-t26_1	prolyl-tRNA synthetase (ProRS)	TGGT1_chrXII:529404-538395(-)	830	chromosome	protein_coding_gene	FALSE	1	2393.29	0.899281	1.112	-0.153157	0.153157	0.358948	0.754395	94.7	105.3	91.5	95.7	112.1	78	92.6	125.1	76.2	97.2	103	128.7	0.0001542	4.653e-08	4	100
[K].IESNPEGTAWKGR.[C]	1xGG [K11]; 1xTMT6plex [N-Term]	1	2	TGGT1_213830-t26_1-p1	TGGT1_213830-t26_1-p1 [51-63]	Toxoplasma_gondii_GT1	TGGT1_213830	TGGT1_213830-t26_1	putative Ufm1-conjugating enzyme 1	TGGT1_chrV:1227129-1229532(-)	157	chromosome	protein_coding_gene	FALSE	1	1787.92	0.899281	1.112	-0.153157	0.153157	0.217816	0.674046	94.7	105.3	96.6	51.2	82.8	102.1	73.8	92.1	80	141.2	70.4	209.7	0.0001542	2.198e-05	2.21	100
[R].AITAEEQKFMAYATLR.[K]	1xOxidation [M10]; 1xGG [K8]; 1xTMT6plex [N-Term]	1	1	TGGT1_263050-t26_1-p1	TGGT1_263050-t26_1-p1 [315-330]	Toxoplasma_gondii_GT1	TGGT1_263050	TGGT1_263050-t26_1	ribosomal protein RPL13	TGGT1_chrVIIb:826699-830544(-)	355	chromosome	protein_coding_gene	FALSE	1	2202.14	0.899281	1.112	-0.153157	0.153157	0.439174	0.799235	94.7	105.3	84.8	85.4	115	89.2	101.1	129.6	89.2	99.2	81.8	124.8	0.0001542	9.248e-05	2.5	100
[R].SDIVLSGGDSGNSKIWR.[L]	1xGG [K14]; 1xTMT6plex [N-Term]	1	1	TGGT1_228400-t26_1-p1	TGGT1_228400-t26_1-p1 [435-451]	Toxoplasma_gondii_GT1	TGGT1_228400	TGGT1_228400-t26_1	WD domain, G-beta repeat-containing protein	TGGT1_chrX:240768-248903(-)	632	chromosome	protein_coding_gene	FALSE	1	2134.11	0.899281	1.112	-0.153157	0.153157	0.486917	0.83592	94.7	105.3	81.9	61.2	97.3	80.4	80.2	93.7	58.2	89.4	67.1	290.7	0.0001542	2.502e-05	2.42	100
[R].DCALEKGSCR.[S]	2xCarbamidomethyl [C2; C9]; 1xGG [K6]; 1xTMT6plex [N-Term]	1	1	TGGT1_288030-t26_1-p1	TGGT1_288030-t26_1-p1 [301-310]	Toxoplasma_gondii_GT1	TGGT1_288030	TGGT1_288030-t26_1	hypothetical protein	TGGT1_chrIX:2120186-2121400(+)	404	chromosome	protein_coding_gene	FALSE	1	1538.73	0.898473	1.113	-0.154454	0.154454	0.727485	0.91671	94.6	105.4	88.4	68	111.7	88.7	92.5	103.1	65	98.7	58.6	225.5	0.0001542	0.0004785	2.43	100
[K].ALKNHLD.[-]	1xGG [K3]; 1xTMT6plex [N-Term]	1	1	TGGT1_201390-t26_1-p1	TGGT1_201390-t26_1-p1 [102-108]	Toxoplasma_gondii_GT1	TGGT1_201390	TGGT1_201390-t26_1	hypothetical protein	TGGT1_chrVIIa:3811236-3811562(-)	108	chromosome	protein_coding_gene	FALSE	1	1153.65	0.898473	1.113	-0.154454	0.154454	0.23456	0.68481	94.7	105.3	99	98	72.7	92.7	90.8	119.9	80.7	103.1	89.5	153.4	0.002589	0.1216	1.19	100
[K].LLDQIKQLK.[H]	1xGG [K6]; 1xTMT6plex [K9]; 1xTMT6plex [N-Term]	1	1	TGGT1_232440-t26_1-p1	TGGT1_232440-t26_1-p1 [151-159]	Toxoplasma_gondii_GT1	TGGT1_232440	TGGT1_232440-t26_1	Brf1p family coiled coil protein	TGGT1_chrVIII:2091405-2096025(+)	468	chromosome	protein_coding_gene	FALSE	1	1671.06	0.897666	1.114	-0.155749	0.155749	0.290709	0.720993	94.6	105.4	97	89	72.3	94.5	82.3	111.8	83.9	99.1	75.3	194.9	0.0001542	0.006568	2.48	100
[R].LVQELEKK.[L]	1xGG [K7]; 1xTMT6plex [K8]; 1xTMT6plex [N-Term]	1	57	TGGT1_239100-t26_1-p1	TGGT1_239100-t26_1-p1 [83-90]	Toxoplasma_gondii_GT1	TGGT1_239100	TGGT1_239100-t26_1	ribosomal protein RPS7	TGGT1_chrVI:457170-458270(+)	196	chromosome	protein_coding_gene	FALSE	1	1558.96	0.897666	1.114	-0.155749	0.155749	0.96099	0.989429	94.6	105.4	98.7	128.1	88.8	98.9	85.2	110	70.2	110.3	90.2	119.5	0.0001542	2.832e-06	2.85	100
[R].VKVATK.[E]	1xGG [K2]; 1xTMT6plex [K6]; 1xTMT6plex [N-Term]	1	2	TGGT1_254900-t26_1-p1	TGGT1_254900-t26_1-p1 [178-183]	Toxoplasma_gondii_GT1	TGGT1_254900	TGGT1_254900-t26_1	putative proteasome subunit beta type 2	TGGT1_chrIII:1997522-1998441(+)	191	chromosome	protein_coding_gene	FALSE	1	1217.8	0.897666	1.114	-0.155749	0.155749	0.533294	0.852669	94.6	105.4	99.3	89.2	111.5	93.9	77.7	126.4	67.4	104.6	93.7	136.4	0.0001542	0.003428	2.23	100
[R].VADTQKCIR.[A]	1xCarbamidomethyl [C7]; 1xGG [K6]; 1xTMT6plex [N-Term]	1	1	TGGT1_219540-t26_1-p1	TGGT1_219540-t26_1-p1 [331-339]	Toxoplasma_gondii_GT1	TGGT1_219540	TGGT1_219540-t26_1	cytosolic tRNA-Ala synthetase	TGGT1_chrXII:800723-814444(-)	1280	chromosome	protein_coding_gene	FALSE	1	1433.77	0.896861	1.115	-0.157044	0.157044	0.162999	0.614537	94.5	105.5	98.9	92.6	92.6	68.7	69.5	103.3	70	134.8	95.1	174.5	0.0004453	0.01208	2.13	100
[R].ALCTGEKGEGK.[K]	1xCarbamidomethyl [C3]; 1xGG [K7]; 1xTMT6plex [N-Term]	1	1	TGGT1_283850-t26_1-p1	TGGT1_283850-t26_1-p1 [366-376]	Toxoplasma_gondii_GT1	TGGT1_283850	TGGT1_283850-t26_1	peptidyl-prolyl cis-trans isomerase	TGGT1_chrV:2748825-2756049(-)	503	chromosome	protein_coding_gene	FALSE	1	1492.76	0.896861	1.115	-0.157044	0.157044	0.252898	0.699387	94.5	105.5	84.4	83.2	77.8	79.3	108.1	131.1	73.6	92.9	87.4	182.1	0.0001542	0.004371	2.11	100
[K].QIESSKNASSTK.[K]	1xGG [K6]; 1xTMT6plex [K12]; 1xTMT6plex [N-Term]	1	1	TGGT1_309990-t26_1-p1	TGGT1_309990-t26_1-p1 [169-180]	Toxoplasma_gondii_GT1	TGGT1_309990	TGGT1_309990-t26_1	hypothetical protein	TGGT1_chrXI:953142-954052(+)	190	chromosome	protein_coding_gene	FALSE	1	1852.02	0.896861	1.115	-0.157044	0.157044	0.824484	0.951171	94.6	105.4	92.7	167.9	98.7	68.6	83.3	98	105.1	46.3	136	103.4	0.0001542	0.0001466	3.22	100
[R].GMEPVEKLR.[I]	1xGG [K7]; 1xTMT6plex [N-Term]	1	2	TGGT1_271820-t26_1-p1	TGGT1_271820-t26_1-p1 [345-353]	Toxoplasma_gondii_GT1	TGGT1_271820	TGGT1_271820-t26_1	lipoyltransferase and lipoate-protein ligase subfamily protein	TGGT1_chrVIII:4339237-4344432(+)	476	chromosome	protein_coding_gene	FALSE	1	1401.77	0.896861	1.115	-0.157044	0.157044	0.360159	0.756431	94.6	105.4	80	80.2	121.9	78.5	75.2	89.1	65.1	165.1	83.6	161.3	0.0001542	0.003214	1.77	100
[R].DGDAVKQGSIESALQWRPK.[E]	1xGG [K6]; 1xTMT6plex [K19]; 1xTMT6plex [N-Term]	1	1	TGGT1_249580-t26_1-p1	TGGT1_249580-t26_1-p1 [383-401]	Toxoplasma_gondii_GT1	TGGT1_249580	TGGT1_249580-t26_1	hypothetical protein	TGGT1_chrXII:4596459-4598513(+)	684	chromosome	protein_coding_gene	FALSE	1	2657.44	0.896057	1.116	-0.158337	0.158337	0.25344	0.699387	94.5	105.5	77.7	83.1	92.7	74.7	99.3	118.3	75	86.8	92.7	199.7	0.0001542	0.0001966	2.75	100
[R].KLATEFDEEI.[-]	1xGG [K1]; 1xTMT6plex [N-Term]	1	3	TGGT1_241820-t26_1-p1	TGGT1_241820-t26_1-p1 [282-291]	Toxoplasma_gondii_GT1	TGGT1_241820	TGGT1_241820-t26_1	putative membrane protein	TGGT1_chrVI:1664658-1665533(+)	291	chromosome	protein_coding_gene	FALSE	1	1537.79	0.896057	1.116	-0.158337	0.158337	0.258892	0.703835	94.5	105.5	104.1	75.8	105.5	76.6	86.3	151.6	76.5	96.4	90	137.1	0.0004453	0.01276	1.66	100
[R].FFESKEGFR.[V]	1xGG [K5]; 1xTMT6plex [N-Term]	1	2	TGGT1_316340-t26_1-p1	TGGT1_316340-t26_1-p1 [106-114]	Toxoplasma_gondii_GT1	TGGT1_316340	TGGT1_316340-t26_1	hypothetical protein	TGGT1_chrXI:5191484-5192942(+)	243	chromosome	protein_coding_gene	FALSE	1	1489.76	0.896057	1.116	-0.158337	0.158337	0.302436	0.723853	94.5	105.5	81.6	87	111.7	78.1	80.9	99.9	86.4	91.1	85.8	197.5	0.0001542	0.003533	1.93	100
[R].VVKDYIR.[Q]	1xGG [K3]; 1xTMT6plex [N-Term]	1	3	TGGT1_246500-t26_1-p1	TGGT1_246500-t26_1-p1 [410-416]	Toxoplasma_gondii_GT1	TGGT1_246500	TGGT1_246500-t26_1	surp module domain-containing protein	TGGT1_chrXII:2735052-2739526(-)	658	chromosome	protein_coding_gene	FALSE	1	1235.73	0.895255	1.117	-0.159629	0.159629	0.957839	0.989409	94.5	105.5	90.8	123.8	97.9	82	86.3	101.4	52.7	108.6	65.9	190.6	0.002223	0.09871	1.05	100
[R].VGKHIVDIPSFMVR.[V]	1xGG [K3]; 1xTMT6plex [N-Term]	1	1	TGGT1_248480-t26_1-p1	TGGT1_248480-t26_1-p1 [136-149]	Toxoplasma_gondii_GT1	TGGT1_248480	TGGT1_248480-t26_1	ribosomal protein RPS9	TGGT1_chrXII:3816916-3818776(+)	188	chromosome	protein_coding_gene	FALSE	1	1941.09	0.895255	1.117	-0.159629	0.159629	0.702119	0.909198	94.5	105.5	86	92.1	118.3	66.5	120.1	102.9	115.2	136.6	95.3	66.8	0.0001542	3.04e-05	3.43	100
[K].KILANQETLQK.[L]	1xGG [K1]; 1xTMT6plex [K11]; 1xTMT6plex [N-Term]	1	4	TGGT1_306190-t26_1-p1	TGGT1_306190-t26_1-p1 [82-92]	Toxoplasma_gondii_GT1	TGGT1_306190	TGGT1_306190-t26_1	hypothetical protein	TGGT1_chrIX:5600255-5603264(+)	469	chromosome	protein_coding_gene	FALSE	1	1858.12	0.895255	1.117	-0.159629	0.159629	0.97887	0.995131	94.5	105.5	59.7	68.8	57.6	163.6	141.7	113.8	44.8	76.8	73.2	199.9	0.0001542	1.216e-05	4.05	100
[R].IMKAQALR.[D]	1xGG [K3]; 1xTMT6plex [N-Term]	1	3	TGGT1_288380-t26_1-p1	TGGT1_288380-t26_1-p1 [590-597]	Toxoplasma_gondii_GT1	TGGT1_288380	TGGT1_288380-t26_1	heat shock protein HSP90	TGGT1_chrIX:2294323-2298742(+)	708	chromosome	protein_coding_gene	FALSE	1	1273.76	0.894454	1.118	-0.16092	0.16092	0.491215	0.836069	94.4	105.6	100.8	87	103.3	88.9	92.7	141.6	70.8	112.2	99.1	103.7	0.0006935	0.02999	1.64	100
[K].TCGACGYPNAKK.[R]	2xCarbamidomethyl [C2; C5]; 1xGG [K11]; 1xTMT6plex [K12]; 1xTMT6plex [N-Term]	1	1	TGGT1_239330-t26_1-p1	TGGT1_239330-t26_1-p1 [36-47]	Toxoplasma_gondii_GT1	TGGT1_239330	TGGT1_239330-t26_1	ribosomal protein RPL37	TGGT1_chrVI:546044-548295(+)	98	chromosome	protein_coding_gene	FALSE	1	1898.96	0.894454	1.118	-0.16092	0.16092	0.148768	0.596025	94.4	105.6	91.3	84.4	91.8	64.1	76.2	124.9	86.1	94.4	79.7	207.1	0.0001542	0.0002438	2.65	100
[R].FVPSVQVVDLPLDLVYTVPEVKTR.[M]	1xGG [K22]; 1xTMT6plex [N-Term]	1	2	TGGT1_222220-t26_1-p1	TGGT1_222220-t26_1-p1 [105-128]	Toxoplasma_gondii_GT1	TGGT1_222220	TGGT1_222220-t26_1	alveolin domain containing intermediate filament IMC7	TGGT1_chrII:949239-952716(+)	429	chromosome	protein_coding_gene	FALSE	1	3056.72	0.894454	1.118	-0.16092	0.16092	0.434898	0.797952	94.5	105.5	91.1	95.5	123.1	84	91.5	109.7	113.6	88.7	102.2	100.6	0.0001542	4.656e-08	3.04	100
[K].ADDGKAPGMSR.[S]	1xGG [K5]; 1xTMT6plex [N-Term]	1	1	TGGT1_244440-t26_1-p1	TGGT1_244440-t26_1-p1 [17-27]	Toxoplasma_gondii_GT1	TGGT1_244440	TGGT1_244440-t26_1	nucleoside transporter protein	TGGT1_chrVI:3175201-3176902(-)	462	chromosome	protein_coding_gene	FALSE	1	1447.72	0.893655	1.119	-0.16221	0.16221	0.281837	0.715295	94.4	105.6	88.9	103.7	99.7	62.1	59.2	99.5	84.6	175.8	56.9	169.7	0.001728	0.07349	1.46	100
[R].ESFAGESSTLVMGDIKR.[Q]	1xGG [K16]; 1xTMT6plex [N-Term]	1	2	TGGT1_209800-t26_1-p1	TGGT1_209800-t26_1-p1 [317-333]	Toxoplasma_gondii_GT1	TGGT1_209800	TGGT1_209800-t26_1	formate/nitrite transporter protein	TGGT1_chrIb:1476667-1477905(+)	412	chromosome	protein_coding_gene	FALSE	1	2170.1	0.893655	1.119	-0.16221	0.16221	0.198813	0.654292	94.4	105.6	100.2	83.7	86.2	89.8	98.7	100.5	85.4	99.4	104.9	151.2	0.0001542	4.438e-08	3.11	100
[K].ATSAQKQVSNIESTPLGLVPR.[K]	1xGG [K6]; 1xTMT6plex [N-Term]	1	2	TGGT1_286590-t26_1-p1	TGGT1_286590-t26_1-p1 [249-269]	Toxoplasma_gondii_GT1	TGGT1_286590	TGGT1_286590-t26_1	microtubule associated protein SPM2	TGGT1_chrV:1625039-1626577(+)	357	chromosome	protein_coding_gene	FALSE	1	2539.4	0.892857	1.12	-0.163499	0.163499	0.25672	0.701597	94.3	105.7	93.1	94.3	98.5	81.1	81.7	105.6	76.8	104.4	95.4	169	0.0001542	3.784e-10	5.22	100
[R].MIELFPSSKQEMEFAAQGGDPR.[V]	1xGG [K9]; 1xTMT6plex [N-Term]	1	1	TGGT1_236540-t26_1-p1	TGGT1_236540-t26_1-p1 [478-499]	Toxoplasma_gondii_GT1	TGGT1_236540	TGGT1_236540-t26_1	RNA recognition motif-containing protein	TGGT1_chrX:5301444-5305442(+)	508	chromosome	protein_coding_gene	FALSE	1	2811.36	0.892857	1.12	-0.163499	0.163499	0.464552	0.820525	94.3	105.7	76.5	84.5	100.4	95.7	76.2	94.6	63.9	98.5	84.3	225.5	0.0001542	5.75e-07	3.79	100
[K].YVGKQEEIEVEVPQVK.[F]	1xGG [K4]; 1xTMT6plex [K16]; 1xTMT6plex [N-Term]	1	1	TGGT1_220270-t26_1-p1	TGGT1_220270-t26_1-p1 [221-236]	Toxoplasma_gondii_GT1	TGGT1_220270	TGGT1_220270-t26_1	alveolin domain containing intermediate filament IMC6	TGGT1_chrV:152699-154033(-)	444	chromosome	protein_coding_gene	FALSE	1	2446.36	0.892061	1.121	-0.164786	0.164786	0.176898	0.634598	94.3	105.7	81.6	67.5	72.9	91	97.4	119.3	79.4	86.4	91.5	212.8	0.0001542	1.248e-05	3.18	100
[R].ADTVYSKQLR.[Q]	1xGG [K7]; 1xTMT6plex [N-Term]	1	1	TGGT1_259630-t26_1-p1	TGGT1_259630-t26_1-p1 [144-153]	Toxoplasma_gondii_GT1	TGGT1_259630	TGGT1_259630-t26_1	hypothetical protein	TGGT1_chrVIIb:2722823-2724032(+)	160	chromosome	protein_coding_gene	FALSE	1	1523.84	0.892061	1.121	-0.164786	0.164786	0.537497	0.856141	94.3	105.7	93	71.9	101.4	91.8	90.9	106.5	68.9	102.9	72.4	200.3	0.0001542	0.0002735	2.63	100
[K].STSPGFFGKVR.[G]	1xGG [K9]; 1xTMT6plex [N-Term]	1	1	TGGT1_294220-t26_1-p1	TGGT1_294220-t26_1-p1 [171-181]	Toxoplasma_gondii_GT1	TGGT1_294220	TGGT1_294220-t26_1	hypothetical protein	TGGT1_chrIa:704114-705925(-)	603	chromosome	protein_coding_gene	FALSE	1	1525.83	0.892061	1.121	-0.164786	0.164786	0.782243	0.937661	94.3	105.7	89.3	89.3	111.3	89.7	90.1	100.5	62.1	117.4	72.8	177.6	0.0001542	0.0002636	2.66	100
[K].AASPAPAKAGDR.[G]	1xGG [K8]; 1xTMT6plex [N-Term]	1	2	TGGT1_268200-t26_1-p1	TGGT1_268200-t26_1-p1 [57-68]	Toxoplasma_gondii_GT1	TGGT1_268200	TGGT1_268200-t26_1	RNA recognition motif-containing protein	TGGT1_chrVIII:6648500-6651532(+)	648	chromosome	protein_coding_gene	FALSE	1	1454.79	0.892061	1.121	-0.164786	0.164786	0.897149	0.970736	94.3	105.7	84.4	101.5	126.9	81	94.6	113.4	67.8	106	77.2	147.3	0.0001542	8.9e-05	3.48	100
[R].KAFEALPVR.[Y]	1xGG [K1]; 1xTMT6plex [N-Term]	1	1	TGGT1_311090-t26_1-p1	TGGT1_311090-t26_1-p1 [246-254]	Toxoplasma_gondii_GT1	TGGT1_311090	TGGT1_311090-t26_1	ubiquitin carboxyl-terminal hydrolase	TGGT1_chrXI:1762909-1768167(+)	607	chromosome	protein_coding_gene	FALSE	1	1373.81	0.892061	1.121	-0.164786	0.164786	0.239279	0.689586	94.3	105.7	90.1	68	81.9	76.6	82.6	91.8	76.3	102	80.5	250.2	0.003982	0.1418	1.92	100
[K].VPVEVTKVAVK.[K]	1xGG [K7]; 1xTMT6plex [K11]; 1xTMT6plex [N-Term]	1	1	TGGT1_248700-t26_1-p1	TGGT1_248700-t26_1-p1 [56-66]	Toxoplasma_gondii_GT1	TGGT1_248700	TGGT1_248700-t26_1	alveolin domain containing intermediate filament IMC12	TGGT1_chrXII:4033434-4035280(+)	277	chromosome	protein_coding_gene	FALSE	1	1741.1	0.892061	1.121	-0.164786	0.164786	0.742069	0.923048	94.3	105.7	114.1	83.6	92.5	99.8	78.3	106.8	72.5	103.6	65.6	183.2	0.0001542	0.001246	2.23	100
[R].GFSKETAR.[N]	1xGG [K4]; 1xTMT6plex [N-Term]	1	1	TGGT1_247780-t26_1-p1	TGGT1_247780-t26_1-p1 [108-115]	Toxoplasma_gondii_GT1	TGGT1_247780	TGGT1_247780-t26_1	hypothetical protein	TGGT1_chrXII:3515889-3518645(-)	267	chromosome	protein_coding_gene	FALSE	1	1238.67	0.891266	1.122	-0.166073	0.166073	0.284823	0.719041	94.2	105.8	78.9	75.8	86.8	97.6	84.3	94.6	71.6	107	88.2	215.3	0.00186	0.07753	1.42	100
[K].IIEKSGYQALPWVR.[Y]	1xGG [K4]; 1xTMT6plex [N-Term]	1	1	TGGT1_289770-t26_1-p1	TGGT1_289770-t26_1-p1 [404-417]	Toxoplasma_gondii_GT1	TGGT1_289770	TGGT1_289770-t26_1	mu1 adaptin	TGGT1_chrIX:3244934-3246226(+)	430	chromosome	protein_coding_gene	FALSE	1	2003.13	0.890472	1.123	-0.167358	0.167358	0.136109	0.569433	94.2	105.8	97.3	87.9	92.9	89.3	92.6	104	94.8	109.4	89.9	141.8	0.0001542	8.995e-06	3.71	100
[R].CAAPPLDAKAK.[M]	1xCarbamidomethyl [C1]; 1xGG [K9]; 1xTMT6plex [K11]; 1xTMT6plex [N-Term]	1	2	TGGT1_295360-t26_1-p1	TGGT1_295360-t26_1-p1 [120-130]	Toxoplasma_gondii_GT1	TGGT1_295360	TGGT1_295360-t26_1	hypothetical protein	TGGT1_chrIa:1791407-1792949(+)	268	chromosome	protein_coding_gene	FALSE	1	1713.97	0.88968	1.124	-0.168642	0.168642	0.343209	0.746618	94.2	105.8	80.4	85.1	89.5	88	90.5	98.9	73.2	104.7	82.4	207.4	0.0001542	0.007706	1.65	100
[K].VSKDLLFLR.[K]	1xGG [K3]; 1xTMT6plex [N-Term]	1	2	TGGT1_262690-t26_1-p1	TGGT1_262690-t26_1-p1 [129-137]	Toxoplasma_gondii_GT1	TGGT1_262690	TGGT1_262690-t26_1	ribosomal protein RPL27	TGGT1_chrVIIb:1055303-1056255(+)	142	chromosome	protein_coding_gene	FALSE	1	1433.87	0.888889	1.125	-0.169925	0.169925	0.118044	0.556152	94.1	105.9	91.2	111.2	97.3	84.2	93.3	104.9	111.5	96	105.3	105	0.0001542	0.007839	2	100
[R].GEGILSVQKDR.[L]	1xGG [K9]; 1xTMT6plex [N-Term]	1	2	TGGT1_290290-t26_1-p1	TGGT1_290290-t26_1-p1 [681-691]	Toxoplasma_gondii_GT1	TGGT1_290290	TGGT1_290290-t26_1	ubiquitin-activating enzyme E1 family protein	TGGT1_chrIX:3489378-3499339(+)	1092	chromosome	protein_coding_gene	FALSE	1	1544.86	0.888889	1.125	-0.169925	0.169925	0.389283	0.777818	94.1	105.9	85.7	88.1	85.4	94.4	82.9	96.4	75.2	103.8	78.3	209.7	0.0001542	0.0007027	1.95	100
[K].NLTAIQSMKR.[D]	1xGG [K9]; 1xTMT6plex [N-Term]	1	1	TGGT1_257530-t26_1-p1	TGGT1_257530-t26_1-p1 [310-319]	Toxoplasma_gondii_GT1	TGGT1_257530	TGGT1_257530-t26_1	transporter, major facilitator family protein	TGGT1_chrVIIb:3924727-3926365(-)	504	chromosome	protein_coding_gene	FALSE	1	1504.85	0.888889	1.125	-0.169925	0.169925	0.505525	0.839222	94.1	105.9	98.9	123.6	68.3	84.3	75.4	94.8	81.4	110.4	66.8	196.1	0.0004453	0.01396	2.37	100
[R].KEDQAELEAQCKIYR.[A]	1xCarbamidomethyl [C11]; 1xGG [K12]; 1xTMT6plex [K1]; 1xTMT6plex [N-Term]	1	3	TGGT1_261570-t26_1-p1	TGGT1_261570-t26_1-p1 [216-230]	Toxoplasma_gondii_GT1	TGGT1_261570	TGGT1_261570-t26_1	ribosomal protein RPL7A	TGGT1_chrVIIb:1628077-1630958(+)	276	chromosome	protein_coding_gene	FALSE	2	2453.29	0.888099	1.126	-0.171207	0.171207	0.123368	0.56127	94.1	105.9	74	80.6	97.2	93.1	95.5	104.8	83.1	112.8	97.8	161.1	0.0001542	1.696e-06	1.96	100
[K].EAALMEKSPTANAVAA.[-]	1xGG [K7]; 1xTMT6plex [N-Term]	1	2	TGGT1_218820-t26_1-p1	TGGT1_218820-t26_1-p1 [133-148]	Toxoplasma_gondii_GT1	TGGT1_218820	TGGT1_218820-t26_1	alba 2	TGGT1_chrXII:1217304-1219105(+)	148	chromosome	protein_coding_gene	FALSE	1	1916.99	0.887311	1.127	-0.172488	0.172488	0.580521	0.870032	94	106	90.1	86.9	118.7	79.3	100.6	101.6	85	128.9	73.3	135.4	0.0004453	0.009978	1.57	100
[R].YQQKIQR.[A]	1xGG [K4]; 1xTMT6plex [N-Term]	1	2	TGGT1_214320-t26_1-p1	TGGT1_214320-t26_1-p1 [283-289]	Toxoplasma_gondii_GT1	TGGT1_214320	TGGT1_214320-t26_1	facilitative glucose transporter GT1	TGGT1_chrX:6138702-6140408(+)	568	chromosome	protein_coding_gene	FALSE	1	1306.74	0.887311	1.127	-0.172488	0.172488	0.261337	0.706176	94	106	91.2	96.7	84	91.9	95.7	121.3	94.9	76.8	103.6	143.7	0.0004453	0.01548	1.22	100
[K].LNVQKTEIQAFFDALER.[A]	1xGG [K5]; 1xTMT6plex [N-Term]	1	2	TGGT1_311690-t26_1-p1	TGGT1_311690-t26_1-p1 [330-346]	Toxoplasma_gondii_GT1	TGGT1_311690	TGGT1_311690-t26_1	UBA/TS-N domain-containing protein	TGGT1_chrXI:2169894-2173346(-)	417	chromosome	protein_coding_gene	FALSE	1	2365.27	0.886525	1.128	-0.173767	0.173767	0.1139	0.548276	94	106	94.1	93.1	106.1	94.3	96.3	102	107.6	93.1	107.1	106.3	0.0001542	2.44e-07	4.79	100
[R].VAGVSEKR.[E]	1xGG [K7]; 1xTMT6plex [N-Term]	1	1	TGGT1_232440-t26_1-p1	TGGT1_232440-t26_1-p1 [449-456]	Toxoplasma_gondii_GT1	TGGT1_232440	TGGT1_232440-t26_1	Brf1p family coiled coil protein	TGGT1_chrVIII:2091405-2096025(+)	468	chromosome	protein_coding_gene	FALSE	1	1188.69	0.88574	1.129	-0.175045	0.175045	0.188104	0.64372	93.9	106.1	84.2	59.8	113.3	77.3	86.2	102	85.2	95.1	90.7	206.2	0.0001542	0.007016	1.98	100
[R].MVQEAEKYK.[A]	1xGG [K7]; 1xTMT6plex [K9]; 1xTMT6plex [N-Term]	1	1	TGGT1_273760-t26_1-p1	TGGT1_273760-t26_1-p1 [520-528]	Toxoplasma_gondii_GT1	TGGT1_273760	TGGT1_273760-t26_1	heat shock protein HSP70	TGGT1_chrVIII:3285695-3287698(-)	667	chromosome	protein_coding_gene	FALSE	1	1697.93	0.88574	1.129	-0.175045	0.175045	0.362955	0.758559	93.9	106.1	100.5	87.5	105	80.4	87.5	112.5	77.9	98.9	90.3	159.6	0.0001542	0.001042	1.99	100
[R].TKPLPSSK.[I]	1xGG [K2]; 1xTMT6plex [K8]; 1xTMT6plex [N-Term]	1	1	TGGT1_248740-t26_1-p1	TGGT1_248740-t26_1-p1 [1010-1017]	Toxoplasma_gondii_GT1	TGGT1_248740	TGGT1_248740-t26_1	hypothetical protein	TGGT1_chrXII:4066708-4074096(-)	1283	chromosome	protein_coding_gene	FALSE	0	1429.88	0.88574	1.129	-0.175045	0.175045	0.152498	0.59691	93.9	106.1	83.1	62.5	103.2	73.9	88.6	118.9	78.8	91.3	93.8	206	0.0009501	0.04666	1.83	100
[R].FINKYYR.[A]	1xGG [K4]; 1xTMT6plex [N-Term]	1	1	TGGT1_309760-t26_1-p1	TGGT1_309760-t26_1-p1 [122-128]	Toxoplasma_gondii_GT1	TGGT1_309760	TGGT1_309760-t26_1	hypothetical protein	TGGT1_chrXI:754191-755138(-)	315	chromosome	protein_coding_gene	FALSE	1	1346.74	0.884956	1.13	-0.176323	0.176323	0.322565	0.737572	93.9	106.1	76.1	63.6	100.3	83.8	90.3	94.7	67.1	103.8	82.7	237.5	0.002113	0.08525	1.47	100
[R].LEAYCFDGVKR.[L]	1xCarbamidomethyl [C5]; 1xGG [K10]; 1xTMT6plex [N-Term]	1	1	TGGT1_262720-t26_1-p1	TGGT1_262720-t26_1-p1 [47-57]	Toxoplasma_gondii_GT1	TGGT1_262720	TGGT1_262720-t26_1	putative eukaryotic initiation factor-1A	TGGT1_chrVIIb:1033429-1037458(-)	159	chromosome	protein_coding_gene	FALSE	1	1700.86	0.884173	1.131	-0.177599	0.177599	0.369052	0.761746	93.8	106.2	112.2	70.6	93.7	70.8	105.4	106	69.9	130.2	84.6	156.5	0.0001542	0.0006403	1.77	100
[K].EFIKDILNEDLTFEQAYER.[V]	1xGG [K4]; 1xTMT6plex [N-Term]	1	1	TGGT1_215430-t26_1-p1	TGGT1_215430-t26_1-p1 [72-90]	Toxoplasma_gondii_GT1	TGGT1_215430	TGGT1_215430-t26_1	hypothetical protein	TGGT1_chrX:6843523-6847906(-)	244	chromosome	protein_coding_gene	FALSE	1	2716.37	0.884173	1.131	-0.177599	0.177599	0.180217	0.634924	93.8	106.2	92.9	71	105.1	81	98.7	105.5	105.1	87.2	92.7	160.8	0.0001542	7.652e-05	2.52	100
[R].AVSKDNENIR.[T]	1xGG [K4]; 1xTMT6plex [N-Term]	1	1	TGGT1_208570-t26_1-p1	TGGT1_208570-t26_1-p1 [584-593]	Toxoplasma_gondii_GT1	TGGT1_208570	TGGT1_208570-t26_1	putative ubiquitin conjugating enzyme E2	TGGT1_chrIb:802900-807384(+)	774	chromosome	protein_coding_gene	FALSE	1	1488.8	0.884173	1.131	-0.177599	0.177599	0.483987	0.83592	93.9	106.1	73.3	70.9	94	77.3	105.8	104.3	56.4	87.5	83.2	247.3	0.0006935	0.03161	1.6	100
[R].DACKAPVAGDLLR.[G]	1xCarbamidomethyl [C3]; 1xGG [K4]; 1xTMT6plex [N-Term]	1	1	TGGT1_316730-t26_1-p1	TGGT1_316730-t26_1-p1 [1771-1783]	Toxoplasma_gondii_GT1	TGGT1_316730	TGGT1_316730-t26_1	Sma protein	TGGT1_chrXI:5469116-5497370(+)	2739	chromosome	protein_coding_gene	FALSE	1	1728.93	0.883392	1.132	-0.178874	0.178874	0.227321	0.678538	93.8	106.2	75.9	99.6	110.3	74.8	87	106.1	90.2	98.5	87.3	170.2	0.0001542	0.001739	1.78	100
[R].AVAEEKVGR.[K]	1xGG [K6]; 1xTMT6plex [N-Term]	1	2	TGGT1_228470-t26_1-p1	TGGT1_228470-t26_1-p1 [100-108]	Toxoplasma_gondii_GT1	TGGT1_228470	TGGT1_228470-t26_1	ribosomal protein RPL15	TGGT1_chrX:205832-208062(+)	205	chromosome	protein_coding_gene	FALSE	1	1301.74	0.883392	1.132	-0.178874	0.178874	0.523744	0.847668	93.8	106.2	91.2	82.9	106.9	87.3	77.5	98.8	78.2	101.1	67.4	208.6	0.0001542	0.0015	2.48	100
[R].GEKVAGGAGGTR.[L]	1xGG [K3]; 1xTMT6plex [N-Term]	1	2	TGGT1_295420-t26_1-p1	TGGT1_295420-t26_1-p1 [379-390]	Toxoplasma_gondii_GT1	TGGT1_295420	TGGT1_295420-t26_1	hypothetical protein	TGGT1_chrIa:1740779-1746947(-)	735	chromosome	protein_coding_gene	FALSE	1	1402.76	0.882613	1.133	-0.180148	0.180148	0.700239	0.907954	93.8	106.2	78.7	85.4	109.8	92.9	100.4	123.8	58.5	105.3	80.3	164.9	0.0004453	0.01271	1.57	100
[R].ALQASCLKAWK.[G]	1xCarbamidomethyl [C6]; 1xGG [K8]; 1xTMT6plex [K11]; 1xTMT6plex [N-Term]	1	1	TGGT1_236040-t26_1-p1	TGGT1_236040-t26_1-p1 [375-385]	Toxoplasma_gondii_GT1	TGGT1_236040	TGGT1_236040-t26_1	fructose-1,6-bisphosphate aldolase	TGGT1_chrX:5139351-5141389(+)	433	chromosome	protein_coding_gene	FALSE	1	1848.06	0.882613	1.133	-0.180148	0.180148	0.735988	0.919231	93.8	106.2	102.2	106.4	89.5	99.2	85.7	118	94.6	127	112.4	65.1	0.0001542	0.0002923	1.82	100
[K].KYDLEAWFPGYGDFR.[E]	1xGG [K1]; 1xTMT6plex [N-Term]	1	1	TGGT1_251690-t26_1-p1	TGGT1_251690-t26_1-p1 [372-386]	Toxoplasma_gondii_GT1	TGGT1_251690	TGGT1_251690-t26_1	putative seryl-tRNA synthetase, cytoplasmic	TGGT1_chrXII:5452731-5454179(+)	482	chromosome	protein_coding_gene	FALSE	1	2207.08	0.882613	1.133	-0.180148	0.180148	0.163037	0.614537	93.8	106.2	93	111.9	103.6	70.7	87.2	103.6	107.4	94	105.4	123.2	0.0001542	0.0001589	3.3	100
[R].LGYVEAKPTK.[G]	1xGG [K7]; 1xTMT6plex [K10]; 1xTMT6plex [N-Term]	1	1	TGGT1_215460-t26_1-p1	TGGT1_215460-t26_1-p1 [229-238]	Toxoplasma_gondii_GT1	TGGT1_215460	TGGT1_215460-t26_1	ribosomal protein RPS24	TGGT1_chrX:6863478-6865141(-)	267	chromosome	protein_coding_gene	FALSE	0	1677.99	0.882613	1.133	-0.180148	0.180148	0.307397	0.728717	93.8	106.2	87.6	88.2	108.4	85.4	73.3	102.9	80.2	99.2	85.7	189.1	0.0001542	0.006369	2.09	100
[K].KPPPVLVR.[M]	1xGG [K1]; 1xTMT6plex [N-Term]	1	3	TGGT1_231000-t26_1-p1	TGGT1_231000-t26_1-p1 [327-334]	Toxoplasma_gondii_GT1	TGGT1_231000	TGGT1_231000-t26_1	START domain-containing protein	TGGT1_chrVIII:1175112-1186455(-)	857	chromosome	protein_coding_gene	FALSE	0	1248.8	0.881057	1.135	-0.182692	0.182692	0.110404	0.546885	93.7	106.3	79.6	107.1	89.3	80.9	86.8	108.2	91.8	97.9	98.6	159.8	0.0001542	0.0004147	2.86	100
[K].TEATKQIMR.[FY]	1xGG [K5]; 1xTMT6plex [N-Term]	2	2	TGGT1_255190-t26_1-p1; TGGT1_235470-t26_1-p1	TGGT1_255190-t26_1-p1 [206-214]; TGGT1_235470-t26_1-p1 [200-208]	Toxoplasma_gondii_GT1	TGGT1_255190	TGGT1_255190-t26_1	myosin C	TGGT1_chrVIIb:4925758-4933694(+)	1171	chromosome	protein_coding_gene	FALSE	1	1420.78	0.881057	1.135	-0.182692	0.182692	0.747783	0.924629	93.7	106.3	88.8	82.3	111.4	91.5	91.4	108.8	59.9	103.8	75.8	186.3	0.0001542	0.004547	2.46	100
[K].SACKWLPLEADPLLFAQYVNELGGPVAAAVEHGGETEK.[R]	1xCarbamidomethyl [C3]; 1xGG [K4]; 1xTMT6plex [K38]; 1xTMT6plex [N-Term]	1	11	TGGT1_263470-t26_1-p1	TGGT1_263470-t26_1-p1 [5-42]	Toxoplasma_gondii_GT1	TGGT1_263470	TGGT1_263470-t26_1	ubiquitin carboxyl-terminal hydrolase UCHL3	TGGT1_chrVIIb:514490-516281(-)	264	chromosome	protein_coding_gene	FALSE	1	4639.39	0.881057	1.135	-0.182692	0.182692	0.0902929	0.518022	93.7	106.3	81.2	77.9	94.8	109.3	92.8	128.2	87.9	100.6	105.4	121.9	0.0001542	2.688e-14	4.16	100
[R].QELYMALPENVKK.[T]	1xOxidation [M5]; 1xGG [K13]; 1xTMT6plex [N-Term]	1	3	TGGT1_306190-t26_1-p1	TGGT1_306190-t26_1-p1 [115-127]	Toxoplasma_gondii_GT1	TGGT1_306190	TGGT1_306190-t26_1	hypothetical protein	TGGT1_chrIX:5600255-5603264(+)	469	chromosome	protein_coding_gene	FALSE	1	1922.03	0.880282	1.136	-0.183963	0.183963	0.223704	0.6766	93.6	106.4	98.3	36.9	86.4	94.2	66.4	108.2	86.2	98.2	60.9	264.3	0.0001542	0.000293	1.5	100
[K].SLMTKGPSTQPMKK.[A]	2xOxidation [M3; M12]; 1xGG [K5]; 1xTMT6plex [K14]; 1xTMT6plex [N-Term]	1	2	TGGT1_300200-t26_1-p1	TGGT1_300200-t26_1-p1 [139-152]	Toxoplasma_gondii_GT1	TGGT1_300200	TGGT1_300200-t26_1	histone H2AZ	TGGT1_chrXII:122117-123855(-)	155	chromosome	protein_coding_gene	FALSE	2	2138.17	0.880282	1.136	-0.183963	0.183963	0.397566	0.781135	93.6	106.4	102.8	68.7	94.2	79.2	75.5	124.8	67.6	90	69.3	227.9	0.0006935	0.02342	1.66	100
[K].WYGQKLVLPVHAEV.[-]	1xGG [K5]; 1xTMT6plex [N-Term]	1	2	TGGT1_256000-t26_1-p1	TGGT1_256000-t26_1-p1 [210-223]	Toxoplasma_gondii_GT1	TGGT1_256000	TGGT1_256000-t26_1	endoplasmic reticulum retention receptor	TGGT1_chrVIIb:4486774-4487445(-)	223	chromosome	protein_coding_gene	FALSE	1	1982.11	0.880282	1.136	-0.183963	0.183963	0.0781937	0.498046	93.7	106.3	92.5	96.3	94.5	80.3	86.6	111.2	93.5	105	94.7	145.4	0.0004453	0.01561	2.46	100
[K].EASLQEPLPTASESKR.[D]	1xGG [K15]; 1xTMT6plex [N-Term]	1	1	TGGT1_290170-t26_1-p1	TGGT1_290170-t26_1-p1 [532-547]	Toxoplasma_gondii_GT1	TGGT1_290170	TGGT1_290170-t26_1	kelch repeat domain containing/Serine/threonine protein phosphatase protein	TGGT1_chrIX:3424119-3434248(-)	934	chromosome	protein_coding_gene	FALSE	1	2086.1	0.879507	1.137	-0.185232	0.185232	0.256052	0.700871	93.6	106.4	93.6	82.2	79.1	61.7	75.7	90	69.8	122.8	72.1	253	0.0001542	7.355e-05	2.78	100
[K].DLAQLVLQQDAGVESIESQMQAAHSHIKGAASELR.[I]	1xGG [K28]; 1xTMT6plex [N-Term]	1	1	TGGT1_204060-t26_1-p1	TGGT1_204060-t26_1-p1 [306-340]	Toxoplasma_gondii_GT1	TGGT1_204060	TGGT1_204060-t26_1	SNARE domain-containing protein	TGGT1_chrVIIa:1922878-1928958(+)	494	chromosome	protein_coding_gene	FALSE	1	4074.09	0.878735	1.138	-0.186501	0.186501	0.16757	0.623346	93.5	106.5	91	69.6	116.8	75.8	100.1	100	107.7	103.5	88.9	146.4	0.0001542	1.7e-09	6.02	100
[R].MAAPGQKVGLIAAR.[R]	1xGG [K7]; 1xTMT6plex [N-Term]	1	1	TGGT1_204020-t26_1-p1	TGGT1_204020-t26_1-p1 [228-241]	Toxoplasma_gondii_GT1	TGGT1_204020	TGGT1_204020-t26_1	ribosomal protein RPL8	TGGT1_chrVIIa:1947745-1950214(+)	260	chromosome	protein_coding_gene	FALSE	1	1726	0.878735	1.138	-0.186501	0.186501	0.280515	0.714682	93.5	106.5	82.9	87	85.5	69.8	108.9	97.3	94.4	104.2	73	197	0.0001542	9.219e-05	2.77	100
[R].GVTLGGSKR.[Q]	1xGG [K8]; 1xTMT6plex [N-Term]	1	1	TGGT1_265270-t26_1-p1	TGGT1_265270-t26_1-p1 [261-269]	Toxoplasma_gondii_GT1	TGGT1_265270	TGGT1_265270-t26_1	hypothetical protein	TGGT1_chrIX:1457924-1460201(-)	354	chromosome	protein_coding_gene	FALSE	1	1217.72	0.877963	1.139	-0.187768	0.187768	0.554189	0.860938	93.5	106.5	102.9	81.6	102.1	86	59.1	98	62.3	106	64.7	237.3	0.0006935	0.03576	1.23	100
[K].GGISVEVDPATKK.[V]	1xGG [K12]; 1xTMT6plex [K13]; 1xTMT6plex [N-Term]	1	1	TGGT1_315320-t26_1-p1	TGGT1_315320-t26_1-p1 [52-64]	Toxoplasma_gondii_GT1	TGGT1_315320	TGGT1_315320-t26_1	SAG-related sequence SRS52A	TGGT1_chrXI:4594837-4596241(+)	329	chromosome	protein_coding_gene	FALSE	1	1873.08	0.877963	1.139	-0.187768	0.187768	0.456395	0.815345	93.5	106.5	86.9	71.1	86.1	80	85.9	102.4	69.2	97.8	59	261.6	0.0001542	0.00224	1.96	100
[K].DEGAGVDKASK.[K]	1xGG [K8]; 1xTMT6plex [K11]; 1xTMT6plex [N-Term]	1	1	TGGT1_227280-t26_1-p1	TGGT1_227280-t26_1-p1 [209-219]	Toxoplasma_gondii_GT1	TGGT1_227280	TGGT1_227280-t26_1	dense granule protein GRA3	TGGT1_chrX:956231-956899(-)	222	chromosome	protein_coding_gene	FALSE	1	1648.89	0.877963	1.139	-0.187768	0.187768	0.148205	0.594533	93.5	106.5	102.3	100.9	80.3	83	78.7	133	85.5	93.9	94.6	147.8	0.0001542	0.0003585	2.48	100
[K].DDTSKQPTAVAYATEDPPLPSEVKILR.[Q]	1xGG [K24]; 1xTMT6plex [K5]; 1xTMT6plex [N-Term]	1	1	TGGT1_293430-t26_1-p1	TGGT1_293430-t26_1-p1 [43-69]	Toxoplasma_gondii_GT1	TGGT1_293430	TGGT1_293430-t26_1	hypothetical protein	TGGT1_chrIa:302881-304116(-)	411	chromosome	protein_coding_gene	FALSE	2	3513.88	0.877963	1.139	-0.187768	0.187768	0.181083	0.634924	93.5	106.5	85.4	86.9	63.5	102	94.8	132.9	80.4	99	85.7	169.4	0.0001542	3.391e-08	5.12	100
[K].AVEMAQKEDLSAFDR.[V]	1xGG [K7]; 1xTMT6plex [N-Term]	1	1	TGGT1_233300-t26_1-p1	TGGT1_233300-t26_1-p1 [21-35]	Toxoplasma_gondii_GT1	TGGT1_233300	TGGT1_233300-t26_1	RhoGAP domain-containing protein	TGGT1_chrVIII:2565742-2573035(-)	523	chromosome	protein_coding_gene	FALSE	1	2053.02	0.877963	1.139	-0.187768	0.187768	0.375057	0.765909	93.5	106.5	80.3	71.5	103.2	71.7	95	103.5	66.2	91.5	83.3	233.9	0.0001542	1.754e-05	3.62	100
[R].GVQGELKGHPGAAGASDVR.[A]	1xGG [K7]; 1xTMT6plex [N-Term]	1	1	TGGT1_311400-t26_1-p1	TGGT1_311400-t26_1-p1 [1066-1084]	Toxoplasma_gondii_GT1	TGGT1_311400	TGGT1_311400-t26_1	WD domain, G-beta repeat-containing protein	TGGT1_chrXI:2010353-2023624(-)	1585	chromosome	protein_coding_gene	FALSE	1	2149.13	0.877963	1.139	-0.187768	0.187768	0.111159	0.546885	93.5	106.5	88.8	68	100	83.5	69.7	151.6	79.2	89.4	95.1	174.8	0.0004453	0.01215	2.81	100
[R].SLAKSASSK.[T]	1xGG [K4]; 1xTMT6plex [K9]; 1xTMT6plex [N-Term]	1	2	TGGT1_315610-t26_1-p1	TGGT1_315610-t26_1-p1 [14-22]	Toxoplasma_gondii_GT1	TGGT1_315610	TGGT1_315610-t26_1	hypothetical protein	TGGT1_chrXI:4798811-4799287(+)	158	chromosome	protein_coding_gene	FALSE	1	1450.86	0.877193	1.14	-0.189034	0.189034	0.408051	0.786614	93.5	106.5	96	80	116.7	101	81.4	123.9	75.2	104.9	111.3	109.5	0.0001542	0.006107	2.21	100
[R].LVEMDGQKYLQFVPR.[T]	1xGG [K8]; 1xTMT6plex [N-Term]	1	1	TGGT1_232340-t26_1-p1	TGGT1_232340-t26_1-p1 [203-217]	Toxoplasma_gondii_GT1	TGGT1_232340	TGGT1_232340-t26_1	protein phosphatase 2C domain-containing protein	TGGT1_chrVIII:2014510-2019343(-)	547	chromosome	protein_coding_gene	FALSE	1	2166.16	0.877193	1.14	-0.189034	0.189034	0.0454914	0.404616	93.5	106.5	90	76.9	87.7	85.5	81.8	130.9	97.4	94.9	96	158.9	0.0001542	1.184e-05	4.02	100
[K].GLSSLKFVIGR.[N]	1xGG [K6]; 1xTMT6plex [N-Term]	1	2	TGGT1_294280-t26_1-p1	TGGT1_294280-t26_1-p1 [965-975]	Toxoplasma_gondii_GT1	TGGT1_294280	TGGT1_294280-t26_1	putative E3 ubiquitin-protein ligase	TGGT1_chrIa:756789-765902(-)	1021	chromosome	protein_coding_gene	FALSE	1	1519.92	0.876424	1.141	-0.190299	0.190299	0.0406701	0.390117	93.4	106.6	85.4	88.3	98.1	88.4	100	108.2	100.9	98.6	100.9	131.2	0.0001542	0.0001562	3.12	100
[R].SDRLPVVKNR.[L]	1xGG [K8]; 1xTMT6plex [N-Term]	1	10	TGGT1_286600-t26_1-p1	TGGT1_286600-t26_1-p1 [228-237]	Toxoplasma_gondii_GT1	TGGT1_286600	TGGT1_286600-t26_1	hypothetical protein	TGGT1_chrV:1621096-1622773(-)	388	chromosome	protein_coding_gene	FALSE	2	1526.9	0.876424	1.141	-0.190299	0.190299	0.418182	0.792439	93.4	106.6	95	81.6	105.2	91.7	87.6	118.7	68.6	92.8	104.6	154.1	0.0001542	9.813e-06	2.35	100
[R].EVQGDKQSTTK.[L]	1xGG [K6]; 1xTMT6plex [K11]; 1xTMT6plex [N-Term]	1	1	TGGT1_313310-t26_1-p1	TGGT1_313310-t26_1-p1 [204-214]	Toxoplasma_gondii_GT1	TGGT1_313310	TGGT1_313310-t26_1	DnaJ domain-containing protein	TGGT1_chrXI:3222916-3229150(+)	608	chromosome	protein_coding_gene	FALSE	1	1792.98	0.876424	1.141	-0.190299	0.190299	0.312785	0.731119	93.4	106.6	77.1	69.6	134.9	35.7	100.5	88	75	104.1	82.6	232.4	0.0006935	0.02954	1.52	100
[R].YSCSKMRPQEK.[V]	1xCarbamidomethyl [C3]; 1xGG [K5]; 1xTMT6plex [K11]; 1xTMT6plex [N-Term]	1	1	TGGT1_220900-t26_1-p1	TGGT1_220900-t26_1-p1 [658-668]	Toxoplasma_gondii_GT1	TGGT1_220900	TGGT1_220900-t26_1	hypothetical protein	TGGT1_chrII:27409-29529(+)	706	chromosome	protein_coding_gene	FALSE	1	1986.03	0.876424	1.141	-0.190299	0.190299	0.531925	0.851353	93.4	106.6	77.8	84.1	101	83.6	97.4	95.9	68.3	99.5	77	215.5	0.0001542	0.003919	2.56	100
[R].QVDDTKEAYR.[K]	1xGG [K6]; 1xTMT6plex [N-Term]	1	2	TGGT1_224620-t26_1-p1	TGGT1_224620-t26_1-p1 [232-241]	Toxoplasma_gondii_GT1	TGGT1_224620	TGGT1_224620-t26_1	hypothetical protein	TGGT1_chrX:2833307-2838212(-)	288	chromosome	protein_coding_gene	FALSE	1	1567.79	0.875657	1.142	-0.191563	0.191563	0.525565	0.847746	93.4	106.6	76.5	80.4	95.3	82.5	104	94.1	66.7	104.4	73.4	222.7	0.0001542	0.0006441	2.55	100
[R].ISSTSQDICLEDKA.[-]	1xCarbamidomethyl [C9]; 1xGG [K13]; 1xTMT6plex [N-Term]	1	4	TGGT1_304900-t26_1-p1	TGGT1_304900-t26_1-p1 [275-288]	Toxoplasma_gondii_GT1	TGGT1_304900	TGGT1_304900-t26_1	hypothetical protein	TGGT1_chrIX:4860091-4865611(-)	288	chromosome	protein_coding_gene	FALSE	1	1909.94	0.874891	1.143	-0.192825	0.192825	0.748815	0.924629	93.3	106.7	240.7	45.3	89.9	61.7	75.4	86.2	77.4	141.5	77.5	104.3	0.0001542	0.0001492	3	100
[R].TAALKAWR.[A]	1xGG [K5]; 1xTMT6plex [N-Term]	1	1	TGGT1_275650-t26_1-p1	TGGT1_275650-t26_1-p1 [33-40]	Toxoplasma_gondii_GT1	TGGT1_275650	TGGT1_275650-t26_1	hypothetical protein	TGGT1_chrIII:288290-290923(+)	877	chromosome	protein_coding_gene	FALSE	1	1259.74	0.873362	1.145	-0.195348	0.195348	0.493763	0.836069	93.2	106.8	81	103.4	91.1	100.9	69.9	127.1	61.1	104.3	77	184.1	0.0006935	0.02141	1.58	100
[R].TQSKSGQNFR.[V]	1xGG [K4]; 1xTMT6plex [N-Term]	1	3	TGGT1_215290-t26_1-p1	TGGT1_215290-t26_1-p1 [351-360]	Toxoplasma_gondii_GT1	TGGT1_215290	TGGT1_215290-t26_1	saccharopine dehydrogenase domain-containing protein	TGGT1_chrX:6770133-6775131(+)	440	chromosome	protein_coding_gene	FALSE	1	1495.78	0.873362	1.145	-0.195348	0.195348	0.361242	0.757037	93.3	106.7	90.2	70.1	95.5	76.2	89.7	104.5	62.8	102.7	83	225.4	0.0001542	0.005378	1.7	100
[R].QTLDDEKLK.[D]	1xGG [K7]; 1xTMT6plex [K9]; 1xTMT6plex [N-Term]	1	2	TGGT1_273760-t26_1-p1	TGGT1_273760-t26_1-p1 [553-561]	Toxoplasma_gondii_GT1	TGGT1_273760	TGGT1_273760-t26_1	heat shock protein HSP70	TGGT1_chrVIII:3285695-3287698(-)	667	chromosome	protein_coding_gene	FALSE	1	1661.95	0.873362	1.145	-0.195348	0.195348	0.904312	0.971326	93.3	106.7	120.2	87.9	91	82.1	123.1	119.6	78	107.4	104.1	86.7	0.0001542	0.003724	1.85	100
[K].CEVVYGGISIQKNIDMLK.[D]	1xCarbamidomethyl [C1]; 1xGG [K12]; 1xTMT6plex [K18]; 1xTMT6plex [N-Term]	1	2	TGGT1_216860-t26_1-p1	TGGT1_216860-t26_1-p1 [151-168]	Toxoplasma_gondii_GT1	TGGT1_216860	TGGT1_216860-t26_1	DEAD (Asp-Glu-Ala-Asp) box polypeptide DDX39	TGGT1_chrXI:5764687-5768776(+)	434	chromosome	protein_coding_gene	FALSE	1	2639.43	0.8726	1.146	-0.196607	0.196607	0.172702	0.627929	93.2	106.8	80.3	72.7	93	97.2	95.3	106.5	73.9	111.7	103.5	165.9	0.0001542	5.687e-09	4.88	100
[K].VDISGVDVSSIKDEQFGASK.[K]	1xGG [K12]; 1xTMT6plex [K20]; 1xTMT6plex [N-Term]	1	1	TGGT1_313390-t26_1-p1	TGGT1_313390-t26_1-p1 [227-246]	Toxoplasma_gondii_GT1	TGGT1_313390	TGGT1_313390-t26_1	ribosomal protein RPL6	TGGT1_chrXI:3299999-3300967(+)	322	chromosome	protein_coding_gene	FALSE	1	2653.41	0.8726	1.146	-0.196607	0.196607	0.348269	0.750422	93.2	106.8	77.9	105.3	109.8	84.6	85.5	94.3	98	99.5	84.8	160.3	0.0001542	2.472e-09	3.92	100
[R].ISGDAVTSKETK.[V]	1xGG [K9]; 1xTMT6plex [K12]; 1xTMT6plex [N-Term]	1	2	TGGT1_318440-t26_1-p1	TGGT1_318440-t26_1-p1 [379-390]	Toxoplasma_gondii_GT1	TGGT1_318440	TGGT1_318440-t26_1	helicase associated domain (ha2) protein	TGGT1_chrIV:1264045-1277404(-)	2234	chromosome	protein_coding_gene	FALSE	1	1808.02	0.8726	1.146	-0.196607	0.196607	0.484562	0.83592	93.2	106.8	70.4	63	70.9	80.1	99	81.2	50.1	101.2	66.2	317.8	0.001075	0.05758	1.67	100
[K].SACKWLPLEADPLLFAQYVNELGGPVAAAVEHGGETEKR.[H]	1xCarbamidomethyl [C3]; 1xGG [K4]; 1xTMT6plex [K38]; 1xTMT6plex [N-Term]	1	7	TGGT1_263470-t26_1-p1	TGGT1_263470-t26_1-p1 [5-43]	Toxoplasma_gondii_GT1	TGGT1_263470	TGGT1_263470-t26_1	ubiquitin carboxyl-terminal hydrolase UCHL3	TGGT1_chrVIIb:514490-516281(-)	264	chromosome	protein_coding_gene	FALSE	2	4795.49	0.87184	1.147	-0.197865	0.197865	0.0670649	0.478969	93.2	106.8	86.2	81.5	95.2	106	97.1	120.1	93	99.7	112.1	109.2	0.0001542	1.221e-14	6.77	100
[R].YTDPSYLKATK.[L]	1xGG [K8]; 1xTMT6plex [K11]; 1xTMT6plex [N-Term]	1	1	TGGT1_266280-t26_1-p1	TGGT1_266280-t26_1-p1 [363-373]	Toxoplasma_gondii_GT1	TGGT1_266280	TGGT1_266280-t26_1	HEAT repeat-containing protein	TGGT1_chrIX:1061773-1074889(+)	910	chromosome	protein_coding_gene	FALSE	1	1859.03	0.87108	1.148	-0.199123	0.199123	0.569027	0.867059	93.1	106.9	92.2	83.3	104.4	91.9	89.5	113.1	63.9	105.5	84.4	171.8	0.0004453	0.01384	1.9	100
[K].AGPAKVVK.[R]	1xGG [K5]; 1xTMT6plex [K8]; 1xTMT6plex [N-Term]	1	1	TGGT1_315610-t26_1-p1	TGGT1_315610-t26_1-p1 [113-120]	Toxoplasma_gondii_GT1	TGGT1_315610	TGGT1_315610-t26_1	hypothetical protein	TGGT1_chrXI:4798811-4799287(+)	158	chromosome	protein_coding_gene	FALSE	1	1341.86	0.87108	1.148	-0.199123	0.199123	0.406153	0.784407	93.1	106.9	97.8	81.5	113.7	84.4	92.9	116.9	75.9	106.7	92	138.2	0.001075	0.05845	1.58	100
[R].KTEAEEQAR.[E]	1xGG [K1]; 1xTMT6plex [N-Term]	1	1	TGGT1_267430-t26_1-p1	TGGT1_267430-t26_1-p1 [389-397]	Toxoplasma_gondii_GT1	TGGT1_267430	TGGT1_267430-t26_1	DnaJ domain-containing protein	TGGT1_chrIX:490499-496197(+)	425	chromosome	protein_coding_gene	FALSE	1	1404.73	0.87108	1.148	-0.199123	0.199123	0.311829	0.730096	93.1	106.9	88.8	89.2	109.1	77.4	83.8	127.9	85.4	101.9	72.9	163.4	0.0001542	0.0008118	2.7	100
[R].VPANWGFYMGDENKR.[R]	1xOxidation [M9]; 1xGG [K14]; 1xTMT6plex [N-Term]	1	1	TGGT1_278850-t26_1-p1	TGGT1_278850-t26_1-p1 [148-162]	Toxoplasma_gondii_GT1	TGGT1_278850	TGGT1_278850-t26_1	DHHC zinc finger domain-containing protein	TGGT1_chrXII:5737011-5740841(+)	361	chromosome	protein_coding_gene	FALSE	1	2143.02	0.870322	1.149	-0.200379	0.200379	0.248329	0.699387	93.1	106.9	90.8	46	97.2	81.8	100.3	136.5	70.4	75.4	104.3	197.3	0.0001542	2.622e-05	2.79	100
[R].VALLGGTVKGFK.[G]	1xGG [K9]; 1xTMT6plex [K12]; 1xTMT6plex [N-Term]	1	1	TGGT1_226960-t26_1-p1	TGGT1_226960-t26_1-p1 [700-711]	Toxoplasma_gondii_GT1	TGGT1_226960	TGGT1_226960-t26_1	phosphofructokinase PFKII	TGGT1_chrX:1093641-1104060(-)	1225	chromosome	protein_coding_gene	FALSE	1	1762.1	0.870322	1.149	-0.200379	0.200379	0.361418	0.757037	93.1	106.9	72.1	66.9	82.7	118.3	103.5	128.9	79.2	73.5	95	180	0.0001542	1.03e-06	4.01	100
[R].FDGAVIKPVPGSDTGK.[V]	1xGG [K7]; 1xTMT6plex [K16]; 1xTMT6plex [N-Term]	1	1	TGGT1_288740-t26_1-p1	TGGT1_288740-t26_1-p1 [190-205]	Toxoplasma_gondii_GT1	TGGT1_288740	TGGT1_288740-t26_1	putative L-asparaginase	TGGT1_chrIX:2528734-2531245(-)	673	chromosome	protein_coding_gene	FALSE	0	2160.21	0.870322	1.149	-0.200379	0.200379	0.172506	0.627929	93.1	106.9	91.3	88.1	103.6	70.6	64.8	190.1	77.7	130.4	82.2	101.2	0.0001542	1.557e-05	2.65	100
[R].SAAKGVLAEQR.[N]	1xGG [K4]; 1xTMT6plex [N-Term]	1	1	TGGT1_238950-t26_1-p1	TGGT1_238950-t26_1-p1 [243-253]	Toxoplasma_gondii_GT1	TGGT1_238950	TGGT1_238950-t26_1	putative fatty acyl-CoA desaturase	TGGT1_chrVI:327886-337165(-)	1042	chromosome	protein_coding_gene	FALSE	1	1472.84	0.868056	1.152	-0.204141	0.204141	0.2872	0.720993	92.9	107.1	82.1	78.3	98.6	96.6	93.5	113.1	70	97	107.7	163.2	0.0001542	0.001923	1.91	100
[K].GKHGVSQEF.[-]	1xGG [K2]; 1xTMT6plex [N-Term]	1	11	TGGT1_261580-t26_1-p1	TGGT1_261580-t26_1-p1 [127-135]	Toxoplasma_gondii_GT1	TGGT1_261580	TGGT1_261580-t26_1	histone H2AX	TGGT1_chrVIIb:1624096-1624503(-)	135	chromosome	protein_coding_gene	FALSE	1	1331.69	0.867303	1.153	-0.205393	0.205393	0.076182	0.49289	92.9	107.1	75.6	92.5	94.6	93.4	86.6	123.8	82.9	106.7	102.1	142	0.0005918	0.01592	2.46	100
[R].EAASELSQAAVSEKR.[K]	1xGG [K14]; 1xTMT6plex [N-Term]	1	1	TGGT1_247470-t26_1-p1	TGGT1_247470-t26_1-p1 [452-466]	Toxoplasma_gondii_GT1	TGGT1_247470	TGGT1_247470-t26_1	putative nucleolar protein	TGGT1_chrXII:3291010-3295334(+)	536	chromosome	protein_coding_gene	FALSE	1	1919	0.867303	1.153	-0.205393	0.205393	0.642775	0.889125	92.9	107.1	100.7	75.7	97.8	93.1	102	112.7	57.6	120.5	93.3	146.6	0.0001542	6.648e-07	2.5	100
[R].DSPPCTNWKK.[V]	1xCarbamidomethyl [C5]; 1xGG [K9]; 1xTMT6plex [K10]; 1xTMT6plex [N-Term]	1	3	TGGT1_232510-t26_1-p1	TGGT1_232510-t26_1-p1 [1046-1055]	Toxoplasma_gondii_GT1	TGGT1_232510	TGGT1_232510-t26_1	hypothetical protein	TGGT1_chrVIII:2121068-2129392(+)	1261	chromosome	protein_coding_gene	FALSE	1	1804.94	0.866551	1.154	-0.206643	0.206643	0.153008	0.59691	92.8	107.2	80.6	79.1	91.1	86.7	79.5	140.6	78.9	93	87.1	183.4	0.0001542	0.001712	1.38	100
[R].LKVSVK.[K]	1xGG [K2]; 1xTMT6plex [K6]; 1xTMT6plex [N-Term]	1	3	TGGT1_321500-t26_1-p1	TGGT1_321500-t26_1-p1 [416-421]	Toxoplasma_gondii_GT1	TGGT1_321500	TGGT1_321500-t26_1	RNA recognition motif-containing protein	TGGT1_chrIb:1771014-1773404(+)	475	chromosome	protein_coding_gene	FALSE	1	1245.83	0.866551	1.154	-0.206643	0.206643	0.641873	0.888798	92.8	107.2	96.2	80.7	114.1	96.5	87.2	127.5	67.6	111	81.2	138	0.0006935	0.0413	1.65	100
[R].VTGKHSFQIGDTTAFSPYVSGGIAR.[Q]	1xGG [K4]; 1xTMT6plex [N-Term]	1	1	TGGT1_290290-t26_1-p1	TGGT1_290290-t26_1-p1 [237-261]	Toxoplasma_gondii_GT1	TGGT1_290290	TGGT1_290290-t26_1	ubiquitin-activating enzyme E1 family protein	TGGT1_chrIX:3489378-3499339(+)	1092	chromosome	protein_coding_gene	FALSE	1	2939.52	0.866551	1.154	-0.206643	0.206643	0.15399	0.598106	92.8	107.2	71.5	84.3	120.1	98.4	61.6	145.3	85.3	91.7	97.2	144.8	0.0001542	4.597e-08	4.9	100
[R].VSSVKFSDR.[L]	1xGG [K5]; 1xTMT6plex [N-Term]	1	1	TGGT1_292920-t26_1-p1	TGGT1_292920-t26_1-p1 [687-695]	Toxoplasma_gondii_GT1	TGGT1_292920	TGGT1_292920-t26_1	putative heat shock protein 75	TGGT1_chrIa:3979-11415(+)	861	chromosome	protein_coding_gene	FALSE	1	1367.75	0.866551	1.154	-0.206643	0.206643	0.881113	0.968117	92.9	107.1	88.9	100.8	89.4	92.7	92.6	106.9	51.8	120.8	64.7	191.3	0.0001542	0.007915	1.69	100
[K].KLLNEIEKK.[R]	1xGG [K9]; 2xTMT6plex [K1; K8]; 1xTMT6plex [N-Term]	1	3	TGGT1_237490-t26_1-p1	TGGT1_237490-t26_1-p1 [109-117]	Toxoplasma_gondii_GT1	TGGT1_237490	TGGT1_237490-t26_1	centrin family protein	TGGT1_chrX:5807494-5808855(-)	251	chromosome	protein_coding_gene	FALSE	2	1916.21	0.866551	1.154	-0.206643	0.206643	0.199729	0.654292	92.9	107.1	95.2	114.5	80.6	93.2	74.4	146.8	89	108	107.5	90.8	0.0001542	6.832e-05	3.85	100
[R].DPTTEANAVEKLNVQK.[T]	1xGG [K11]; 1xTMT6plex [K16]; 1xTMT6plex [N-Term]	1	3	TGGT1_311690-t26_1-p1	TGGT1_311690-t26_1-p1 [319-334]	Toxoplasma_gondii_GT1	TGGT1_311690	TGGT1_311690-t26_1	UBA/TS-N domain-containing protein	TGGT1_chrXI:2169894-2173346(-)	417	chromosome	protein_coding_gene	FALSE	1	2329.28	0.865801	1.155	-0.207893	0.207893	0.549373	0.859446	92.8	107.2	90.5	102.2	96.7	85.2	92.1	74.1	74.3	106.4	126.5	151.9	0.0001542	2.164e-06	3.45	100
[R].TAAGGKDSADEGESLAQR.[K]	1xGG [K6]; 1xTMT6plex [N-Term]	1	1	TGGT1_256060-t26_1-p1	TGGT1_256060-t26_1-p1 [500-517]	Toxoplasma_gondii_GT1	TGGT1_256060	TGGT1_256060-t26_1	nucleosome assembly protein (nap) protein	TGGT1_chrVIIb:4452527-4456185(+)	812	chromosome	protein_coding_gene	FALSE	1	2106.03	0.865801	1.155	-0.207893	0.207893	0.479201	0.833661	92.8	107.2	77.7	114.4	70.3	70.1	100.8	122.6	69.6	89.7	65.8	219	0.0001542	5.277e-06	1.69	100
[R].EVSDGYSPPSLQTGSDATQKR.[D]	1xGG [K20]; 1xTMT6plex [N-Term]	1	12	TGGT1_213030-t26_1-p1	TGGT1_213030-t26_1-p1 [114-134]	Toxoplasma_gondii_GT1	TGGT1_213030	TGGT1_213030-t26_1	hypothetical protein	TGGT1_chrV:673145-674534(+)	324	chromosome	protein_coding_gene	FALSE	1	2566.26	0.865801	1.155	-0.207893	0.207893	0.160152	0.610299	92.8	107.2	73.6	126.8	90	84.5	62.8	155.9	92.1	86.1	130.8	97.5	0.0001542	6.076e-10	5.54	100
[R].GQPASVGTGKATAAER.[G]	1xGG [K10]; 1xTMT6plex [N-Term]	1	1	TGGT1_225490-t26_1-p1	TGGT1_225490-t26_1-p1 [170-185]	Toxoplasma_gondii_GT1	TGGT1_225490	TGGT1_225490-t26_1	calcium-dependent protein kinase CDPK2	TGGT1_chrX:2118577-2122248(+)	711	chromosome	protein_coding_gene	FALSE	1	1843.98	0.865052	1.156	-0.209141	0.209141	0.422733	0.793689	92.7	107.3	65.7	88.5	126.7	72.1	75.3	87.1	71.7	101.6	76.6	234.6	0.0001542	0.001647	1.87	100
[R].SKGCGIVEYTNVEDAQK.[A]	1xCarbamidomethyl [C4]; 1xGG [K2]; 1xTMT6plex [K17]; 1xTMT6plex [N-Term]	1	2	TGGT1_262620-t26_1-p1	TGGT1_262620-t26_1-p1 [61-77]	Toxoplasma_gondii_GT1	TGGT1_262620	TGGT1_262620-t26_1	RNA recognition motif-containing protein	TGGT1_chrVIIb:1093901-1096823(+)	293	chromosome	protein_coding_gene	FALSE	1	2470.26	0.865052	1.156	-0.209141	0.209141	0.346293	0.749384	92.7	107.3	96.7	77.3	106.3	75.6	84.3	97.5	73.2	92.6	97.9	198.5	0.0001542	0.0005118	2.32	100
[R].SYGFNYAKK.[D]	1xGG [K8]; 1xTMT6plex [K9]; 1xTMT6plex [N-Term]	1	1	TGGT1_306190-t26_1-p1	TGGT1_306190-t26_1-p1 [406-414]	Toxoplasma_gondii_GT1	TGGT1_306190	TGGT1_306190-t26_1	hypothetical protein	TGGT1_chrIX:5600255-5603264(+)	469	chromosome	protein_coding_gene	FALSE	1	1649.91	0.865052	1.156	-0.209141	0.209141	0.971079	0.99205	92.8	107.2	56.8	60.8	76.4	147.9	130.2	88.3	47.8	90.6	58.3	243.1	0.0001542	0.001237	2.13	100
[R].KGPPTTATVEGR.[R]	1xGG [K1]; 1xTMT6plex [N-Term]	1	1	TGGT1_259550-t26_1-p1	TGGT1_259550-t26_1-p1 [675-686]	Toxoplasma_gondii_GT1	TGGT1_259550	TGGT1_259550-t26_1	dihydropteroate synthase	TGGT1_chrVIIb:2750606-2755609(-)	748	chromosome	protein_coding_gene	FALSE	1	1556.86	0.865052	1.156	-0.209141	0.209141	0.498214	0.836414	92.8	107.2	35.3	76.4	105	97.6	95.5	59.5	47.3	120	110.3	253.2	0.0001542	0.002672	1.12	100
[R].ELDALEAVCGSDASGKR.[S]	1xCarbamidomethyl [C9]; 1xGG [K16]; 1xTMT6plex [N-Term]	1	1	TGGT1_310870-t26_1-p1	TGGT1_310870-t26_1-p1 [59-75]	Toxoplasma_gondii_GT1	TGGT1_310870	TGGT1_310870-t26_1	putative integral membrane protein	TGGT1_chrXI:1601682-1603927(+)	201	chromosome	protein_coding_gene	FALSE	1	2121.04	0.864304	1.157	-0.210389	0.210389	0.548249	0.859446	92.7	107.3	103.9	90.1	83.9	89.4	117.2	124.1	79.9	97.7	109.6	104.3	0.0001542	2.066e-08	4.07	100
[R].IEFELFADVVPKTAENFR.[A]	1xGG [K12]; 1xTMT6plex [N-Term]	1	2	TGGT1_205700-t26_1-p1	TGGT1_205700-t26_1-p1 [196-213]	Toxoplasma_gondii_GT1	TGGT1_205700	TGGT1_205700-t26_1	cyclophilin precursor	TGGT1_chrVIIa:1122121-1123167(+)	348	chromosome	protein_coding_gene	FALSE	1	2468.3	0.863558	1.158	-0.211635	0.211635	0.252726	0.699387	92.7	107.3	107.2	81.8	105.9	69.8	95.2	140.9	114.9	94.6	110.2	79.6	0.0001542	1.198e-08	3.52	100
[K].LAGGLVDEEEDENDAAVKQLVR.[K]	1xGG [K18]; 1xTMT6plex [N-Term]	1	1	TGGT1_226440-t26_1-p1	TGGT1_226440-t26_1-p1 [978-999]	Toxoplasma_gondii_GT1	TGGT1_226440	TGGT1_226440-t26_1	SWI2/SNF2-containing protein RAD16	TGGT1_chrX:1539596-1550307(+)	1700	chromosome	protein_coding_gene	FALSE	1	2713.38	0.862813	1.159	-0.212881	0.212881	0.211029	0.668605	92.6	107.4	75.2	67.5	99.1	98.7	85.6	99.2	74.9	98.8	102.6	198.2	0.0001542	3.498e-09	4.24	100
[K].TKLHWLK.[C]	1xGG [K2]; 1xTMT6plex [K7]; 1xTMT6plex [N-Term]	1	1	TGGT1_321520-t26_1-p1	TGGT1_321520-t26_1-p1 [94-100]	Toxoplasma_gondii_GT1	TGGT1_321520	TGGT1_321520-t26_1	hypothetical protein	TGGT1_chrIb:1764465-1766439(+)	232	chromosome	protein_coding_gene	FALSE	1	1497.93	0.862813	1.159	-0.212881	0.212881	0.132324	0.568516	92.6	107.4	86.9	126.9	86.5	68.8	82.1	136	95.1	100.2	97.4	120.1	0.0006935	0.01866	2.02	100
[K].ATAEFTAKLK.[S]	1xGG [K8]; 1xTMT6plex [K10]; 1xTMT6plex [N-Term]	1	3	TGGT1_230160-t26_1-p1	TGGT1_230160-t26_1-p1 [86-95]	Toxoplasma_gondii_GT1	TGGT1_230160	TGGT1_230160-t26_1	hypothetical protein	TGGT1_chrVIII:647435-648305(-)	142	chromosome	protein_coding_gene	FALSE	1	1651.98	0.862069	1.16	-0.214125	0.214125	0.277912	0.712705	92.6	107.4	90.8	110.9	93.9	81.8	84.8	122	83.8	105.4	85.2	141.3	0.0001542	0.0005798	2.26	100
[K].VLKQVHPETGISK.[K]	1xGG [K3]; 1xTMT6plex [K13]; 1xTMT6plex [N-Term]	2	4	TGGT1_305160-t26_1-p1	TGGT1_305160-t26_1-p1 [36-48]	Toxoplasma_gondii_GT1	TGGT1_305160	TGGT1_305160-t26_1	histone H2Ba	TGGT1_chrIX:5039074-5039424(+)	116	chromosome	protein_coding_gene	FALSE	1	2008.2	0.860585	1.162	-0.21661	0.21661	0.191531	0.646936	92.5	107.5	85	93.7	99	99.5	84.6	112.2	78.8	103.2	108.9	135.1	0.0001542	6.696e-05	2.86	100
[R].IQNAIMAANPVLEAFGNAKTIR.[N]	1xGG [K19]; 1xTMT6plex [N-Term]	1	2	TGGT1_235470-t26_1-p1	TGGT1_235470-t26_1-p1 [222-243]	Toxoplasma_gondii_GT1	TGGT1_235470	TGGT1_235470-t26_1	myosin A	TGGT1_chrX:4773284-4778894(+)	831	chromosome	protein_coding_gene	FALSE	1	2685.47	0.860585	1.162	-0.21661	0.21661	0.499773	0.836414	92.5	107.5	80.9	79.8	98.8	78.9	119.5	97.7	85.6	94.1	76.9	187.8	0.0001542	3.713e-09	4.19	100
[R].SKEAGETEK.[L]	1xGG [K2]; 1xTMT6plex [K9]; 1xTMT6plex [N-Term]	1	1	TGGT1_235930-t26_1-p1	TGGT1_235930-t26_1-p1 [233-241]	Toxoplasma_gondii_GT1	TGGT1_235930	TGGT1_235930-t26_1	domain K- type RNA binding proteins family protein	TGGT1_chrX:5075263-5081044(+)	570	chromosome	protein_coding_gene	FALSE	1	1550.84	0.860585	1.162	-0.21661	0.21661	0.77538	0.936518	92.5	107.5	99.4	87.5	113.2	108.9	77.4	118.5	71	126	82.7	115.5	0.0001542	0.001927	2.62	100
[K].FAKTGDSGLPSPSVGK.[R]	1xGG [K3]; 1xTMT6plex [K16]; 1xTMT6plex [N-Term]	1	2	TGGT1_249180-t26_1-p1	TGGT1_249180-t26_1-p1 [57-72]	Toxoplasma_gondii_GT1	TGGT1_249180	TGGT1_249180-t26_1	bifunctional dihydrofolate reductase-thymidylate synthase	TGGT1_chrXII:4294324-4300363(-)	610	chromosome	protein_coding_gene	FALSE	1	2120.18	0.859107	1.164	-0.219091	0.219091	0.181173	0.634924	92.4	107.6	99.8	81.9	98.1	81.7	96.3	117.8	81	93.4	112.1	137.8	0.0001542	0.0001603	2.52	100
[R].AFGGKDLK.[M]	1xGG [K5]; 1xTMT6plex [K8]; 1xTMT6plex [N-Term]	1	1	TGGT1_231850-t26_1-p1	TGGT1_231850-t26_1-p1 [239-246]	Toxoplasma_gondii_GT1	TGGT1_231850	TGGT1_231850-t26_1	serine-threonine phosophatase 2C (PP2C)	TGGT1_chrVIII:1583236-1586735(+)	331	chromosome	protein_coding_gene	FALSE	1	1407.84	0.859107	1.164	-0.219091	0.219091	0.439886	0.799235	92.4	107.6	94.6	102.8	99.9	74.1	86.5	110.1	71.4	119.7	79.4	161.5	0.002468	0.1148	1.56	100
[K].TAKGQYVR.[H]	1xGG [K3]; 1xTMT6plex [N-Term]	1	1	TGGT1_320050-t26_1-p1	TGGT1_320050-t26_1-p1 [276-283]	Toxoplasma_gondii_GT1	TGGT1_320050	TGGT1_320050-t26_1	ribosomal protein RPL5	TGGT1_chrIV:494655-497683(+)	310	chromosome	protein_coding_gene	FALSE	1	1265.72	0.858369	1.165	-0.22033	0.22033	0.684116	0.903184	92.4	107.6	82.9	62.6	154.9	75.5	65.6	88	61.1	125.1	49.9	234.5	0.0006935	0.03688	1.57	100
[R].EGNMATVYTWKQSTGCWER.[V]	1xCarbamidomethyl [C16]; 1xOxidation [M4]; 1xGG [K11]; 1xTMT6plex [N-Term]	1	2	TGGT1_288210-t26_1-p1	TGGT1_288210-t26_1-p1 [404-422]	Toxoplasma_gondii_GT1	TGGT1_288210	TGGT1_288210-t26_1	PUL domain-containing protein	TGGT1_chrIX:2194601-2205036(+)	818	chromosome	protein_coding_gene	FALSE	1	2663.22	0.857633	1.166	-0.221568	0.221568	0.264344	0.707562	92.3	107.7	53.6	78.3	95.3	100.6	85.6	207.4	64.3	80.2	99.7	135.1	0.0001542	1.235e-08	4.08	100
[R].FLNLIKPVMCILPEVQAPDR.[K]	1xCarbamidomethyl [C10]; 1xGG [K6]; 1xTMT6plex [N-Term]	1	1	TGGT1_269980-t26_1-p1	TGGT1_269980-t26_1-p1 [7-26]	Toxoplasma_gondii_GT1	TGGT1_269980	TGGT1_269980-t26_1	putative preprotein translocase Sec61	TGGT1_chrVIII:5481592-5486135(-)	473	chromosome	protein_coding_gene	FALSE	0	2696.48	0.856164	1.168	-0.22404	0.22404	0.4563	0.815345	92.2	107.8	113	82.3	107.7	92.9	81.2	125	120.4	88.9	108.5	80	0.0001542	6.509e-06	2.14	100
[R].DMKQTVAVGVIK.[S]	1xOxidation [M2]; 1xGG [K3]; 1xTMT6plex [K12]; 1xTMT6plex [N-Term]	3	2	TGGT1_294800B-t26_1-p1	TGGT1_294800B-t26_1-p1 [276-287]	Toxoplasma_gondii_GT1	TGGT1_294800B	TGGT1_294800B-t26_1	putative elongation factor 1-alpha (EF-1-ALPHA)	TGGT1_chrIa:1133102-1134034(-)	310	chromosome	protein_coding_gene	FALSE	1	1877.09	0.856164	1.168	-0.22404	0.22404	0.144055	0.584961	92.3	107.7	95.1	67.9	81.1	77.6	87.4	131.1	79.2	85.9	94.7	200.1	0.0001542	0.008812	1.64	100
[K].AALESGADMLKTSTGK.[V]	1xGG [K11]; 1xTMT6plex [K16]; 1xTMT6plex [N-Term]	1	1	TGGT1_270650-t26_1-p1	TGGT1_270650-t26_1-p1 [166-181]	Toxoplasma_gondii_GT1	TGGT1_270650	TGGT1_270650-t26_1	deoxyribose-phosphate aldolase	TGGT1_chrVIII:5104346-5105673(-)	262	chromosome	protein_coding_gene	FALSE	1	2152.17	0.854701	1.17	-0.226509	0.226509	0.286517	0.720626	92.2	107.8	93.7	77.3	94.2	100.9	86.3	122.5	69.7	109.7	95.3	150.3	0.0001542	1.109e-06	3.73	100
[K].TQQQQMTHLKSAALR.[A]	1xGG [K10]; 1xTMT6plex [N-Term]	1	1	TGGT1_267430-t26_1-p1	TGGT1_267430-t26_1-p1 [296-310]	Toxoplasma_gondii_GT1	TGGT1_267430	TGGT1_267430-t26_1	DnaJ domain-containing protein	TGGT1_chrIX:490499-496197(+)	425	chromosome	protein_coding_gene	FALSE	1	2084.12	0.854701	1.17	-0.226509	0.226509	0.509898	0.839222	92.2	107.8	69.5	76.4	115.2	78.2	102.1	118.9	72.6	91.5	65.9	209.6	0.0001542	0.0002468	2.23	100
[K].DENEVKSQR.[S]	1xGG [K6]; 1xTMT6plex [N-Term]	1	1	TGGT1_225310-t26_1-p1	TGGT1_225310-t26_1-p1 [342-350]	Toxoplasma_gondii_GT1	TGGT1_225310	TGGT1_225310-t26_1	putative ARF1-directed GTPase-activating protein	TGGT1_chrX:2229573-2233633(+)	502	chromosome	protein_coding_gene	FALSE	1	1447.73	0.854701	1.17	-0.226509	0.226509	0.644801	0.889552	92.2	107.8	90.4	90.7	96.3	80.8	69.4	105.8	50.2	137.2	55.2	224.1	0.002589	0.1226	1.62	100
[R].AKAQGGGK.[S]	1xGG [K2]; 1xTMT6plex [K8]; 1xTMT6plex [N-Term]	1	1	TGGT1_205010-t26_1-p1	TGGT1_205010-t26_1-p1 [217-224]	Toxoplasma_gondii_GT1	TGGT1_205010	TGGT1_205010-t26_1	putative U2 small nuclear ribonucleoprotein family protein	TGGT1_chrVIIa:1582142-1590578(-)	1386	chromosome	protein_coding_gene	FALSE	1	1288.77	0.854701	1.17	-0.226509	0.226509	0.548147	0.859446	92.2	107.8	84.7	81.8	93.5	80.9	86	108.8	56.3	99.1	70.2	238.7	0.001075	0.05753	2.16	100
[K].LTVKGFK.[A]	1xGG [K4]; 1xTMT6plex [K7]; 1xTMT6plex [N-Term]	1	1	TGGT1_232130-t26_1-p1	TGGT1_232130-t26_1-p1 [278-284]	Toxoplasma_gondii_GT1	TGGT1_232130	TGGT1_232130-t26_1	hypothetical protein	TGGT1_chrVIII:1876792-1879382(+)	456	chromosome	protein_coding_gene	FALSE	1	1364.87	0.853971	1.171	-0.227741	0.227741	0.807507	0.945002	92.1	107.9	82.6	84.6	82.3	110.2	114.5	99.1	61.4	108.8	79	177.4	0.001988	0.08098	1.73	100
[K].QQLEEKSAR.[F]	1xGG [K6]; 1xTMT6plex [N-Term]	1	3	TGGT1_266900-t26_1-p1	TGGT1_266900-t26_1-p1 [231-239]	Toxoplasma_gondii_GT1	TGGT1_266900	TGGT1_266900-t26_1	cyclin, N-terminal domain-containing protein	TGGT1_chrIX:744473-745863(+)	257	chromosome	protein_coding_gene	FALSE	1	1431.78	0.853971	1.171	-0.227741	0.227741	0.335643	0.743992	92.1	107.9	81.7	91.1	105.6	83.1	94.6	114.9	71.6	106.7	93	157.6	0.0001542	0.0001184	3.02	100
[R].VLELKAAHAADAA.[-]	1xGG [K5]; 1xTMT6plex [N-Term]	1	13	TGGT1_215490-t26_1-p1	TGGT1_215490-t26_1-p1 [522-534]	Toxoplasma_gondii_GT1	TGGT1_215490	TGGT1_215490-t26_1	transporter, major facilitator family protein	TGGT1_chrX:6872539-6874346(+)	534	chromosome	protein_coding_gene	FALSE	1	1622.91	0.853971	1.171	-0.227741	0.227741	0.133278	0.568516	92.1	107.9	87	77.1	74.3	71.5	87.4	205.4	75	89.6	90.3	142.4	0.0001542	0.0004533	3.06	100
[R].LLCRPPGGAVGSGAKGLPASLQEAHPYTGI.[-]	1xCarbamidomethyl [C3]; 1xGG [K15]; 1xTMT6plex [N-Term]	1	1	TGGT1_233760-t26_1-p1	TGGT1_233760-t26_1-p1 [460-489]	Toxoplasma_gondii_GT1	TGGT1_233760	TGGT1_233760-t26_1	hypothetical protein	TGGT1_chrVIII:2764560-2772057(-)	489	chromosome	protein_coding_gene	FALSE	1	3317.76	0.853971	1.171	-0.227741	0.227741	0.242958	0.694924	92.1	107.9	94.9	54.4	104.5	93	78.5	109.7	78	108.9	78.7	199.3	0.0004453	0.01059	2.14	100
[R].LQAKLAELETLQTLAEVTYYR.[Q]	1xGG [K4]; 1xTMT6plex [N-Term]	1	3	TGGT1_246940-t26_1-p1	TGGT1_246940-t26_1-p1 [312-332]	Toxoplasma_gondii_GT1	TGGT1_246940	TGGT1_246940-t26_1	hypothetical protein	TGGT1_chrXII:2958189-2959370(+)	393	chromosome	protein_coding_gene	FALSE	1	2796.53	0.852515	1.173	-0.230203	0.230203	0.509676	0.839222	92	108	93.2	93.8	102.8	97.6	93.5	122.8	118.3	79.2	110.1	88.7	0.0001542	2.349e-09	3.56	100
[K].VNLGCKTAIHALR.[T]	1xCarbamidomethyl [C5]; 1xGG [K6]; 1xTMT6plex [N-Term]	1	2	TGGT1_232230-t26_1-p1	TGGT1_232230-t26_1-p1 [26-38]	Toxoplasma_gondii_GT1	TGGT1_232230	TGGT1_232230-t26_1	ribosomal protein RPL30	TGGT1_chrVIII:1959965-1961788(-)	108	chromosome	protein_coding_gene	FALSE	1	1796.02	0.852515	1.173	-0.230203	0.230203	0.104557	0.542581	92	108	70.7	84.7	101	75.1	86.1	99.4	84.4	116.9	94.1	187.6	0.0001542	6.375e-06	3.67	100
[K].NESFFDSISCEALDKQQGR.[E]	1xCarbamidomethyl [C10]; 1xGG [K15]; 1xTMT6plex [N-Term]	1	1	TGGT1_269650-t26_1-p1	TGGT1_269650-t26_1-p1 [414-432]	Toxoplasma_gondii_GT1	TGGT1_269650	TGGT1_269650-t26_1	FFD and TFG box motifs protein	TGGT1_chrVIII:5714889-5717952(+)	492	chromosome	protein_coding_gene	FALSE	1	2574.21	0.852515	1.173	-0.230203	0.230203	0.382382	0.772437	92	108	61.8	104	107.5	83.9	87.1	102.1	70.2	88.5	102.7	192.2	0.0001542	4.882e-08	3.75	100
[K].VAILEKEQK.[K]	1xGG [K6]; 1xTMT6plex [K9]; 1xTMT6plex [N-Term]	1	1	TGGT1_223750-t26_1-p1	TGGT1_223750-t26_1-p1 [463-471]	Toxoplasma_gondii_GT1	TGGT1_223750	TGGT1_223750-t26_1	hypothetical protein	TGGT1_chrX:3518940-3523680(+)	681	chromosome	protein_coding_gene	FALSE	1	1629.99	0.851789	1.174	-0.231432	0.231432	0.269076	0.708046	92	108	93.4	90.4	104.4	108.7	76.8	113.1	121.3	97.8	109.7	84.4	0.005341	0.1795	1.41	100
[R].GEYSGPKGEGAFEDEGR.[F]	1xGG [K7]; 1xTMT6plex [N-Term]	1	2	TGGT1_243960-t26_1-p1	TGGT1_243960-t26_1-p1 [691-707]	Toxoplasma_gondii_GT1	TGGT1_243960	TGGT1_243960-t26_1	nuclear transport factor 2 (ntf2) domain-containing protein	TGGT1_chrVI:2828443-2833407(-)	797	chromosome	protein_coding_gene	FALSE	1	2127.98	0.851789	1.174	-0.231432	0.231432	0.0530371	0.435403	92	108	85.8	88.1	67.7	74	96.2	123.1	92.5	93.8	100.8	178	0.0001542	6.048e-06	2.66	100
[R].SAEVVYATGLKYTDPATR.[C]	1xGG [K11]; 1xTMT6plex [N-Term]	1	2	TGGT1_230160-t26_1-p1	TGGT1_230160-t26_1-p1 [5-22]	Toxoplasma_gondii_GT1	TGGT1_230160	TGGT1_230160-t26_1	hypothetical protein	TGGT1_chrVIII:647435-648305(-)	142	chromosome	protein_coding_gene	FALSE	1	2285.2	0.851064	1.175	-0.232661	0.232661	0.324907	0.738265	92	108	99.2	84.4	108.1	84.7	85	112.2	86.2	99.9	84.1	156.2	0.0001542	1.094e-08	3.3	100
[K].ETGAQFGAAKLR.[K]	1xGG [K10]; 1xTMT6plex [N-Term]	1	1	TGGT1_299970-t26_1-p1	TGGT1_299970-t26_1-p1 [221-232]	Toxoplasma_gondii_GT1	TGGT1_299970	TGGT1_299970-t26_1	tetratricopeptide repeat-containing protein	TGGT1_chrXII:267184-268375(-)	238	chromosome	protein_coding_gene	FALSE	1	1591.88	0.85034	1.176	-0.233888	0.233888	0.491795	0.836069	91.9	108.1	101.4	87.5	103.1	81.6	82.9	102.9	76.8	114	72.4	177.5	0.0001542	0.0003606	2.56	100
[K].STLTDSLVSKAGIISAK.[A]	1xGG [K10]; 1xTMT6plex [K17]; 1xTMT6plex [N-Term]	1	2	TGGT1_205470-t26_1-p1	TGGT1_205470-t26_1-p1 [33-49]	Toxoplasma_gondii_GT1	TGGT1_205470	TGGT1_205470-t26_1	putative translation elongation factor 2 family protein	TGGT1_chrVIIa:1297616-1301283(+)	832	chromosome	protein_coding_gene	FALSE	1	2263.33	0.85034	1.176	-0.233888	0.233888	0.0590296	0.460266	91.9	108.1	89.9	85	101.4	89.1	77	127	85.6	102.2	104.8	138	0.0001542	1.562e-06	3.72	100
[K].GCGIVEYTNVEDAQKAIK.[E]	1xCarbamidomethyl [C2]; 1xGG [K15]; 1xTMT6plex [K18]; 1xTMT6plex [N-Term]	1	1	TGGT1_262620-t26_1-p1	TGGT1_262620-t26_1-p1 [63-80]	Toxoplasma_gondii_GT1	TGGT1_262620	TGGT1_262620-t26_1	RNA recognition motif-containing protein	TGGT1_chrVIIb:1093901-1096823(+)	293	chromosome	protein_coding_gene	FALSE	1	2567.35	0.848896	1.178	-0.23634	0.23634	0.424394	0.794895	91.8	108.2	114.4	67.6	92.4	67.3	99.4	195.5	75.7	108.9	112.4	66.4	0.0001542	0.0001556	2.67	100
[R].HLPVDIQKTK.[S]	1xGG [K8]; 1xTMT6plex [K10]; 1xTMT6plex [N-Term]	1	1	TGGT1_284560-t26_1-p1	TGGT1_284560-t26_1-p1 [40-49]	Toxoplasma_gondii_GT1	TGGT1_284560	TGGT1_284560-t26_1	ribosomal protein RPL9	TGGT1_chrV:2561959-2564374(+)	190	chromosome	protein_coding_gene	FALSE	1	1751.06	0.848176	1.179	-0.237564	0.237564	0.182006	0.634924	91.8	108.2	91.4	91.7	93.4	93.3	90.6	124.5	79.4	108.1	97.5	130.1	0.0001542	0.004738	2.67	100
[R].SKLADEEFAELEEEIR.[A]	1xGG [K2]; 1xTMT6plex [N-Term]	1	1	TGGT1_244370-t26_1-p1	TGGT1_244370-t26_1-p1 [364-379]	Toxoplasma_gondii_GT1	TGGT1_244370	TGGT1_244370-t26_1	putative TDC1	TGGT1_chrVI:3132400-3134154(+)	584	chromosome	protein_coding_gene	FALSE	1	2251.13	0.846024	1.182	-0.24123	0.24123	0.289623	0.720993	91.7	108.3	81.7	85.3	110.7	79.7	105	85.9	100.9	102.2	94.7	153.9	0.0001542	1.277e-06	4.42	100
[K].VVAGQEVVKMMEAEGR.[S]	1xOxidation [M]; 1xGG [K9]; 1xTMT6plex [N-Term]	1	20	TGGT1_205700-t26_1-p1	TGGT1_205700-t26_1-p1 [315-330]	Toxoplasma_gondii_GT1	TGGT1_205700	TGGT1_205700-t26_1	cyclophilin precursor	TGGT1_chrVIIa:1122121-1123167(+)	348	chromosome	protein_coding_gene	FALSE	1	2092.07	0.846024	1.182	-0.24123	0.24123	0.151515	0.59691	91.7	108.3	81.7	72.3	93.5	76.9	86.5	111.6	78.9	96.5	92.9	209.3	0.0001542	1.977e-07	4.09	100
[R].AKATALLR.[E]	1xGG [K2]; 1xTMT6plex [N-Term]	1	1	TGGT1_214320-t26_1-p1	TGGT1_214320-t26_1-p1 [256-263]	Toxoplasma_gondii_GT1	TGGT1_214320	TGGT1_214320-t26_1	facilitative glucose transporter GT1	TGGT1_chrX:6138702-6140408(+)	568	chromosome	protein_coding_gene	FALSE	1	1186.75	0.845309	1.183	-0.24245	0.24245	0.410445	0.787587	91.6	108.4	113.2	90.3	89.4	91	92.8	112.4	123.4	104.9	75.1	107.6	0.001075	0.05734	1.8	100
[K].LVHAGKILADAQK.[I]	1xGG [K6]; 1xTMT6plex [K13]; 1xTMT6plex [N-Term]	1	11	TGGT1_295340-t26_1-p1	TGGT1_295340-t26_1-p1 [44-56]	Toxoplasma_gondii_GT1	TGGT1_295340	TGGT1_295340-t26_1	UV excision repair protein Rad23 protein	TGGT1_chrIa:1797323-1802019(+)	380	chromosome	protein_coding_gene	FALSE	1	1936.17	0.845309	1.183	-0.24245	0.24245	0.556863	0.861074	91.6	108.4	91.3	85.7	100	98.9	87.4	108	62.3	125.2	86.2	155	0.0001542	9.191e-07	4.02	100
[K].IQFVLWCPDNAPVKPR.[M]	1xCarbamidomethyl [C7]; 1xGG [K14]; 1xTMT6plex [N-Term]	1	1	TGGT1_220400-t26_1-p1	TGGT1_220400-t26_1-p1 [69-84]	Toxoplasma_gondii_GT1	TGGT1_220400	TGGT1_220400-t26_1	actin depolymerizing factor ADF	TGGT1_chrV:254875-256188(-)	118	chromosome	protein_coding_gene	FALSE	0	2283.23	0.844595	1.184	-0.243669	0.243669	0.039008	0.388205	91.6	108.4	94	85.9	97.8	90	76.8	143.3	95.2	98.7	106.6	111.5	0.0001542	4.6e-07	3.78	100
[K].FLGGVTIANGGVMPHVHAVLLPKHSKSK.[G]	1xOxidation [M13]; 1xGG [K23]; 1xTMT6plex [N-Term]	1	2	TGGT1_261580-t26_1-p1	TGGT1_261580-t26_1-p1 [99-126]	Toxoplasma_gondii_GT1	TGGT1_261580	TGGT1_261580-t26_1	histone H2AX	TGGT1_chrVIIb:1624096-1624503(-)	135	chromosome	protein_coding_gene	FALSE	2	3253.82	0.844595	1.184	-0.243669	0.243669	0.140648	0.576068	91.6	108.4	80.7	100.6	109.4	88.3	86.4	100.6	88.6	104.5	111.2	129.6	0.003982	0.1408	2	100
[K].IFYEKFTNPVNEK.[V]	1xGG [K5]; 1xTMT6plex [K13]; 1xTMT6plex [N-Term]	1	1	TGGT1_262690-t26_1-p1	TGGT1_262690-t26_1-p1 [113-125]	Toxoplasma_gondii_GT1	TGGT1_262690	TGGT1_262690-t26_1	ribosomal protein RPL27	TGGT1_chrVIIb:1055303-1056255(+)	142	chromosome	protein_coding_gene	FALSE	1	2201.2	0.844595	1.184	-0.243669	0.243669	0.0945076	0.525193	91.6	108.4	77.9	89.2	86.5	74.8	99.4	99.8	105	88.4	102.4	176.5	0.0001542	0.0005343	2.72	100
[R].LQAAKFGGLQSPQEVAR.[Q]	1xGG [K5]; 1xTMT6plex [N-Term]	1	2	TGGT1_224620-t26_1-p1	TGGT1_224620-t26_1-p1 [251-267]	Toxoplasma_gondii_GT1	TGGT1_224620	TGGT1_224620-t26_1	hypothetical protein	TGGT1_chrX:2833307-2838212(-)	288	chromosome	protein_coding_gene	FALSE	1	2143.18	0.843882	1.185	-0.244887	0.244887	0.431445	0.796124	91.5	108.5	74	69.7	94.4	86.8	105.9	102.8	65.8	120.1	68.5	212.1	0.0001542	4.032e-06	2.94	100
[K].HYGADVKDTSTLQTVFATNR.[G]	1xGG [K7]; 1xTMT6plex [N-Term]	1	1	TGGT1_290200-t26_1-p1	TGGT1_290200-t26_1-p1 [298-317]	Toxoplasma_gondii_GT1	TGGT1_290200	TGGT1_290200-t26_1	NAD/NADP octopine/nopaline dehydrogenase, alpha-helical domain-containing protein	TGGT1_chrIX:3448166-3452814(-)	435	chromosome	protein_coding_gene	FALSE	1	2567.31	0.84246	1.187	-0.24732	0.24732	0.182889	0.634924	91.4	108.6	82.3	114.2	73	51.1	101.3	97.7	86.9	118.1	83.3	192.2	0.0001542	3.243e-06	3.69	100
[R].KSAPMSGGIK.[K]	1xOxidation [M5]; 1xGG [K1]; 1xTMT6plex [K10]; 1xTMT6plex [N-Term]	2	3	TGGT1_261240-t26_1-p1	TGGT1_261240-t26_1-p1 [28-37]	Toxoplasma_gondii_GT1	TGGT1_261240	TGGT1_261240-t26_1	histone H3	TGGT1_chrVIIb:1780702-1781112(+)	136	chromosome	protein_coding_gene	FALSE	1	1563.89	0.84246	1.187	-0.24732	0.24732	0.508982	0.839222	91.4	108.6	83.7	76.1	95.1	99.4	88.4	127.2	57	104.9	78.6	189.6	0.0001542	0.001229	2.74	100
[K].SAKAGLQFPVGR.[I]	1xGG [K3]; 1xTMT6plex [N-Term]	1	2	TGGT1_261250-t26_1-p1	TGGT1_261250-t26_1-p1 [72-83]	Toxoplasma_gondii_GT1	TGGT1_261250	TGGT1_261250-t26_1	histone H2A1	TGGT1_chrVIIb:1779724-1780266(-)	180	chromosome	protein_coding_gene	FALSE	1	1573.9	0.841751	1.188	-0.248535	0.248535	0.19385	0.651102	91.4	108.6	88	89.3	95.1	78.8	80	121.2	78.8	83.9	104.5	180.5	0.0001542	5.578e-06	3.85	100
[R].GKETASADMSGLGTKASCER.[Q]	1xCarbamidomethyl [C18]; 1xGG [K15]; 1xTMT6plex [K2]; 1xTMT6plex [N-Term]	1	1	TGGT1_318150-t26_1-p1	TGGT1_318150-t26_1-p1 [317-336]	Toxoplasma_gondii_GT1	TGGT1_318150	TGGT1_318150-t26_1	transporter, major facilitator family protein	TGGT1_chrIV:1463434-1465233(+)	599	chromosome	protein_coding_gene	FALSE	2	2628.31	0.841043	1.189	-0.249749	0.249749	0.105256	0.543878	91.3	108.7	46.3	107.5	81.2	86.7	68	107.2	85.8	94.2	96.6	226.5	0.0001542	0.000371	2.12	100
[R].KSAPMSGGIK.[K]	1xGG [K1]; 1xTMT6plex [K10]; 1xTMT6plex [N-Term]	2	6	TGGT1_261240-t26_1-p1	TGGT1_261240-t26_1-p1 [28-37]	Toxoplasma_gondii_GT1	TGGT1_261240	TGGT1_261240-t26_1	histone H3	TGGT1_chrVIIb:1780702-1781112(+)	136	chromosome	protein_coding_gene	FALSE	1	1547.9	0.841043	1.189	-0.249749	0.249749	0.291735	0.720993	91.4	108.6	61.4	89	91	108.6	93.8	108.2	64.9	113.5	105.4	164.3	0.0001542	1.504e-05	3.1	100
[R].LDEETLSVKPPR.[L]	1xGG [K9]; 1xTMT6plex [N-Term]	1	6	TGGT1_280490-t26_1-p1	TGGT1_280490-t26_1-p1 [551-562]	Toxoplasma_gondii_GT1	TGGT1_280490	TGGT1_280490-t26_1	U-box domain-containing protein	TGGT1_chrVIIa:332194-348045(-)	1089	chromosome	protein_coding_gene	FALSE	0	1726.95	0.840336	1.19	-0.250962	0.250962	0.125152	0.563782	91.3	108.7	80.7	76.4	87.3	76.2	96.8	147	82.5	85.1	96.1	171.9	0.0001542	9.304e-06	3.25	100
[K].EYNMQLKTLK.[W]	1xGG [K7]; 1xTMT6plex [K10]; 1xTMT6plex [N-Term]	1	1	TGGT1_293670-t26_1-p1	TGGT1_293670-t26_1-p1 [298-307]	Toxoplasma_gondii_GT1	TGGT1_293670	TGGT1_293670-t26_1	transcription elongation factor A TFIIS	TGGT1_chrIa:485194-486450(+)	418	chromosome	protein_coding_gene	FALSE	1	1840.04	0.840336	1.19	-0.250962	0.250962	0.277799	0.712705	91.3	108.7	95.3	91	87.4	79.4	96.6	111.2	74.4	108.3	91	165.5	0.0001542	0.0008089	2.58	100
[R].GVNLSGGQKQR.[V]	1xGG [K9]; 1xTMT6plex [N-Term]	1	1	TGGT1_320460-t26_1-p1	TGGT1_320460-t26_1-p1 [904-914]	Toxoplasma_gondii_GT1	TGGT1_320460	TGGT1_320460-t26_1	ABC transporter transmembrane region domain-containing protein	TGGT1_chrIV:270350-283391(-)	1942	chromosome	protein_coding_gene	FALSE	1	1486.83	0.840336	1.19	-0.250962	0.250962	0.296681	0.723853	91.3	108.7	86.9	51.6	115.4	64.9	113.2	104.1	83.6	76.4	103.4	200.6	0.00423	0.1497	0.95	100
[R].DNLAEAKYTNVYIK.[N]	1xGG [K7]; 1xTMT6plex [K14]; 1xTMT6plex [N-Term]	1	4	TGGT1_224850-t26_1-p1	TGGT1_224850-t26_1-p1 [253-266]	Toxoplasma_gondii_GT1	TGGT1_224850	TGGT1_224850-t26_1	putative polyadenylate binding protein	TGGT1_chrX:2687512-2689821(+)	769	chromosome	protein_coding_gene	FALSE	1	2214.22	0.838926	1.192	-0.253384	0.253384	0.0367028	0.378556	91.3	108.7	87.2	84	57.9	97.2	89	166.1	95.5	118.4	103.9	100.9	0.0001542	3.982e-06	2.08	100
[K].SPVAAAEAKR.[A]	1xGG [K9]; 1xTMT6plex [N-Term]	1	1	TGGT1_288630-t26_1-p1	TGGT1_288630-t26_1-p1 [184-193]	Toxoplasma_gondii_GT1	TGGT1_288630	TGGT1_288630-t26_1	putative nucleosome assembly protein (NAP)	TGGT1_chrIX:2455396-2456752(+)	281	chromosome	protein_coding_gene	FALSE	1	1342.76	0.838926	1.192	-0.253384	0.253384	0.383267	0.772587	91.3	108.7	101	87.6	109.1	66.5	85.2	104.4	67.9	108.7	91.8	177.8	0.002341	0.1047	1.66	100
[K].FLGGVTIANGGVMPHVHAVLLPKHSK.[S]	1xGG [K23]; 1xTMT6plex [K26]; 1xTMT6plex [N-Term]	1	2	TGGT1_261580-t26_1-p1	TGGT1_261580-t26_1-p1 [99-124]	Toxoplasma_gondii_GT1	TGGT1_261580	TGGT1_261580-t26_1	histone H2AX	TGGT1_chrVIIb:1624096-1624503(-)	135	chromosome	protein_coding_gene	FALSE	1	3251.86	0.838223	1.193	-0.254594	0.254594	0.0302118	0.349783	91.2	108.8	74	104.7	92.7	80.3	90.9	127.4	91.2	103.6	126.9	108.4	0.0001542	9.864e-09	5.86	100
[K].AILMSCKGAYIDVYRK.[Y]	1xCarbamidomethyl [C6]; 1xGG [K7]; 1xTMT6plex [K16]; 1xTMT6plex [N-Term]	1	1	TGGT1_260500-t26_1-p1	TGGT1_260500-t26_1-p1 [190-205]	Toxoplasma_gondii_GT1	TGGT1_260500	TGGT1_260500-t26_1	putative COPI associated protein	TGGT1_chrVIIb:2175003-2177830(+)	270	chromosome	protein_coding_gene	FALSE	2	2460.35	0.838223	1.193	-0.254594	0.254594	0.220497	0.674046	91.2	108.8	84.5	88	98	79.6	83	132.9	83.3	75.9	100.8	174.1	0.0001542	0.0001489	2.09	100
[R].NLLSVAYKNAVGAR.[R]	1xGG [K8]; 1xTMT6plex [N-Term]	1	1	TGGT1_263090-t26_1-p1	TGGT1_263090-t26_1-p1 [112-125]	Toxoplasma_gondii_GT1	TGGT1_263090	TGGT1_263090-t26_1	14-3-3 protein	TGGT1_chrVIIb:786880-789511(+)	323	chromosome	protein_coding_gene	FALSE	1	1819.04	0.837521	1.194	-0.255803	0.255803	0.555248	0.861074	91.1	108.9	87.2	79.4	99.4	80.1	130.7	77.8	113	104.1	85.1	143.1	0.0001542	8.428e-05	2.88	100
[K].AAFAKDWK.[D]	1xGG [K5]; 1xTMT6plex [K8]; 1xTMT6plex [N-Term]	1	1	TGGT1_219520-t26_1-p1	TGGT1_219520-t26_1-p1 [52-59]	Toxoplasma_gondii_GT1	TGGT1_219520	TGGT1_219520-t26_1	histone arginine methyltransferase PRMT1	TGGT1_chrXII:823809-827267(-)	392	chromosome	protein_coding_gene	FALSE	1	1508.86	0.83682	1.195	-0.257011	0.257011	0.174412	0.628819	91.1	108.9	79.8	87.2	94.1	73.4	89.8	104.1	76.3	108.3	94.1	192.8	0.0006935	0.03727	1.95	100
[R].SAGKNSMSR.[T]	1xGG [K4]; 1xTMT6plex [N-Term]	1	1	TGGT1_266080-t26_1-p1	TGGT1_266080-t26_1-p1 [354-362]	Toxoplasma_gondii_GT1	TGGT1_266080	TGGT1_266080-t26_1	hypothetical protein	TGGT1_chrIX:1138397-1140583(+)	728	chromosome	protein_coding_gene	FALSE	1	1280.66	0.83612	1.196	-0.258217	0.258217	0.401338	0.781135	91.1	108.9	91.5	65	82.9	97.3	85.8	102.7	61.7	135.9	67.7	209.4	0.001205	0.06415	1.54	100
[R].QYQKGIK.[T]	1xGG [K4]; 1xTMT6plex [K7]; 1xTMT6plex [N-Term]	1	1	TGGT1_266760-t26_1-p1	TGGT1_266760-t26_1-p1 [495-501]	Toxoplasma_gondii_GT1	TGGT1_266760	TGGT1_266760-t26_1	isocitrate dehydrogenase	TGGT1_chrIX:812189-815264(-)	594	chromosome	protein_coding_gene	FALSE	1	1436.86	0.83612	1.196	-0.258217	0.258217	0.161074	0.613062	91.1	108.9	88.7	77.2	105.1	80.5	87.1	128	76.5	104.1	94.3	158.5	0.003227	0.1332	1.43	100
[R].IYGFYDECKR.[R]	1xCarbamidomethyl [C8]; 1xGG [K9]; 1xTMT6plex [N-Term]	1	1	TGGT1_310700-t26_1-p1	TGGT1_310700-t26_1-p1 [132-141]	Toxoplasma_gondii_GT1	TGGT1_310700	TGGT1_310700-t26_1	serine/threonine phosophatase PP1	TGGT1_chrXI:1487440-1488915(-)	306	chromosome	protein_coding_gene	FALSE	1	1693.82	0.83612	1.196	-0.258217	0.258217	0.286542	0.720626	91.1	108.9	102.8	84.4	95.2	71.1	78.8	100.9	73.6	111.7	83.6	197.9	0.0001542	0.002433	1.9	100
[K].EQQAEAKKDM.[-]	1xOxidation [M10]; 1xGG [K7]; 1xTMT6plex [K8]; 1xTMT6plex [N-Term]	1	1	TGGT1_271888-t26_1-p1	TGGT1_271888-t26_1-p1 [333-342]	Toxoplasma_gondii_GT1	TGGT1_271888	TGGT1_271888-t26_1	putative 3-ketoacyl-CoA reductase	TGGT1_chrVIII:4294988-4299861(-)	342	chromosome	protein_coding_gene	FALSE	2	1765.92	0.834725	1.198	-0.260628	0.260628	0.151669	0.59691	91	109	87.2	75.8	79.2	76	80.6	145.5	69.5	89.1	94.9	202.2	0.0001542	0.00198	2.11	100
[R].FVKWPK.[Y]	1xGG [K3]; 1xTMT6plex [K6]; 1xTMT6plex [N-Term]	1	1	TGGT1_261570-t26_1-p1	TGGT1_261570-t26_1-p1 [62-67]	Toxoplasma_gondii_GT1	TGGT1_261570	TGGT1_261570-t26_1	ribosomal protein RPL7A	TGGT1_chrVIIb:1628077-1630958(+)	276	chromosome	protein_coding_gene	FALSE	1	1376.85	0.834725	1.198	-0.260628	0.260628	0.0261905	0.33611	91	109	85.1	81.2	95.5	90.6	77.3	126.4	94.7	101.9	100.6	146.7	0.003982	0.1441	1.86	100
[K].VKAVELK.[M]	1xGG [K2]; 1xTMT6plex [K7]; 1xTMT6plex [N-Term]	1	1	TGGT1_265530-t26_1-p1	TGGT1_265530-t26_1-p1 [135-141]	Toxoplasma_gondii_GT1	TGGT1_265530	TGGT1_265530-t26_1	RNA recognition motif-containing protein	TGGT1_chrIX:1315868-1318933(-)	492	chromosome	protein_coding_gene	FALSE	1	1358.88	0.834725	1.198	-0.260628	0.260628	0.508337	0.839222	91	109	89.7	99.2	102	89.1	65.7	107.4	70	135.7	62	179.1	0.004476	0.1559	1.26	100
[R].GIKPILDR.[H]	1xGG [K3]; 1xTMT6plex [N-Term]	1	2	TGGT1_250770-t26_1-p1	TGGT1_250770-t26_1-p1 [69-76]	Toxoplasma_gondii_GT1	TGGT1_250770	TGGT1_250770-t26_1	putative eukaryotic initiation factor-4A	TGGT1_chrXII:5123731-5125767(-)	412	chromosome	protein_coding_gene	FALSE	0	1254.77	0.834725	1.198	-0.260628	0.260628	0.195959	0.65271	91	109	70.9	97.2	87.2	86.7	78.6	103.9	78.6	108.6	84.9	203.3	0.0005918	0.01668	1.9	100
[R].GAKPWWQQEAGGR.[A]	1xGG [K3]; 1xTMT6plex [N-Term]	1	1	TGGT1_213710-t26_1-p1	TGGT1_213710-t26_1-p1 [413-425]	Toxoplasma_gondii_GT1	TGGT1_213710	TGGT1_213710-t26_1	WD domain, G-beta repeat-containing protein	TGGT1_chrV:1117356-1121845(+)	672	chromosome	protein_coding_gene	FALSE	0	1813.93	0.834725	1.198	-0.260628	0.260628	0.236226	0.685339	91	109	45.9	82.7	133.2	82.6	87.9	126.5	73.5	99.1	96.3	172.4	0.0001542	0.006936	1.74	100
[R].EGNMATVYTWKQSTGCWER.[V]	1xCarbamidomethyl [C16]; 1xGG [K11]; 1xTMT6plex [N-Term]	1	3	TGGT1_288210-t26_1-p1	TGGT1_288210-t26_1-p1 [404-422]	Toxoplasma_gondii_GT1	TGGT1_288210	TGGT1_288210-t26_1	PUL domain-containing protein	TGGT1_chrIX:2194601-2205036(+)	818	chromosome	protein_coding_gene	FALSE	1	2647.22	0.834725	1.198	-0.260628	0.260628	0.310607	0.729242	91	109	72.1	83.1	66.2	135.5	105	123.3	84.7	99.5	93.9	136.7	0.0001542	1.198e-09	5.3	100
[K].TVEVDDEKK.[L]	1xGG [K9]; 1xTMT6plex [N-Term]	1	1	TGGT1_210690-t26_1-p1	TGGT1_210690-t26_1-p1 [15-23]	Toxoplasma_gondii_GT1	TGGT1_210690	TGGT1_210690-t26_1	ribosomal protein RPS6	TGGT1_chrIV:2087216-2087986(+)	256	chromosome	protein_coding_gene	FALSE	1	1405.74	0.834725	1.198	-0.260628	0.260628	0.0762787	0.49289	91	109	89.7	84.1	88.5	80.2	73.2	144.6	86.6	100.7	88.7	163.7	0.0001542	0.0002569	3.24	100
[K].AIHLKSVDFSIPAGTVILVDNYSLTR.[D]	1xGG [K5]; 1xTMT6plex [N-Term]	1	1	TGGT1_315770-t26_1-p1	TGGT1_315770-t26_1-p1 [437-462]	Toxoplasma_gondii_GT1	TGGT1_315770	TGGT1_315770-t26_1	cytochrome p450 superfamily protein	TGGT1_chrXI:4913385-4919784(-)	553	chromosome	protein_coding_gene	FALSE	1	3172.76	0.834028	1.199	-0.261832	0.261832	0.0425414	0.39752	90.9	109.1	97.7	103.2	92.3	75.9	85.5	116.3	110.7	93.8	98.8	125.7	0.0001542	2.641e-08	4.23	100
[K].AIPGAGALSGAGAKGTDR.[A]	1xGG [K14]; 1xTMT6plex [N-Term]	1	1	TGGT1_217460-t26_1-p1	TGGT1_217460-t26_1-p1 [209-226]	Toxoplasma_gondii_GT1	TGGT1_217460	TGGT1_217460-t26_1	glutaminyl-tRNA synthetase (GlnRS)	TGGT1_chrXII:1787579-1795013(-)	860	chromosome	protein_coding_gene	FALSE	1	1913.04	0.833333	1.2	-0.263034	0.263034	0.483214	0.83592	90.9	109.1	91.4	83.8	109.5	70.8	80.6	123.9	59.5	100.6	74.1	206	0.0001542	3.053e-06	2.72	100
[R].ASGGKVSTGDAMILAR.[Q]	1xOxidation [M12]; 1xGG [K5]; 1xTMT6plex [N-Term]	1	4	TGGT1_257680-t26_1-p1	TGGT1_257680-t26_1-p1 [91-106]	Toxoplasma_gondii_GT1	TGGT1_257680	TGGT1_257680-t26_1	myosin light chain MLC1	TGGT1_chrVIIb:3843366-3845688(+)	213	chromosome	protein_coding_gene	FALSE	1	1893.01	0.833333	1.2	-0.263034	0.263034	0.0951597	0.525193	90.9	109.1	93.2	73.6	92.7	79.7	82.6	119.7	85.6	95	99	179	0.0001542	0.000652	2.01	100
[R].GKNYWPVDYSGYPGDPAGGFR.[R]	1xGG [K2]; 1xTMT6plex [N-Term]	1	2	TGGT1_295360-t26_1-p1	TGGT1_295360-t26_1-p1 [78-98]	Toxoplasma_gondii_GT1	TGGT1_295360	TGGT1_295360-t26_1	hypothetical protein	TGGT1_chrIa:1791407-1792949(+)	268	chromosome	protein_coding_gene	FALSE	1	2646.26	0.832639	1.201	-0.264236	0.264236	0.0666334	0.476979	90.9	109.1	87.2	63.8	100.4	91.9	96.2	110.4	92.4	130	92.5	135.3	0.0001542	1.076e-06	3.73	100
[K].AASAYGDDGDSKK.[S]	1xGG [K13]; 1xTMT6plex [N-Term]	1	2	TGGT1_229650-t26_1-p1	TGGT1_229650-t26_1-p1 [218-230]	Toxoplasma_gondii_GT1	TGGT1_229650	TGGT1_229650-t26_1	josephin protein (TgJosephin)	TGGT1_chrVIII:358137-363690(-)	412	chromosome	protein_coding_gene	FALSE	1	1627.78	0.831947	1.202	-0.265437	0.265437	0.211635	0.668605	90.8	109.2	79.7	64.2	99	69.6	86.8	95.8	76.5	127.3	71.6	229.4	0.0001542	0.0002115	2.93	100
[R].QTNDAEAGETKR.[R]	1xGG [K11]; 1xTMT6plex [N-Term]	1	1	TGGT1_214600-t26_1-p1	TGGT1_214600-t26_1-p1 [1910-1921]	Toxoplasma_gondii_GT1	TGGT1_214600	TGGT1_214600-t26_1	hypothetical protein	TGGT1_chrX:6286080-6303782(-)	4050	chromosome	protein_coding_gene	FALSE	1	1662.82	0.831947	1.202	-0.265437	0.265437	0.663252	0.895182	90.8	109.2	130.4	86.6	88.9	99.2	76.3	137.2	77.1	106.9	78.4	119.1	0.0001542	0.0002821	1.86	100
[K].ELQAHAIKFLK.[E]	1xGG [K8]; 1xTMT6plex [K11]; 1xTMT6plex [N-Term]	1	1	TGGT1_214220-t26_1-p1	TGGT1_214220-t26_1-p1 [170-180]	Toxoplasma_gondii_GT1	TGGT1_214220	TGGT1_214220-t26_1	hypothetical protein	TGGT1_chrX:6010193-6012510(+)	212	chromosome	protein_coding_gene	FALSE	1	1870.13	0.830565	1.204	-0.267835	0.267835	0.588221	0.873377	90.7	109.3	79.5	92.4	103.9	91.9	110.1	111.2	65.7	124.5	112	108.7	0.0001542	0.001072	2.62	100
[R].TGTDEAKPK.[G]	1xGG [K7]; 1xTMT6plex [K9]; 1xTMT6plex [N-Term]	1	2	TGGT1_267500-t26_1-p1	TGGT1_267500-t26_1-p1 [5-13]	Toxoplasma_gondii_GT1	TGGT1_267500	TGGT1_267500-t26_1	hypothetical protein	TGGT1_chrIX:444584-445921(+)	230	chromosome	protein_coding_gene	FALSE	0	1518.85	0.830565	1.204	-0.267835	0.267835	0.225629	0.6766	90.8	109.2	79.5	69	60.2	101	87.6	109.3	70.6	81.2	95.7	245.8	0.0006935	0.01932	1.57	100
[K].VFKLGLAK.[S]	1xGG [K3]; 1xTMT6plex [K8]; 1xTMT6plex [N-Term]	1	1	TGGT1_248480-t26_1-p1	TGGT1_248480-t26_1-p1 [113-120]	Toxoplasma_gondii_GT1	TGGT1_248480	TGGT1_248480-t26_1	ribosomal protein RPS9	TGGT1_chrXII:3816916-3818776(+)	188	chromosome	protein_coding_gene	FALSE	1	1447.94	0.829876	1.205	-0.269033	0.269033	0.78153	0.937661	90.7	109.3	134.9	80.8	97.9	85.5	93.1	112.2	117.5	112.9	87	78.1	0.0006935	0.04072	1.79	100
[R].IIQEGKEK.[E]	1xGG [K6]; 1xTMT6plex [K8]; 1xTMT6plex [N-Term]	1	1	TGGT1_221522-t26_1-p1	TGGT1_221522-t26_1-p1 [145-152]	Toxoplasma_gondii_GT1	TGGT1_221522	TGGT1_221522-t26_1	adaptor complexes unstimulated subunit family protein	TGGT1_chrII:393309-399736(+)	571	chromosome	protein_coding_gene	FALSE	1	1516.91	0.829876	1.205	-0.269033	0.269033	0.191126	0.646936	90.7	109.3	91.5	82	96.8	73.1	102.1	110.2	73.6	128.1	95.4	147.2	0.0004453	0.01358	2.13	100
[R].MLFDTKGR.[F]	1xGG [K6]; 1xTMT6plex [N-Term]	1	1	TGGT1_207440-t26_1-p1	TGGT1_207440-t26_1-p1 [150-157]	Toxoplasma_gondii_GT1	TGGT1_207440	TGGT1_207440-t26_1	ribosomal protein RPS4	TGGT1_chrIb:77395-80548(-)	312	chromosome	protein_coding_gene	FALSE	1	1310.71	0.829876	1.205	-0.269033	0.269033	0.0156709	0.273288	90.7	109.3	75.9	93.9	91.7	96.5	92.4	111.3	93.4	104.7	115.9	124.2	0.0001542	0.006944	1.49	100
[R].LEKAGGECLTFDQLALR.[R]	1xCarbamidomethyl [C8]; 1xGG [K3]; 1xTMT6plex [N-Term]	1	2	TGGT1_300000-t26_1-p1	TGGT1_300000-t26_1-p1 [112-128]	Toxoplasma_gondii_GT1	TGGT1_300000	TGGT1_300000-t26_1	ribosomal protein RPL18	TGGT1_chrXII:251803-254851(+)	187	chromosome	protein_coding_gene	FALSE	1	2264.19	0.829187	1.206	-0.27023	0.27023	0.23614	0.685339	90.6	109.4	80.3	68.1	116.4	80.3	82.5	105.1	96.9	86.6	80.6	203.1	0.0001542	1.668e-07	4.48	100
[K].RPFEKER.[L]	1xGG [K5]; 1xTMT6plex [N-Term]	1	2	TGGT1_248480-t26_1-p1	TGGT1_248480-t26_1-p1 [17-23]	Toxoplasma_gondii_GT1	TGGT1_248480	TGGT1_248480-t26_1	ribosomal protein RPS9	TGGT1_chrXII:3816916-3818776(+)	188	chromosome	protein_coding_gene	FALSE	1	1304.73	0.829187	1.206	-0.27023	0.27023	0.636953	0.886473	90.7	109.3	101.8	63	129.1	75.9	78.7	94.9	70.3	105	60.4	220.8	0.002223	0.09331	0.94	100
[K].GPSTQPMKK.[A]	1xGG [K]; 1xTMT6plex [N-Term]	1	3	TGGT1_300200-t26_1-p1	TGGT1_300200-t26_1-p1 [144-152]	Toxoplasma_gondii_GT1	TGGT1_300200	TGGT1_300200-t26_1	histone H2AZ	TGGT1_chrXII:122117-123855(-)	155	chromosome	protein_coding_gene	FALSE	1	1316.72	0.8285	1.207	-0.271426	0.271426	0.387371	0.775287	90.6	109.4	84.6	84.2	93.2	84.7	89.4	102.2	71.5	134.5	68.9	186.7	0.0006935	0.01831	2.55	100
[R].VFSGTVATGQKVR.[I]	1xGG [K11]; 1xTMT6plex [N-Term]	1	2	TGGT1_205470-t26_1-p1	TGGT1_205470-t26_1-p1 [390-402]	Toxoplasma_gondii_GT1	TGGT1_205470	TGGT1_205470-t26_1	putative translation elongation factor 2 family protein	TGGT1_chrVIIa:1297616-1301283(+)	832	chromosome	protein_coding_gene	FALSE	1	1692.96	0.827815	1.208	-0.27262	0.27262	0.25623	0.700871	90.6	109.4	82.1	77.6	98.4	100.4	70.7	99.1	79.3	128	75	189.3	0.0001542	4.16e-06	3.68	100
[K].EETGKVAEQK.[K]	1xGG [K5]; 1xTMT6plex [K10]; 1xTMT6plex [N-Term]	1	1	TGGT1_230210-t26_1-p1	TGGT1_230210-t26_1-p1 [374-383]	Toxoplasma_gondii_GT1	TGGT1_230210	TGGT1_230210-t26_1	alveolin domain containing intermediate filament IMC10	TGGT1_chrVIII:682439-685345(+)	560	chromosome	protein_coding_gene	FALSE	1	1690.94	0.82713	1.209	-0.273814	0.273814	0.366851	0.760619	90.5	109.5	46.2	62.5	58.9	75.6	75.9	91.1	47.5	53.7	75.6	413	0.0003068	0.00945	1.4	100
[R].CKGSMQHVHLQCLR.[T]	2xCarbamidomethyl [C1; C12]; 1xGG [K2]; 1xTMT6plex [N-Term]	1	1	TGGT1_287980-t26_1-p1	TGGT1_287980-t26_1-p1 [691-704]	Toxoplasma_gondii_GT1	TGGT1_287980	TGGT1_287980-t26_1	FHA domain-containing protein	TGGT1_chrIX:2088909-2097069(-)	1141	chromosome	protein_coding_gene	FALSE	1	2097.05	0.82713	1.209	-0.273814	0.273814	0.250444	0.699387	90.5	109.5	92.7	88.1	85.5	80.1	95.1	106.6	80.7	108.7	83.5	179.1	0.002589	0.1206	2.19	100
[R].ILKDADLISTHDVQDGHIIHLVK.[S]	1xGG [K3]; 1xTMT6plex [K23]; 1xTMT6plex [N-Term]	1	1	TGGT1_223680-t26_1-p1	TGGT1_223680-t26_1-p1 [52-74]	Toxoplasma_gondii_GT1	TGGT1_223680	TGGT1_223680-t26_1	ubiquitin family protein	TGGT1_chrX:3562244-3565671(-)	399	chromosome	protein_coding_gene	FALSE	1	3152.78	0.82713	1.209	-0.273814	0.273814	0.337536	0.74554	90.5	109.5	82.8	107.2	89.7	119.6	72.6	108.4	87.3	130.4	91.3	110.6	0.0006935	0.03332	2.07	100
[K].KGEASK.[SQ]	1xGG [K1]; 1xTMT6plex [K6]; 1xTMT6plex [N-Term]	2	1	TGGT1_213870-t26_1-p1	TGGT1_213870-t26_1-p1 [784-789]	Toxoplasma_gondii_GT1	TGGT1_213870	TGGT1_213870-t26_1	UBA/TS-N domain-containing protein	TGGT1_chrV:1257750-1267360(-)	1071	chromosome	protein_coding_gene	FALSE	1	1191.71	0.82713	1.209	-0.273814	0.273814	0.276803	0.712705	90.6	109.4	79.5	69.1	107.1	95.3	109.2	115.2	81.9	87.2	115.5	140	0.002223	0.09492	1.55	100
[K].VDAAKLSGAK.[I]	1xGG [K5]; 1xTMT6plex [K10]; 1xTMT6plex [N-Term]	1	1	TGGT1_263870-t26_1-p1	TGGT1_263870-t26_1-p1 [814-823]	Toxoplasma_gondii_GT1	TGGT1_263870	TGGT1_263870-t26_1	glutamate-tRNA ligase	TGGT1_chrVIIb:247108-256643(-)	828	chromosome	protein_coding_gene	FALSE	1	1531.92	0.82713	1.209	-0.273814	0.273814	0.24115	0.693029	90.6	109.4	70.9	74.6	80.3	81.6	82	103.6	65.2	97.1	84.2	260.5	0.0001542	0.003468	2.58	100
[R].LPASPEVTVAKAALPTGALLFIK.[T]	1xGG [K11]; 1xTMT6plex [K23]; 1xTMT6plex [N-Term]	1	1	TGGT1_271440-t26_1-p1	TGGT1_271440-t26_1-p1 [56-78]	Toxoplasma_gondii_GT1	TGGT1_271440	TGGT1_271440-t26_1	NPL4 family protein	TGGT1_chrVIII:4484508-4490539(-)	502	chromosome	protein_coding_gene	FALSE	1	2879.74	0.826446	1.21	-0.275007	0.275007	0.046483	0.404616	90.5	109.5	102.3	76.2	78.3	87.8	105.4	120.2	106.2	104.3	93	126.4	0.0004453	0.01402	2.9	100
[K].EKGVEDVVVGR.[G]	1xGG [K2]; 1xTMT6plex [N-Term]	1	2	TGGT1_216860-t26_1-p1	TGGT1_216860-t26_1-p1 [25-35]	Toxoplasma_gondii_GT1	TGGT1_216860	TGGT1_216860-t26_1	DEAD (Asp-Glu-Ala-Asp) box polypeptide DDX39	TGGT1_chrXI:5764687-5768776(+)	434	chromosome	protein_coding_gene	FALSE	1	1529.85	0.826446	1.21	-0.275007	0.275007	0.363558	0.758559	90.5	109.5	89.1	87.1	98.6	85.2	87.5	105.9	67.1	122	86.8	170.6	0.0001542	1.527e-05	3.01	100
[R].SLIGDTSDEVIFGQDGKR.[Q]	1xGG [K17]; 1xTMT6plex [N-Term]	1	2	TGGT1_245710-t26_1-p1	TGGT1_245710-t26_1-p1 [9-26]	Toxoplasma_gondii_GT1	TGGT1_245710	TGGT1_245710-t26_1	putative phosphatidylinositol-4-phosphate 5-kinase	TGGT1_chrXII:2406842-2411560(-)	273	chromosome	protein_coding_gene	FALSE	1	2280.17	0.826446	1.21	-0.275007	0.275007	0.0864716	0.512102	90.5	109.5	88.1	77.1	85.7	71.2	90.3	135.9	81.9	89.8	103.7	176.2	0.0001542	1.175e-08	4.64	100
[K].SLALMGCGCGPEKEGK.[V]	2xCarbamidomethyl [C7; C9]; 1xGG [K13]; 1xTMT6plex [K16]; 1xTMT6plex [N-Term]	1	2	TGGT1_290290-t26_1-p1	TGGT1_290290-t26_1-p1 [485-500]	Toxoplasma_gondii_GT1	TGGT1_290290	TGGT1_290290-t26_1	ubiquitin-activating enzyme E1 family protein	TGGT1_chrIX:3489378-3499339(+)	1092	chromosome	protein_coding_gene	FALSE	1	2266.14	0.826446	1.21	-0.275007	0.275007	0.531144	0.851353	90.5	109.5	106.8	73.9	119.4	74.9	77.7	95.9	72.8	81.5	93.9	203.2	0.0001542	4.62e-07	3.03	100
[R].VQQGAPALGIKAK.[N]	1xGG [K11]; 1xTMT6plex [K13]; 1xTMT6plex [N-Term]	1	1	TGGT1_287210-t26_1-p1	TGGT1_287210-t26_1-p1 [30-42]	Toxoplasma_gondii_GT1	TGGT1_287210	TGGT1_287210-t26_1	putative proteasome subunit alpha2	TGGT1_chrV:1378941-1381792(-)	236	chromosome	protein_coding_gene	FALSE	1	1853.14	0.825764	1.211	-0.276199	0.276199	0.272327	0.709054	90.5	109.5	68.8	84.6	80.1	88.6	91	104.3	64.6	90.5	102.5	225	0.0001542	0.0004462	2.12	100
[R].LVSASSVMTQQLGKSTNIR.[M]	1xGG [K14]; 1xTMT6plex [N-Term]	1	2	TGGT1_256760-t26_1-p1	TGGT1_256760-t26_1-p1 [22-40]	Toxoplasma_gondii_GT1	TGGT1_256760	TGGT1_256760-t26_1	pyruvate kinase PyK1	TGGT1_chrVIIb:4413512-4417055(-)	531	chromosome	protein_coding_gene	FALSE	1	2363.29	0.825083	1.212	-0.27739	0.27739	0.03026	0.349783	90.4	109.6	91.6	96.4	96.9	51.8	66.4	123.3	106.8	97.3	111	158.6	0.0001542	7.448e-08	4.61	100
[R].TEIVAANPELKSQMTK.[V]	1xOxidation [M14]; 1xGG [K11]; 1xTMT6plex [K16]; 1xTMT6plex [N-Term]	1	1	TGGT1_263720-t26_1-p1	TGGT1_263720-t26_1-p1 [88-103]	Toxoplasma_gondii_GT1	TGGT1_263720	TGGT1_263720-t26_1	HMG (high mobility group) box domain-containing protein	TGGT1_chrVIIb:341281-342669(+)	145	chromosome	protein_coding_gene	FALSE	1	2348.29	0.824402	1.213	-0.27858	0.27858	0.196539	0.653313	90.4	109.6	97.3	70.2	100	27.6	77	156.5	71.6	93.4	64.3	242.2	0.0006935	0.02515	1.34	100
[K].SSDVIVSNASCTTNCLAPLAKIVHDK.[F]	2xCarbamidomethyl [C11; C15]; 1xGG [K21]; 1xTMT6plex [K26]; 1xTMT6plex [N-Term]	1	2	TGGT1_289690-t26_1-p1	TGGT1_289690-t26_1-p1 [291-316]	Toxoplasma_gondii_GT1	TGGT1_289690	TGGT1_289690-t26_1	glyceraldehyde-3-phosphate dehydrogenase GAPDH1	TGGT1_chrIX:3189155-3191218(-)	489	chromosome	protein_coding_gene	FALSE	1	3372.77	0.824402	1.213	-0.27858	0.27858	0.167787	0.62341	90.4	109.6	95.5	87.6	119.8	79.7	82.5	124.4	89.1	97.8	106.2	117.4	0.0001542	3.014e-09	5.14	100
[R].AACSKFTDWK.[A]	1xCarbamidomethyl [C3]; 1xGG [K5]; 1xTMT6plex [K10]; 1xTMT6plex [N-Term]	1	1	TGGT1_266900-t26_1-p1	TGGT1_266900-t26_1-p1 [243-252]	Toxoplasma_gondii_GT1	TGGT1_266900	TGGT1_266900-t26_1	cyclin, N-terminal domain-containing protein	TGGT1_chrIX:744473-745863(+)	257	chromosome	protein_coding_gene	FALSE	1	1785.94	0.823723	1.214	-0.279768	0.279768	0.309117	0.728717	90.4	109.6	87.2	92.8	122.8	85.7	75.3	105.8	81.8	94.2	106.1	148	0.0006935	0.02402	1.33	100
[R].KINIKATGNAIAR.[A]	1xGG [K5]; 1xTMT6plex [K1]; 1xTMT6plex [N-Term]	1	1	TGGT1_221380-t26_1-p1	TGGT1_221380-t26_1-p1 [45-57]	Toxoplasma_gondii_GT1	TGGT1_221380	TGGT1_221380-t26_1	alba 1	TGGT1_chrII:281451-282798(-)	247	chromosome	protein_coding_gene	FALSE	2	1942.2	0.823045	1.215	-0.280956	0.280956	0.0835237	0.508849	90.3	109.7	81.8	66.7	96.9	77.9	58.9	136.1	80.2	94.7	89.3	217.6	0.0001542	0.0002596	2.69	100
[K].SKGKHGVSQEF.[-]	1xGG [K4]; 1xTMT6plex [K2]; 1xTMT6plex [N-Term]	1	2	TGGT1_261580-t26_1-p1	TGGT1_261580-t26_1-p1 [125-135]	Toxoplasma_gondii_GT1	TGGT1_261580	TGGT1_261580-t26_1	histone H2AX	TGGT1_chrVIIb:1624096-1624503(-)	135	chromosome	protein_coding_gene	FALSE	2	1775.98	0.822368	1.216	-0.282143	0.282143	0.272563	0.709054	90.3	109.7	66.3	72.1	92.7	126.9	83.2	136.4	70	160.4	101.2	90.8	0.0006935	0.02703	1.4	100
[R].GASTAAIVKSPVSGAR.[G]	1xGG [K9]; 1xTMT6plex [N-Term]	1	2	TGGT1_206640-t26_1-p1	TGGT1_206640-t26_1-p1 [177-192]	Toxoplasma_gondii_GT1	TGGT1_206640	TGGT1_206640-t26_1	hypothetical protein	TGGT1_chrVIIa:732834-742091(+)	1282	chromosome	protein_coding_gene	FALSE	1	1815.03	0.822368	1.216	-0.282143	0.282143	0.373616	0.765129	90.3	109.7	82.5	87.1	105.7	77.7	86.3	111.6	69.3	104.9	80.1	194.9	0.0001542	9.798e-05	2.7	100
[R].EFMKNGGVTQLVR.[F]	1xOxidation [M3]; 1xGG [K4]; 1xTMT6plex [N-Term]	1	1	TGGT1_261440-t26_1-p1	TGGT1_261440-t26_1-p1 [190-202]	Toxoplasma_gondii_GT1	TGGT1_261440	TGGT1_261440-t26_1	ARM repeats containing protein	TGGT1_chrVIIb:1723817-1729239(+)	274	chromosome	protein_coding_gene	FALSE	1	1837.98	0.821018	1.218	-0.284514	0.284514	0.292177	0.721426	90.2	109.8	89.7	84.4	97.5	73.7	78.3	102.8	63.9	93.1	108.6	208	0.0001542	0.007888	1.58	100
[R].SGKDVSFESLQGPQK.[A]	1xGG [K3]; 1xTMT6plex [K15]; 1xTMT6plex [N-Term]	1	1	TGGT1_319620-t26_1-p1	TGGT1_319620-t26_1-p1 [616-630]	Toxoplasma_gondii_GT1	TGGT1_319620	TGGT1_319620-t26_1	hypothetical protein	TGGT1_chrIV:769634-778192(+)	878	chromosome	protein_coding_gene	FALSE	1	2179.18	0.821018	1.218	-0.284514	0.284514	0.666158	0.895182	90.2	109.8	145.3	68	90.9	71.8	85.7	115.8	55.2	104.4	77.3	185.6	0.0006935	0.02308	1.83	100
[K].ATQKATAEFTAK.[L]	1xGG [K4]; 1xTMT6plex [K12]; 1xTMT6plex [N-Term]	1	2	TGGT1_230160-t26_1-p1	TGGT1_230160-t26_1-p1 [82-93]	Toxoplasma_gondii_GT1	TGGT1_230160	TGGT1_230160-t26_1	hypothetical protein	TGGT1_chrVIII:647435-648305(-)	142	chromosome	protein_coding_gene	FALSE	1	1839.04	0.821018	1.218	-0.284514	0.284514	0.762169	0.929976	90.2	109.8	122.7	70.3	139.6	86.7	69.6	130.1	65.5	105.6	90.4	119.7	0.0001542	0.0002516	1.94	100
[R].VAPEEHPVLLTEAPLNPKANR.[E]	1xGG [K18]; 1xTMT6plex [N-Term]	1	5	TGGT1_209030-t26_1-p1	TGGT1_209030-t26_1-p1 [97-117]	Toxoplasma_gondii_GT1	TGGT1_209030	TGGT1_209030-t26_1	actin ACT1	TGGT1_chrIb:1014618-1016180(+)	376	chromosome	protein_coding_gene	FALSE	1	2638.45	0.820345	1.219	-0.285698	0.285698	0.260723	0.705586	90.1	109.9	89.4	84.6	94.3	74.5	96.8	108.9	79.8	114.1	78.8	178.8	0.0001542	1.021e-06	3.91	100
[K].FLKETGR.[L]	1xGG [K3]; 1xTMT6plex [N-Term]	1	1	TGGT1_214220-t26_1-p1	TGGT1_214220-t26_1-p1 [178-184]	Toxoplasma_gondii_GT1	TGGT1_214220	TGGT1_214220-t26_1	hypothetical protein	TGGT1_chrX:6010193-6012510(+)	212	chromosome	protein_coding_gene	FALSE	1	1193.68	0.820345	1.219	-0.285698	0.285698	0.297065	0.723853	90.1	109.9	80.2	77.4	90.1	90.9	114.7	120.5	67.5	109.7	101.7	147.4	0.001075	0.0627	1.51	100
[K].FLGGVTIANGGVMPHVHAVLLPKHSK.[S]	1xOxidation [M13]; 1xGG [K23]; 1xTMT6plex [K26]; 1xTMT6plex [N-Term]	1	2	TGGT1_261580-t26_1-p1	TGGT1_261580-t26_1-p1 [99-124]	Toxoplasma_gondii_GT1	TGGT1_261580	TGGT1_261580-t26_1	histone H2AX	TGGT1_chrVIIb:1624096-1624503(-)	135	chromosome	protein_coding_gene	FALSE	1	3267.86	0.819672	1.22	-0.286881	0.286881	0.0237328	0.317897	90.1	109.9	92.6	79.3	74.6	81.4	97.3	149.7	98.8	99.4	99.1	127.7	0.0001542	0.0001307	3	100
[R].ENPQKYLER.[L]	1xGG [K5]; 1xTMT6plex [N-Term]	1	4	TGGT1_290290-t26_1-p1	TGGT1_290290-t26_1-p1 [670-678]	Toxoplasma_gondii_GT1	TGGT1_290290	TGGT1_290290-t26_1	ubiquitin-activating enzyme E1 family protein	TGGT1_chrIX:3489378-3499339(+)	1092	chromosome	protein_coding_gene	FALSE	1	1519.81	0.819672	1.22	-0.286881	0.286881	0.130374	0.568421	90.1	109.9	92.5	84.8	94	74.8	73.8	123.8	81.5	103.5	86.6	184.6	0.0001542	0.0006757	2.99	100
[R].IVEESEIIKEDDNNWPAPDR.[V]	1xGG [K9]; 1xTMT6plex [N-Term]	1	1	TGGT1_267420-t26_1-p1	TGGT1_267420-t26_1-p1 [119-138]	Toxoplasma_gondii_GT1	TGGT1_267420	TGGT1_267420-t26_1	putative mago nashi family protein 2	TGGT1_chrIX:498202-500605(-)	202	chromosome	protein_coding_gene	FALSE	1	2712.33	0.819001	1.221	-0.288063	0.288063	0.364089	0.758559	90	110	87.9	73.5	127.5	62.4	71.9	94.3	80.4	89.7	75.1	237.3	0.0001542	3.08e-06	3.43	100
[R].ATGNCKLTR.[L]	1xCarbamidomethyl [C5]; 1xGG [K6]; 1xTMT6plex [N-Term]	1	1	TGGT1_232390-t26_1-p1	TGGT1_232390-t26_1-p1 [312-320]	Toxoplasma_gondii_GT1	TGGT1_232390	TGGT1_232390-t26_1	18S rRNA biogenesis protein RCL1 protein	TGGT1_chrVIII:2064885-2066632(+)	442	chromosome	protein_coding_gene	FALSE	1	1363.73	0.819001	1.221	-0.288063	0.288063	0.528001	0.849289	90	110	94.4	119	108.9	73.7	66.7	119.5	79.4	115.2	65.8	157.2	0.0001542	0.005108	1.96	100
[R].SSECADSKMLR.[N]	1xCarbamidomethyl [C4]; 1xGG [K8]; 1xTMT6plex [N-Term]	1	1	TGGT1_316540-t26_1-p1	TGGT1_316540-t26_1-p1 [101-111]	Toxoplasma_gondii_GT1	TGGT1_316540	TGGT1_316540-t26_1	IMC sub-compartment protein ISP3	TGGT1_chrXI:5335579-5336073(-)	164	chromosome	protein_coding_gene	FALSE	1	1626.78	0.818331	1.222	-0.289244	0.289244	0.318279	0.734633	90	110	109.7	57.3	75	78.1	94	109.1	63.3	95.5	85	233	0.0001542	0.0001049	1.96	100
[R].SPRPFDVPAAEAASPASKR.[E]	1xGG [K18]; 1xTMT6plex [N-Term]	1	1	TGGT1_226050-t26_1-p1	TGGT1_226050-t26_1-p1 [638-656]	Toxoplasma_gondii_GT1	TGGT1_226050	TGGT1_226050-t26_1	hypothetical protein	TGGT1_chrX:1753736-1757511(-)	774	chromosome	protein_coding_gene	FALSE	1	2297.22	0.816993	1.224	-0.291604	0.291604	0.219844	0.674046	89.9	110.1	90.7	80.1	98.9	75.8	72.7	98.1	75.3	101.4	92.5	214.7	0.0004453	0.01326	2.28	100
[R].GKAVVLMGK.[N]	1xGG [K2]; 1xTMT6plex [K9]; 1xTMT6plex [N-Term]	1	1	TGGT1_218410-t26_1-p1	TGGT1_218410-t26_1-p1 [50-58]	Toxoplasma_gondii_GT1	TGGT1_218410	TGGT1_218410-t26_1	ribosomal protein RPP0	TGGT1_chrXII:1471598-1473146(+)	314	chromosome	protein_coding_gene	FALSE	1	1474.92	0.816993	1.224	-0.291604	0.291604	0.134767	0.568516	89.9	110.1	64.5	93.9	85	94.1	67.2	104.1	76	95.4	106.8	213	0.0004453	0.01064	1.9	100
[K].SQVLTAKDR.[Q]	1xGG [K7]; 1xTMT6plex [N-Term]	1	5	TGGT1_226220-t26_1-p1	TGGT1_226220-t26_1-p1 [652-660]	Toxoplasma_gondii_GT1	TGGT1_226220	TGGT1_226220-t26_1	alveolin domain containing intermediate filament IMC9	TGGT1_chrX:1688557-1695197(+)	756	chromosome	protein_coding_gene	FALSE	1	1360.77	0.816993	1.224	-0.291604	0.291604	0.168365	0.624814	89.9	110.1	66.5	82.6	97	81.1	85.3	101.2	73	119.7	90	203.7	0.0001542	0.0001703	2.38	100
[R].AAFKFPGR.[Q]	1xGG [K4]; 1xTMT6plex [N-Term]	1	1	TGGT1_288720-t26_1-p1	TGGT1_288720-t26_1-p1 [155-162]	Toxoplasma_gondii_GT1	TGGT1_288720	TGGT1_288720-t26_1	ribosomal protein RPL10	TGGT1_chrIX:2518172-2520490(-)	221	chromosome	protein_coding_gene	FALSE	1	1236.71	0.816993	1.224	-0.291604	0.291604	0.159685	0.610299	89.9	110.1	54.9	92.7	84.1	24.4	107.4	112.3	103	91.1	63.9	266.2	0.002223	0.09515	1.63	100
[R].LAQTEPVQKLK.[T]	1xGG [K9]; 1xTMT6plex [K11]; 1xTMT6plex [N-Term]	1	1	TGGT1_245640-t26_1-p1	TGGT1_245640-t26_1-p1 [179-189]	Toxoplasma_gondii_GT1	TGGT1_245640	TGGT1_245640-t26_1	hypothetical protein	TGGT1_chrXII:2379517-2382152(-)	416	chromosome	protein_coding_gene	FALSE	1	1827.11	0.816327	1.225	-0.292782	0.292782	0.221004	0.674046	89.9	110.1	73.4	59.9	116.7	68.1	94.2	127	73.6	90	84.1	213	0.0004453	0.01156	1.95	100
[R].ALCTGEKGTGR.[S]	1xCarbamidomethyl [C3]; 1xGG [K7]; 1xTMT6plex [N-Term]	1	2	TGGT1_205700-t26_1-p1	TGGT1_205700-t26_1-p1 [214-224]	Toxoplasma_gondii_GT1	TGGT1_205700	TGGT1_205700-t26_1	cyclophilin precursor	TGGT1_chrVIIa:1122121-1123167(+)	348	chromosome	protein_coding_gene	FALSE	1	1492.77	0.816327	1.225	-0.292782	0.292782	0.236196	0.685339	89.9	110.1	97.3	68.2	109.4	68.6	77.2	116.4	70.5	94.6	91.8	205.9	0.0001542	4.244e-05	3.11	100
[R].AFDDAITEFDNVSEDSYKDSTLIMQLLR.[D]	1xOxidation [M24]; 1xGG [K18]; 1xTMT6plex [N-Term]	1	1	TGGT1_263090-t26_1-p1	TGGT1_263090-t26_1-p1 [267-294]	Toxoplasma_gondii_GT1	TGGT1_263090	TGGT1_263090-t26_1	14-3-3 protein	TGGT1_chrVIIb:786880-789511(+)	323	chromosome	protein_coding_gene	FALSE	1	3595.73	0.815661	1.226	-0.293959	0.293959	0.0839294	0.509618	89.8	110.2	95.8	89.5	96.8	87.7	78.5	120	141	91.5	109.7	89.6	0.0001542	1.686e-06	3.11	100
[R].GYVASDSKNDPAK.[G]	1xGG [K8]; 1xTMT6plex [K13]; 1xTMT6plex [N-Term]	5	1	TGGT1_294800B-t26_1-p1; TGGT1_286420A-t26_1-p1	TGGT1_294800B-t26_1-p1 [171-183]; TGGT1_286420A-t26_1-p1 [309-321]	Toxoplasma_gondii_GT1	TGGT1_294800B	TGGT1_294800B-t26_1	putative elongation factor 1-alpha (EF-1-ALPHA)	TGGT1_chrIa:1133102-1134034(-)	310	chromosome	protein_coding_gene	FALSE	1	1924.02	0.814996	1.227	-0.295135	0.295135	0.0401061	0.390117	89.8	110.2	87.3	83	99.4	78.7	67.6	167.5	90.6	100.5	123.5	101.9	0.0001542	1.292e-05	2.59	100
[R].YQKSTDLLIR.[K]	1xGG [K3]; 1xTMT6plex [N-Term]	1	2	TGGT1_261240-t26_1-p1	TGGT1_261240-t26_1-p1 [55-64]	Toxoplasma_gondii_GT1	TGGT1_261240	TGGT1_261240-t26_1	histone H3	TGGT1_chrVIIb:1780702-1781112(+)	136	chromosome	protein_coding_gene	FALSE	1	1579.9	0.814332	1.228	-0.296311	0.296311	0.246228	0.696715	89.8	110.2	90.4	81.6	110.3	82.5	87	109.5	79	106.9	91.6	161.2	0.0001542	0.003192	1.94	100
[R].VSEFAAKYSTVK.[F]	1xGG [K7]; 1xTMT6plex [K12]; 1xTMT6plex [N-Term]	1	1	TGGT1_293180-t26_1-p1	TGGT1_293180-t26_1-p1 [421-432]	Toxoplasma_gondii_GT1	TGGT1_293180	TGGT1_293180-t26_1	NADP-specific glutamate dehydrogenase	TGGT1_chrIa:124576-129868(-)	578	chromosome	protein_coding_gene	FALSE	1	1902.07	0.814332	1.228	-0.296311	0.296311	0.0883092	0.514149	89.8	110.2	95.8	82.1	71.4	86.4	70.7	191.1	84.5	100.8	88.4	128.9	0.0001542	0.0002427	3.22	100
[R].VYVGNLSWKVR.[W]	1xGG [K9]; 1xTMT6plex [N-Term]	1	5	TGGT1_262620-t26_1-p1	TGGT1_262620-t26_1-p1 [24-34]	Toxoplasma_gondii_GT1	TGGT1_262620	TGGT1_262620-t26_1	RNA recognition motif-containing protein	TGGT1_chrVIIb:1093901-1096823(+)	293	chromosome	protein_coding_gene	FALSE	1	1663.95	0.81367	1.229	-0.297485	0.297485	0.208677	0.666474	89.7	110.3	92.7	98.9	98.3	74.5	83	113.9	77.1	132.7	85.6	143.2	0.0001542	1.355e-05	2.72	100
[R].ALHADEKDEKGR.[F]	1xGG [K10]; 1xTMT6plex [K7]; 1xTMT6plex [N-Term]	1	1	TGGT1_310802-t26_1-p1	TGGT1_310802-t26_1-p1 [177-188]	Toxoplasma_gondii_GT1	TGGT1_310802	TGGT1_310802-t26_1	CRAL/TRIO domain-containing protein	TGGT1_chrXI:1562990-1566501(+)	499	chromosome	protein_coding_gene	FALSE	2	1941.06	0.81367	1.229	-0.297485	0.297485	0.448545	0.807796	89.7	110.3	110.7	82	98.2	60.8	73.1	140.9	63	100.8	60.8	209.8	0.0004453	0.01299	1.46	100
[R].SGIPTKCR.[C]	1xCarbamidomethyl [C7]; 1xGG [K6]; 1xTMT6plex [N-Term]	1	1	TGGT1_258870A-t26_1-p1	TGGT1_258870A-t26_1-p1 [123-130]	Toxoplasma_gondii_GT1	TGGT1_258870A	TGGT1_258870A-t26_1	hypothetical protein	TGGT1_chrVIIb:3082018-3084228(-)	557	chromosome	protein_coding_gene	FALSE	1	1261.69	0.81367	1.229	-0.297485	0.297485	0.143416	0.584337	89.7	110.3	111	77.8	96.6	66.8	80.2	136.1	77.9	98.5	96.9	158.3	0.0006935	0.03172	2.35	100
[K].FVTKIWHPNISSQTGAICLDILK.[H]	1xCarbamidomethyl [C18]; 1xGG [K4]; 1xTMT6plex [K23]; 1xTMT6plex [N-Term]	1	2	TGGT1_235450-t26_1-p1	TGGT1_235450-t26_1-p1 [92-114]	Toxoplasma_gondii_GT1	TGGT1_235450	TGGT1_235450-t26_1	ubiquitin-conjugating enzyme subfamily protein	TGGT1_chrX:4766427-4769516(-)	231	chromosome	protein_coding_gene	FALSE	1	3213.79	0.813008	1.23	-0.298658	0.298658	0.0392815	0.388205	89.7	110.3	87.4	98.2	102	87.4	77.4	107.5	95.1	100.6	110.4	134	0.0001542	1.122e-06	4.57	100
[R].NDLLPFNSKIIR.[E]	1xGG [K9]; 1xTMT6plex [N-Term]	1	1	TGGT1_232350-t26_1-p1	TGGT1_232350-t26_1-p1 [102-113]	Toxoplasma_gondii_GT1	TGGT1_232350	TGGT1_232350-t26_1	lactate dehydrogenase LDH1	TGGT1_chrVIII:2023599-2025126(+)	329	chromosome	protein_coding_gene	FALSE	1	1773.02	0.813008	1.23	-0.298658	0.298658	0.269263	0.708046	89.7	110.3	95.1	105.4	82.8	80.7	96.5	117	86	129.9	78.6	128	0.0001542	0.0002621	2.99	100
[R].VCISILHPPGDDVFNEQEKAEER.[W]	1xCarbamidomethyl [C2]; 1xGG [K19]; 1xTMT6plex [N-Term]	1	1	TGGT1_202820-t26_1-p1	TGGT1_202820-t26_1-p1 [90-112]	Toxoplasma_gondii_GT1	TGGT1_202820	TGGT1_202820-t26_1	ubiquitin-conjugating enzyme subfamily protein	TGGT1_chrVIIa:2909267-2911128(+)	168	chromosome	protein_coding_gene	FALSE	1	3025.49	0.812348	1.231	-0.299831	0.299831	0.128237	0.56732	89.6	110.4	92.3	84.5	94.8	69.4	109.1	135.4	80.2	102.1	113.7	118.5	0.0001542	5.724e-08	3.51	100
[K].QAVAASKK.[G]	1xGG [K7]; 1xTMT6plex [K8]; 1xTMT6plex [N-Term]	1	1	TGGT1_291930-t26_1-p1	TGGT1_291930-t26_1-p1 [94-101]	Toxoplasma_gondii_GT1	TGGT1_291930	TGGT1_291930-t26_1	RNA recognition motif-containing protein	TGGT1_chrIX:4212023-4217780(+)	705	chromosome	protein_coding_gene	FALSE	1	1374.85	0.812348	1.231	-0.299831	0.299831	0.316768	0.733709	89.6	110.4	86.9	82.4	99.9	77.4	78.3	105.1	67.4	101.4	86.1	215	0.0001542	0.003532	1.84	100
[K].NASSTKKEDNEAATEV.[-]	1xGG [K6]; 1xTMT6plex [N-Term]	1	1	TGGT1_309990-t26_1-p1	TGGT1_309990-t26_1-p1 [175-190]	Toxoplasma_gondii_GT1	TGGT1_309990	TGGT1_309990-t26_1	hypothetical protein	TGGT1_chrXI:953142-954052(+)	190	chromosome	protein_coding_gene	FALSE	2	2036.99	0.812348	1.231	-0.299831	0.299831	0.482877	0.83592	89.6	110.4	102.1	135.8	75.9	72.5	78.3	123.6	80.8	96.4	76.2	158.4	0.0001542	0.0003263	3.03	100
[R].TYILKSQLGR.[H]	1xGG [K5]; 1xTMT6plex [N-Term]	1	1	TGGT1_279390-t26_1-p1	TGGT1_279390-t26_1-p1 [333-342]	Toxoplasma_gondii_GT1	TGGT1_279390	TGGT1_279390-t26_1	putative proliferation-associated protein 2G4	TGGT1_chrIX:43752-48368(-)	462	chromosome	protein_coding_gene	FALSE	1	1521.9	0.811688	1.232	-0.301002	0.301002	0.32628	0.738265	89.6	110.4	85	80.2	92.1	73.6	78.3	98.8	63.6	104.8	80.8	242.8	0.0001542	0.0008431	2.89	100
[R].VVNQDLKR.[V]	1xGG [K7]; 1xTMT6plex [N-Term]	1	2	TGGT1_299810-t26_1-p1	TGGT1_299810-t26_1-p1 [723-730]	Toxoplasma_gondii_GT1	TGGT1_299810	TGGT1_299810-t26_1	cysteine-tRNA synthetase (CysRS)	TGGT1_chrXII:289809-302095(-)	898	chromosome	protein_coding_gene	FALSE	1	1314.77	0.811688	1.232	-0.301002	0.301002	0.40999	0.787587	89.6	110.4	85.4	78.1	106.8	99.4	87.7	108	72.1	113.8	84.1	164.5	0.0003068	0.009172	1.88	100
[K].STPIAWKEGK.[D]	1xGG [K7]; 1xTMT6plex [K10]; 1xTMT6plex [N-Term]	1	1	TGGT1_244110-t26_1-p1	TGGT1_244110-t26_1-p1 [589-598]	Toxoplasma_gondii_GT1	TGGT1_244110	TGGT1_244110-t26_1	nucleosome assembly protein (nap) protein	TGGT1_chrVI:2942300-2948890(+)	738	chromosome	protein_coding_gene	FALSE	1	1688.97	0.811688	1.232	-0.301002	0.301002	0.182574	0.634924	89.6	110.4	69.5	76.9	66.5	67	58.9	100.9	67.7	82.5	77.2	332.9	0.0006935	0.04166	2.34	100
[R].TALKMVPK.[I]	1xOxidation [M5]; 1xGG [K4]; 1xTMT6plex [K8]; 1xTMT6plex [N-Term]	1	10	TGGT1_218820-t26_1-p1	TGGT1_218820-t26_1-p1 [106-113]	Toxoplasma_gondii_GT1	TGGT1_218820	TGGT1_218820-t26_1	alba 2	TGGT1_chrXII:1217304-1219105(+)	148	chromosome	protein_coding_gene	FALSE	1	1475.9	0.81103	1.233	-0.302173	0.302173	0.225467	0.6766	89.5	110.5	87.2	73.1	89.8	79.1	75.9	136.7	65.7	97.6	81.5	213.4	0.0004453	0.01137	1.73	100
[R].LIYSGKQMSDELK.[L]	1xOxidation [M8]; 1xGG [K6]; 1xTMT6plex [K13]; 1xTMT6plex [N-Term]	1	3	TGGT1_254600-t26_1-p1	TGGT1_254600-t26_1-p1 [43-55]	Toxoplasma_gondii_GT1	TGGT1_254600	TGGT1_254600-t26_1	ubiquitin family protein	TGGT1_chrIII:1833925-1834158(+)	77	chromosome	protein_coding_gene	FALSE	1	2100.14	0.81103	1.233	-0.302173	0.302173	0.495497	0.836069	89.5	110.5	131	69.6	121.1	60.7	73.1	178.1	67.1	82.1	90.1	127	0.0001542	3.469e-05	2.06	100
[R].ETKDEQNAEGGK.[A]	1xGG [K3]; 1xTMT6plex [K12]; 1xTMT6plex [N-Term]	1	1	TGGT1_258170-t26_1-p1	TGGT1_258170-t26_1-p1 [120-131]	Toxoplasma_gondii_GT1	TGGT1_258170	TGGT1_258170-t26_1	hypothetical protein	TGGT1_chrVIIb:3499824-3505217(+)	408	chromosome	protein_coding_gene	FALSE	1	1877.96	0.810373	1.234	-0.303342	0.303342	0.445999	0.804603	89.5	110.5	101	69.9	88.7	79.8	79.4	98.5	50.6	130	79.7	222.4	0.0001542	0.006668	1.62	100
[R].KLPFQR.[L]	1xGG [K1]; 1xTMT6plex [N-Term]	2	1	TGGT1_261240-t26_1-p1	TGGT1_261240-t26_1-p1 [65-70]	Toxoplasma_gondii_GT1	TGGT1_261240	TGGT1_261240-t26_1	histone H3	TGGT1_chrVIIb:1780702-1781112(+)	136	chromosome	protein_coding_gene	FALSE	1	1131.68	0.810373	1.234	-0.303342	0.303342	0.556696	0.861074	89.5	110.5	68	101.4	95.1	94.6	97.7	117.4	63.4	126.6	71.9	163.9	0.002589	0.1221	1.31	100
[K].GSVTYVSAKGSVVEK.[Y]	1xGG [K9]; 1xTMT6plex [K15]; 1xTMT6plex [N-Term]	1	1	TGGT1_310440-t26_1-p1	TGGT1_310440-t26_1-p1 [135-149]	Toxoplasma_gondii_GT1	TGGT1_310440	TGGT1_310440-t26_1	membrane occupation and recognition nexus protein MORN1	TGGT1_chrXI:1306262-1307353(+)	363	chromosome	protein_coding_gene	FALSE	1	2083.18	0.810373	1.234	-0.303342	0.303342	0.263438	0.707135	89.5	110.5	77.5	85.6	100.8	84.1	105.5	146.1	71.2	105.6	99.7	123.8	0.0001542	2.679e-05	2.22	100
[R].INKCGVISPR.[F]	1xCarbamidomethyl [C4]; 1xGG [K3]; 1xTMT6plex [N-Term]	1	3	TGGT1_234450-t26_1-p1	TGGT1_234450-t26_1-p1 [170-179]	Toxoplasma_gondii_GT1	TGGT1_234450	TGGT1_234450-t26_1	ribosomal protein RPS15A	TGGT1_chrX:4292801-4294683(+)	231	chromosome	protein_coding_gene	FALSE	1	1486.84	0.810373	1.234	-0.303342	0.303342	0.36847	0.761586	89.5	110.5	98.6	74.1	98.9	66.1	86.1	108.4	72.8	106.2	67.2	221.5	0.0001542	0.00457	1.93	100
[R].LSGKVQAEQSGR.[G]	1xGG [K4]; 1xTMT6plex [N-Term]	1	1	TGGT1_288540-t26_1-p1	TGGT1_288540-t26_1-p1 [469-480]	Toxoplasma_gondii_GT1	TGGT1_288540	TGGT1_288540-t26_1	nucleoside transporter protein	TGGT1_chrIX:2417416-2420140(+)	696	chromosome	protein_coding_gene	FALSE	1	1602.88	0.810373	1.234	-0.303342	0.303342	0.523067	0.847668	89.5	110.5	78.4	98.7	77.1	88	78.9	97.4	62.9	124.6	56.9	237.1	0.0001542	0.006453	1.51	100
[K].DKAAVIDVTK.[S]	1xGG [K2]; 1xTMT6plex [K10]; 1xTMT6plex [N-Term]	1	1	TGGT1_310490-t26_1-p1	TGGT1_310490-t26_1-p1 [95-104]	Toxoplasma_gondii_GT1	TGGT1_310490	TGGT1_310490-t26_1	ribosomal protein RPL27A	TGGT1_chrXI:1345590-1346369(-)	147	chromosome	protein_coding_gene	FALSE	1	1631.97	0.810373	1.234	-0.303342	0.303342	0.137391	0.571695	89.5	110.5	94.5	80.3	97	78.5	82.1	97.9	101.3	111.9	81.2	175.3	0.0004453	0.0123	1.41	100
[R].IQFTKVTAEGVSVEEPYVLDSK.[W]	1xGG [K5]; 1xTMT6plex [K22]; 1xTMT6plex [N-Term]	1	1	TGGT1_280710-t26_1-p1	TGGT1_280710-t26_1-p1 [225-246]	Toxoplasma_gondii_GT1	TGGT1_280710	TGGT1_280710-t26_1	putative 20S proteasome subunit beta 7	TGGT1_chrVIIa:136134-140480(-)	266	chromosome	protein_coding_gene	FALSE	1	3011.63	0.810373	1.234	-0.303342	0.303342	0.130586	0.568421	89.5	110.5	90.8	91.8	97.6	100.6	76.4	126.5	78.8	107.3	113.3	116.9	0.0001542	4.214e-08	5.11	100
[R].GVAQGVGKTEIVGK.[I]	1xGG [K8]; 1xTMT6plex [K14]; 1xTMT6plex [N-Term]	1	2	TGGT1_304680-t26_1-p1	TGGT1_304680-t26_1-p1 [343-356]	Toxoplasma_gondii_GT1	TGGT1_304680	TGGT1_304680-t26_1	ubiquitin family protein	TGGT1_chrVIIa:595893-600165(-)	527	chromosome	protein_coding_gene	FALSE	1	1915.14	0.810373	1.234	-0.303342	0.303342	0.0317283	0.358159	89.5	110.5	88.9	64	79.1	81.7	82.4	123.5	96.1	97	100.7	186.6	0.0001542	1.738e-06	3.01	100
[K].LAKPAKYEDIVAAVK.[E]	1xGG [K3]; 2xTMT6plex [K6; K15]; 1xTMT6plex [N-Term]	1	1	TGGT1_289690-t26_1-p1	TGGT1_289690-t26_1-p1 [400-414]	Toxoplasma_gondii_GT1	TGGT1_289690	TGGT1_289690-t26_1	glyceraldehyde-3-phosphate dehydrogenase GAPDH1	TGGT1_chrIX:3189155-3191218(-)	489	chromosome	protein_coding_gene	FALSE	1	2417.47	0.809717	1.235	-0.304511	0.304511	0.154287	0.598106	89.5	110.5	98.7	103.9	78.7	74.9	88.7	119.4	74.6	104.2	109.6	147.3	0.0004453	0.01181	1.73	100
[R].VEQVKGATYSLR.[A]	1xGG [K5]; 1xTMT6plex [N-Term]	1	1	TGGT1_225550-t26_1-p1	TGGT1_225550-t26_1-p1 [224-235]	Toxoplasma_gondii_GT1	TGGT1_225550	TGGT1_225550-t26_1	phosphatidylserine decarboxylase	TGGT1_chrX:2075581-2079309(+)	427	chromosome	protein_coding_gene	FALSE	1	1693.94	0.809717	1.235	-0.304511	0.304511	0.515098	0.844182	89.5	110.5	74.4	66.6	99.7	67.6	103.1	107.6	68	91.8	53.2	268.1	0.0001542	0.005252	1.84	100
[K].VSSKAESGKLEEGK.[G]	1xGG [K4]; 2xTMT6plex [K9; K14]; 1xTMT6plex [N-Term]	1	1	TGGT1_220390-t26_1-p1	TGGT1_220390-t26_1-p1 [258-271]	Toxoplasma_gondii_GT1	TGGT1_220390	TGGT1_220390-t26_1	hypothetical protein	TGGT1_chrV:248814-251802(+)	274	chromosome	protein_coding_gene	FALSE	2	2250.29	0.809717	1.235	-0.304511	0.304511	0.0770142	0.494579	89.5	110.5	92.4	67.7	73.6	77.4	80.2	155.8	81.7	95.5	88.5	187	0.0001542	0.0002193	3.14	100
[R].VAVKPKDNK.[E]	1xGG [K6]; 1xTMT6plex [K9]; 1xTMT6plex [N-Term]	1	1	TGGT1_205470-t26_1-p1	TGGT1_205470-t26_1-p1 [481-489]	Toxoplasma_gondii_GT1	TGGT1_205470	TGGT1_205470-t26_1	putative translation elongation factor 2 family protein	TGGT1_chrVIIa:1297616-1301283(+)	832	chromosome	protein_coding_gene	FALSE	1	1570.97	0.809061	1.236	-0.305679	0.305679	0.2514	0.699387	89.5	110.5	80.3	77.7	94.1	82.7	89.6	102.2	78.1	104.3	82.1	208.9	0.0006935	0.03217	1.98	100
[K].QEENEKK.[Q]	1xGG [K6]; 1xTMT6plex [K7]; 1xTMT6plex [N-Term]	1	1	TGGT1_313410-t26_1-p1	TGGT1_313410-t26_1-p1 [738-744]	Toxoplasma_gondii_GT1	TGGT1_313410	TGGT1_313410-t26_1	proteasome 26S regulatory subunit	TGGT1_chrXI:3312986-3323185(+)	1091	chromosome	protein_coding_gene	FALSE	1	1476.81	0.807754	1.238	-0.308011	0.308011	0.0376912	0.383173	89.4	110.6	66.8	85	65.3	85.6	89.7	140.3	81.4	102	105.3	178.6	0.002341	0.1129	1.41	100
[K].ACNGLLLKVNQIGTVSESIEACQLAQK.[N]	2xCarbamidomethyl [C2; C22]; 1xGG [K8]; 1xTMT6plex [K27]; 1xTMT6plex [N-Term]	1	1	TGGT1_268850-t26_1-p1	TGGT1_268850-t26_1-p1 [379-405]	Toxoplasma_gondii_GT1	TGGT1_268850	TGGT1_268850-t26_1	enolase 2	TGGT1_chrVIII:6248823-6250901(-)	475	chromosome	protein_coding_gene	FALSE	1	3516.89	0.807103	1.239	-0.309176	0.309176	0.231165	0.681271	89.3	110.7	106	91.8	109.7	83.1	76.7	120.5	91.6	85.6	121.1	113.8	0.0001542	1.096e-06	3.12	100
[K].GDSSAKAGK.[T]	1xGG [K6]; 1xTMT6plex [K9]; 1xTMT6plex [N-Term]	1	1	TGGT1_266990-t26_1-p1	TGGT1_266990-t26_1-p1 [543-551]	Toxoplasma_gondii_GT1	TGGT1_266990	TGGT1_266990-t26_1	beta-COP	TGGT1_chrIX:687782-698362(+)	1103	chromosome	protein_coding_gene	FALSE	1	1392.78	0.807103	1.239	-0.309176	0.309176	0.0731745	0.49289	89.3	110.7	86.4	90	109.1	73.8	78.9	121.8	83.4	103	146.6	107.1	0.0006935	0.02156	1.65	100
[R].QPVPSKTDSHGLQQK.[D]	1xGG [K6]; 1xTMT6plex [K15]; 1xTMT6plex [N-Term]	1	1	TGGT1_232130-t26_1-p1	TGGT1_232130-t26_1-p1 [177-191]	Toxoplasma_gondii_GT1	TGGT1_232130	TGGT1_232130-t26_1	hypothetical protein	TGGT1_chrVIII:1876792-1879382(+)	456	chromosome	protein_coding_gene	FALSE	1	2222.23	0.806452	1.24	-0.31034	0.31034	0.17613	0.632568	89.3	110.7	74.9	89.7	73.1	95.5	99.4	141.1	65.1	107	111.3	143	0.0001542	7.903e-06	4.8	100
[R].SEFKDYPR.[N]	1xGG [K4]; 1xTMT6plex [N-Term]	1	1	TGGT1_285240-t26_1-p1	TGGT1_285240-t26_1-p1 [330-337]	Toxoplasma_gondii_GT1	TGGT1_285240	TGGT1_285240-t26_1	3-oxo-5-alpha-steroid 4-dehydrogenase	TGGT1_chrV:2347912-2353553(-)	347	chromosome	protein_coding_gene	FALSE	1	1384.71	0.806452	1.24	-0.31034	0.31034	0.0175187	0.277323	89.3	110.7	93.3	79	86.6	67.1	93.6	144.6	90.3	106.2	107.4	131.8	0.0006935	0.02656	2.24	100
[K].SQIQNVKHVK.[I]	1xGG [K7]; 1xTMT6plex [K10]; 1xTMT6plex [N-Term]	1	1	TGGT1_263050-t26_1-p1	TGGT1_263050-t26_1-p1 [288-297]	Toxoplasma_gondii_GT1	TGGT1_263050	TGGT1_263050-t26_1	ribosomal protein RPL13	TGGT1_chrVIIb:826699-830544(-)	355	chromosome	protein_coding_gene	FALSE	1	1753.05	0.806452	1.24	-0.31034	0.31034	0.212792	0.668727	89.3	110.7	93.1	68.8	91.9	76.1	90.6	125	86.6	112.4	66.6	188.9	0.0001542	0.004709	2.86	100
[K].KEESQKK.[R]	1xGG [K7]; 2xTMT6plex [K1; K6]; 1xTMT6plex [N-Term]	1	2	TGGT1_273090-t26_1-p1	TGGT1_273090-t26_1-p1 [16-22]	Toxoplasma_gondii_GT1	TGGT1_273090	TGGT1_273090-t26_1	cell division protein CDC48CY	TGGT1_chrVIII:3661986-3671254(-)	811	chromosome	protein_coding_gene	FALSE	2	1678.01	0.806452	1.24	-0.31034	0.31034	0.0876027	0.51296	89.3	110.7	76.4	88.5	88.7	94.6	68.6	136.4	79.7	89.9	109.7	167.4	0.002223	0.1033	1.4	100
[R].TSEPVTKK.[N]	1xGG [K7]; 1xTMT6plex [K8]; 1xTMT6plex [N-Term]	1	1	TGGT1_276170-t26_1-p1	TGGT1_276170-t26_1-p1 [1191-1198]	Toxoplasma_gondii_GT1	TGGT1_276170	TGGT1_276170-t26_1	phosphatidylinositol 3- and 4-kinase	TGGT1_chrIII:84006-93774(+)	1228	chromosome	protein_coding_gene	FALSE	1	1461.87	0.805153	1.242	-0.312665	0.312665	0.386343	0.775287	89.2	110.8	78.6	55.8	83.4	99.1	87.6	128.5	52	103.6	71.6	239.9	0.002223	0.1018	1.76	100
[R].FAAGATGKVGVGGVAGSR.[E]	1xGG [K8]; 1xTMT6plex [N-Term]	1	1	TGGT1_206670-t26_1-p1	TGGT1_206670-t26_1-p1 [573-590]	Toxoplasma_gondii_GT1	TGGT1_206670	TGGT1_206670-t26_1	hypothetical protein	TGGT1_chrVIIa:705099-714174(-)	2072	chromosome	protein_coding_gene	FALSE	1	1905.05	0.804505	1.243	-0.313826	0.313826	0.206369	0.666474	89.1	110.9	81.9	94.2	66.6	61.4	79.6	105.7	64.3	86.6	99	260.8	0.0001542	0.001178	1.56	100
[R].DTNKSLPLCNWTVSPETR.[A]	1xCarbamidomethyl [C9]; 1xGG [K4]; 1xTMT6plex [N-Term]	1	1	TGGT1_272370-t26_1-p1	TGGT1_272370-t26_1-p1 [2024-2041]	Toxoplasma_gondii_GT1	TGGT1_272370	TGGT1_272370-t26_1	hypothetical protein	TGGT1_chrVIII:4025598-4035718(-)	2165	chromosome	protein_coding_gene	FALSE	1	2461.23	0.804505	1.243	-0.313826	0.313826	0.315398	0.731997	89.2	110.8	71.7	75.5	123	82.6	94.8	84	102.7	76.7	115.7	173.4	0.0001542	9.968e-06	2.41	100
[R].VEQLPQVLIIQLSSLHITPYGQIYKQLGR.[C]	1xGG [K25]; 1xTMT6plex [N-Term]	1	1	TGGT1_288510-t26_1-p1	TGGT1_288510-t26_1-p1 [967-995]	Toxoplasma_gondii_GT1	TGGT1_288510	TGGT1_288510-t26_1	ubiquitin carboxyl-terminal hydrolase	TGGT1_chrIX:2398356-2403607(-)	1328	chromosome	protein_coding_gene	FALSE	1	3678.09	0.804505	1.243	-0.313826	0.313826	0.0791427	0.499822	89.2	110.8	109.3	93.8	89.7	87.1	77.9	113.4	121.5	84.5	111.3	111.4	0.0001542	4.052e-09	4.52	100
[R].SAFLTEEDYKK.[L]	1xGG [K10]; 1xTMT6plex [K11]; 1xTMT6plex [N-Term]	1	1	TGGT1_259010-t26_1-p1	TGGT1_259010-t26_1-p1 [22-32]	Toxoplasma_gondii_GT1	TGGT1_259010	TGGT1_259010-t26_1	putative vacuolar ATP synthase subunit d	TGGT1_chrVIIb:2988734-2994961(-)	396	chromosome	protein_coding_gene	FALSE	1	1903.02	0.803859	1.244	-0.314986	0.314986	0.212221	0.668605	89.1	110.9	89.3	73.7	119.7	64.2	100.5	118.7	82.3	88.4	111.1	152.1	0.0001542	0.0002194	2.4	100
[R].EQAIKDLHGR.[L]	1xGG [K5]; 1xTMT6plex [N-Term]	1	1	TGGT1_236540-t26_1-p1	TGGT1_236540-t26_1-p1 [108-117]	Toxoplasma_gondii_GT1	TGGT1_236540	TGGT1_236540-t26_1	RNA recognition motif-containing protein	TGGT1_chrX:5301444-5305442(+)	508	chromosome	protein_coding_gene	FALSE	1	1509.83	0.803859	1.244	-0.314986	0.314986	0.37463	0.765909	89.1	110.9	62.2	72.9	79.9	101.3	83.7	99.4	60.6	147.2	57.8	234.9	0.0001542	0.0009006	1.32	100
[R].EAAAAAANKK.[N]	1xGG [K9]; 1xTMT6plex [K10]; 1xTMT6plex [N-Term]	1	1	TGGT1_320570-t26_1-p1	TGGT1_320570-t26_1-p1 [132-141]	Toxoplasma_gondii_GT1	TGGT1_320570	TGGT1_320570-t26_1	putative elongation factor Tu	TGGT1_chrIV:197431-203338(+)	586	chromosome	protein_coding_gene	FALSE	1	1516.88	0.803859	1.244	-0.314986	0.314986	0.536039	0.856141	89.1	110.9	79.1	72.4	120.5	81	94.9	100.7	58.7	103.3	88.4	201.1	0.0001542	0.002147	1.93	100
[R].SHFEVKTIV.[-]	1xGG [K6]; 1xTMT6plex [N-Term]	1	3	TGGT1_237250-t26_1-p1	TGGT1_237250-t26_1-p1 [251-259]	Toxoplasma_gondii_GT1	TGGT1_237250	TGGT1_237250-t26_1	hypothetical protein	TGGT1_chrX:5697810-5699972(+)	259	chromosome	protein_coding_gene	FALSE	1	1402.79	0.803859	1.244	-0.314986	0.314986	0.169096	0.625296	89.1	110.9	71.2	109.4	89	87	98.2	112.6	78.5	110.7	105.2	138.3	0.0001542	0.002972	2.8	100
[R].ELTSVVQKR.[F]	1xGG [K8]; 1xTMT6plex [N-Term]	1	2	TGGT1_232300-t26_1-p1	TGGT1_232300-t26_1-p1 [90-98]	Toxoplasma_gondii_GT1	TGGT1_232300	TGGT1_232300-t26_1	ribosomal protein RPS3	TGGT1_chrVIII:1993673-1994649(-)	255	chromosome	protein_coding_gene	FALSE	1	1402.82	0.803859	1.244	-0.314986	0.314986	0.460511	0.818483	89.1	110.9	80.9	67.2	104.4	79.2	93.2	100.6	66.5	101.7	68.4	238	0.0001542	0.007916	1.65	100
[R].AGGPGALTDGQKNTGAFGSLSR.[A]	1xGG [K12]; 1xTMT6plex [N-Term]	1	14	TGGT1_294220-t26_1-p1	TGGT1_294220-t26_1-p1 [215-236]	Toxoplasma_gondii_GT1	TGGT1_294220	TGGT1_294220-t26_1	hypothetical protein	TGGT1_chrIa:704114-705925(-)	603	chromosome	protein_coding_gene	FALSE	1	2405.24	0.803859	1.244	-0.314986	0.314986	0.0689613	0.488045	89.1	110.9	79.9	63.4	87.9	98.2	95.5	118.3	82.2	109.4	103	162.2	0.0001542	1.088e-12	6.49	100
[K].GYTIPLDKR.[L]	1xGG [K8]; 1xTMT6plex [N-Term]	1	1	TGGT1_233190-t26_1-p1	TGGT1_233190-t26_1-p1 [311-319]	Toxoplasma_gondii_GT1	TGGT1_233190	TGGT1_233190-t26_1	SKIP/SNW domain-containing protein	TGGT1_chrVIII:2482334-2488980(+)	557	chromosome	protein_coding_gene	FALSE	1	1405.8	0.803213	1.245	-0.316146	0.316146	0.245927	0.696715	89.1	110.9	70.6	98.2	62.6	88.8	82	102.1	73.4	117.7	70	234.6	0.0004453	0.009933	2.12	100
[R].KLGFSSTEEIDKR.[I]	2xGG [K1; K12]; 1xTMT6plex [N-Term]	1	2	TGGT1_232440-t26_1-p1	TGGT1_232440-t26_1-p1 [118-130]	Toxoplasma_gondii_GT1	TGGT1_232440	TGGT1_232440-t26_1	Brf1p family coiled coil protein	TGGT1_chrVIII:2091405-2096025(+)	468	chromosome	protein_coding_gene	FALSE	2	1967.04	0.803213	1.245	-0.316146	0.316146	0.0732434	0.49289	89.1	110.9	85	88.6	73.5	58.7	87.8	162.3	85.5	79.3	105.8	173.4	0.0006935	0.02202	1.55	100
[R].SGAFASGLGKAK.[L]	1xGG [K10]; 1xTMT6plex [K12]; 1xTMT6plex [N-Term]	1	1	TGGT1_320080-t26_1-p1	TGGT1_320080-t26_1-p1 [612-623]	Toxoplasma_gondii_GT1	TGGT1_320080	TGGT1_320080-t26_1	hypothetical protein	TGGT1_chrIV:470763-478288(+)	1673	chromosome	protein_coding_gene	FALSE	1	1665.97	0.802568	1.246	-0.317304	0.317304	0.197763	0.653968	89.1	110.9	51.5	83.5	86	85	79	104	57.5	138.5	83.9	231.2	0.002223	0.09257	1.99	100
[K].DFQVTAKK.[T]	1xGG [K7]; 1xTMT6plex [K8]; 1xTMT6plex [N-Term]	1	4	TGGT1_216650-t26_1-p1	TGGT1_216650-t26_1-p1 [275-282]	Toxoplasma_gondii_GT1	TGGT1_216650	TGGT1_216650-t26_1	S15 sporozoite-expressed protein	TGGT1_chrXI:5902644-5904672(-)	400	chromosome	protein_coding_gene	FALSE	1	1508.88	0.802568	1.246	-0.317304	0.317304	0.276704	0.712705	89.1	110.9	97	87.8	116.3	87.3	76.8	137.6	79.4	111.3	109.3	97.1	0.0001542	0.0005601	2.75	100
[R].QLVNKQFVADVNSAVALR.[D]	1xGG [K5]; 1xTMT6plex [N-Term]	1	1	TGGT1_310150-t26_1-p1	TGGT1_310150-t26_1-p1 [831-848]	Toxoplasma_gondii_GT1	TGGT1_310150	TGGT1_310150-t26_1	AMP-binding enzyme domain-containing protein	TGGT1_chrXI:1055873-1060273(-)	866	chromosome	protein_coding_gene	FALSE	1	2315.3	0.801925	1.247	-0.318461	0.318461	0.17934	0.634924	89	111	80.3	72.6	118.6	80.7	77.4	105.3	80.4	95.8	100.2	188.6	0.0001542	1.426e-06	3.96	100
[K].IQMDGPLGDDNKR.[L]	1xOxidation [M3]; 1xGG [K12]; 1xTMT6plex [N-Term]	1	1	TGGT1_248670-t26_1-p1	TGGT1_248670-t26_1-p1 [108-120]	Toxoplasma_gondii_GT1	TGGT1_248670	TGGT1_248670-t26_1	V-type H(+)-translocating pyrophosphatase VP1	TGGT1_chrXII:4005858-4010809(+)	816	chromosome	protein_coding_gene	FALSE	1	1817.9	0.801925	1.247	-0.318461	0.318461	0.300466	0.723853	89	111	73	73.4	92.1	85.1	88.3	106	59.3	198.8	74.6	149.5	0.0001542	0.00324	1.81	100
[K].KTELTEEQR.[Q]	1xGG [K1]; 1xTMT6plex [N-Term]	1	1	TGGT1_247230-t26_1-p1	TGGT1_247230-t26_1-p1 [19-27]	Toxoplasma_gondii_GT1	TGGT1_247230	TGGT1_247230-t26_1	centrin	TGGT1_chrXII:3112753-3115530(+)	169	chromosome	protein_coding_gene	FALSE	1	1476.79	0.801282	1.248	-0.319618	0.319618	0.207245	0.666474	89	111	87.4	71.7	99	78.6	65.1	107.7	67.4	98.1	92.8	232.2	0.001075	0.05737	1.06	100
[K].KGACVSNK.[C]	1xCarbamidomethyl [C4]; 1xGG [K1]; 1xTMT6plex [K8]; 1xTMT6plex [N-Term]	1	1	TGGT1_293820-t26_1-p1	TGGT1_293820-t26_1-p1 [987-994]	Toxoplasma_gondii_GT1	TGGT1_293820	TGGT1_293820-t26_1	calpain family cysteine protease domain-containing protein	TGGT1_chrIa:560507-571740(-)	2269	chromosome	protein_coding_gene	FALSE	1	1435.81	0.801282	1.248	-0.319618	0.319618	0.178721	0.634924	89	111	72.7	69.6	79.7	106.7	102.7	115.9	83.9	99.4	87.2	182	0.0004453	0.01248	2.15	100
[K].VWNLSNCKLR.[T]	1xCarbamidomethyl [C7]; 1xGG [K8]; 1xTMT6plex [N-Term]	1	1	TGGT1_216880-t26_1-p1	TGGT1_216880-t26_1-p1 [181-190]	Toxoplasma_gondii_GT1	TGGT1_216880	TGGT1_216880-t26_1	guanine nucleotide-binding protein	TGGT1_chrXI:5736268-5739860(-)	321	chromosome	protein_coding_gene	FALSE	1	1632.88	0.8	1.25	-0.321928	0.321928	0.134468	0.568516	88.9	111.1	96.6	128.5	63	47.8	84.2	122.6	91.4	105.2	90.3	170.3	0.0001542	2.759e-05	3.92	100
[R].QASLVAGKDVK.[D]	1xGG [K8]; 1xTMT6plex [K11]; 1xTMT6plex [N-Term]	1	2	TGGT1_219800-t26_1-p1	TGGT1_219800-t26_1-p1 [192-202]	Toxoplasma_gondii_GT1	TGGT1_219800	TGGT1_219800-t26_1	putative vacuolar ATP synthase subunit b	TGGT1_chrXII:574692-577426(+)	505	chromosome	protein_coding_gene	FALSE	1	1688.01	0.798085	1.253	-0.325386	0.325386	0.0928241	0.520145	88.8	111.2	85.9	68.1	87.1	81.2	89.6	107.6	77.1	117.4	99.7	186.3	0.0001542	0.003273	1.61	100
[R].FATGDQSKCFR.[Q]	1xCarbamidomethyl [C9]; 1xGG [K8]; 1xTMT6plex [N-Term]	1	2	TGGT1_310220-t26_1-p1	TGGT1_310220-t26_1-p1 [1379-1389]	Toxoplasma_gondii_GT1	TGGT1_310220	TGGT1_310220-t26_1	hypothetical protein	TGGT1_chrXI:1126646-1139419(+)	1396	chromosome	protein_coding_gene	FALSE	1	1659.81	0.796178	1.256	-0.328836	0.328836	0.32681	0.738265	88.6	111.4	90.3	74.2	74	91.6	98.2	113.5	63.8	116.1	80.2	198.2	0.0001542	0.0007489	2.59	100
[K].TEATAEEEKR.[T]	1xGG [K9]; 1xTMT6plex [N-Term]	1	1	TGGT1_290660-t26_1-p1	TGGT1_290660-t26_1-p1 [329-338]	Toxoplasma_gondii_GT1	TGGT1_290660	TGGT1_290660-t26_1	RNA recognition motif-containing protein	TGGT1_chrIX:3628759-3632147(-)	446	chromosome	protein_coding_gene	FALSE	1	1506.76	0.796178	1.256	-0.328836	0.328836	0.110223	0.546885	88.6	111.4	81.8	57.3	87.5	70.8	88	126.8	70.4	102.8	92.5	221.9	0.0001542	0.0006128	3.02	100
[K].VTNVNKLTK.[A]	1xGG [K6]; 1xTMT6plex [K9]; 1xTMT6plex [N-Term]	1	1	TGGT1_251880-t26_1-p1	TGGT1_251880-t26_1-p1 [245-253]	Toxoplasma_gondii_GT1	TGGT1_251880	TGGT1_251880-t26_1	tRNA synthetases class I family protein	TGGT1_chrXII:5557287-5561955(-)	540	chromosome	protein_coding_gene	FALSE	1	1588.98	0.796178	1.256	-0.328836	0.328836	0.289259	0.720993	88.6	111.4	85.1	94.9	105.9	84.7	63.5	116	78.2	106.9	74.7	190.1	0.0001542	0.004257	2.15	100
[K].VEVLLPGAAQGEKASK.[K]	1xGG [K13]; 1xTMT6plex [K16]; 1xTMT6plex [N-Term]	1	1	TGGT1_324600-t26_1-p1	TGGT1_324600-t26_1-p1 [169-184]	Toxoplasma_gondii_GT1	TGGT1_324600	TGGT1_324600-t26_1	heat shock protein	TGGT1_chrVIII:2284363-2285174(-)	185	chromosome	protein_coding_gene	FALSE	1	2169.26	0.796178	1.256	-0.328836	0.328836	0.0363277	0.378556	88.6	111.4	96.8	84.9	86.4	53.6	89.6	104.8	108.5	89.8	126.1	159.6	0.0001542	1.253e-05	2.95	100
[K].AKQALPAQFK.[Q]	1xGG [K2]; 1xTMT6plex [K10]; 1xTMT6plex [N-Term]	1	1	TGGT1_313390-t26_1-p1	TGGT1_313390-t26_1-p1 [272-281]	Toxoplasma_gondii_GT1	TGGT1_313390	TGGT1_313390-t26_1	ribosomal protein RPL6	TGGT1_chrXI:3299999-3300967(+)	322	chromosome	protein_coding_gene	FALSE	1	1674.01	0.795545	1.257	-0.329985	0.329985	0.184267	0.635107	88.6	111.4	117.3	103.8	84.8	71.2	66.6	147	94.3	106.6	78.6	129.9	0.0001542	0.006887	2.48	100
[K].NPMAAGKK.[V]	1xOxidation [M3]; 1xGG [K7]; 1xTMT6plex [K8]; 1xTMT6plex [N-Term]	1	2	TGGT1_315610-t26_1-p1	TGGT1_315610-t26_1-p1 [74-81]	Toxoplasma_gondii_GT1	TGGT1_315610	TGGT1_315610-t26_1	hypothetical protein	TGGT1_chrXI:4798811-4799287(+)	158	chromosome	protein_coding_gene	FALSE	1	1404.8	0.795545	1.257	-0.329985	0.329985	0.214679	0.669343	88.6	111.4	95.4	69.4	97.2	86.8	77.2	115.4	71.5	109.1	87.4	190.6	0.0001542	0.0006655	1.66	100
[K].DITKGMFGR.[A]	1xGG [K4]; 1xTMT6plex [N-Term]	1	1	TGGT1_304680-t26_1-p1	TGGT1_304680-t26_1-p1 [418-426]	Toxoplasma_gondii_GT1	TGGT1_304680	TGGT1_304680-t26_1	ubiquitin family protein	TGGT1_chrVIIa:595893-600165(-)	527	chromosome	protein_coding_gene	FALSE	1	1367.73	0.794913	1.258	-0.331132	0.331132	0.214557	0.669343	88.6	111.4	93	76.5	77.6	93.5	86.2	113.6	77.1	108.5	81.7	192.4	0.0004453	0.01117	2.2	100
[R].ESSKAATFLR.[G]	1xGG [K4]; 1xTMT6plex [N-Term]	1	3	TGGT1_248740-t26_1-p1	TGGT1_248740-t26_1-p1 [1063-1072]	Toxoplasma_gondii_GT1	TGGT1_248740	TGGT1_248740-t26_1	hypothetical protein	TGGT1_chrXII:4066708-4074096(-)	1283	chromosome	protein_coding_gene	FALSE	1	1452.8	0.794281	1.259	-0.332278	0.332278	0.0527521	0.434404	88.5	111.5	80.3	69.3	95.2	77	83.5	101.1	98.9	103.6	98.4	192.6	0.0001542	0.004709	2.03	100
[R].APPTKVLSLSR.[A]	1xGG [K5]; 1xTMT6plex [N-Term]	1	3	TGGT1_255190-t26_1-p1	TGGT1_255190-t26_1-p1 [862-872]	Toxoplasma_gondii_GT1	TGGT1_255190	TGGT1_255190-t26_1	myosin C	TGGT1_chrVIIb:4925758-4933694(+)	1171	chromosome	protein_coding_gene	FALSE	1	1511.91	0.793651	1.26	-0.333424	0.333424	0.317644	0.734347	88.5	111.5	74.9	109.5	69.7	78.5	96.1	98.9	68.5	73.9	151.1	178.9	0.0001542	0.003154	2.47	100
[K].NLENALK.[-]	1xGG [K7]; 1xTMT6plex [N-Term]	1	1	TGGT1_316310-t26_1-p1	TGGT1_316310-t26_1-p1 [195-201]	Toxoplasma_gondii_GT1	TGGT1_316310	TGGT1_316310-t26_1	superoxide dismutase	TGGT1_chrXI:5175968-5177674(-)	201	chromosome	protein_coding_gene	FALSE	0	1144.65	0.793651	1.26	-0.333424	0.333424	0.377693	0.767934	88.5	111.5	83.1	69.5	91.6	77.9	91.5	109.2	63.7	104.7	70	239	0.0009501	0.05177	2.14	100
[R].GAGKNPMAAGK.[K]	1xGG [K4]; 1xTMT6plex [K11]; 1xTMT6plex [N-Term]	1	1	TGGT1_315610-t26_1-p1	TGGT1_315610-t26_1-p1 [70-80]	Toxoplasma_gondii_GT1	TGGT1_315610	TGGT1_315610-t26_1	hypothetical protein	TGGT1_chrXI:4798811-4799287(+)	158	chromosome	protein_coding_gene	FALSE	1	1573.89	0.793651	1.26	-0.333424	0.333424	0.263881	0.707535	88.5	111.5	87.3	84.1	107.1	91.3	83.8	109.9	72.5	119.5	94.9	149.6	0.0001542	0.002368	2.41	100
[R].EVLGDLAKDAK.[L]	1xGG [K8]; 1xTMT6plex [K11]; 1xTMT6plex [N-Term]	1	1	TGGT1_280490-t26_1-p1	TGGT1_280490-t26_1-p1 [421-431]	Toxoplasma_gondii_GT1	TGGT1_280490	TGGT1_280490-t26_1	U-box domain-containing protein	TGGT1_chrVIIa:332194-348045(-)	1089	chromosome	protein_coding_gene	FALSE	1	1731.01	0.793021	1.261	-0.334568	0.334568	0.328372	0.738265	88.5	111.5	62.5	85.5	100.5	88.9	125.9	115.8	89.7	81.1	112.1	138.1	0.0001542	0.0001174	2.95	100
[R].VAAYLQQQCKPK.[C]	1xCarbamidomethyl [C9]; 1xGG [K10]; 1xTMT6plex [K12]; 1xTMT6plex [N-Term]	1	1	TGGT1_286590-t26_1-p1	TGGT1_286590-t26_1-p1 [177-188]	Toxoplasma_gondii_GT1	TGGT1_286590	TGGT1_286590-t26_1	microtubule associated protein SPM2	TGGT1_chrV:1625039-1626577(+)	357	chromosome	protein_coding_gene	FALSE	0	2006.13	0.793021	1.261	-0.334568	0.334568	0.547209	0.859446	88.5	111.5	87.6	53	117.5	124	86.4	121.4	61.6	110.5	95.4	142.5	0.0001542	0.0001033	2.21	100
[R].AVSVEEATKFANR.[E]	1xGG [K9]; 1xTMT6plex [N-Term]	1	2	TGGT1_289680-t26_1-p1	TGGT1_289680-t26_1-p1 [134-146]	Toxoplasma_gondii_GT1	TGGT1_289680	TGGT1_289680-t26_1	Ras-related protein Rab11	TGGT1_chrIX:3181746-3185073(-)	219	chromosome	protein_coding_gene	FALSE	1	1764.94	0.792393	1.262	-0.335712	0.335712	0.28522	0.719041	88.4	111.6	79	70.9	97.4	76.9	73.7	111.7	64	97	77.2	252.3	0.0001542	0.0002404	1.9	100
[R].SAESTAAAAKAER.[V]	1xGG [K10]; 1xTMT6plex [N-Term]	1	1	TGGT1_216460-t26_1-p1	TGGT1_216460-t26_1-p1 [544-556]	Toxoplasma_gondii_GT1	TGGT1_216460	TGGT1_216460-t26_1	hypothetical protein	TGGT1_chrXI:6052022-6054177(+)	604	chromosome	protein_coding_gene	FALSE	1	1605.84	0.792393	1.262	-0.335712	0.335712	0.484343	0.83592	88.4	111.6	81.8	100.9	126.1	66.1	79.3	130.6	65.9	103.3	77.1	169	0.0001542	1.881e-05	3.23	100
[R].QEEAKATTEGTAISR.[E]	1xGG [K5]; 1xTMT6plex [N-Term]	1	1	TGGT1_273320-t26_1-p1	TGGT1_273320-t26_1-p1 [196-210]	Toxoplasma_gondii_GT1	TGGT1_273320	TGGT1_273320-t26_1	hypothetical protein	TGGT1_chrVIII:3591254-3594418(-)	238	chromosome	protein_coding_gene	FALSE	1	1935	0.792393	1.262	-0.335712	0.335712	0.251408	0.699387	88.4	111.6	49.8	85.4	119.3	54.1	108.7	107.8	59.4	134.3	93.2	188	0.0001542	4.409e-05	1.82	100
[R].TDRPGLKR.[A]	1xGG [K7]; 1xTMT6plex [N-Term]	1	1	TGGT1_227280-t26_1-p1	TGGT1_227280-t26_1-p1 [130-137]	Toxoplasma_gondii_GT1	TGGT1_227280	TGGT1_227280-t26_1	dense granule protein GRA3	TGGT1_chrX:956231-956899(-)	222	chromosome	protein_coding_gene	FALSE	1	1285.75	0.791139	1.264	-0.337996	0.337996	0.798231	0.939943	88.3	111.7	101.7	121.9	76.4	67.9	80.4	183.6	99.9	101.6	135.2	31.5	0.0006935	0.02986	1.67	100
[K].SSGDYDLEGGEKTQLVAQR.[D]	1xGG [K12]; 1xTMT6plex [N-Term]	1	2	TGGT1_226600-t26_1-p1	TGGT1_226600-t26_1-p1 [170-188]	Toxoplasma_gondii_GT1	TGGT1_226600	TGGT1_226600-t26_1	putative syntaxin 5	TGGT1_chrX:1418418-1422381(+)	283	chromosome	protein_coding_gene	FALSE	1	2396.19	0.791139	1.264	-0.337996	0.337996	0.126771	0.563816	88.3	111.7	107.5	82.3	75.1	81.3	63.4	102.7	80.2	118.7	87.8	201.1	0.0001542	1.141e-08	3.01	100
[R].DLKPENLLLESK.[S]	1xGG [K3]; 1xTMT6plex [K12]; 1xTMT6plex [N-Term]	2	1	TGGT1_305860-t26_1-p1; TGGT1_301440-t26_1-p1	TGGT1_305860-t26_1-p1 [199-210]; TGGT1_301440-t26_1-p1 [174-185]	Toxoplasma_gondii_GT1	TGGT1_305860	TGGT1_305860-t26_1	calcium-dependent protein kinase CDPK3	TGGT1_chrIX:5409701-5417293(+)	537	chromosome	protein_coding_gene	FALSE	0	1971.15	0.790514	1.265	-0.339137	0.339137	0.182813	0.634924	88.3	111.7	82.4	73.5	106.8	85.9	90.7	125.2	72.7	108.7	95.8	158.3	0.0001542	0.004811	2.96	100
[K].AVSSTAKEK.[K]	1xGG [K7]; 1xTMT6plex [K9]; 1xTMT6plex [N-Term]	1	1	TGGT1_297460-t26_1-p1	TGGT1_297460-t26_1-p1 [39-47]	Toxoplasma_gondii_GT1	TGGT1_297460	TGGT1_297460-t26_1	hypothetical protein	TGGT1_chrII:1769415-1774813(-)	442	chromosome	protein_coding_gene	FALSE	1	1492.87	0.790514	1.265	-0.339137	0.339137	0.0539523	0.438291	88.3	111.7	88.1	77.5	93.2	92.5	69.5	115.1	81.3	107.5	111.4	163.9	0.0001542	0.002357	2.57	100
[R].ELQYKEDGQEYGQVLR.[M]	1xGG [K5]; 1xTMT6plex [N-Term]	1	3	TGGT1_262720-t26_1-p1	TGGT1_262720-t26_1-p1 [25-40]	Toxoplasma_gondii_GT1	TGGT1_262720	TGGT1_262720-t26_1	putative eukaryotic initiation factor-1A	TGGT1_chrVIIb:1033429-1037458(-)	159	chromosome	protein_coding_gene	FALSE	1	2298.16	0.789266	1.267	-0.341417	0.341417	0.0567218	0.450124	88.2	111.8	89.1	67.1	85.1	52	83.5	133	74.6	100.8	105.7	209.1	0.0001542	1.607e-05	3.33	100
[R].SAKDVEAAQ.[-]	1xGG [K3]; 1xTMT6plex [N-Term]	1	1	TGGT1_286580-t26_1-p1	TGGT1_286580-t26_1-p1 [947-955]	Toxoplasma_gondii_GT1	TGGT1_286580	TGGT1_286580-t26_1	hypothetical protein	TGGT1_chrV:1631039-1633906(-)	955	chromosome	protein_coding_gene	FALSE	1	1261.66	0.788644	1.268	-0.342555	0.342555	0.120627	0.560694	88.2	111.8	87.6	79.5	76.7	71	106	107	100.9	91.7	88.2	191.4	0.0001542	0.003311	1.94	100
[K].EHKDEKVDALR.[T]	1xGG [K6]; 1xTMT6plex [K3]; 1xTMT6plex [N-Term]	1	7	TGGT1_246340-t26_1-p1	TGGT1_246340-t26_1-p1 [822-832]	Toxoplasma_gondii_GT1	TGGT1_246340	TGGT1_246340-t26_1	DnaJ domain-containing protein	TGGT1_chrXII:2699792-2706554(+)	877	chromosome	protein_coding_gene	FALSE	2	1912.07	0.788644	1.268	-0.342555	0.342555	0.00875115	0.218499	88.2	111.8	74.9	87.4	84.1	96.2	88.9	128.8	108.9	91.7	110.9	128.2	0.0001542	0.000807	2.28	100
[R].FLTKIYHPNIDALGR.[I]	1xGG [K4]; 1xTMT6plex [N-Term]	1	8	TGGT1_304770-t26_1-p1	TGGT1_304770-t26_1-p1 [70-84]	Toxoplasma_gondii_GT1	TGGT1_304770	TGGT1_304770-t26_1	ubiquitin-conjugating enzyme subfamily protein	TGGT1_chrVIIa:677672-680044(-)	155	chromosome	protein_coding_gene	FALSE	1	2101.18	0.788644	1.268	-0.342555	0.342555	0.199971	0.654292	88.2	111.8	98.2	68.2	88.6	79.9	66.3	101.3	75.8	132.8	70.8	218.2	0.0001542	5.662e-07	3.13	100
[R].GVADFGAKHFVASQGR.[D]	1xGG [K8]; 1xTMT6plex [N-Term]	1	1	TGGT1_278975-t26_1-p1	TGGT1_278975-t26_1-p1 [522-537]	Toxoplasma_gondii_GT1	TGGT1_278975	TGGT1_278975-t26_1	ICE family protease (caspase) p20 domain-containing protein	TGGT1_chrXII:5626974-5634008(-)	1344	chromosome	protein_coding_gene	FALSE	1	1990.05	0.788022	1.269	-0.343692	0.343692	0.144132	0.584961	88.2	111.8	97.5	85.1	105.4	56.1	82.8	107.9	82.8	142	82.5	158	0.0001542	0.0003285	2.28	100
[K].KSQKNPR.[D]	1xGG [K4]; 1xTMT6plex [K1]; 1xTMT6plex [N-Term]	1	1	TGGT1_219520-t26_1-p1	TGGT1_219520-t26_1-p1 [358-364]	Toxoplasma_gondii_GT1	TGGT1_219520	TGGT1_219520-t26_1	histone arginine methyltransferase PRMT1	TGGT1_chrXII:823809-827267(-)	392	chromosome	protein_coding_gene	FALSE	2	1429.86	0.787402	1.27	-0.344828	0.344828	0.0475872	0.405792	88.1	111.9	92.2	87.5	107.9	71.7	71.9	142.1	83.4	111.2	109.4	122.6	0.0009501	0.0498	2.14	100
[R].ITSVVMKFR.[Q]	1xGG [K7]; 1xTMT6plex [N-Term]	1	1	TGGT1_232720-t26_1-p1	TGGT1_232720-t26_1-p1 [182-190]	Toxoplasma_gondii_GT1	TGGT1_232720	TGGT1_232720-t26_1	putative Lsm12	TGGT1_chrVIII:2233961-2235299(-)	249	chromosome	protein_coding_gene	FALSE	1	1423.83	0.786782	1.271	-0.345964	0.345964	0.81956	0.950215	88.1	111.9	135.8	143.8	75.6	60.5	90.5	136.5	115.1	131.2	72.6	38.3	0.0001542	0.006389	2.01	100
[R].LFASKFGR.[I]	1xGG [K5]; 1xTMT6plex [N-Term]	1	2	TGGT1_203510-t26_1-p1	TGGT1_203510-t26_1-p1 [684-691]	Toxoplasma_gondii_GT1	TGGT1_203510	TGGT1_203510-t26_1	zinc finger, C3HC4 type (RING finger) domain-containing protein	TGGT1_chrVIIa:2357035-2361836(+)	801	chromosome	protein_coding_gene	FALSE	1	1268.73	0.786164	1.272	-0.347099	0.347099	0.822148	0.950215	88	112	81.5	119.7	66.4	65.2	155.9	103.8	83.5	136.8	55.9	131.2	0.0001542	0.008426	2.17	100
[R].LHLNAITASKAR.[V]	1xGG [K10]; 1xTMT6plex [N-Term]	1	1	TGGT1_264870-t26_1-p1	TGGT1_264870-t26_1-p1 [899-910]	Toxoplasma_gondii_GT1	TGGT1_264870	TGGT1_264870-t26_1	Sodium:neurotransmitter symporter family protein	TGGT1_chrIX:1763311-1766424(+)	1037	chromosome	protein_coding_gene	FALSE	1	1637.96	0.786164	1.272	-0.347099	0.347099	0.347982	0.750422	88	112	77.7	162.1	78.7	14.3	86.6	100.1	91.7	116.7	54.9	217.2	0.004722	0.1625	1.33	100
[K].DLPEYKK.[K]	1xGG [K6]; 1xTMT6plex [K7]; 1xTMT6plex [N-Term]	1	1	TGGT1_202820-t26_1-p1	TGGT1_202820-t26_1-p1 [150-156]	Toxoplasma_gondii_GT1	TGGT1_202820	TGGT1_202820-t26_1	ubiquitin-conjugating enzyme subfamily protein	TGGT1_chrVIIa:2909267-2911128(+)	168	chromosome	protein_coding_gene	FALSE	1	1464.85	0.786164	1.272	-0.347099	0.347099	0.315519	0.731997	88	112	71.3	80.7	112.7	85.8	91.2	109.1	61.1	137.1	95.9	155.1	0.0005918	0.01628	1.71	100
[K].QGVNKAQDSAVNK.[G]	1xGG [K5]; 1xTMT6plex [K13]; 1xTMT6plex [N-Term]	1	6	TGGT1_257530-t26_1-p1	TGGT1_257530-t26_1-p1 [48-60]	Toxoplasma_gondii_GT1	TGGT1_257530	TGGT1_257530-t26_1	transporter, major facilitator family protein	TGGT1_chrVIIb:3924727-3926365(-)	504	chromosome	protein_coding_gene	FALSE	1	1931.07	0.786164	1.272	-0.347099	0.347099	0.948168	0.986532	88	112	44.6	57.3	47.9	158.1	198.5	83.1	51.8	72.8	63	223	0.0001542	1.779e-05	3.37	100
[K].EGQTAAEDSAQIAEAKVESQTA.[-]	1xGG [K16]; 1xTMT6plex [N-Term]	1	1	TGGT1_268950-t26_1-p1	TGGT1_268950-t26_1-p1 [522-543]	Toxoplasma_gondii_GT1	TGGT1_268950	TGGT1_268950-t26_1	hypothetical protein	TGGT1_chrVIII:6183799-6188591(-)	543	chromosome	protein_coding_gene	FALSE	1	2577.25	0.786164	1.272	-0.347099	0.347099	0.209519	0.667935	88	112	87.8	75.8	91.2	101.9	84	163	69.7	112.8	102.2	111.7	0.0001542	0.001605	1.95	100
[R].SLVKQLEQAQK.[A]	1xGG [K4]; 1xTMT6plex [K11]; 1xTMT6plex [N-Term]	1	2	TGGT1_219540-t26_1-p1	TGGT1_219540-t26_1-p1 [1129-1139]	Toxoplasma_gondii_GT1	TGGT1_219540	TGGT1_219540-t26_1	cytosolic tRNA-Ala synthetase	TGGT1_chrXII:800723-814444(-)	1280	chromosome	protein_coding_gene	FALSE	1	1844.1	0.785546	1.273	-0.348232	0.348232	0.13743	0.571695	88	112	76.5	71	83.5	95.5	82	104.3	82.2	107.2	87.5	210.3	0.0001542	0.003339	1.12	100
[K].EGSNSGNSPSSVPAEAISDKGIVR.[Q]	1xGG [K20]; 1xTMT6plex [N-Term]	1	4	TGGT1_236570-t26_1-p1	TGGT1_236570-t26_1-p1 [28-51]	Toxoplasma_gondii_GT1	TGGT1_236570	TGGT1_236570-t26_1	lysine decarboxylase family protein	TGGT1_chrX:5322842-5325476(+)	397	chromosome	protein_coding_gene	FALSE	1	2701.36	0.784929	1.274	-0.349365	0.349365	0.128986	0.56732	87.9	112.1	58.5	68.6	99.6	79.7	81.1	113.5	73.5	101.6	89.6	234.3	0.0001542	2.449e-08	4.82	100
[R].LVSGTTGETLYTHKQPLK.[N]	1xGG [K14]; 1xTMT6plex [K18]; 1xTMT6plex [N-Term]	1	1	TGGT1_219320-t26_1-p1	TGGT1_219320-t26_1-p1 [348-365]	Toxoplasma_gondii_GT1	TGGT1_219320	TGGT1_219320-t26_1	acid phosphatase GAP50	TGGT1_chrXII:907511-910397(-)	431	chromosome	protein_coding_gene	FALSE	1	2545.44	0.784929	1.274	-0.349365	0.349365	0.0708304	0.49289	88	112	87.2	113.5	88.9	71.9	69.4	158.2	90.2	96	111	113.7	0.0001542	2.834e-07	3.21	100
[K].DPGYQAPIDESLVKEMKPEEITK.[T]	1xGG [K14]; 2xTMT6plex [K17; K23]; 1xTMT6plex [N-Term]	1	1	TGGT1_221380-t26_1-p1	TGGT1_221380-t26_1-p1 [119-141]	Toxoplasma_gondii_GT1	TGGT1_221380	TGGT1_221380-t26_1	alba 1	TGGT1_chrII:281451-282798(-)	247	chromosome	protein_coding_gene	FALSE	1	3418.84	0.784314	1.275	-0.350497	0.350497	0.171393	0.627929	87.9	112.1	93.6	82	88.3	75.1	89.1	112.5	69.4	122.4	95.9	171.8	0.0001542	2.105e-05	4.12	100
[R].KLLDDLDVDVVR.[A]	1xGG [K1]; 1xTMT6plex [N-Term]	1	1	TGGT1_300290-t26_1-p1	TGGT1_300290-t26_1-p1 [172-183]	Toxoplasma_gondii_GT1	TGGT1_300290	TGGT1_300290-t26_1	SNARE domain-containing protein	TGGT1_chrXII:67383-69145(+)	226	chromosome	protein_coding_gene	FALSE	1	1742.98	0.783699	1.276	-0.351628	0.351628	0.62643	0.886473	87.9	112.1	110.1	138.8	71.1	78.2	86.3	110.1	95.7	119.7	73.3	116.6	0.0001542	8.111e-05	2.37	100
[K].QLSGTNAGSAAGKK.[A]	1xGG [K13]; 1xTMT6plex [K14]; 1xTMT6plex [N-Term]	1	1	TGGT1_321680-t26_1-p1	TGGT1_321680-t26_1-p1 [53-66]	Toxoplasma_gondii_GT1	TGGT1_321680	TGGT1_321680-t26_1	hypothetical protein	TGGT1_chrIb:1645852-1649258(-)	372	chromosome	protein_coding_gene	FALSE	1	1862.05	0.783085	1.277	-0.352759	0.352759	0.0682125	0.483844	87.8	112.2	82.4	69.6	88.2	73	84.1	121.5	81.9	105.3	95.8	198.2	0.0001542	6.745e-07	1.92	100
[R].IGADVNVKEVK.[E]	1xGG [K8]; 1xTMT6plex [K11]; 1xTMT6plex [N-Term]	1	2	TGGT1_306330-t26_1-p1	TGGT1_306330-t26_1-p1 [409-419]	Toxoplasma_gondii_GT1	TGGT1_306330	TGGT1_306330-t26_1	phospholipase	TGGT1_chrIX:5748642-5751422(+)	582	chromosome	protein_coding_gene	FALSE	1	1744.04	0.782473	1.278	-0.353888	0.353888	0.309346	0.728717	87.8	112.2	95.4	75.8	84.4	79.5	100.5	125.1	78.9	69.6	107.9	182.9	0.0001542	0.0007317	2.47	100
[R].ENFKAQGLSGEER.[L]	1xGG [K4]; 1xTMT6plex [N-Term]	1	1	TGGT1_291640-t26_1-p1	TGGT1_291640-t26_1-p1 [296-308]	Toxoplasma_gondii_GT1	TGGT1_291640	TGGT1_291640-t26_1	aspartate carbamoyltransferase	TGGT1_chrIX:4115785-4120121(+)	423	chromosome	protein_coding_gene	FALSE	1	1807.91	0.782473	1.278	-0.353888	0.353888	0.580583	0.870032	87.8	112.2	79.2	81.2	114.7	69.9	91.4	103.8	65.1	124.8	55.4	214.4	0.0008275	0.04346	1.36	100
[K].FEKESSEMGK.[G]	1xGG [K3]; 1xTMT6plex [K10]; 1xTMT6plex [N-Term]	2	2	TGGT1_286420A-t26_1-p1	TGGT1_286420A-t26_1-p1 [42-51]	Toxoplasma_gondii_GT1	TGGT1_286420A	TGGT1_286420A-t26_1	putative elongation factor 1-alpha (EF-1-ALPHA)	TGGT1_chrV:1692242-1694172(-)	448	chromosome	protein_coding_gene	FALSE	1	1743.9	0.782473	1.278	-0.353888	0.353888	0.142637	0.581923	87.8	112.2	94	71.9	101.7	83.6	47.7	106.9	67.9	120.4	96.7	209.1	0.0001542	0.002018	1.58	100
[R].AGGQAEKAK.[V]	1xGG [K7]; 1xTMT6plex [K9]; 1xTMT6plex [N-Term]	1	3	TGGT1_311090-t26_1-p1	TGGT1_311090-t26_1-p1 [371-379]	Toxoplasma_gondii_GT1	TGGT1_311090	TGGT1_311090-t26_1	ubiquitin carboxyl-terminal hydrolase	TGGT1_chrXI:1762909-1768167(+)	607	chromosome	protein_coding_gene	FALSE	1	1431.83	0.782473	1.278	-0.353888	0.353888	0.0697272	0.491238	87.8	112.2	77.1	70.6	84.4	84.1	80.6	137	75.4	102.9	101.8	186.1	0.0001542	0.005774	2.29	100
[K].EAALMEKSPTANAVAA.[-]	1xOxidation [M5]; 1xGG [K7]; 1xTMT6plex [N-Term]	1	2	TGGT1_218820-t26_1-p1	TGGT1_218820-t26_1-p1 [133-148]	Toxoplasma_gondii_GT1	TGGT1_218820	TGGT1_218820-t26_1	alba 2	TGGT1_chrXII:1217304-1219105(+)	148	chromosome	protein_coding_gene	FALSE	1	1932.99	0.781861	1.279	-0.355016	0.355016	0.389856	0.777968	87.8	112.2	99.9	59.7	105.3	53.8	76.3	98.9	62.3	97.6	63	283.3	0.0001542	0.004611	1.5	100
[K].NVAQKAGK.[T]	1xGG [K5]; 1xTMT6plex [K8]; 1xTMT6plex [N-Term]	1	2	TGGT1_273490-t26_1-p1	TGGT1_273490-t26_1-p1 [254-261]	Toxoplasma_gondii_GT1	TGGT1_273490	TGGT1_273490-t26_1	putative glutamine synthetase, type I	TGGT1_chrVIII:3443164-3448518(+)	479	chromosome	protein_coding_gene	FALSE	1	1387.84	0.78125	1.28	-0.356144	0.356144	0.633238	0.886473	87.7	112.3	110.3	81.8	126.8	86.5	74.3	131.7	70.6	85.8	121.6	110.7	0.0006935	0.02211	2.11	100
[R].SQVASLAEQMEKDQR.[V]	1xGG [K12]; 1xTMT6plex [N-Term]	1	3	TGGT1_244470-t26_1-p1	TGGT1_244470-t26_1-p1 [1227-1241]	Toxoplasma_gondii_GT1	TGGT1_244470	TGGT1_244470-t26_1	hypothetical protein	TGGT1_chrVI:3203997-3215302(-)	2595	chromosome	protein_coding_gene	FALSE	1	2063.04	0.78125	1.28	-0.356144	0.356144	0.173289	0.627929	87.7	112.3	68.5	110.5	100.1	77.1	75.2	107.2	83.5	98.8	94.3	184.8	0.0001542	5.961e-08	4.87	100
[R].LLKELADIQQLQR.[A]	1xGG [K3]; 1xTMT6plex [N-Term]	1	1	TGGT1_235450-t26_1-p1	TGGT1_235450-t26_1-p1 [16-28]	Toxoplasma_gondii_GT1	TGGT1_235450	TGGT1_235450-t26_1	ubiquitin-conjugating enzyme subfamily protein	TGGT1_chrX:4766427-4769516(-)	231	chromosome	protein_coding_gene	FALSE	1	1911.12	0.78125	1.28	-0.356144	0.356144	0.0648543	0.474029	87.7	112.3	86.8	94.1	86	73.2	111	132.2	101.5	113.2	111.1	90.7	0.0001542	1.526e-06	4.32	100
[K].ISGLGKGAWTK.[M]	1xGG [K6]; 1xTMT6plex [K11]; 1xTMT6plex [N-Term]	1	1	TGGT1_293190-t26_1-p1	TGGT1_293190-t26_1-p1 [376-386]	Toxoplasma_gondii_GT1	TGGT1_293190	TGGT1_293190-t26_1	endonuclease/exonuclease/phosphatase family protein	TGGT1_chrIa:133494-141236(+)	682	chromosome	protein_coding_gene	FALSE	1	1690.01	0.78064	1.281	-0.35727	0.35727	0.104209	0.542581	87.7	112.3	79.1	81.2	92.1	87.2	99.9	86.6	111.8	90	115.7	156.3	0.0001542	0.001968	2.59	100
[K].ANLETKEATIAK.[L]	1xGG [K6]; 1xTMT6plex [K12]; 1xTMT6plex [N-Term]	1	2	TGGT1_301250-t26_1-p1	TGGT1_301250-t26_1-p1 [468-479]	Toxoplasma_gondii_GT1	TGGT1_301250	TGGT1_301250-t26_1	hypothetical protein	TGGT1_chrIV:2233880-2236785(+)	851	chromosome	protein_coding_gene	FALSE	1	1861.08	0.780031	1.282	-0.358396	0.358396	0.635313	0.886473	87.6	112.4	124.5	53.3	111.8	89.4	81.3	118.9	70	114.6	58.8	177.4	0.0001542	0.0001704	2.3	100
[K].AVAGKMK.[E]	1xGG [K5]; 1xTMT6plex [K7]; 1xTMT6plex [N-Term]	1	1	TGGT1_251710-t26_1-p1	TGGT1_251710-t26_1-p1 [274-280]	Toxoplasma_gondii_GT1	TGGT1_251710	TGGT1_251710-t26_1	hypothetical protein	TGGT1_chrXII:5457932-5458954(+)	340	chromosome	protein_coding_gene	FALSE	1	1276.78	0.779423	1.283	-0.359521	0.359521	0.28112	0.715056	87.6	112.4	71.3	101.3	91	92.2	81.9	116.8	67.8	134.1	81	162.6	0.005458	0.1815	1.11	100
[K].GTENVKK.[I]	1xGG [K6]; 1xTMT6plex [K7]; 1xTMT6plex [N-Term]	1	1	TGGT1_236840-t26_1-p1	TGGT1_236840-t26_1-p1 [91-97]	Toxoplasma_gondii_GT1	TGGT1_236840	TGGT1_236840-t26_1	putative zinc finger (C-x8-C-x5-C-x3-H)-2	TGGT1_chrX:5420639-5424914(+)	372	chromosome	protein_coding_gene	FALSE	1	1347.8	0.779423	1.283	-0.359521	0.359521	0.0926638	0.520145	87.6	112.4	57.5	90.5	100.8	84.1	62	132.3	71.7	107.9	96.3	196.9	0.003354	0.1338	1.08	100
[R].GAGKNPMAAGK.[K]	1xOxidation [M7]; 1xGG [K4]; 1xTMT6plex [K11]; 1xTMT6plex [N-Term]	1	2	TGGT1_315610-t26_1-p1	TGGT1_315610-t26_1-p1 [70-80]	Toxoplasma_gondii_GT1	TGGT1_315610	TGGT1_315610-t26_1	hypothetical protein	TGGT1_chrXI:4798811-4799287(+)	158	chromosome	protein_coding_gene	FALSE	1	1589.88	0.777001	1.287	-0.364012	0.364012	0.111445	0.546885	87.4	112.6	105.2	71.4	99.6	74.2	75.6	136.1	80.5	96.8	97.3	163.4	0.0001542	0.008948	1.43	100
[K].SLMTKGPSTQPMKK.[A]	1xOxidation [M12]; 2xGG [K5; K13]; 1xTMT6plex [K14]; 1xTMT6plex [N-Term]	1	1	TGGT1_300200-t26_1-p1	TGGT1_300200-t26_1-p1 [139-152]	Toxoplasma_gondii_GT1	TGGT1_300200	TGGT1_300200-t26_1	histone H2AZ	TGGT1_chrXII:122117-123855(-)	155	chromosome	protein_coding_gene	FALSE	2	2236.22	0.777001	1.287	-0.364012	0.364012	0.255306	0.700871	87.4	112.6	86.9	78.4	92.1	78.9	84.3	108.5	69.5	113.1	81.9	206.4	0.0004453	0.01203	2.79	100
[R].GVSMQVPNLLSKQADER.[G]	1xGG [K12]; 1xTMT6plex [N-Term]	1	6	TGGT1_223790-t26_1-p1	TGGT1_223790-t26_1-p1 [894-910]	Toxoplasma_gondii_GT1	TGGT1_223790	TGGT1_223790-t26_1	hypothetical protein	TGGT1_chrX:3478527-3485384(+)	1003	chromosome	protein_coding_gene	FALSE	1	2215.17	0.777001	1.287	-0.364012	0.364012	0.0653605	0.475074	87.5	112.5	78.8	75.9	99.3	78.6	90.3	101	101.4	89.3	112	173.4	0.0001542	2.345e-08	3.38	100
[R].IVAENKVPAPAR.[Q]	1xGG [K6]; 1xTMT6plex [N-Term]	1	5	TGGT1_218410-t26_1-p1	TGGT1_218410-t26_1-p1 [102-113]	Toxoplasma_gondii_GT1	TGGT1_218410	TGGT1_218410-t26_1	ribosomal protein RPP0	TGGT1_chrXII:1471598-1473146(+)	314	chromosome	protein_coding_gene	FALSE	1	1607.94	0.776398	1.288	-0.365133	0.365133	0.239289	0.689586	87.4	112.6	75.2	88.8	106.2	80.4	76.3	115	72.8	103.5	85.3	196.6	0.0001542	3.674e-05	3	100
[K].DPAQTGKEGK.[E]	1xGG [K7]; 1xTMT6plex [K10]; 1xTMT6plex [N-Term]	1	1	TGGT1_313410-t26_1-p1	TGGT1_313410-t26_1-p1 [18-27]	Toxoplasma_gondii_GT1	TGGT1_313410	TGGT1_313410-t26_1	proteasome 26S regulatory subunit	TGGT1_chrXI:3312986-3323185(+)	1091	chromosome	protein_coding_gene	FALSE	1	1602.89	0.776398	1.288	-0.365133	0.365133	0.0274351	0.339781	87.4	112.6	62.6	74.9	101.4	82.1	81.4	120.8	100.5	94.2	104.8	177.3	0.0001542	0.0001926	2.45	100
[K].AVQKAEAK.[K]	1xGG [K4]; 1xTMT6plex [K8]; 1xTMT6plex [N-Term]	1	3	TGGT1_244440-t26_1-p1	TGGT1_244440-t26_1-p1 [243-250]	Toxoplasma_gondii_GT1	TGGT1_244440	TGGT1_244440-t26_1	nucleoside transporter protein	TGGT1_chrVI:3175201-3176902(-)	462	chromosome	protein_coding_gene	FALSE	1	1416.86	0.775194	1.29	-0.367371	0.367371	0.0952539	0.525193	87.3	112.7	82.8	88.9	72.2	76.5	90.7	119.2	91	106.9	81.9	189.9	0.0004453	0.01447	1.9	100
[R].TPGAAPTFAEKK.[F]	1xGG [K11]; 1xTMT6plex [K12]; 1xTMT6plex [N-Term]	1	2	TGGT1_211250-t26_1-p1	TGGT1_211250-t26_1-p1 [72-83]	Toxoplasma_gondii_GT1	TGGT1_211250	TGGT1_211250-t26_1	hypothetical protein	TGGT1_chrIV:1821363-1824761(+)	275	chromosome	protein_coding_gene	FALSE	1	1790.02	0.773994	1.292	-0.369606	0.369606	0.426289	0.795199	87.2	112.8	78.1	67.7	102.3	84	98.9	108.5	69.6	111.5	65.9	213.5	0.0001542	0.008401	1.96	100
[R].SADALCNFKR.[T]	1xCarbamidomethyl [C6]; 1xGG [K9]; 1xTMT6plex [N-Term]	1	2	TGGT1_208730-t26_1-p1	TGGT1_208730-t26_1-p1 [664-673]	Toxoplasma_gondii_GT1	TGGT1_208730	TGGT1_208730-t26_1	putative microneme protein	TGGT1_chrIb:849268-853225(-)	1016	chromosome	protein_coding_gene	FALSE	1	1524.78	0.772798	1.294	-0.371838	0.371838	0.472334	0.825833	87.2	112.8	80.6	75.2	102	64.6	100.7	104.3	53.9	111.5	75.5	231.7	0.0001542	0.003072	2.31	100
[R].AITAEEQKFMAYATLR.[K]	1xGG [K8]; 1xTMT6plex [N-Term]	1	1	TGGT1_263050-t26_1-p1	TGGT1_263050-t26_1-p1 [315-330]	Toxoplasma_gondii_GT1	TGGT1_263050	TGGT1_263050-t26_1	ribosomal protein RPL13	TGGT1_chrVIIb:826699-830544(-)	355	chromosome	protein_coding_gene	FALSE	1	2186.15	0.772798	1.294	-0.371838	0.371838	0.129156	0.56732	87.2	112.8	75.7	82.7	105	83	89.6	107.9	107.4	91.3	86.8	170.4	0.0001542	1.429e-05	3.36	100
[truncated: 382 more rows]

## Sheet: TgJosephin KO vs WT in MEF
Supplementary Table S2. Quantification of proteins in WT and ΔTgJosephin parasites. (B) Data from parasites in MEFs unstimulated or stimulated with IFN-γ.
[truncated: 1,026 more rows]
