# Supplementary material for: TgJosephin and TgRad23 are important for anti-IFN-γ virulence via deubiquitination of SPM1 in Toxoplasma
Source: mSphere. 2026 Apr 13;11(5):e00137-26. doi: 10.1128/msphere.00137-26 (PMC13203982; doi:10.1128/msphere.00137-26)
Supplement: Table S3 — Quantification of proteins in WT and ΔTgJosephin parasites by data-independent acquisition. [file msphere.00137-26-s0009.xlsx]

## Sheet: Proteins
Supplementary Table S3. Quantification of proteins in WT and ΔTgJosephin parasites by data-independent acquisition (DIA).
Protein FDR Confidence: Combined	Accession	organism	gene	transcript	transcript_product	location	protein_length	sequence_SO	SO	is_pseudo	Coverage [%]	# Peptides	# PSMs	# Unique Peptides	# AAs	MW [kDa]	calc. pI	Score Sequest HT: Sequest HT	Biological Process	Cellular Component	Molecular Function	Pfam IDs	Gene ID	Gene Symbol	Abundance Ratio: (TgJosephin KO/WT)	Abundance Ratio (log2): (TgJosephin KO/WT)	Abundance Ratio P-Value: (TgJosephin KO/WT)	Abundance Ratio Adj. P-Value: (TgJosephin KO/WT)	Abundances (Grouped): TgJosephin KO	Abundances (Grouped): WT	Abundances (Scaled): F2: 129N, Sample, TgJosephin KO	Abundances (Scaled): F2: 129C, Sample, TgJosephin KO	Abundances (Scaled): F2: 130N, Sample, TgJosephin KO	Abundances (Scaled): F2: 130C, Sample, TgJosephin KO	Abundances (Scaled): F2: 131N, Sample, TgJosephin KO	Abundances (Scaled): F2: 126, Sample, WT	Abundances (Scaled): F2: 127N, Sample, WT	Abundances (Scaled): F2: 127C, Sample, WT	Abundances (Scaled): F2: 128N, Sample, WT	Abundances (Scaled): F2: 128C, Sample, WT	Abundances (Normalized): F2: 129N, Sample, TgJosephin KO	Abundances (Normalized): F2: 129C, Sample, TgJosephin KO	Abundances (Normalized): F2: 130N, Sample, TgJosephin KO	Abundances (Normalized): F2: 130C, Sample, TgJosephin KO	Abundances (Normalized): F2: 131N, Sample, TgJosephin KO	Abundances (Normalized): F2: 126, Sample, WT	Abundances (Normalized): F2: 127N, Sample, WT	Abundances (Normalized): F2: 127C, Sample, WT	Abundances (Normalized): F2: 128N, Sample, WT
High	TGGT1_218340-t26_1-p1	Toxoplasma_gondii_GT1	TGGT1_218340	TGGT1_218340-t26_1	hypothetical protein	TGGT1_chrXII:1519206-1534985(+)	1187	chromosome	protein_coding_gene	FALSE	2	2	2	2	1187	127.7	5.64	4.99					A0A086KSU8; A0A086L262; A0A3R7YRY8; S7V1F1; TGGT1_218340-t26_1-p1		0.178	-2.49	1.83169e-06	0.000318314	24	134.4	20.2	23.1	28.6	22	28	182.7	164.3	110.3	105	129.8	42.2	48.4	59.8	46	58.5	382	343.5	230.7	219.5
High	TGGT1_229650-t26_1-p1	Toxoplasma_gondii_GT1	TGGT1_229650	TGGT1_229650-t26_1	josephin protein (TgJosephin)	TGGT1_chrVIII:358137-363690(-)	412	chromosome	protein_coding_gene	FALSE	44	19	76	19	412	46.8	5.62	223.13	protein metabolism;other metabolic processes	nucleus	other molecular function	Pf00789, Pf02099	A0A0F7V0C8; A0A0N5E9K2; A0A125YQX3; A0A125YQX4; A0A7J6K2C9; B6KJ76; B9PHR9; B9Q5U7; S7V2L4; S8GB87; TGGT1_229650-t26_1-p1; tgo:TGME49_229650		0.232	-2.11	1.77193e-09	6.56913e-07	31	133.7	27.7	29.1	32.2	32.5	33.6	153.4	150.7	118.4	124.2	138.7	1601.8	1682.9	1862.4	1880.7	1943.7	8882.1	8725.8	6857.2	7191.7
High	TGGT1_244120-t26_1-p1	Toxoplasma_gondii_GT1	TGGT1_244120	TGGT1_244120-t26_1	hypothetical protein	TGGT1_chrVI:2951683-2960378(-)	2257	chromosome	protein_coding_gene	FALSE	9	16	27	14	2257	249	8.18	54.24			other molecular function		A0A086L4G0; A0A7J6K9J7; S7VN27; TGGT1_244120-t26_1-p1		0.381	-1.39	2.1856e-10	1.7363e-07	46.7	122.6	44.5	43	50	52.7	46	120.4	117	134.2	135.7	120.6	1066.8	1030.7	1197.7	1262	1101.7	2885.2	2803.5	3216.2	3251.4
High	TGGT1_268970-t26_1-p1	Toxoplasma_gondii_GT1	TGGT1_268970	TGGT1_268970-t26_1	hypothetical protein	TGGT1_chrVIII:6173540-6174541(+)	333	chromosome	protein_coding_gene	FALSE	22	6	10	6	333	36.2	8.24	21.6					A0A086K470; A0A086L750; A0A086LD26; A0A086LXS2; A0A086Q0T2; A0A0F7UZG3; A0A125YW05; A0A2T6IQV3; A0A425I8D8; A0A7J6K4L9; B9PH58; B9Q5F5; S7WDH8; TGGT1_268970-t26_1-p1		0.385	-1.38	0.00143517	0.0370641	46	119.7	48.1	37.9	51.8	46.8	34.4	82.1	81	157.8	176.3	121.8	317.8	250.5	342.2	309.5	227.1	542.2	535.4	1042.7	1164.8
High	TGGT1_321800-t26_1-p1	Toxoplasma_gondii_GT1	TGGT1_321800	TGGT1_321800-t26_1	EGF family domain-containing protein	TGGT1_chrVIIb:4714931-4718962(-)	1343	chromosome	protein_coding_gene	FALSE	7	5	6	5	1343	143.7	4.55	20.05			other molecular function		A0A086JD23; A0A2T6IKC5; A0A425HQD4; S7WI83; TGGT1_321800-t26_1-p1		0.4	-1.32	1.12377e-07	2.97586e-05	51.4	128.4	49.8	61.9	47.4	52.3	54.1	114.6	112.6	130.5	136.7	136	244.4	303.9	233	256.7	265.7	563.1	553	641.1	671.5
Low	TGGT1_272590-t26_1-p1	Toxoplasma_gondii_GT1	TGGT1_272590	TGGT1_272590-t26_1	hypothetical protein	TGGT1_chrVIII:3857436-3863423(+)	1001	chromosome	protein_coding_gene	FALSE	1	1	2	1	1001	111	6.96	4.45				Pf14643	A0A086KFL3; A0A086L0V1; A0A125YS44; A0A2T6J3Z5; A0A7J6K606; S7WJL3; TGGT1_272590-t26_1-p1; V4ZVD5		0.414	-1.27	0.0946693	0.360272	50.3	121.5	37.6	152.7	43.7	39.4	86.6	119.7	105.5	96.9	91.5	142.9	55.8	226.6	64.9	58.5	128.6	177.6	156.6	143.8	135.7
High	TGGT1_244130-t26_1-p1	Toxoplasma_gondii_GT1	TGGT1_244130	TGGT1_244130-t26_1	hypothetical protein	TGGT1_chrVI:2963739-2972106(+)	2426	chromosome	protein_coding_gene	FALSE	9	18	21	18	2426	254.2	7.88	51.48					A0A086JWU5; A0A086L4F9; A0A7J6K8G4; S7VTY7; TGGT1_244130-t26_1-p1		0.422	-1.24	1.52459e-08	4.98721e-06	49.8	118	47.9	46.7	54.1	54.3	50.7	137.4	124.9	113.1	120	120	994.2	968.6	1123.5	1126.9	1052.3	2853	2592.3	2348.8	2491.1
Low	TGGT1_276920-t26_1-p1	Toxoplasma_gondii_GT1	TGGT1_276920	TGGT1_276920-t26_1	protein phosphatase 2C domain-containing protein	TGGT1_chrXII:6754273-6760165(-)	554	chromosome	protein_coding_gene	FALSE	2	1	1	1	554	60.7	9.51	0	protein metabolism;other metabolic processes		other molecular function	Pf00481	A0A086J787; A0A086JLZ8; A0A086JPX5; A0A086LJP1; A0A3R7YPL8; A0A7J6JY55; S7W863; TGGT1_276920-t26_1-p1		0.435	-1.2	0.216738	0.574518	55.2	126.7	49.3	106.5	37.3	44.2	88.2	76.2	69.3	137.4	136.5	113.3	34.4	74.4	26	30.9	61.6	53.2	48.4	96	95.3
High	TGGT1_315410-t26_1-p1	Toxoplasma_gondii_GT1	TGGT1_315410	TGGT1_315410-t26_1	SAG-related sequence SRS53F	TGGT1_chrXI:4637597-4638985(-)	322	chromosome	protein_coding_gene	FALSE	17	5	12	5	322	34.1	6.62	34.05		other membranes		Pf04092	A0A086KYT8; A0A7J6JY29; S7ULJ3; TGGT1_315410-t26_1-p1		0.448	-1.16	0.000886769	0.0290078	53.5	119.5	48.3	49	53.9	58.4	63.8	120.4	125.2	85.8	93.4	164.3	607.2	615.4	678.1	733.9	802.2	1513.9	1573.7	1078.4	1174.4
Low	TGGT1_301260-t26_1-p1	Toxoplasma_gondii_GT1	TGGT1_301260	TGGT1_301260-t26_1	hypothetical protein	TGGT1_chrIV:2240667-2241164(-)	165	chromosome	protein_coding_gene	FALSE	7	1	1	1	165	18.9	11	2.09					A0A0N5EAG9; A0A125YM17; A0A151H1J9; A0A7J6KDJ8; S7VVU1; S8FCD5; TGGT1_301260-t26_1-p1; tgo:TGME49_301260		0.458	-1.13	0.00259042	0.0514477	54.7	119.6	61.6	73.9	57	56.1	51.6	71.3	84.3	158.6	124.5	135.2	143.9	172.6	132.9	131	120.5	166.5	196.7	370.2	290.5
Low	TGGT1_292935-t26_1-p1	Toxoplasma_gondii_GT1	TGGT1_292935	TGGT1_292935-t26_1	hypothetical protein	TGGT1_chrIa:12013-20243(-)	847	chromosome	protein_coding_gene	FALSE	1	1	1	1	847	98.1	6.09	0	cell cycle OR cell proliferation;cell organization and biogenesis				A0A086JUQ6; A0A086QPB2; A0A151H9L3; A0A2T6INP8; A0A3R7YM31; A0A7J6KG09; S7UIW3; TGGT1_292935-t26_1-p1		0.463	-1.11	0.506699	0.891411	61.5	132.9	52.3	180.1	56.9	40.9	140.2	135.4	123.6	81.8	89.8	122.8	133.3	458.5	144.8	104.2	357	344.7	314.8	208.3	228.8
High	TGGT1_286020-t26_1-p1	Toxoplasma_gondii_GT1	TGGT1_286020	TGGT1_286020-t26_1	hypothetical protein	TGGT1_chrV:1907231-1908617(-)	230	chromosome	protein_coding_gene	FALSE	8	2	3	2	230	24.3	5.74	4.64					A0A086LDP5; A0A086M321; A0A2T6IRR2; A0A7J6KBK5; S7W353; TGGT1_286020-t26_1-p1		0.466	-1.1	0.00343492	0.0570196	55.3	118.7	57.5	41	56	67.3	54.8	122	120.2	94.4	125.3	99.2	140.6	100.3	136.8	164.4	133.8	298.1	293.8	230.6	306.3
High	TGGT1_218310-t26_1-p1	Toxoplasma_gondii_GT1	TGGT1_218310	TGGT1_218310-t26_1	microneme protein MIC14	TGGT1_chrXII:1537308-1545978(+)	969	chromosome	protein_coding_gene	FALSE	4	3	3	3	969	105.8	4.81	6.91		plasma membrane;other membranes			A0A086K0K0; A0A086KSU9; A0A086L263; A0A086M7B4; A0A086PY02; A0A125YT23; A0A2T6ITN8; A0A3R8AQL5; B9PQE4; B9QM07; S7V1Y2; TGGT1_218310-t26_1-p1		0.47	-1.09	0.000301499	0.0148375	54.4	115.7	53	55.6	63.3	51.1	58.1	148.4	144.9	95.4	109	118.3	111	116.5	132.4	107	121.6	310.7	303.4	199.8	228.1
High	TGGT1_215490-t26_1-p1	Toxoplasma_gondii_GT1	TGGT1_215490	TGGT1_215490-t26_1	transporter, major facilitator family protein	TGGT1_chrX:6872539-6874346(+)	534	chromosome	protein_coding_gene	FALSE	23	10	37	10	534	58.1	5.95	75.61	transport	other membranes	transporter activity		A0A086LZR8; A0A7J6JYR8; S7W572; TGGT1_215490-t26_1-p1		0.471	-1.09	0.142723	0.446641	60.2	127.9	98.3	47.8	44.6	50.9	53.5	168.8	159.9	60	70	108.1	3795.6	1845.3	1724.2	1965.7	2065.7	6520.7	6175.4	2317.4	2704.1
High	TGGT1_294830-t26_1-p1	Toxoplasma_gondii_GT1	TGGT1_294830	TGGT1_294830-t26_1	methyltransferase domain-containing protein	TGGT1_chrIa:1183422-1187105(-)	758	chromosome	protein_coding_gene	FALSE	3	2	2	2	758	82.9	7.31	2.84	other metabolic processes		other molecular function	Pf13679	A0A086JT21; A0A086JYV1; A0A086KQG1; A0A086QNR7; A0A0F7UNQ5; A0A125YGN5; A0A125YGN6; A0A139XLL5; A0A151H8Y9; A0A2T6IN62; A0A425HS24; A0A7J6KGY8; B6KQX9; B9PYE5; B9QL59; S7UIZ4; S8GV81; TGGT1_294830-t26_1-p1; tgo:TGME49_294830		0.473	-1.08	0.000523847	0.0209923	54.6	115.4	55.6	61.2	58.1	51.8	56.6	126.8	144.6	108.2	99.9	119.6	123.7	136.3	129.4	115.3	126.1	282.3	321.9	240.9	222.6
High	TGGT1_262970-t26_1-p1	Toxoplasma_gondii_GT1	TGGT1_262970	TGGT1_262970-t26_1	hypothetical protein	TGGT1_chrVIIb:865074-868316(-)	844	chromosome	protein_coding_gene	FALSE	4	2	2	2	844	91	7.42	2.68			other molecular function		A0A086M9G2; A0A086QCM4; A0A3R7YRF9; A0A7J6K1L8; S7WE47; TGGT1_262970-t26_1-p1		0.486	-1.04	0.207663	0.559231	62.7	129	65.8	96.8	58.7	60.6	90.8	62.9	68.7	137.9	135.2	155.8	91.5	134.7	81.7	84.3	126.4	87.5	95.6	191.9	188.1
Medium	TGGT1_217160-t26_1-p1	Toxoplasma_gondii_GT1	TGGT1_217160	TGGT1_217160-t26_1	Der1 family protein	TGGT1_chrXI:5617879-5619252(-)	212	chromosome	protein_coding_gene	FALSE	3	1	1	1	212	24.7	8.75	1.94	stress response	other membranes;ER/Golgi		Pf04511	A0A086JH63; A0A086JJB1; A0A086JJS0; A0A086PLQ7; A0A086QEJ1; A0A0F7V9E8; A0A0N5E9D9; A0A125YQQ7; A0A125YQQ8; A0A139XII6; A0A151H540; A0A2G8XPV0; A0A2T6IEY0; A0A3R8A495; C9WWW8; S7W0V1; S8EQD9; TGGT1_217160-t26_1-p1; tgo:TGME49_217160		0.487	-1.04	0.852438	1	61.1	125.3	48.2	108.7	60	212.8	43.8	61.5	123	140.8	58.4	128.9	32.3	73	40.3	142.8	29.4	41.3	82.6	94.5	39.2
High	TGGT1_292280-t26_1-p1	Toxoplasma_gondii_GT1	TGGT1_292280	TGGT1_292280-t26_1	SAG-related sequence SRS36D	AAQM03000442:1288-2391(-)	367	contig	protein_coding_gene	FALSE	30	8	22	8	367	39.1	6.06	48.8		other membranes		Pf04092	A0A125YQN8; O15728; S7UF73; TGGT1_292280-t26_1-p1	SAG5B	0.491	-1.03	2.11673e-05	0.00206512	80.9	164.8	92	78.8	82.8	83.2	55	182.4	168.7	150.2	149.2	177.5	1959.1	1676.1	1761.3	1770.2	1170.8	3881.5	3589.6	3196.5	3176.4
Low	TGGT1_315440-t26_1-p1	Toxoplasma_gondii_GT1	TGGT1_315440	TGGT1_315440-t26_1	hypothetical protein	TGGT1_chrXI:4651479-4657075(+)	981	chromosome	protein_coding_gene	FALSE	1	1	2	1	981	108.9	8.16	3.85	transport	other membranes	transporter activity	Pf05653	A0A7J6JZD9; S7W1I7; TGGT1_315440-t26_1-p1		0.491	-1.03	0.111331	0.391594	63.9	130.1	42.8	87	53.8	47.1	77.9	58.6	67	200.2	172.7	109.7	87.7	178.2	110.2	96.5	159.6	120.1	137.3	410.1	353.7
High	TGGT1_295750-t26_1-p1	Toxoplasma_gondii_GT1	TGGT1_295750	TGGT1_295750-t26_1	IgA-specific serine endopeptidase	TGGT1_chrIa:1524720-1526675(-)	317	chromosome	protein_coding_gene	FALSE	3	1	3	1	317	37.6	3.54	1.79			other molecular function		A0A0N5ECI8; A0A125YNZ2; A0A125YNZ4; A0A7J6KI88; B6KUJ1; B9Q255; B9QQ47; S7UI58; S8FFA9; TGGT1_295750-t26_1-p1; tgo:TGME49_295750		0.492	-1.02	0.387918	0.784347	54.3	110.4	39.6	46.4	73.7	37.9	89.4	44.1	53.7	140.3	155.6	94.4	95.4	111.7	177.5	91.1	215.2	106.3	129.4	337.7	374.7
Low	TGGT1_218860-t26_1-p1	Toxoplasma_gondii_GT1	TGGT1_218860	TGGT1_218860-t26_1	hypothetical protein	TGGT1_chrXII:1188000-1189637(+)	350	chromosome	protein_coding_gene	FALSE	2	1	1	1	350	37.4	7.12	1.61					A0A086K1B7; A0A086KT78; A0A086L2H7; A0A086M7H8; A0A086PXS5; A0A086QT39; A0A125YWH6; A0A2T6ITW9; A0A3R7Z8B1; S7WAG3; TGGT1_218860-t26_1-p1; V4YZZ9		0.508	-0.98	0.435613	0.830742	66.4	130.7	48.8	160	55.2	25.6	116.1	108.6	113.6	78.6	76.1	144.5	72.2	236.7	81.6	37.8	171.7	160.6	168.1	116.2	112.5
High	TGGT1_224760-t26_1-p1	Toxoplasma_gondii_GT1	TGGT1_224760	TGGT1_224760-t26_1	SAG-related sequence SRS40E	TGGT1_chrX:2744239-2745429(-)	396	chromosome	protein_coding_gene	FALSE	19	6	12	6	396	42.1	7.44	26.93		other membranes		Pf04092	A0A086KF67; A0A086LVQ4; A0A086QLC9; A0A7J6JZ96; S7W551; TGGT1_224760-t26_1-p1		0.517	-0.95	2.19289e-06	0.000369536	57.8	111.6	57.4	74.3	54.9	58.1	58.5	124.7	114.8	101	105.2	112.3	658.3	851.9	629.5	666.7	671.3	1430.5	1316.8	1158.5	1207.2
High	TGGT1_308950-t26_1-p1	Toxoplasma_gondii_GT1	TGGT1_308950	TGGT1_308950-t26_1	histidine acid phosphatase superfamily protein	TGGT1_chrXI:345630-347426(+)	598	chromosome	protein_coding_gene	FALSE	41	18	74	18	598	66.2	7.68	148.27					A0A086K816; A0A086KK80; A0A086LG97; A0A086LM72; A0A086QBW4; A0A2T6J393; A0A7J6JXH3; S7W0Z6; TGGT1_308950-t26_1-p1		0.526	-0.93	0.0552237	0.271317	61.2	116.2	63.2	101.5	41.8	43.4	83	136.9	133.9	88.9	87.1	120.1	6410.2	10294.2	4236.1	4396.5	8411.4	13886.3	13573.9	9017	8830.4
High	TGGT1_273980-t26_1-p1	Toxoplasma_gondii_GT1	TGGT1_273980	TGGT1_273980-t26_1	hypothetical protein	TGGT1_chrVIII:3133102-3133743(+)	213	chromosome	protein_coding_gene	FALSE	32	5	11	5	213	21.6	5.26	37.58		other membranes			A0A086KXA6; A0A086KZZ6; A0A086M504; A0A2T6J4D9; A0A7J6K650; S7V4C7; TGGT1_273980-t26_1-p1		0.534	-0.91	0.0028809	0.0541239	66.7	125	64.5	56.3	84.8	81.5	54	136.9	130.3	100.2	99.2	120.9	606	528.7	796.1	765.4	506.9	1285.8	1223.8	940.5	931.1
High	TGGT1_286740-t26_1-p1	Toxoplasma_gondii_GT1	TGGT1_286740	TGGT1_286740-t26_1	microneme-like protein	TGGT1_chrV:1554594-1556873(+)	759	chromosome	protein_coding_gene	FALSE	17	10	12	10	759	79.7	5.08	36.3		other membranes	other molecular function		A0A086K6U7; A0A086KK34; A0A086LDS9; A0A086Q739; A0A125YY55; A0A2T6IRZ1; A0A425HUB5; A0A7J6KA49; S7W387; TGGT1_286740-t26_1-p1; V4Z9P5		0.539	-0.89	0.000222398	0.0114515	62.2	115.4	62.4	63.5	66.5	65.7	56.9	98.5	90.4	117.9	122.9	121.4	1057.5	1076.6	1126.9	1113.5	964.5	1669.9	1532.2	1998.6	2083.4
Low	TGGT1_253870-t26_1-p1	Toxoplasma_gondii_GT1	TGGT1_253870	TGGT1_253870-t26_1	hypothetical protein	TGGT1_chrIII:1226722-1243156(-)	4852	chromosome	protein_coding_gene	FALSE	0	1	7	1	4852	525.1	7.56	14.39					A0A086L8I6; S7W1U4; TGGT1_253870-t26_1-p1		0.545	-0.88	0.0398125	0.226156	64	117.5	58.7	104.6	53.8	42.8	73.4	97.3	89.1	117.3	107.7	151.6	804	1433.8	737.4	586.1	1006	1333.1	1221.4	1606.8	1475.4
Low	TGGT1_225300-t26_1-p1	Toxoplasma_gondii_GT1	TGGT1_225300	TGGT1_225300-t26_1	hypothetical protein	TGGT1_chrX:2235389-2239315(-)	278	chromosome	protein_coding_gene	FALSE	4	1	2	1	278	32.7	7.77	0					A0A086KER5; A0A086KM86; A0A086LVY5; A0A086QL55; A0A086QMV7; A0A0F7V5R3; A0A125YJN5; A0A125YJN8; A0A139XWL3; A0A2G8Y9N0; A0A7J6JZF9; S7UX66; S8EUD5; TGGT1_225300-t26_1-p1; tgo:TGME49_225300; V5BAN3		0.551	-0.86	0.659397	1	72.9	132.2	73.2	54.6	88.9	63.3	185.9	57.5	72.8	132.8	143.5	188.5	66.8	49.8	81.1	57.8	169.6	52.5	66.4	121.2	130.9
Medium	TGGT1_225570-t26_1-p1	Toxoplasma_gondii_GT1	TGGT1_225570	TGGT1_225570-t26_1	hypothetical protein	TGGT1_chrX:2056420-2058573(-)	717	chromosome	protein_coding_gene	FALSE	1	1	6	1	717	82.1	5.2	3.39					A0A7J6JZI8; S7UWP1; TGGT1_225570-t26_1-p1		0.552	-0.86	0.180361	0.513036	71.2	129	51.8	102.3	63.7	49.5	79.4	67.4	64.3	182.8	168.8	115.3	300.1	592.7	369	286.6	460.1	390.4	372.4	1059.3	978
High	TGGT1_310530-t26_1-p1	Toxoplasma_gondii_GT1	TGGT1_310530	TGGT1_310530-t26_1	SNF2 family N-terminal domain-containing protein	TGGT1_chrXI:1376677-1396547(-)	3365	chromosome	protein_coding_gene	FALSE	4	10	12	10	3365	366.6	6.99	22.45	cell organization and biogenesis		other molecular function	Pf00176, Pf00271, Pf21325	S7UTD7; TGGT1_310530-t26_1-p1		0.559	-0.84	1.4616e-06	0.000280274	66.3	118.7	60.8	64	64.6	68	54.4	128.6	143.8	112.4	114.6	107.5	403.1	424.7	428.6	450.7	361.1	852.7	953.6	745.3	760.2
High	TGGT1_359770-t26_1-p1	Toxoplasma_gondii_GT1	TGGT1_359770	TGGT1_359770-t26_1	SAG-related sequence protein SRS22E	AAQM03000187:5622-6170(+)	182	contig	protein_coding_gene	FALSE	40	6	22	6	182	19.6	5.36	56.8		other membranes		Pf04092	A0A086JC72; S7URP3; TGGT1_359770-t26_1-p1		0.565	-0.82	0.0147337	0.131516	62.7	111	62.3	62.2	54.7	60	77.4	135.1	119.1	71	84.9	110.2	1786.5	1785.8	1569	1720.7	2222.3	3877.5	3418.7	2038.4	2437.5
High	TGGT1_263220-t26_1-p1	Toxoplasma_gondii_GT1	TGGT1_263220	TGGT1_263220-t26_1	rhoptry kinase family protein ROP21	TGGT1_chrVIIb:673016-679152(+)	749	chromosome	protein_coding_gene	FALSE	5	3	4	3	749	82.6	6.55	7.55	protein metabolism;other metabolic processes		kinase activity;other molecular function	Pf00069	A0A086L7F7; A0A2T6IX33; A0A425HZ18; S7UXZ3; TGGT1_263220-t26_1-p1		0.569	-0.81	4.39775e-05	0.0034937	65.6	115.4	62.2	55.5	65	70.7	64.5	94	104.5	124.7	113.4	145.4	254.2	227	265.7	289	263.7	384.4	426.9	509.6	463.7
Medium	TGGT1_365480-t26_1-p1	Toxoplasma_gondii_GT1	TGGT1_365480	TGGT1_365480-t26_1	hypothetical protein	AAQM03000540:134-542(+)	136	contig	protein_coding_gene	FALSE	10	1	1	1	136	14.8	5.81	0					S7UG99; TGGT1_365480-t26_1-p1		0.569	-0.81	0.00818723	0.0936814	70.8	124.4	64.9	59.2	79	73.5	65.8	100.5	115.6	152.6	143.4	81.4	23.4	21.4	28.5	26.5	23.8	36.3	41.7	55.1	51.8
Medium	TGGT1_292150-t26_1-p1	Toxoplasma_gondii_GT1	TGGT1_292150	TGGT1_292150-t26_1	hypothetical protein	TGGT1_chrIX:4387450-4389318(-)	388	chromosome	protein_coding_gene	FALSE	2	1	11	1	388	42.6	8.16	20.94					A0A086KBF6; A0A086KCH4; A0A425I472; A0A7J6KAZ0; S7UP06; TGGT1_292150-t26_1-p1		0.576	-0.8	0.48504	0.878316	71.3	123.8	53.3	165.2	58.4	49.1	109	107.1	101.3	93.9	81.1	153.4	697.6	2162.8	764.4	643.1	1427.3	1402.5	1326.7	1229.4	1062.1
High	TGGT1_295440-t26_1-p1	Toxoplasma_gondii_GT1	TGGT1_295440	TGGT1_295440-t26_1	hypothetical protein	TGGT1_chrIa:1734924-1736138(-)	404	chromosome	protein_coding_gene	FALSE	5	3	4	3	404	44.5	8.37	9.18		other membranes			A0A086JUE1; A0A086JY81; A0A086Q091; A0A125YW25; A0A3R7Z3U6; B9Q278; Q1JTK0; S7VXM9; TGGT1_295440-t26_1-p1		0.585	-0.77	0.000556516	0.0216612	66	112.9	64.4	48	76.2	63.4	60.9	95.3	108.5	107.1	130.2	112.7	232.9	173.5	275.6	229.4	220.3	344.8	392.4	387.3	471
High	TGGT1_217410-t26_1-p1	Toxoplasma_gondii_GT1	TGGT1_217410	TGGT1_217410-t26_1	hypothetical protein	TGGT1_chrXII:1757930-1763159(-)	874	chromosome	protein_coding_gene	FALSE	2	2	2	2	874	93	9.29	6.31		other membranes			A0A086M779; A0A425HZL4; S7V1H2; TGGT1_217410-t26_1-p1		0.587	-0.77	0.000560908	0.0216612	69.4	118.3	68.9	50.3	84.5	76.8	57.4	117.4	118.6	93.6	106.4	144.6	164.4	120.1	201.5	183.2	137	280	283	223.3	253.8
Medium	TGGT1_255330-t26_1-p1	Toxoplasma_gondii_GT1	TGGT1_255330	TGGT1_255330-t26_1	hypothetical protein	TGGT1_chrVIIb:4806660-4808322(+)	327	chromosome	protein_coding_gene	FALSE	3	1	1	1	327	34.9	6.95	0					A0A3R7Z2E1; A0A7J6K3Z0; S7V214; TGGT1_255330-t26_1-p1		0.591	-0.76	0.000591738	0.0223854	70.4	119.1	72.2	92.8	61.6	67.5	72.4	128.3	122.2	121.9	133.8	94.2	28.1	36.1	24	26.3	28.2	49.9	47.5	47.4	52
Medium	TGGT1_265205-t26_1-p1	Toxoplasma_gondii_GT1	TGGT1_265205	TGGT1_265205-t26_1	WD domain, G-beta repeat-containing protein	TGGT1_chrIX:1513249-1522931(-)	1439	chromosome	protein_coding_gene	FALSE	1	2	5	1	1439	163.3	5.69	6.26				Pf00400	A0A086JKR3; A0A086K2C2; A0A086KCT4; A0A125YHK4; A0A425I578; S7UHX1; TGGT1_265205-t26_1-p1; V4ZN58		0.591	-0.76	0.0895449	0.350923	71.9	121.6	70	102.3	74.2	59.7	78.1	84	76.1	125.5	128.9	135.8	156	227.8	165.2	133	173.9	187.2	169.4	279.5	287.2
High	TGGT1_320200-t26_1-p1	Toxoplasma_gondii_GT1	TGGT1_320200	TGGT1_320200-t26_1	SAG-related sequence SRS16A	TGGT1_chrIV:381826-383016(-)	396	chromosome	protein_coding_gene	FALSE	29	8	13	8	396	41.6	5.85	23.97		other membranes		Pf04092	A0A125YIR6; A0A151HBR7; A0A7J6KCP2; S7UK17; S8FCZ6; TGGT1_320200-t26_1-p1; tgo:TGME49_320200	SRS16A	0.596	-0.75	9.43197e-05	0.00613007	68.8	115.3	68.6	61.7	71.3	69.1	75.4	135.7	126.1	89.6	97.6	115.9	638.1	574.1	663	643.3	701.2	1262.8	1173	833.6	908.1
Low	TGGT1_241130-t26_1-p1	Toxoplasma_gondii_GT1	TGGT1_241130	TGGT1_241130-t26_1	hypothetical protein	TGGT1_chrVI:1596500-1605048(+)	2378	chromosome	protein_coding_gene	FALSE	0	1	1	1	2378	259	8.13	0					A0A086K4D5; A0A086KX08; A0A3R8BMA5; A0A7J6K9R3; S7USE1; TGGT1_241130-t26_1-p1		0.599	-0.74	0.126093	0.419344	70.5	117.6	67.8	115.7	76.3	64	52.6	98.9	73.7	132.6	133.3	113.1	41.3	70.5	46.5	39	32.1	60.3	44.9	80.8	81.3
High	TGGT1_231920-t26_1-p1	Toxoplasma_gondii_GT1	TGGT1_231920	TGGT1_231920-t26_1	oxidoreductase, short chain dehydrogenase/reductase family protein	TGGT1_chrVIII:1641278-1644681(-)	303	chromosome	protein_coding_gene	FALSE	40	13	46	13	303	33.7	6.8	101.66			other molecular function	Pf00106	A0A086KW21; A0A086LFE3; A0A2T6J545; A0A425IAH9; A0A7J6K3L5; S7WJ25; TGGT1_231920-t26_1-p1		0.604	-0.73	0.00095894	0.0302992	70.5	116.9	61	68.4	81.1	83.3	66.1	88.9	113.3	115.3	100.6	131.8	3250.6	3646.1	4324.1	4441.6	3521.4	4736.8	6041	6144.5	5363.1
High	TGGT1_201180A-t26_1-p1	Toxoplasma_gondii_GT1	TGGT1_201180A	TGGT1_201180A-t26_1	hypothetical protein	TGGT1_chrVIIa:3887165-3889485(-)	774	chromosome	protein_coding_gene	FALSE	21	13	36	13	774	83.1	4.32	102.41		other membranes			S7UV86; TGGT1_201180A-t26_1-p1		0.604	-0.73	0.00393359	0.0618979	69.7	115.3	71.1	71.2	68.2	68.3	69.3	90.5	88.9	149.8	144.1	114.8	1964	1966.1	1883.9	1885.3	1914.9	2498.4	2454.4	4137	3980.6
High	TGGT1_203020-t26_1-p1	Toxoplasma_gondii_GT1	TGGT1_203020	TGGT1_203020-t26_1	ribosome biogenesis GTPase Der protein	TGGT1_chrVIIa:2755996-2762289(+)	1125	chromosome	protein_coding_gene	FALSE	3	2	2	2	1125	123.4	8.95	2.25	other biological processes		other molecular function	Pf01926, Pf14714	A0A086JZZ3; A0A086LAP3; A0A7J6K7M8; S7UV60; TGGT1_203020-t26_1-p1		0.605	-0.72	0.377226	0.772938	71.2	117.6	65.2	146.6	62.2	50.6	114.1	113.6	107.3	107.7	78.6	137.5	64.4	144.9	61.5	50	112.8	112.3	106	106.4	77.7
Medium	TGGT1_249840-t26_1-p1	Toxoplasma_gondii_GT1	TGGT1_249840	TGGT1_249840-t26_1	putative dynein heavy chain 2	TGGT1_chrXII:4786016-4835663(+)	4140	chromosome	protein_coding_gene	FALSE	0	1	3	1	4140	470.6	6.15	0	other biological processes	cytoskeleton;other cell component	cytoskeletal activity;other molecular function	Pf03028, Pf08393, Pf12774, Pf12775, Pf12777, Pf12780, Pf12781, Pf17852, Pf17857, Pf18198, Pf18199	A0A7J6JVH8; S7V0N4; TGGT1_249840-t26_1-p1		0.609	-0.72	0.365562	0.757694	72.3	118.7	59.9	133.5	59.2	61.5	118.4	97.1	101	110.6	81.4	161.5	159.1	354.6	157.1	163.3	314.4	258	268.3	293.8	216.1
Medium	TGGT1_242750-t26_1-p1	Toxoplasma_gondii_GT1	TGGT1_242750	TGGT1_242750-t26_1	hypothetical protein	TGGT1_chrVI:2136171-2149703(+)	3900	chromosome	protein_coding_gene	FALSE	0	2	3	1	3900	444.8	6.01	2.29					A0A086L3P2; A0A3R8G432; A0A7J6K8R3; S7USJ9; TGGT1_242750-t26_1-p1		0.61	-0.71	0.336104	0.725311	70.9	116.1	59.8	144.4	62.5	57.5	105.5	102.4	89.7	105.9	89.5	142.8	87.7	211.6	91.6	84.2	154.6	150	131.5	155.2	131.2
High	TGGT1_223550-t26_1-p1	Toxoplasma_gondii_GT1	TGGT1_223550	TGGT1_223550-t26_1	hypothetical protein	TGGT1_chrX:3647038-3648261(+)	407	chromosome	protein_coding_gene	FALSE	14	2	2	2	407	45.3	9.01	6.41		other membranes			A0A086JGK9; A0A086LB20; A0A086LKV1; A0A086QLZ7; A0A0F7V2P1; A0A125YUR5; A0A2T6J1H8; A0A3R8AIW0; A0A7J6K1J3; B9PLW6; B9Q6Z8; S7W4W6; TGGT1_223550-t26_1-p1		0.611	-0.71	0.0179295	0.145556	64.6	105.9	76.3	61.7	38.2	55.8	60	98.2	72.5	152.7	122.1	95.9	17.5	14.1	8.7	12.8	13.7	22.5	16.6	34.9	27.9
High	TGGT1_300150-t26_1-p1	Toxoplasma_gondii_GT1	TGGT1_300150	TGGT1_300150-t26_1	hypothetical protein	TGGT1_chrXII:139381-144223(-)	405	chromosome	protein_coding_gene	FALSE	23	8	15	7	405	44.1	5.71	37.17				Pf13899, Pf14555	A0A086J9H3; A0A086KU47; A0A086PGZ9; A0A0F7V695; A0A125YKT1; A0A3R8G025; B9Q2T2; B9QQB5; S7UGW4; TGGT1_300150-t26_1-p1		0.614	-0.7	9.85693e-07	0.000210825	70	114	68.6	66.2	76.8	77.4	71.8	119.4	119.2	111.8	116.9	112.2	749.6	723	839.4	845	784.2	1304	1302.5	1221.3	1277.2
Low	TGGT1_209650B-t26_1-p1	Toxoplasma_gondii_GT1	TGGT1_209650B	TGGT1_209650B-t26_1	RNA-directed DNA polymerase	TGGT1_chrIb:1389692-1400875(-)	3027	chromosome	protein_coding_gene	FALSE	0	1	2	1	3027	332.2	9.85	2.14	DNA metabolism;other metabolic processes	nucleus;other cell component	nucleic acid binding activity;other molecular function	Pf12009	S7UIJ9; TGGT1_209650B-t26_1-p1		0.62	-0.69	0.0224545	0.163792	68	109.6	72.1	58.7	70.8	75.8	59.7	65.8	82.5	135.6	114.1	168.4	194.9	158.6	191.2	204.8	161.2	177.7	223	366.3	308.2
High	TGGT1_294970-t26_1-p1	Toxoplasma_gondii_GT1	TGGT1_294970	TGGT1_294970-t26_1	hypothetical protein	TGGT1_chrIa:1282045-1285395(+)	659	chromosome	protein_coding_gene	FALSE	27	9	32	9	659	68	10.74	83.42					A0A086JYR9; A0A086KQB5; A0A086QNP9; A0A125YSB8; A0A125YSB9; A0A425HS68; A0A7J6KGY9; S7UIZ5; S8F9C2; TGGT1_294970-t26_1-p1; tgo:TGME49_294970; V4Z9R3		0.623	-0.68	0.00285614	0.0540119	70.5	113.1	61.5	75.3	48.7	47.4	70.6	152.7	154.2	98.3	98.4	98.7	1281.2	1568.4	1015.4	988.1	1470	3180.8	3212.1	2047.5	2050.9
High	TGGT1_410610-t26_1-p1	Toxoplasma_gondii_GT1	TGGT1_410610	TGGT1_410610-t26_1	hypothetical protein	AAQM03000304:1400-3338(-)	248	contig	protein_coding_gene	FALSE	38	8	19	4	248	26.8	11.37	54.84	protein metabolism;other metabolic processes		kinase activity;other molecular function	Pf14531	S7VXS4; TGGT1_410610-t26_1-p1		0.624	-0.68	0.00482359	0.0693053	69.5	111.5	63	68.2	83.9	91.9	55.6	91.9	99.1	146.9	114	109.4	666.5	721.9	888.6	972.8	588.8	972.7	1048.5	1555.1	1206.7
High	TGGT1_234380-t26_1-p1	Toxoplasma_gondii_GT1	TGGT1_234380	TGGT1_234380-t26_1	hypothetical protein	TGGT1_chrX:4225477-4226948(+)	347	chromosome	protein_coding_gene	FALSE	54	22	221	21	347	38.6	7.12	499.47					A0A086LN59; A0A086PH64; A0A125YM97; A0A7J6K0L7; S7UVT9; TGGT1_234380-t26_1-p1; V5B560		0.625	-0.68	0.0858109	0.345747	77.5	124.1	82.5	76.4	81.6	85.4	80.1	85.4	82.3	138.1	135.3	130.7	24058.2	22269.1	23808	24891.1	23359.6	24903.5	23997.4	40257.8	39447.6
High	TGGT1_257580-t26_1-p1	Toxoplasma_gondii_GT1	TGGT1_257580	TGGT1_257580-t26_1	hypothetical protein	TGGT1_chrVIIb:3894935-3896860(-)	641	chromosome	protein_coding_gene	FALSE	29	16	23	16	641	66.4	6.55	54.22					A0A086JGY4; A0A086LA05; A0A2T6IKM5; A0A425HPY0; A0A7J6K423; S7UZA6; TGGT1_257580-t26_1-p1		0.627	-0.67	9.84722e-06	0.00116511	68.4	109	61	58.9	78.6	73.6	70	106.6	104.8	115.9	125.4	111.5	1122.8	1084.1	1445.9	1353.2	1286.8	1960.4	1927.4	2132.3	2305.9
High	TGGT1_208550-t26_1-p1	Toxoplasma_gondii_GT1	TGGT1_208550	TGGT1_208550-t26_1	hypothetical protein	TGGT1_chrIb:791608-793092(+)	279	chromosome	protein_coding_gene	FALSE	16	5	18	5	279	32.2	9.61	38.29		other membranes			A0A086JE92; A0A086LVB0; A0A2T6ISE4; S7UJL1; TGGT1_208550-t26_1-p1		0.63	-0.67	0.00792003	0.0914597	72.9	115.7	82.2	73.1	77.8	72.3	69.4	92.2	92.2	133.5	129.7	116	981.6	872.6	929.3	863.2	828.9	1101.1	1100.8	1593.7	1548.4
Medium	TGGT1_269050-t26_1-p1	Toxoplasma_gondii_GT1	TGGT1_269050	TGGT1_269050-t26_1	hypothetical protein	TGGT1_chrVIII:6102007-6108590(-)	421	chromosome	protein_coding_gene	FALSE	2	1	6	1	421	45.7	5.45	4.66					S7WDI9; TGGT1_269050-t26_1-p1		0.639	-0.65	0.0217213	0.160842	77.4	121.1	74.4	112	59	77.1	73.5	82.5	105.4	138.7	116.3	181	567.7	855.2	450.3	588.3	561.4	629.9	805.1	1059	888.1
High	TGGT1_306270-t26_1-p1	Toxoplasma_gondii_GT1	TGGT1_306270	TGGT1_306270-t26_1	hypothetical protein	TGGT1_chrIX:5685303-5685746(-)	147	chromosome	protein_coding_gene	FALSE	24	2	4	2	147	16.1	7.43	18.2					A0A086JDU6; A0A086JMV3; A0A086KKW0; A0A086LRR9; A0A086PQP9; A0A086Q9Z1; A0A2T6IL43; A0A425HPR2; A0A7J6KC98; S7VWL4; TGGT1_306270-t26_1-p1		0.64	-0.64	0.0106698	0.108995	71.4	111.5	73.4	69.4	70.1	76.3	55.8	94.1	81.2	142.3	146.8	109.6	147.9	139.9	141.4	153.9	112.5	189.8	163.6	286.9	296
Medium	TGGT1_274170-t26_1-p1	Toxoplasma_gondii_GT1	TGGT1_274170	TGGT1_274170-t26_1	protein kinase (incomplete catalytic triad)	TGGT1_chrVIII:2951100-2952667(-)	346	chromosome	protein_coding_gene	FALSE	8	1	1	1	346	37.5	6.01	0	protein metabolism;other metabolic processes		kinase activity;other molecular function	Pf14531	A0A086KX68; A0A086KZW3; A0A2T6J4F9; A0A7J6K4T2; S7WK03; TGGT1_274170-t26_1-p1		0.644	-0.63	0.00327276	0.0560646	70	108.7	63.8	67.6	69.3	91.1	62.4	88.6	88.6	137.7	126.3	105	22.2	23.5	24.1	31.6	21.7	30.8	30.8	47.8	43.8
High	TGGT1_260430-t26_1-p1	Toxoplasma_gondii_GT1	TGGT1_260430	TGGT1_260430-t26_1	hypothetical protein	TGGT1_chrVIIb:2249046-2259255(+)	617	chromosome	protein_coding_gene	FALSE	8	4	5	4	617	66.7	6.33	10.82				Pf01368	A0A7J6K428; S7UYB6; TGGT1_260430-t26_1-p1		0.647	-0.63	0.00192893	0.0443256	66.2	102.3	66.8	84.2	61.1	64.3	74.7	116.6	110	91.3	88.9	103.2	261.5	329.6	239.2	251.8	292.2	456.5	430.6	357.4	347.8
High	TGGT1_204320-t26_1-p1	Toxoplasma_gondii_GT1	TGGT1_204320	TGGT1_204320-t26_1	hypothetical protein	TGGT1_chrVIIa:1784453-1785316(+)	287	chromosome	protein_coding_gene	FALSE	36	10	22	10	287	32.1	9.35	59.36		other membranes			A0A086K143; A0A086K5F4; A0A086KPU9; A0A086LYP4; A0A086PP04; A0A086Q3X8; A0A0F7V0S5; A0A125YMR8; A0A2T6IVB9; A0A425I2Z2; A0A7J6K5L8; B9PU37; B9QFF2; S7UU65; TGGT1_204320-t26_1-p1		0.649	-0.62	0.0121305	0.116307	77.5	119.5	76.2	79.1	80.2	81.7	74.6	88.3	85.5	129.5	127.8	121.9	1449.9	1506.2	1526.1	1555.5	1419.9	1680.8	1627.9	2465.2	2433.6
Medium	TGGT1_235360-t26_1-p1	Toxoplasma_gondii_GT1	TGGT1_235360	TGGT1_235360-t26_1	hypothetical protein	TGGT1_chrX:4690487-4691933(+)	279	chromosome	protein_coding_gene	FALSE	5	1	4	1	279	30.4	8.38	12.36					A0A7J6JZZ0; S7URR3; TGGT1_235360-t26_1-p1		0.65	-0.62	0.0439911	0.23774	76	116.9	81.9	68.4	102.4	77.7	73.8	101.9	120.6	119.5	112.3	122.6	11	9.2	13.7	10.4	9.9	13.7	16.2	16	15
High	TGGT1_213880-t26_1-p1	Toxoplasma_gondii_GT1	TGGT1_213880	TGGT1_213880-t26_1	hypothetical protein	TGGT1_chrV:1268769-1269353(+)	194	chromosome	protein_coding_gene	FALSE	32	3	7	3	194	21.2	4.64	17.53					A0A086LE13; A0A086Q7F5; A0A2T6ILH8; A0A3R8BSY8; A0A7J6KBB2; S7W3N9; TGGT1_213880-t26_1-p1		0.651	-0.62	0.025218	0.172773	75	115.1	77.2	87.6	76.3	74	72.5	90.2	81.5	122.3	135.7	117.2	94.9	107.8	93.9	91	89.2	111	100.2	150.5	167
High	TGGT1_232400-t26_1-p1	Toxoplasma_gondii_GT1	TGGT1_232400	TGGT1_232400-t26_1	PAN domain-containing protein	TGGT1_chrVIII:2068906-2070147(-)	413	chromosome	protein_coding_gene	FALSE	7	2	4	2	413	45.5	7.87	14	protein metabolism	non-structural extracellular		Pf00024, Pf14295	A0A086KWD4; A0A086LF74; A0A2T6J4Y3; A0A7J6K4U8; S7WIY4; TGGT1_232400-t26_1-p1		0.652	-0.62	0.00462926	0.0678102	77.1	118.2	84	60.4	80.8	76.5	74.2	117.4	119.5	112.6	119.4	103.1	351.3	252.9	338.2	320.2	310.5	491.2	499.9	471.3	499.6
High	TGGT1_239020-t26_1-p1	Toxoplasma_gondii_GT1	TGGT1_239020	TGGT1_239020-t26_1	ABC transporter transmembrane region domain-containing protein	TGGT1_chrVI:391915-415649(-)	1407	chromosome	protein_coding_gene	FALSE	10	10	20	9	1407	151.6	5.36	48.22	transport	other membranes	transporter activity;other molecular function	Pf00005, Pf00664	A0A086K5V4; A0A086KUL4; A0A125YHW5; A0A3R8ANR5; A3RJI7; B9PNL9; S7W6B5; TGGT1_239020-t26_1-p1		0.652	-0.62	0.103585	0.377583	75.3	115.5	71.6	92.3	72.7	77.4	90.5	118.6	127.4	80.5	79.6	129.6	972.1	1253.3	987	1050.3	1228.1	1610.3	1729	1092.6	1080.1
High	TGGT1_225790-t26_1-p1	Toxoplasma_gondii_GT1	TGGT1_225790	TGGT1_225790-t26_1	PDI family protein	TGGT1_chrX:1946861-1948766(+)	189	chromosome	protein_coding_gene	FALSE	10	3	6	3	189	21.6	9.23	15.06				Pf13905	A0A086KEP0; A0A086KM47; A0A086LW12; A0A086QMZ0; A0A0F7V264; A0A125YFI3; A0A125YFI4; A0A139XWL6; A0A151HRF1; A0A2G8Y9P4; B6KEG9; B9PMI4; B9Q7V7; S7UWX9; S8EXG7; TGGT1_225790-t26_1-p1; tgo:TGME49_225790		0.653	-0.62	0.00163705	0.0403765	107.3	164.3	112.2	127.4	112	106.8	84.8	132.1	143.4	182.9	171.5	184.8	1058.3	1201.8	1055.8	1006.9	799.6	1245.5	1352.5	1724.4	1617.4
High	TGGT1_270530-t26_1-p1	Toxoplasma_gondii_GT1	TGGT1_270530	TGGT1_270530-t26_1	ubiquitin fusion degradation protein UFD1CY	TGGT1_chrVIII:5203465-5208759(+)	335	chromosome	protein_coding_gene	FALSE	29	11	52	11	335	36.5	5.22	97.57	protein metabolism;other metabolic processes;other biological processes			Pf03152	A0A086KGZ7; A0A086LY93; A0A0F7V5C6; A0A0N5EAP2; A0A125YHC6; A0A125YHC7; A0A7J6K683; S7V405; S8F4L9; TGGT1_270530-t26_1-p1; tgo:TGME49_270530; V4Z7T9	UFD1CY	0.654	-0.61	2.91783e-08	8.54003e-06	73.2	111.8	71.7	67.2	77.2	78.4	72.7	116.2	119.1	111.2	109.1	111	4246.1	3979.9	4570.8	4639	4306	6881.4	7052.8	6580.7	6460.3
High	TGGT1_278365-t26_1-p1	Toxoplasma_gondii_GT1	TGGT1_278365	TGGT1_278365-t26_1	Toxoplasma gondii family A protein	TGGT1_chrXII:6051888-6052955(-)	355	chromosome	protein_coding_gene	FALSE	10	4	7	3	355	36.7	4.79	17.32					A0A086JQX8; A0A086KNU1; A0A3R7YPR5; A0A7J6JW20; S7WFT2; TGGT1_278365-t26_1-p1		0.658	-0.6	0.00142674	0.0370641	80.6	122.5	84.4	79	80.6	75.9	109.8	124.6	122.5	114.1	110.8	137.4	851.2	797.2	812.9	765.2	1108.1	1256.5	1235.4	1150.4	1117.9
High	TGGT1_222170-t26_1-p1	Toxoplasma_gondii_GT1	TGGT1_222170	TGGT1_222170-t26_1	dense-granule antigen DG32	TGGT1_chrII:911318-912642(+)	300	chromosome	protein_coding_gene	FALSE	40	13	56	13	300	33.6	9.38	117.74					A0A086JVS4; A0A086KB43; A0A086KTI8; A0A0F7USD2; A0A125YI16; A0A425I7M4; B9PYT2; B9QHD4; S7VTY3; TGGT1_222170-t26_1-p1		0.659	-0.6	0.294289	0.673893	74.3	112.8	74.9	133	65.6	64.9	86.9	77.2	80.9	125	113.7	137.2	6563.8	11651.6	5744.2	5687.1	7613.8	6763.6	7089	10951.4	9964.3
High	TGGT1_281675-t26_1-p1	Toxoplasma_gondii_GT1	TGGT1_281675	TGGT1_281675-t26_1	putative protein kinase	TGGT1_chrVIIa:4156147-4159857(+)	1236	chromosome	protein_coding_gene	FALSE	6	6	12	6	1236	133.9	8.91	37.36	protein metabolism;other metabolic processes		kinase activity;other molecular function	Pf00069	S7UW93; TGGT1_281675-t26_1-p1		0.66	-0.6	0.0508785	0.26029	76.4	115.8	77.7	76.7	74.4	79.5	71.3	83	81.5	119.8	120	116.3	996.6	984	953.9	1020.1	914.8	1064.8	1045.7	1536.2	1538.8
High	TGGT1_232475-t26_1-p1	Toxoplasma_gondii_GT1	TGGT1_232475	TGGT1_232475-t26_1	hypothetical protein	TGGT1_chrVIII:2110037-2113638(+)	808	chromosome	protein_coding_gene	FALSE	1	1	9	1	808	90.2	6.29	11.94					A0A086KWF7; A0A086LF69; A0A2T6J4W1; A0A7J6K2Z3; S7V2W7; TGGT1_232475-t26_1-p1		0.66	-0.6	0.726008	1	80.3	121.7	65.5	161.4	69.7	63	116.7	110.3	105.7	87.6	85.9	131.6	834.5	2056.9	888.7	802.4	1486.8	1405.5	1347.2	1116.7	1095
Low	TGGT1_216800-t26_1-p1	Toxoplasma_gondii_GT1	TGGT1_216800	TGGT1_216800-t26_1	flagellar/basal body protein	TGGT1_chrXI:5795321-5797952(-)	225	chromosome	protein_coding_gene	FALSE	3	1	3	1	225	26.1	7.49	1.73		cytoskeleton;nucleus;other cell component		Pf14713	A0A086JHB7; A0A086JJU4; A0A086K9Y1; A0A086LP88; A0A086PLJ9; A0A0N5E8W6; A0A125YFR6; A0A125YFR7; A0A139XJ12; A0A151H504; A0A2T6IEX4; A0A425HN72; A0A7J6JY79; S7UL46; S8EWY1; TGGT1_216800-t26_1-p1; tgo:TGME49_216800; V4YZQ7		0.661	-0.6	0.365533	0.757694	73.2	110.7	64.1	141.7	62.4	61.4	102.5	82	91	109	97	158.7	226.3	499.9	220	216.7	361.5	289.3	321	384.7	342.3
High	TGGT1_411760-t26_1-p1	Toxoplasma_gondii_GT1	TGGT1_411760	TGGT1_411760-t26_1	actin	AAQM03000536:57-991(+)	287	contig	protein_coding_gene	FALSE	46	14	250	11	287	32	6.04	534.38			other molecular function	Pf00022	S7VNC9; TGGT1_411760-t26_1-p1		0.663	-0.59	0.657588	0.999761	70.1	105.7	69.1	127.4	68.3	61.8	99.8	65.9	64.5	149	143.4	104.3	16139.7	29749.7	15938.7	14431.2	23296	15383.9	15056.2	34796.2	33479.5
High	TGGT1_277230-t26_1-p1	Toxoplasma_gondii_GT1	TGGT1_277230	TGGT1_277230-t26_1	hypothetical protein	TGGT1_chrXII:6607725-6609011(+)	428	chromosome	protein_coding_gene	FALSE	10	2	4	2	428	44.9	4.28	6.87					A0A086JQ01; A0A139XP79; S7UZI6; TGGT1_277230-t26_1-p1		0.663	-0.59	0.0110867	0.110887	73.5	110.9	74.3	41.1	71.9	79.6	44.2	97.9	100.6	138.5	149	108.5	94.7	52.3	91.6	101.3	56.3	124.7	128.2	176.4	189.8
High	TGGT1_411360-t26_1-p1	Toxoplasma_gondii_GT1	TGGT1_411360	TGGT1_411360-t26_1	rhoptry kinase family protein	AAQM03000482:802-2170(+)	456	contig	protein_coding_gene	FALSE	7	3	5	1	456	49.5	6.96	13.46	protein metabolism;other metabolic processes		kinase activity;other molecular function	Pf00069	S7UGE8; TGGT1_411360-t26_1-p1		0.664	-0.59	0.00654368	0.0808961	80	120.4	74.1	67.9	101.1	83.4	79.7	134	120	117.9	113.7	123.2	61.5	56.4	84	69.3	66.2	111.3	99.7	97.9	94.4
Medium	TGGT1_305760-t26_1-p1	Toxoplasma_gondii_GT1	TGGT1_305760	TGGT1_305760-t26_1	hypothetical protein	TGGT1_chrIX:5333566-5337379(-)	334	chromosome	protein_coding_gene	FALSE	6	1	1	1	334	37.2	4.94	3.93	protein metabolism;DNA metabolism;other metabolic processes;stress response	nucleus;other cell component	other molecular function	Pf11789	A0A086JMP8; A0A086KL30; A0A3R8BPQ3; A0A7J6KCA7; S7VQI5; TGGT1_305760-t26_1-p1		0.664	-0.59	0.698759	1	88.4	133.1	59.9	129.5	85.4	85.9	125.7	68.4	90	136.3	143.3	129.3	10.2	22	14.5	14.6	21.4	11.6	15.3	23.2	24.4
Medium	TGGT1_201180B-t26_1-p1	Toxoplasma_gondii_GT1	TGGT1_201180B	TGGT1_201180B-t26_1	hypothetical protein	TGGT1_chrVIIa:3885819-3886928(-)	369	chromosome	protein_coding_gene	FALSE	6	1	1	1	369	39.5	3.15	2.34					S7W463; TGGT1_201180B-t26_1-p1		0.665	-0.59	0.0729877	0.319343	75.5	113.6	68.1	75.2	71.7	65.3	77.6	107.8	77	169.2	150.4	83.9	23.9	26.5	25.2	22.9	27.3	37.9	27.1	59.5	52.9
Medium	TGGT1_217860-t26_1-p1	Toxoplasma_gondii_GT1	TGGT1_217860	TGGT1_217860-t26_1	hypothetical protein	TGGT1_chrXII:2120012-2129697(+)	3090	chromosome	protein_coding_gene	FALSE	0	2	4	1	3090	327.9	8.46	6.33					A0A7J6JUC6; S7V1B4; TGGT1_217860-t26_1-p1		0.67	-0.58	0.139392	0.439681	67.3	100.5	54.6	101.3	65.8	53.6	81.5	103.6	80.3	73.5	98.3	127.8	58.5	108.7	70.6	57.5	87.5	111.1	86.2	78.9	105.4
Low	TGGT1_200340-t26_1-p1	Toxoplasma_gondii_GT1	TGGT1_200340	TGGT1_200340-t26_1	hypothetical protein	TGGT1_chrVIII:6788550-6789329(-)	259	chromosome	protein_coding_gene	FALSE	5	1	1	1	259	30.5	10.2	0				Pf13879	A0A086J717; A0A086JBT7; A0A086JKK9; A0A086LJE3; A0A086PGD3; A0A086PMG0; A0A0F7V474; A0A125YR97; A0A2T6IDU5; A0A3R7YIQ8; A0A7J6K620; B9Q3N6; B9QR45; S7WDU8; TGGT1_200340-t26_1-p1		0.67	-0.58	0.879418	1	80.5	120.1	60.2	222.5	54.1	48.9	119.2	82.9	98.3	89.7	79.2	147.7	232.9	861.4	209.4	189.4	461.6	321.1	380.4	347.5	306.7
High	TGGT1_267740-t26_1-p1	Toxoplasma_gondii_GT1	TGGT1_267740	TGGT1_267740-t26_1	hypothetical protein	TGGT1_chrIX:229747-230769(+)	340	chromosome	protein_coding_gene	FALSE	41	11	45	11	340	37	9.36	95.74		other membranes			A0A086K3E6; A0A086KE80; A0A086LQP1; A0A0F7V6H2; A0A125YM99; A0A425I5R8; A0A7J6KA82; B9QP50; S7UGK6; TGGT1_267740-t26_1-p1		0.671	-0.58	0.100809	0.371751	74.3	110.8	88.3	86.5	77.9	71.2	66.2	80.3	77.8	128.6	132.4	116.2	2604.2	2552	2298.8	2101.2	1951.5	2370.4	2294.1	3794.6	3907.1
High	TGGT1_290700-t26_1-p1	Toxoplasma_gondii_GT1	TGGT1_290700	TGGT1_290700-t26_1	hypothetical protein	TGGT1_chrIX:3657972-3658910(+)	312	chromosome	protein_coding_gene	FALSE	37	12	64	12	312	34.5	9.67	175.05					A0A086KD71; A0A086L9V4; A0A3R7YV19; A0A7J6KDE7; S7W4F0; TGGT1_290700-t26_1-p1		0.671	-0.58	0.00950016	0.102421	76.1	113.4	82.3	75.9	79.5	79.2	71.6	89.4	84.5	132.5	128.2	117.9	4700	4335.5	4540.9	4521.2	4088.8	5109	4828	7567.6	7320.9
High	TGGT1_215910-t26_1-p1	Toxoplasma_gondii_GT1	TGGT1_215910	TGGT1_215910-t26_1	hypothetical protein	TGGT1_chrXI:6452010-6464550(+)	3029	chromosome	protein_coding_gene	FALSE	25	61	162	61	3029	327.8	6.81	425.17				Pf17973	A0A086JDK3; A0A086K8N3; A0A0N5EB55; A0A125YHY7; A0A2T6IGG0; S7ULS1; S8G1P7; TGGT1_215910-t26_1-p1; tgo:TGME49_215910		0.672	-0.57	2.63657e-05	0.00236483	76.4	113.7	76.7	92.4	68.9	71.1	74.7	109.7	108.4	119.6	114.2	111.1	8399.1	10115.2	7539.2	7777.6	8171.7	12001.7	11859.1	13086.1	12499.2
High	TGGT1_225120-t26_1-p1	Toxoplasma_gondii_GT1	TGGT1_225120	TGGT1_225120-t26_1	hypothetical protein	TGGT1_chrX:2398071-2401703(+)	146	chromosome	protein_coding_gene	FALSE	9	1	6	1	146	16.2	4.74	17.92					S7UW30; TGGT1_225120-t26_1-p1		0.675	-0.57	0.0224732	0.163792	72.5	107.3	71.6	66.5	76.4	69.5	64.3	91.8	81.7	133.5	139.7	102.9	503	467.2	536.7	487.8	451.3	644.5	573.9	937.2	980.6
High	TGGT1_307030-t26_1-p1	Toxoplasma_gondii_GT1	TGGT1_307030	TGGT1_307030-t26_1	Purine nucleoside phosphorylase	TGGT1_chrXI:93241-95512(+)	330	chromosome	protein_coding_gene	FALSE	16	4	11	4	330	36	7.49	36.7	other metabolic processes		other molecular function	Pf01048	A0A086J744; A0A086LJJ4; A0A086PGI3; A0A086PMT5; A0A0F7V3X4; A0A125YGH7; A0A125YGH8; A0A139Y7V7; A0A425I0Q4; A0A7J6JV36; S7USQ2; S8ESJ5; TGGT1_307030-t26_1-p1; tgo:TGME49_307030; V4Z2Q8	PNP	0.676	-0.56	0.00089763	0.0291913	69.9	103.3	66.7	76	63.4	63.2	78.6	114.4	128	87.7	91.7	98.6	540.4	616.2	514.1	512.1	637.2	927.3	1037.6	711.1	743.2
High	TGGT1_232310-t26_1-p1	Toxoplasma_gondii_GT1	TGGT1_232310	TGGT1_232310-t26_1	endonuclease/exonuclease/phosphatase family protein	TGGT1_chrVIII:1997428-2000925(-)	977	chromosome	protein_coding_gene	FALSE	24	19	38	19	977	107.9	9.33	91.35			other molecular function		A0A086KW94; A0A086LFA3; A0A2T6J4Y0; A0A7J6K579; S7V2M3; TGGT1_232310-t26_1-p1		0.677	-0.56	4.48389e-10	3.05433e-07	77.8	115	77.7	76.3	78.2	77.6	75.7	119.5	114.7	113.4	117.8	106.9	2278.4	2238.7	2293.5	2276.1	2219.5	3503.5	3363.1	3324.9	3455
High	TGGT1_204050-t26_1-p1	Toxoplasma_gondii_GT1	TGGT1_204050	TGGT1_204050-t26_1	subtilisin SUB1	TGGT1_chrVIIa:1932241-1938144(+)	795	chromosome	protein_coding_gene	FALSE	77	48	601	48	795	85	5.39	1664.62	protein metabolism		other molecular function	Pf00082, Pf21496	S7UVC6; TGGT1_204050-t26_1-p1		0.678	-0.56	0.385638	0.783577	76.5	112.8	82.4	63.5	98	94.4	76.5	77.7	74.3	121.6	129.7	127.1	41178	31751.8	48961.5	47186.2	38214.6	38858.4	37120.9	60765.5	64815.3
High	TGGT1_410600-t26_1-p1	Toxoplasma_gondii_GT1	TGGT1_410600	TGGT1_410600-t26_1	putative cAMP-dependent protein kinase	AAQM03000303:1-835(-)	278	contig	protein_coding_gene	FALSE	41	8	19	1	278	29.5	9.74	47.94	other metabolic processes		kinase activity		S7VRZ5; TGGT1_410600-t26_1-p1		0.679	-0.56	0.00329673	0.0560646	75.1	110.6	72.8	69.5	88.1	83.2	61.6	106.8	94.1	136	126.7	107.2	55.6	53.1	67.2	63.5	47	81.5	71.9	103.8	96.7
Medium	TGGT1_248140-t26_1-p1	Toxoplasma_gondii_GT1	TGGT1_248140	TGGT1_248140-t26_1	hypothetical protein	TGGT1_chrXII:3618883-3620724(-)	357	chromosome	protein_coding_gene	FALSE	3	1	1	1	357	38.3	8.06	2.89		other membranes			S7W9Z0; TGGT1_248140-t26_1-p1		0.679	-0.56	0.304586	0.686583	79.6	117.2	79.5	100.7	79.7	88	66	70.3	75.5	133.8	138.9	117.4	120.3	152.3	120.6	133	99.8	106.3	114.1	202.4	210
Medium	TGGT1_266050-t26_1-p1	Toxoplasma_gondii_GT1	TGGT1_266050	TGGT1_266050-t26_1	hypothetical protein	TGGT1_chrIX:1151868-1152635(+)	255	chromosome	protein_coding_gene	FALSE	4	1	1	1	255	27.3	4.56	2.06					A0A086K2N7; A0A086KBW4; A0A086LJZ6; A0A0F7V4N2; A0A0N5EDJ1; A0A125YS90; A0A125YS92; A0A139Y2Y6; A0A151H5W1; A0A3R7YVK5; A0A7J6KB49; B6KLV4; B9Q1A9; B9QEM1; S7VQ81; S8EW63; TGGT1_266050-t26_1-p1; tgo:TGME49_266050		0.679	-0.56	0.261158	0.631791	76.4	112.5	75.4	68.9	84.5	97	79.2	76.7	75.6	124.4	130.4	116.6	86.1	78.7	96.5	110.8	90.4	87.6	86.3	142	148.9
Low	TGGT1_272560-t26_1-p1	Toxoplasma_gondii_GT1	TGGT1_272560	TGGT1_272560-t26_1	SAG-related sequence SRS31B	TGGT1_chrVIII:3881915-3882292(+)	125	chromosome	protein_coding_gene	FALSE	5	1	1	1	125	13.3	4.56	1.65		other membranes		Pf04092	A0A086KFL1; A0A086L0U9; A0A086L540; A0A086M5D6; A0A086QWM0; A0A0F7V1R7; A0A125YI61; A0A125YI62; A0A139Y660; A0A151HPL4; A0A2T6J410; A0A7J6K580; B6KDG6; B9PFR8; B9Q3Y5; S7V379; S8F1V1; TGGT1_272560-t26_1-p1; tgo:TGME49_272560	SRS31B	0.68	-0.56	0.388446	0.784652	77.8	114.4	66.7	131.7	72.1	61.4	113	107.4	106.1	90.9	93.3	128.4	228	450.4	246.6	209.9	386.4	367.1	362.7	310.9	318.9
High	TGGT1_283540-t26_1-p1	Toxoplasma_gondii_GT1	TGGT1_283540	TGGT1_283540-t26_1	hypothetical protein	TGGT1_chrV:2924949-2926408(-)	376	chromosome	protein_coding_gene	FALSE	57	22	150	22	376	41.9	8.02	327.62					A0A086JD73; A0A086JMY9; A0A2T6IRC6; A0A3R8G0I7; A0A7J6K956; S7UNI0; TGGT1_283540-t26_1-p1		0.68	-0.56	0.074148	0.32239	86.3	127	96.5	85.1	86.7	91.3	83.3	94.6	94.6	128.9	127.5	137	12061.1	10632.8	10826.3	11405.5	10401.4	11819.7	11813.4	16100.7	15924.1
Medium	TGGT1_226450-t26_1-p1	Toxoplasma_gondii_GT1	TGGT1_226450	TGGT1_226450-t26_1	hypothetical protein	TGGT1_chrX:1534160-1535704(-)	514	chromosome	protein_coding_gene	FALSE	3	2	2	2	514	57.4	6.83	2.33		other membranes			A0A086L551; A0A086LW73; A0A086QKJ2; A0A125YK49; A0A2T6J0N6; A0A3R7YWC0; A0A7J6JZR3; S7UWS5; TGGT1_226450-t26_1-p1; V5BAW7		0.684	-0.55	0.128452	0.42316	81.6	119.3	78.5	54.7	108.4	109.9	72.8	104.5	114.8	118.3	97.4	140.6	29.7	20.7	41	41.5	27.5	39.5	43.4	44.7	36.8
High	TGGT1_321480-t26_1-p1	Toxoplasma_gondii_GT1	TGGT1_321480	TGGT1_321480-t26_1	SAG-related sequence SRS12B	TGGT1_chrIb:1780181-1781335(-)	384	chromosome	protein_coding_gene	FALSE	16	5	8	5	384	40.6	5.25	10.05		other membranes		Pf04092	A0A125YHD2; B9Q329; Q1JSB5; S7UIC8; TGGT1_321480-t26_1-p1		0.689	-0.54	0.0280783	0.184555	74.5	108.1	70.7	72.5	89.5	94.2	70.1	123.8	105.2	76.1	96.8	127.3	242.6	248.7	307.2	323.4	240.8	425	361.1	261.1	332.2
High	TGGT1_215360-t26_1-p1	Toxoplasma_gondii_GT1	TGGT1_215360	TGGT1_215360-t26_1	hypothetical protein	TGGT1_chrX:6816137-6817312(+)	391	chromosome	protein_coding_gene	FALSE	30	13	25	13	391	43.3	9.07	73.08		other membranes			A0A7J6K039; S7W552; TGGT1_215360-t26_1-p1		0.691	-0.53	0.121871	0.41112	73.6	106.6	77.6	62	86.4	76.7	68.4	78.9	77	135.6	132.4	111.1	1577.3	1261.1	1756.8	1560.2	1390.6	1604.1	1566.3	2757.2	2693.4
High	TGGT1_200360-t26_1-p1	Toxoplasma_gondii_GT1	TGGT1_200360	TGGT1_200360-t26_1	hypothetical protein	TGGT1_chrVIII:6800991-6801551(+)	186	chromosome	protein_coding_gene	FALSE	61	10	50	10	186	20.2	9.61	100.45					A0A086J719; A0A086JBT9; A0A086JKL1; A0A086LJE5; A0A086PGD1; A0A0F7V646; A0A125YRJ9; A0A139XIN5; A0A151GZU2; A0A2T6IDV2; A0A3R8AWI6; A0A7J6K6V1; B9Q3N8; B9QR47; S7V5T1; TGGT1_200360-t26_1-p1		0.691	-0.53	0.129549	0.425531	79.6	115.3	81	79.9	90.9	85.7	76.9	78.6	85.6	124	118.6	117.3	4397.2	4336.9	4934	4650.8	4172.1	4268	4645.9	6731.1	6433.6
High	TGGT1_270800-t26_1-p1	Toxoplasma_gondii_GT1	TGGT1_270800	TGGT1_270800-t26_1	GAF domain-containing protein	TGGT1_chrVIII:4984957-4987035(+)	692	chromosome	protein_coding_gene	FALSE	14	9	13	9	692	74.1	7.24	28.07		other membranes		Pf01590, Pf10507	A0A086KGU6; A0A3R8GG30; S7V534; TGGT1_270800-t26_1-p1		0.693	-0.53	0.0116592	0.113996	78.3	112.9	76.1	77.8	76.1	82.6	67.7	109.7	109.9	112	111.8	95.5	1261.9	1289.5	1260.8	1369.2	1121.5	1818.3	1820.7	1855.9	1852.9
High	TGGT1_410590-t26_1-p1	Toxoplasma_gondii_GT1	TGGT1_410590	TGGT1_410590-t26_1	cAMP-dependent protein kinase	AAQM03000302:1-1062(-)	354	contig	protein_coding_gene	FALSE	37	8	24	1	354	37.2	8.15	61.54	other metabolic processes		kinase activity		S7UJA1; TGGT1_410590-t26_1-p1		0.694	-0.53	0.0499603	0.257249	79.1	114	69.2	79.8	105.5	84.6	55.1	99.6	115	123.7	135	85.8	93.8	108.1	143.1	114.7	74.6	135.1	155.9	167.8	183
High	TGGT1_271610-t26_1-p1	Toxoplasma_gondii_GT1	TGGT1_271610	TGGT1_271610-t26_1	pyrroline-5-carboxylate reductase	TGGT1_chrVIII:4443685-4446486(-)	375	chromosome	protein_coding_gene	FALSE	11	3	8	3	375	40.7	8.63	27.48	other metabolic processes		other molecular function	Pf03807, Pf14748	A0A086KG87; A0A086L1I4; A0A2T6J3P9; A0A425I901; A0A7J6K3Z5; S7V4N7; TGGT1_271610-t26_1-p1		0.695	-0.52	0.221484	0.580197	85.5	123	82.2	124.8	69.6	111	74.1	103.4	120	136.2	97.7	118.1	1410.9	2143.1	1195.8	1906.9	1272.5	1775.2	2060.6	2339.6	1678
High	TGGT1_208730-t26_1-p1	Toxoplasma_gondii_GT1	TGGT1_208730	TGGT1_208730-t26_1	putative microneme protein	TGGT1_chrIb:849268-853225(-)	1016	chromosome	protein_coding_gene	FALSE	8	6	7	6	1016	106.4	9.51	7.56				Pf10564	A0A3R7YN56; S7UJI5; TGGT1_208730-t26_1-p1		0.697	-0.52	0.582174	0.948293	78.6	112.8	66.9	183.6	87	73.9	59.5	106	99	110.3	106.2	90.4	320.1	878.4	416.1	353.5	284.9	507.1	473.7	527.7	507.9
High	TGGT1_238440-t26_1-p1	Toxoplasma_gondii_GT1	TGGT1_238440	TGGT1_238440-t26_1	SAG-related sequence SRS22A	TGGT1_chrVI:233833-234417(-)	194	chromosome	protein_coding_gene	FALSE	24	6	14	6	194	20.6	5.38	30.73		other membranes		Pf04092	A0A086JC88; A0A086JPC7; A0A086PR57; A0A425HWQ2; A0A7J6K982; S7URT8; TGGT1_238440-t26_1-p1		0.698	-0.52	0.0618969	0.2878	66	94.6	54.9	98.1	57.1	59.1	59.4	84.7	82.6	133.1	144.3	78.2	876.5	1564.8	911.8	943.3	947.4	1351.7	1317.7	2123.8	2302.2
High	TGGT1_243460-t26_1-p1	Toxoplasma_gondii_GT1	TGGT1_243460	TGGT1_243460-t26_1	hypothetical protein	TGGT1_chrVI:2564580-2571836(-)	2011	chromosome	protein_coding_gene	FALSE	44	76	211	76	2011	209.8	5.07	660.62					A0A086JLS3; A0A086L462; A0A425HSP2; A0A7J6K9F8; S7VTN5; TGGT1_243460-t26_1-p1		0.699	-0.52	2.77695e-06	0.000441218	79.2	113.2	78.6	82.2	78.5	75.5	78.9	115.1	111.4	112.4	113.8	101.6	15614	16329.9	15599.7	14994.8	15667.9	22869	22120.4	22329.3	22596.1
High	TGGT1_211460-t26_1-p1	Toxoplasma_gondii_GT1	TGGT1_211460	TGGT1_211460-t26_1	hypothetical protein	TGGT1_chrIV:1626832-1629780(+)	982	chromosome	protein_coding_gene	FALSE	34	23	55	23	982	105.6	5.26	177.1					A0A125YMI0; A0A151H3I0; A0A7J6KE36; S7VZ49; S8FCJ7; TGGT1_211460-t26_1-p1; tgo:TGME49_211460		0.7	-0.52	0.0654591	0.2974	82.2	117.5	84.4	75.2	83.6	82.2	77.6	84.2	80.5	131.5	128.6	117.4	3262.4	2906.6	3229.6	3174.1	2999.6	3255.1	3108.5	5082.1	4969.8
High	TGGT1_231770-t26_1-p1	Toxoplasma_gondii_GT1	TGGT1_231770	TGGT1_231770-t26_1	putative alpha-tubulin I	TGGT1_chrVIII:1522532-1526959(+)	459	chromosome	protein_coding_gene	FALSE	5	3	71	1	459	51.3	5.16	129.66	cell organization and biogenesis;other biological processes	cytoskeleton	cytoskeletal activity;other molecular function	Pf00091, Pf03953	A0A086KW07; A0A086LFG3; A0A086QXT2; A0A0F7V3X2; A0A0N5ECF7; A0A125YTP6; A0A125YTP7; A0A2G8Y7J1; A0A2T6J561; A0A3R7YYH8; A0A7J6K2V4; B6KJM5; B9PGQ9; B9Q4X1; S7V3G6; S8GK83; TGGT1_231770-t26_1-p1; tgo:TGME49_231770		0.7	-0.52	0.0239055	0.168159	83.1	118.8	89	93.7	80	62.9	79.5	87	114.4	110.5	122.1	189.3	129.2	136	116.2	91.2	115.3	126.2	166	160.5	177.2
High	TGGT1_217530-t26_1-p1	Toxoplasma_gondii_GT1	TGGT1_217530	TGGT1_217530-t26_1	hypothetical protein	TGGT1_chrXII:1831059-1833717(+)	577	chromosome	protein_coding_gene	FALSE	47	25	66	25	577	63.7	7.3	173.12					A0A3R8ACX5; A0A7J6JU64; S7WHL7; TGGT1_217530-t26_1-p1		0.702	-0.51	0.126989	0.420849	78.1	111.4	79.2	53.2	90.7	85.2	59.8	79.4	76.8	139.4	140.2	113	4978.5	3345	5695.8	5353.4	3756.6	4990.2	4825.4	8761.6	8809.2
High	TGGT1_211060-t26_1-p1	Toxoplasma_gondii_GT1	TGGT1_211060	TGGT1_211060-t26_1	hypothetical protein	TGGT1_chrIV:1873858-1874178(+)	106	chromosome	protein_coding_gene	FALSE	40	2	10	2	106	11.6	9.83	28.04					A0A125YZK0; A0A139XKY4; A0A151H3D9; A0A7J6KCB4; S7VTI0; S8GS26; TGGT1_211060-t26_1-p1; tgo:TGME49_211060		0.702	-0.51	0.47285	0.865258	81.2	115.6	74.3	116.2	79.3	119.3	67.5	96.9	112.9	128.5	87.9	114	301.3	470.8	321.4	483.5	273.7	392.6	457.5	520.8	356.2
High	TGGT1_244450-t26_1-p1	Toxoplasma_gondii_GT1	TGGT1_244450	TGGT1_244450-t26_1	protein phosphatase 2C domain-containing protein	TGGT1_chrVI:3181668-3188182(+)	1198	chromosome	protein_coding_gene	FALSE	9	7	12	7	1198	132.1	8.87	11.85	protein metabolism;other metabolic processes		other molecular function	Pf00481	A0A086JWN6; A0A086L4N2; A0A7J6K7U3; S7UFX7; TGGT1_244450-t26_1-p1		0.707	-0.5	0.0128016	0.121071	72.1	102	71.3	69.3	67.6	72.2	79.9	94.8	91.8	100.9	101.5	118.2	702.6	682.9	666.7	711.9	787	934.2	904.5	994.4	1000
High	TGGT1_279350-t26_1-p1	Toxoplasma_gondii_GT1	TGGT1_279350	TGGT1_279350-t26_1	hypothetical protein	TGGT1_chrIX:82430-83419(-)	329	chromosome	protein_coding_gene	FALSE	16	5	12	5	329	36.6	9.38	37.41		other membranes			A0A086JBK3; A0A086K3N0; A0A086KDT6; A0A086LQS8; A0A086PMJ2; A0A086QLU8; A0A125YSD8; A0A2T6IJ79; A0A3R8AHG2; A0A7J6KC05; B9QP67; S7VVZ8; TGGT1_279350-t26_1-p1		0.707	-0.5	0.375311	0.771139	77.7	109.9	77	73	87.5	86.2	66.2	69.4	65.9	134.4	127.7	108.9	673	637.9	765.1	753.9	578.4	606.4	575.7	1174.6	1116.2
High	TGGT1_232000-t26_1-p1	Toxoplasma_gondii_GT1	TGGT1_232000	TGGT1_232000-t26_1	hypothetical protein	TGGT1_chrVIII:1738722-1741055(+)	637	chromosome	protein_coding_gene	FALSE	22	8	15	8	637	69.4	9	53.71		other membranes			A0A086KW59; A0A086LFC9; A0A2T6J523; A0A3R7YYF9; A0A7J6K5N7; S7V2P3; TGGT1_232000-t26_1-p1		0.707	-0.5	0.0190785	0.150574	82.3	116.4	84.5	89.6	79.8	82.3	74.4	91.5	85.6	119	116.4	123.9	1027.5	1090	970.9	1001.4	905.4	1113.3	1041	1446.7	1415.8
Medium	TGGT1_254890-t26_1-p1	Toxoplasma_gondii_GT1	TGGT1_254890	TGGT1_254890-t26_1	hypothetical protein	TGGT1_chrIII:1993201-1994572(-)	300	chromosome	protein_coding_gene	FALSE	4	1	2	1	300	33.1	4.77	4.67				Pf00650	A0A086L8X7; A0A7J6KFR2; S7UN81; TGGT1_254890-t26_1-p1		0.709	-0.5	0.0281429	0.184555	78.6	110.9	79.1	66.8	98.3	83	79.4	82.7	112	113	102.8	113.2	50.3	42.5	62.5	52.8	50.5	52.6	71.3	71.9	65.4
Low	TGGT1_225770-t26_1-p1	Toxoplasma_gondii_GT1	TGGT1_225770	TGGT1_225770-t26_1	Tyrosine kinase-like (TKL) protein	TGGT1_chrX:1957355-1967901(-)	2021	chromosome	protein_coding_gene	FALSE	0	1	1	1	2021	214.3	6.24	1.62	protein metabolism;other metabolic processes;signal transduction		kinase activity;other molecular function	Pf00069	A0A7J6K0S0; S7UXD3; TGGT1_225770-t26_1-p1		0.709	-0.5	0.518584	0.900135	74.4	105	49.2	135.1	60.4	40.5	115.7	69.7	66.2	165.6	156.6	85.2	21.9	60.2	26.9	18	51.5	31	29.5	73.8	69.7
High	TGGT1_264660-t26_1-p1	Toxoplasma_gondii_GT1	TGGT1_264660	TGGT1_264660-t26_1	SAG-related sequence SRS44	TGGT1_chrIX:1955976-1963333(+)	2359	chromosome	protein_coding_gene	FALSE	48	89	350	89	2359	251.8	8.02	838.29		other membranes	other molecular function	Pf04092	A0A086KDH1; S7VP87; TGGT1_264660-t26_1-p1		0.711	-0.49	0.319793	0.707387	82.6	116.2	89.5	130.4	79.5	78.6	79.7	92.7	89.5	120	118.6	112.1	34553.3	50313	30695.2	30355.9	30779.7	35775	34534.7	46322.5	45779.9
Low	TGGT1_207880-t26_1-p1	Toxoplasma_gondii_GT1	TGGT1_207880	TGGT1_207880-t26_1	hypothetical protein	TGGT1_chrIb:400378-422519(+)	1768	chromosome	protein_coding_gene	FALSE	0	1	2	1	1768	199.1	6.1	1.85		other membranes			S7VY83; TGGT1_207880-t26_1-p1		0.713	-0.49	0.277311	0.654624	80.1	112.5	66.4	138	72	54.9	98.1	98.1	95	105.1	101	142.1	193.1	401.3	209.3	159.7	285.4	285.3	276.2	305.5	293.7
High	TGGT1_258870B-t26_1-p1	Toxoplasma_gondii_GT1	TGGT1_258870B	TGGT1_258870B-t26_1	hypothetical protein	TGGT1_chrVIIb:3077592-3081353(-)	472	chromosome	protein_coding_gene	FALSE	47	22	136	11	472	52.1	10.02	325.34		other membranes			S7W7E3; TGGT1_258870B-t26_1-p1		0.713	-0.49	0.135171	0.432508	81.6	114.5	88.7	97	85.1	85.6	71.4	82.9	82	129.2	120.1	127.7	1836	2007.5	1759.8	1771.6	1477.5	1715.9	1696.3	2673.7	2484.4
High	TGGT1_287040-t26_1-p1	Toxoplasma_gondii_GT1	TGGT1_287040	TGGT1_287040-t26_1	hypothetical protein	TGGT1_chrV:1431859-1433429(+)	336	chromosome	protein_coding_gene	FALSE	12	4	4	4	336	35	4.23	10.58					A0A086LDY6; A0A2T6ILD8; A0A3R8B1Y7; S7VWV5; TGGT1_287040-t26_1-p1		0.714	-0.49	0.0186592	0.148872	79.6	111.4	78.3	61.9	88.7	87.4	78.6	121.4	112.8	105.6	107.5	110.2	568.9	449.3	644.4	634.8	571.3	881.5	819	767.1	781
Medium	TGGT1_242370-t26_1-p1	Toxoplasma_gondii_GT1	TGGT1_242370	TGGT1_242370-t26_1	hypothetical protein	TGGT1_chrVI:1905824-1909932(+)	568	chromosome	protein_coding_gene	FALSE	2	2	3	1	568	61.6	9.79	1.91					A0A086JA14; A0A086JL04; A0A086L3F8; A0A086LU20; A0A086PX73; A0A2T6ISU0; A0A425HSL3; A0A7J6K766; S7USF4; TGGT1_242370-t26_1-p1		0.717	-0.48	0.591103	0.956128	81	113	62.7	163.6	68.4	46.3	120.6	106.6	95.5	86.1	90	159.7	136.4	356.2	148.9	100.8	262.5	232	207.9	187.4	195.9
High	TGGT1_228170-t26_1-p1	Toxoplasma_gondii_GT1	TGGT1_228170	TGGT1_228170-t26_1	inner membrane complex protein IMC2A	TGGT1_chrX:431147-436956(-)	1596	chromosome	protein_coding_gene	FALSE	52	95	445	95	1596	182.2	5.94	1075.3		other membranes	other molecular function	Pf00149	A0A086KKR1; A0A086L673; A0A2T6J066; A0A3R8B990; A0A7J6K072; S7UX86; TGGT1_228170-t26_1-p1		0.718	-0.48	0.104154	0.378811	84.9	118.3	83.2	80	85	85	68.6	79.4	80.7	144	137.6	115.8	38083.7	36629.8	38915.3	38944.2	31437.7	36379.7	36974.7	65935.9	63001.6
High	TGGT1_210095-t26_1-p1	Toxoplasma_gondii_GT1	TGGT1_210095	TGGT1_210095-t26_1	hypothetical protein	TGGT1_chrIb:1629844-1631103(-)	365	chromosome	protein_coding_gene	FALSE	39	9	28	2	365	38.6	8.75	80.05					S7VRW5; TGGT1_210095-t26_1-p1		0.718	-0.48	0.0099533	0.104238	76.6	106.6	73.9	75.5	81.6	84.6	66.9	85.4	89.7	122.1	119.2	105.1	1418.2	1449.3	1566	1623.8	1284.8	1638.7	1722.8	2343.5	2288
High	TGGT1_232040-t26_1-p1	Toxoplasma_gondii_GT1	TGGT1_232040	TGGT1_232040-t26_1	hypothetical protein	TGGT1_chrVIII:1775251-1777362(+)	703	chromosome	protein_coding_gene	FALSE	7	4	9	3	703	77.4	7.8	16.28	other biological processes	other membranes		Pf03381	A0A086KW54; A0A086LFD4; A0A2T6J512; A0A3R8C4G6; A0A7J6K5K3; S7V2P0; TGGT1_232040-t26_1-p1		0.72	-0.47	0.0109674	0.110288	80.2	111.5	78.7	95.3	57.8	51.1	85.2	103.9	94.6	128.4	109.3	159.2	624.6	756.6	458.6	405.5	676.6	825.2	750.9	1019.2	867.6
High	TGGT1_269690-t26_1-p1	Toxoplasma_gondii_GT1	TGGT1_269690	TGGT1_269690-t26_1	hypothetical protein	TGGT1_chrVIII:5679281-5681878(+)	865	chromosome	protein_coding_gene	FALSE	49	41	149	40	865	94.2	7.2	380.77					A0A086KHI4; A0A086LCU1; A0A086LY16; A0A086Q0A0; A0A3R8AWG6; A0A7J6K5L0; S7V563; TGGT1_269690-t26_1-p1		0.721	-0.47	0.120679	0.409441	85	118	85.8	82.7	81.1	86.2	70.8	79.1	84.3	137.7	125.8	114.8	12959.6	12493.8	12246.9	13022.4	10697.2	11944.4	12735.9	20796.4	18997.9
High	TGGT1_222930-t26_1-p1	Toxoplasma_gondii_GT1	TGGT1_222930	TGGT1_222930-t26_1	hypothetical protein	TGGT1_chrII:1296969-1298857(-)	308	chromosome	protein_coding_gene	FALSE	6	2	38	1	308	34.5	9.96	43.36		other membranes		Pf05670	A0A086JV03; A0A086KBJ6; A0A086KU73; A0A086LX51; A0A086PT00; A0A0F7USH2; A0A125YMS2; A0A3R8AXV8; B9PYX7; B9QHH6; S7UL21; TGGT1_222930-t26_1-p1		0.722	-0.47	0.365859	0.758025	81	112.1	60	105.4	70.3	56.2	125.6	97.4	103.8	96.8	84.2	157.1	62.8	110.2	73.5	58.8	131.3	101.8	108.5	101.2	88
High	TGGT1_225220-t26_1-p1	Toxoplasma_gondii_GT1	TGGT1_225220	TGGT1_225220-t26_1	SCP family extracellular subfamily protein	TGGT1_chrX:2303106-2315949(-)	820	chromosome	protein_coding_gene	FALSE	4	2	2	2	820	90	6.95	4.62				Pf00188	S7UWM3; TGGT1_225220-t26_1-p1		0.722	-0.47	0.0452463	0.241241	74.9	103.8	77.2	73	75.9	85.8	83.9	103.8	84.1	115.1	106.9	108.7	27.3	25.8	26.8	30.3	29.6	36.6	29.7	40.6	37.8
High	TGGT1_234370-t26_1-p1	Toxoplasma_gondii_GT1	TGGT1_234370	TGGT1_234370-t26_1	SAG-related sequence SRS42	TGGT1_chrX:4223056-4223580(-)	174	chromosome	protein_coding_gene	FALSE	21	3	5	3	174	19.3	7.05	8.06		other membranes		Pf04092	A0A086KNI4; A0A086LN58; A0A086PH63; A0A086Q5P2; A0A0F7V2U2; A0A125YWD5; A0A125YWD7; A0A139XU64; A0A151HQ87; A0A2G8Y8T9; A0A7J6K157; B6KM04; B9PWF2; B9Q6S3; S7W4F9; S8ETP2; TGGT1_234370-t26_1-p1; tgo:TGME49_234370	SRS42	0.722	-0.47	0.163124	0.483998	73.6	101.9	69.8	75.6	80.4	77.2	68	73.5	76.8	104.6	109.8	105.3	400.4	433.9	461.5	442.9	390.4	422	440.6	600.6	630.2
High	TGGT1_313440-t26_1-p1	Toxoplasma_gondii_GT1	TGGT1_313440	TGGT1_313440-t26_1	hypothetical protein	TGGT1_chrXI:3358899-3359828(-)	309	chromosome	protein_coding_gene	FALSE	47	16	40	16	309	35.5	5.86	129.38					A0A086JZA4; A0A086LHL6; A0A2T6J1Y4; A0A3R7YTJ9; A0A7J6JXA4; S7W1F7; TGGT1_313440-t26_1-p1		0.722	-0.47	0.042778	0.234642	79.7	110.4	91.7	81.1	82	84.1	71.1	90.8	83.2	126	127.7	113.5	3744.6	3309.8	3347.4	3433	2902.2	3705.2	3396.2	5142.6	5211.8
High	TGGT1_304500-t26_1-p1	Toxoplasma_gondii_GT1	TGGT1_304500	TGGT1_304500-t26_1	hypothetical protein	TGGT1_chrVIIa:503261-505242(+)	262	chromosome	protein_coding_gene	FALSE	38	13	57	12	262	29.1	8.46	149.69		other membranes			A0A086JJE0; A0A086JPM4; A0A086K1Z9; A0A086LQU1; A0A086PJR8; A0A086Q5Y0; A0A0F7UYE2; A0A0N5EB10; A0A125YXJ2; A0A125YXJ4; A0A139Y0L1; A0A151H405; A0A2G8Y4S0; A0A2T6IK77; A0A425I2E3; B6KVL2; B9Q3D7; B9QR31; S7UUE6; S8GDJ5; TGGT1_304500-t26_1-p1; tgo:TGME49_304500		0.723	-0.47	0.00593003	0.0777053	79.9	110.6	80.7	85.3	82.7	85.7	82.9	96.2	91.9	114.6	116	118.7	4857.4	5135.6	4981.4	5164	4992.6	5796.2	5534.6	6904	6986.5
High	TGGT1_286000-t26_1-p1	Toxoplasma_gondii_GT1	TGGT1_286000	TGGT1_286000-t26_1	hypothetical protein	TGGT1_chrV:1920796-1923579(+)	736	chromosome	protein_coding_gene	FALSE	11	7	9	7	736	80.4	9.22	22.52					A0A086LDP7; A0A2T6IRU5; A0A7J6K9N1; S7UNV7; TGGT1_286000-t26_1-p1		0.723	-0.47	0.111178	0.391594	76.8	106.2	76.7	82.2	74	82	65.4	80.7	78.6	137.7	132.9	106.1	459.2	492	442.6	490.7	391.6	483.1	470.6	823.8	795.3
High	TGGT1_243600-t26_1-p1	Toxoplasma_gondii_GT1	TGGT1_243600	TGGT1_243600-t26_1	acetyltransferase, GNAT family protein	TGGT1_chrVI:2659542-2661092(-)	516	chromosome	protein_coding_gene	FALSE	67	36	109	36	516	55.5	7.4	275.23			other molecular function	Pf00583	A0A086JLV8; A0A086L479; A0A2T6IPK9; A0A425HSS6; A0A7J6K6Y4; S7UFV0; TGGT1_243600-t26_1-p1		0.725	-0.46	0.00263636	0.0519887	78.6	108.3	87.8	85.2	78.4	74.5	75.6	117.1	104.8	108.1	115.8	91.7	8176.1	7932.7	7298.9	6936.1	7040.3	10901	9756.5	10062.5	10777.7
High	TGGT1_261400-t26_1-p1	Toxoplasma_gondii_GT1	TGGT1_261400	TGGT1_261400-t26_1	hypothetical protein	TGGT1_chrVIIb:1743518-1746928(-)	462	chromosome	protein_coding_gene	FALSE	13	4	10	4	462	50.4	5.94	29.13					A0A086KYA6; A0A086L7Z8; A0A086M924; A0A0F7UZ21; A0A125YW27; A0A2T6IWI8; A0A3R8BW01; S7UYJ2; TGGT1_261400-t26_1-p1; V4YVF5		0.726	-0.46	0.433248	0.828343	76.8	105.8	78.9	99.6	73.7	83.1	86.7	138.9	114.4	69.4	83.2	123.2	638.1	805.5	595.7	671.7	701.1	1123	925.5	561.5	673
High	TGGT1_314080-t26_1-p1	Toxoplasma_gondii_GT1	TGGT1_314080	TGGT1_314080-t26_1	hypothetical protein	TGGT1_chrXI:3872920-3874228(+)	179	chromosome	protein_coding_gene	FALSE	26	3	13	3	179	20.7	6.37	31.39					A0A086KZT9; A0A086LHT4; A0A086QBG8; A0A3R7YTI9; A0A7J6JXG6; S7UTH7; TGGT1_314080-t26_1-p1		0.727	-0.46	0.0369957	0.215653	81	111.3	78.7	94.4	76.8	99.7	78	85	102.7	124	112.6	108.2	890.2	1067.5	868.5	1127	882.3	960.8	1161.6	1402.6	1273.1
High	TGGT1_243430-t26_1-p1	Toxoplasma_gondii_GT1	TGGT1_243430	TGGT1_243430-t26_1	OTU family cysteine protease	TGGT1_chrVI:2539114-2545055(-)	1395	chromosome	protein_coding_gene	FALSE	10	12	12	12	1395	147.2	8.16	22.11	protein metabolism		other molecular function	Pf02338	A0A086JLS6; A0A086L465; A0A425HSH9; A0A7J6K940; S7UED7; TGGT1_243430-t26_1-p1		0.73	-0.45	7.9163e-06	0.00102378	79.5	108.9	87	78.5	76.6	73.7	86.8	112	107.5	102.6	104	118.3	975.3	879.9	858.5	826.2	973.5	1255.6	1204.8	1149.9	1165.5
High	TGGT1_409600-t26_1-p1	Toxoplasma_gondii_GT1	TGGT1_409600	TGGT1_409600-t26_1	rhoptry kinase family protein	AAQM03000170:7151-7819(-)	222	contig	protein_coding_gene	FALSE	30	3	3	1	222	24.5	7.93	12.58	protein metabolism;other metabolic processes		kinase activity;other molecular function	Pf00069	S7USJ4; TGGT1_409600-t26_1-p1		0.731	-0.45	0.00115869	0.0322234	83.2	113.8	90	72.3	70.8	90.1	82.6	108.9	113	121.4	119.4	101.1	25.5	20.5	20.1	25.6	23.4	30.9	32	34.4	33.9
High	TGGT1_237015-t26_1-p1	Toxoplasma_gondii_GT1	TGGT1_237015	TGGT1_237015-t26_1	hypothetical protein	TGGT1_chrX:5566838-5567632(-)	264	chromosome	protein_coding_gene	FALSE	38	10	43	10	264	29.3	8.73	101.85		other membranes			A0A7J6K0W6; S7UR36; TGGT1_237015-t26_1-p1		0.731	-0.45	0.0268202	0.179583	76.9	105.1	87.1	81.5	79.9	72.8	74	88.9	83.8	128.6	129.7	109.3	3058.2	2864.9	2806.8	2556.7	2599.4	3124.7	2942.8	4517	4555.9
High	TGGT1_305160-t26_1-p1	Toxoplasma_gondii_GT1	TGGT1_305160	TGGT1_305160-t26_1	histone H2Ba	TGGT1_chrIX:5039074-5039424(+)	116	chromosome	protein_coding_gene	FALSE	64	13	294	2	116	12.6	10.1	624.86		nucleus;other cell component	nucleic acid binding activity;other molecular function	Pf00125	A0A086J8H5; A0A086JM98; A0A086KLX3; A0A086LRH0; A0A086PQD4; A0A086Q353; A0A0F7V600; A0A0N5EAR6; A0A125YHE1; A0A125YHE2; A0A139Y1J0; A0A151H5B6; A0A2A9MAN8; A0A2G8XPS8; A0A2T6IKW0; A0A425HPE2; B6KR37; B9PZ22; B9QM52; F0V7C2; Q45R46; S7VWH6; S8G6Q1; TGGT1_305160-t26_1-p1; tgo:TGME49_305160		0.734	-0.45	0.00172158	0.0410505	83.9	114.3	84	87.6	82.3	83.5	83.4	95.8	103.9	128.1	120.2	113.8	31881.8	33278.2	31243.4	31695.5	31664.2	36386.3	39430.5	48644.1	45622.2
High	TGGT1_288650-t26_1-p1	Toxoplasma_gondii_GT1	TGGT1_288650	TGGT1_288650-t26_1	dense granule protein GRA12	TGGT1_chrIX:2467879-2469672(-)	436	chromosome	protein_coding_gene	FALSE	61	26	318	26	436	47.9	9.2	832.28					A0A086KEK9; A0A086L984; A0A086QHR1; A0A2T6IXJ1; A0A3R7YVD2; A0A7J6KD16; S7VY87; TGGT1_288650-t26_1-p1		0.734	-0.45	0.114809	0.398076	83.9	114.3	85.2	85.4	84.2	95.5	68.8	81.7	85.3	129.1	116	117.1	30635.7	30735.8	30278.5	34348	24743.2	29386.8	30684.2	46460.2	41729.2
High	TGGT1_213050-t26_1-p1	Toxoplasma_gondii_GT1	TGGT1_213050	TGGT1_213050-t26_1	hypothetical protein	TGGT1_chrV:689391-689969(+)	192	chromosome	protein_coding_gene	FALSE	12	2	2	2	192	21.2	10.23	4.89					A0A086LE94; A0A0N5EAW8; A0A125YHQ8; A0A139XY00; A0A2T6ILP7; A0A425HTY7; A0A7J6K964; S7VWX2; S8FBY9; TGGT1_213050-t26_1-p1; tgo:TGME49_213050		0.735	-0.44	0.13848	0.438717	86.7	118	86.4	97.7	82.9	87	85.6	95.8	77.5	137.3	147.5	117.6	164.3	185.8	157.7	165.3	162.6	182.1	147.4	261	280.3
High	TGGT1_408820-t26_1-p1	Toxoplasma_gondii_GT1	TGGT1_408820	TGGT1_408820-t26_1	NTPase	AAQM03000066:3951-4340(+)	130	contig	protein_coding_gene	FALSE	57	8	74	1	130	14.2	8.48	168.93					S7UZT8; TGGT1_408820-t26_1-p1		0.735	-0.44	0.588949	0.954297	85.7	116.5	84.6	79.3	94.2	108.9	75.1	71.9	80.4	134.4	120.4	115.1	975.3	914.6	1085.3	1255.3	865.5	828.6	927.2	1549.1	1388.4
High	TGGT1_212300-t26_1-p1	Toxoplasma_gondii_GT1	TGGT1_212300	TGGT1_212300-t26_1	hypothetical protein	TGGT1_chrX:3837742-3842895(+)	683	chromosome	protein_coding_gene	FALSE	52	35	113	35	683	75.6	6.51	278.83		other membranes			A0A086JGE2; A0A086JMX2; A0A086LKZ1; A0A0F7V647; A0A125YNH9; A0A2T6IE65; A0A3R8AZG9; A0A7J6K0R8; B9PWK6; B9Q6X9; S7W4J3; TGGT1_212300-t26_1-p1		0.738	-0.44	0.218544	0.57845	83.8	113.7	85.8	83.5	79.9	88.4	68.9	74.2	76.1	144	133.9	113.3	12601	12272	11741.7	12985.4	10116.7	10907.1	11176	21157.5	19667
Low	TGGT1_253960-t26_1-p1	Toxoplasma_gondii_GT1	TGGT1_253960	TGGT1_253960-t26_1	oxidoreductase, short chain dehydrogenase/reductase family protein	TGGT1_chrIII:1350663-1355157(-)	414	chromosome	protein_coding_gene	FALSE	1	1	1	1	414	46.1	9.2	2.28			other molecular function	Pf00106	S7UMX7; TGGT1_253960-t26_1-p1		0.74	-0.43	0.0844043	0.343611	78	105.4	75	115.3	67.8	65.4	88	100.5	96.7	101.3	102.1	129.6	159.5	245.4	144.3	139	187.2	213.8	205.7	215.6	217.2
Low	TGGT1_254320-t26_1-p1	Toxoplasma_gondii_GT1	TGGT1_254320	TGGT1_254320-t26_1	hypothetical protein	TGGT1_chrIII:1589885-1591459(+)	524	chromosome	protein_coding_gene	FALSE	2	1	1	1	524	56.3	6.19	0					A0A086L8P6; A0A7J6KFL2; S7UN16; TGGT1_254320-t26_1-p1		0.741	-0.43	0.299906	0.68064	80.6	108.8	81.2	104.3	68	70.4	96.7	94.2	88.3	117.3	110.9	109.5	53.1	68.3	44.4	46	63.3	61.6	57.7	76.7	72.6
High	TGGT1_305930-t26_1-p1	Toxoplasma_gondii_GT1	TGGT1_305930	TGGT1_305930-t26_1	hypothetical protein	TGGT1_chrIX:5457389-5459694(-)	234	chromosome	protein_coding_gene	FALSE	26	3	4	3	234	26.1	6.84	11.09					A0A086JDX4; A0A086JMS7; A0A086KKZ8; A0A425HPH6; A0A7J6KBC5; S7VWP3; TGGT1_305930-t26_1-p1		0.741	-0.43	0.202668	0.551928	78.8	106.3	75.5	64.8	91	82.7	75.9	87.7	80.4	116.9	124.1	102.3	238.7	204.8	287.7	261.5	239.8	277.2	254.1	369.7	392.3
High	TGGT1_224620-t26_1-p1	Toxoplasma_gondii_GT1	TGGT1_224620	TGGT1_224620-t26_1	hypothetical protein	TGGT1_chrX:2833307-2838212(-)	288	chromosome	protein_coding_gene	FALSE	6	2	3	2	288	32.6	6.62	10.71		other membranes			A0A086KFA7; A0A086KMQ0; A0A086LEE2; A0A086LVN7; A0A086QLF2; A0A086QML3; A0A0F7V2H3; A0A125YRS3; A0A125YRS4; A0A139XTM3; A0A151HRD6; A0A2G8Y9C4; A0A2T6J152; A0A425I762; A0A7J6JZ85; B6KE63; B9PM66; B9Q7K1; S7UX01; S8EU70; TGGT1_224620-t26_1-p1; tgo:TGME49_224620		0.742	-0.43	0.055889	0.27144	77.4	104.4	73.2	63.8	87.3	85.4	80.6	77.7	92.8	119.1	117.1	108.7	418.2	364.4	498.4	487.4	460.3	443.6	529.8	680	668.8
High	TGGT1_227280-t26_1-p1	Toxoplasma_gondii_GT1	TGGT1_227280	TGGT1_227280-t26_1	dense granule protein GRA3	TGGT1_chrX:956231-956899(-)	222	chromosome	protein_coding_gene	FALSE	33	15	467	15	222	24.2	9.44	898.19		non-structural extracellular;other membranes;other cell component			A0A086KLC3; A0A086L5P5; A0A125YJQ7; A0A2T6J0C4; A0A3R8B9C4; B6KEU8; B9PMW9; B9Q877; I7BEN0; Q27914; Q8MWP7; S7W5R9; TGGT1_227280-t26_1-p1	GRA3	0.744	-0.43	0.288918	0.667624	84.5	113.6	87.6	93.5	89.4	84.3	71.5	78	77.1	132.7	131.4	117.8	29606.8	31582.8	30218.8	28474.5	24164.9	26357.5	26049.2	44821.2	44411.9
Medium	TGGT1_217730-t26_1-p1	Toxoplasma_gondii_GT1	TGGT1_217730	TGGT1_217730-t26_1	hypothetical protein	TGGT1_chrXII:2015697-2022876(-)	1362	chromosome	protein_coding_gene	FALSE	1	1	2	1	1362	148.6	9.52	2.28					S7V1K4; TGGT1_217730-t26_1-p1		0.746	-0.42	0.66148	1	80.5	107.9	77.2	109.1	84.1	78.4	106.9	115.1	115.3	77.3	85	112.8	134.4	189.9	146.4	136.5	186.1	200.3	200.7	134.5	148
High	TGGT1_223560-t26_1-p1	Toxoplasma_gondii_GT1	TGGT1_223560	TGGT1_223560-t26_1	hypothetical protein	TGGT1_chrX:3643398-3644810(+)	470	chromosome	protein_coding_gene	FALSE	4	2	2	2	470	51.5	6.14	4.41		other membranes			A0A086LB21; A0A086LKV3; A0A086PL53; A0A086QLZ9; A0A0F7V9F7; A0A125YL11; A0A3R8AZB4; A0A7J6JZY2; B9PLW7; B9Q6Z9; S7WC32; TGGT1_223560-t26_1-p1		0.746	-0.42	0.0911937	0.353446	79.2	106.2	84.3	74.6	79.6	77.7	80.1	80.3	80	123.5	129.8	106.7	159.4	140.9	150.3	146.9	151.3	151.6	151.1	233.4	245.3
High	TGGT1_310780-t26_1-p1	Toxoplasma_gondii_GT1	TGGT1_310780	TGGT1_310780-t26_1	dense granule protein GRA4	TGGT1_chrXI:1552761-1553798(-)	345	chromosome	protein_coding_gene	FALSE	41	12	139	12	345	36.3	7.56	385.19		non-structural extracellular;other membranes;ER/Golgi			A0A7J6JWP4; O15889; Q03883; Q27002; S7UT91; TGGT1_310780-t26_1-p1	GRA4	0.747	-0.42	0.366111	0.758168	81.3	109	91.4	64.6	95.5	86.3	61.2	70.7	67.4	140.1	149.8	115.6	6882.1	4864.5	7189.8	6499.1	4607.6	5328.2	5079.2	10552.8	11282
High	TGGT1_258870A-t26_1-p1	Toxoplasma_gondii_GT1	TGGT1_258870A	TGGT1_258870A-t26_1	hypothetical protein	TGGT1_chrVIIb:3082018-3084228(-)	557	chromosome	protein_coding_gene	FALSE	50	28	210	17	557	60.6	5.07	623.86		other membranes			S7UYU8; TGGT1_258870A-t26_1-p1		0.747	-0.42	0.347765	0.737857	83	111.1	90.5	86.6	92.7	86.7	71.1	79.4	76.2	121	124.3	116.1	17064.3	16327.4	17473.8	16352.5	13397.1	14962.2	14357.5	22812.3	23429.8
High	TGGT1_363940-t26_1-p1	Toxoplasma_gondii_GT1	TGGT1_363940	TGGT1_363940-t26_1	putative transmembrane protein	TGGT1_chrX:6170184-6171656(+)	490	chromosome	protein_coding_gene	FALSE	35	9	22	9	490	52.2	5.66	48.32		other membranes			S7URB9; TGGT1_363940-t26_1-p1		0.748	-0.42	0.235389	0.599729	79.1	105.8	77	75.9	74.9	71.5	66.9	73.9	72.9	148.6	146.1	100.1	1341.9	1321.7	1304.3	1246.2	1166.2	1287.5	1269.4	2588.5	2546.1
High	TGGT1_299780-t26_1-p1	Toxoplasma_gondii_GT1	TGGT1_299780	TGGT1_299780-t26_1	hypothetical protein	TGGT1_chrXII:309236-312184(-)	545	chromosome	protein_coding_gene	FALSE	34	22	58	22	545	59.2	9.6	143.98		other membranes			A0A086J9B4; A0A086JQW8; A0A086KU14; A0A086PGY8; A0A086PVR0; A0A0F7V6B7; A0A125YGU0; A0A2T6IEI4; A0A3R8AG39; A0A7J6JTR0; B9Q2W0; B9QQE3; S7VP42; TGGT1_299780-t26_1-p1		0.748	-0.42	0.393489	0.788538	85.3	114.1	87.7	85.8	88.6	94.9	76.5	75	79	123.8	122.5	117.3	5529.6	5405.3	5586.2	5984.7	4824.6	4727.1	4976.4	7801.7	7723.8
High	TGGT1_202620-t26_1-p1	Toxoplasma_gondii_GT1	TGGT1_202620	TGGT1_202620-t26_1	hypothetical protein	TGGT1_chrVIIa:3063678-3064673(-)	331	chromosome	protein_coding_gene	FALSE	15	6	22	6	331	36.1	9.47	73.73		other membranes			A0A086K934; A0A086LAI9; A0A086LZA0; A0A086Q374; A0A425I3F5; A0A7J6K7R8; S7UVJ3; TGGT1_202620-t26_1-p1		0.75	-0.41	0.431981	0.828206	81.3	108.3	90.6	92.9	82.7	77.2	78.5	75.9	70.5	137.6	137.1	110.2	2605	2672.8	2378.2	2220.7	2256.9	2184	2026.8	3957.1	3944.8
High	TGGT1_316250-t26_1-p1	Toxoplasma_gondii_GT1	TGGT1_316250	TGGT1_316250-t26_1	hypothetical protein	TGGT1_chrXI:5154312-5155496(-)	394	chromosome	protein_coding_gene	FALSE	41	14	95	14	394	44.8	4.93	244.57					A0A086KY27; A0A086LIH1; A0A086MC07; A0A086PNL8; A0A2T6IN03; A0A3R8G0P6; A0A7J6JZK7; S7ULD1; TGGT1_316250-t26_1-p1		0.75	-0.41	0.108074	0.386376	81.6	108.8	85.2	77.4	85.9	81.5	67.8	84.2	78.3	138.1	142.7	108.7	6292.9	5716.4	6346.5	6020.8	5003.4	6219.8	5783.3	10195.9	10535.3
High	TGGT1_247530-t26_1-p1	Toxoplasma_gondii_GT1	TGGT1_247530	TGGT1_247530-t26_1	hypothetical protein	TGGT1_chrXII:3326216-3326857(-)	213	chromosome	protein_coding_gene	FALSE	15	2	2	2	213	22.8	10.35	5.73					A0A086KUV9; A0A086LBK4; A0A086M6G8; A0A086QU01; A0A2T6IZ59; A0A425I0B0; A0A7J6JTT3; S7WH71; TGGT1_247530-t26_1-p1		0.75	-0.41	0.133969	0.432508	78.1	104.2	90.5	72	87.2	79.1	64.4	88.3	77.3	119.6	129	105.4	191	152	184.1	166.9	136.1	186.5	163.2	252.4	272.3
High	TGGT1_288840-t26_1-p1	Toxoplasma_gondii_GT1	TGGT1_288840	TGGT1_288840-t26_1	hypothetical protein	TGGT1_chrIX:2574137-2576083(+)	648	chromosome	protein_coding_gene	FALSE	29	17	35	17	648	70.8	9.13	88.33					A0A086KED4; A0A086L9B3; A0A3R8B8Q9; A0A7J6KCM2; S7W4Q1; TGGT1_288840-t26_1-p1		0.751	-0.41	0.262494	0.633838	81.7	108.8	89	81.6	85.6	85.4	71.4	75.5	78.1	138.5	129.3	113.8	3255.8	2985.3	3134.7	3126.7	2612.3	2764.2	2858.9	5069.7	4731.6
High	TGGT1_218260-t26_1-p1	Toxoplasma_gondii_GT1	TGGT1_218260	TGGT1_218260-t26_1	histone H3.3	TGGT1_chrXII:1578063-1578473(+)	136	chromosome	protein_coding_gene	FALSE	37	9	164	7	136	15.4	11.3	323.27		nucleus;other cell component	nucleic acid binding activity;other molecular function	Pf00125	A0A086K0K5; A0A086KSV4; A0A086L253; A0A086M7B9; A0A086PXZ7; A0A086QT80; A0A0F7VC29; A0A125YLK7; A0A125YLK8; A0A139Y9E1; A0A151HCK8; A0A2A9MHT4; A0A2G8YCF7; A0A2T6ITP9; A0A425HZI8; F0VPX4; Q8MQI0; S7V1Y4; S8EUQ8; TGGT1_218260-t26_1-p1; tgo:TGME49_218260		0.751	-0.41	0.112844	0.394421	90.1	119.9	97.1	93.2	90.1	97.3	91	90.3	102	135	126.5	124	23102.6	22172	21455	23156.1	21658.3	21493.2	24286.9	32124.1	30099
High	TGGT1_239260-t26_1-p1	Toxoplasma_gondii_GT1	TGGT1_239260	TGGT1_239260-t26_1	histone H4	TGGT1_chrVI:491746-492057(-)	103	chromosome	protein_coding_gene	FALSE	50	6	74	6	103	11.4	11.36	193.61		nucleus;other cell component	nucleic acid binding activity;other molecular function	Pf15511	A0A086K465; A0A086K5S7; A0A086KUS6; A0A086LSM2; A0A086PUZ9; A0A086QQ20; A0A0F7UTB5; A0A125YHU3; A0A125YHU4; A0A139XMN0; A0A151HA44; A0A2A9MC96; A0A2C6LAT5; A0A2G8YEC5; A0A2T6INY3; A0A425HWU0; B6KGG6; B9PNK6; B9QKF1; F0VDK7; Q8T7J8; S7URW9; S8FAZ9; TGGT1_239260-t26_1-p1; tgo:TGME49_239260; U6KWE1; U6MVW9		0.752	-0.41	0.0394239	0.225232	89.6	119.3	92.1	105	79.1	102.3	92.3	95.4	122.8	128.9	109.6	125.7	8759.5	9988.9	7527.5	9730	8776	9073.9	11676.5	12263.2	10425.4
High	TGGT1_239820-t26_1-p1	Toxoplasma_gondii_GT1	TGGT1_239820	TGGT1_239820-t26_1	D-3-phosphoglycerate dehydrogenase	TGGT1_chrVI:931789-940557(-)	604	chromosome	protein_coding_gene	FALSE	64	33	136	33	604	65.2	6.99	352.8	other metabolic processes		other molecular function	Pf00389, Pf02826, Pf19304	A0A086K3Q6; A0A086K5E1; A0A086KVI5; A0A086LST0; A0A086PV62; A0A0F7UXX3; A0A125YMY8; A0A125YMY9; A0A151HA32; A0A2T6IP37; A0A425HWZ7; A0A7J6K8N4; B6KF90; B9PNE7; B9QK92; S7UR18; S8GQD8; TGGT1_239820-t26_1-p1; tgo:TGME49_239820		0.752	-0.41	1.94072e-05	0.00192721	82.3	109.5	79.3	93.2	82.2	85.8	78.5	101.2	109.3	112.6	106.1	110.3	10635.9	12506.1	11021.6	11505.5	10526.6	13577.5	14662.7	15109	14227.4
Low	TGGT1_239580-t26_1-p1	Toxoplasma_gondii_GT1	TGGT1_239580	TGGT1_239580-t26_1	hypothetical protein	TGGT1_chrVI:767063-773740(+)	2225	chromosome	protein_coding_gene	FALSE	0	1	2	1	2225	244.4	5.15	4.33					A0A086K5I5; A0A086KV87; A0A3R7Z6Q6; A0A7J6K912; S7W6H7; TGGT1_239580-t26_1-p1		0.754	-0.41	0.0497022	0.256395	76.3	101.3	65.4	96.1	73.1	68.2	95.9	88	102.3	95.7	97	145.2	362.9	533.4	405.9	378.8	532.3	488.3	568.1	531.4	538.6
High	TGGT1_249990-t26_1-p1	Toxoplasma_gondii_GT1	TGGT1_249990	TGGT1_249990-t26_1	hypothetical protein	TGGT1_chrXII:4909167-4913985(-)	838	chromosome	protein_coding_gene	FALSE	46	37	179	37	838	92.7	8.25	498.69					A0A7J6JUA3; S7V0P7; TGGT1_249990-t26_1-p1		0.755	-0.41	0.298038	0.678828	83.8	111.1	89	86.4	85.7	87.3	72.7	75.4	76.8	138.8	130.7	114.5	16551.5	16065.2	15932.9	16229	13514.6	14008.4	14283.6	25810.1	24305.8
High	TGGT1_220208-t26_1-p1	Toxoplasma_gondii_GT1	TGGT1_220208	TGGT1_220208-t26_1	hypothetical protein	TGGT1_chrV:105361-116934(-)	2701	chromosome	protein_coding_gene	FALSE	1	2	3	2	2701	292.4	8.1	3.97		nucleus	nucleic acid binding activity;other molecular function		S7VVA8; TGGT1_220208-t26_1-p1		0.756	-0.4	0.0254922	0.173515	85.1	112.6	83.3	93.6	85.5	77	91.5	95.6	87.4	134.8	120.4	113.1	49.4	55.6	50.8	45.7	54.3	56.8	51.9	80	71.5
High	TGGT1_258462-t26_1-p1	Toxoplasma_gondii_GT1	TGGT1_258462	TGGT1_258462-t26_1	hypothetical protein	TGGT1_chrVIIb:3372709-3373945(-)	326	chromosome	protein_coding_gene	FALSE	16	5	10	5	326	36.5	9.06	24.16		other membranes			A0A086JNU8; A0A086K0U4; A0A2T6IFU7; A0A425HXY3; A0A7J6K3W3; S7UZ01; TGGT1_258462-t26_1-p1		0.756	-0.4	0.845685	1	89.3	118.2	87.2	92.1	100	99.2	84.4	67.5	79.7	122.2	121.9	122.9	601.9	636	690.8	684.9	582.7	466.1	550.1	843.7	841.4
Medium	TGGT1_226755-t26_1-p1	Toxoplasma_gondii_GT1	TGGT1_226755	TGGT1_226755-t26_1	3'5'-cyclic nucleotide phosphodiesterase domain-containing protein	TGGT1_chrX:1280069-1293657(-)	3476	chromosome	protein_coding_gene	FALSE	1	2	2	1	3476	380.8	8.7	1.94	signal transduction	other membranes	other molecular function	Pf00233	A0A3R7ZCK4; A0A7J6K0J5; S7W5L3; TGGT1_226755-t26_1-p1		0.756	-0.4	0.517814	0.899864	86.4	114.3	72.6	166.9	64.9	54.4	110.3	127.4	96.1	83.1	94.7	166.4	129.6	297.8	115.8	97.1	196.8	227.4	171.5	148.2	168.9
High	TGGT1_203310-t26_1-p1	Toxoplasma_gondii_GT1	TGGT1_203310	TGGT1_203310-t26_1	dense granule protein GRA7	TGGT1_chrVIIa:2502941-2503651(+)	236	chromosome	protein_coding_gene	FALSE	77	25	656	25	236	25.8	5.22	2286.01		non-structural extracellular;other membranes;ER/Golgi			A0A086K0B8; A0A086LAS9; A0A125YVB8; A0SIX7; B9PUD3; O00933; S7UVT3; TGGT1_203310-t26_1-p1	GRA7	0.756	-0.4	0.249005	0.616779	82.4	108.9	89.6	75	93	81.8	65.5	82.5	71.7	138	155.4	108.2	61875	51777.3	64246.5	56508	45271.6	57003.7	49496.7	95327.6	107360
High	TGGT1_410370-t26_1-p1	Toxoplasma_gondii_GT1	TGGT1_410370	TGGT1_410370-t26_1	putative transmembrane protein	AAQM03000265:733-2584(+)	435	contig	protein_coding_gene	FALSE	79	31	265	10	435	47.7	9.19	940.57		other membranes			A0A7J6KEI3; S7VU98; TGGT1_410370-t26_1-p1		0.756	-0.4	0.296563	0.677562	86.1	113.8	91.3	85.5	85.4	89.8	76.3	79.8	75.7	130.8	127.6	113.1	18758.9	17563.9	17530.4	18449.5	15665.6	16385.8	15541.5	26870.7	26204.1
Medium	TGGT1_409330-t26_1-p1	Toxoplasma_gondii_GT1	TGGT1_409330	TGGT1_409330-t26_1	putative polyketide synthase	AAQM03000132:70-5499(-)	1762	contig	protein_coding_gene	FALSE	2	2	2	2	1762	191.3	5.94	0	other metabolic processes		other molecular function	Pf00109, Pf00550, Pf00698, Pf02801, Pf08659, Pf14765, Pf21089	S7W9Y7; TGGT1_409330-t26_1-p1		0.757	-0.4	0.254574	0.621943	85.6	113	68.7	120.3	84.9	67	94.3	89	79	112.1	113.4	157	133.9	234.7	165.5	130.6	183.9	173.6	154	218.6	221.1
High	TGGT1_299670-t26_1-p1	Toxoplasma_gondii_GT1	TGGT1_299670	TGGT1_299670-t26_1	hypothetical protein	TGGT1_chrXII:312905-318735(+)	592	chromosome	protein_coding_gene	FALSE	27	14	34	14	592	65.6	10.84	94.1					A0A086J9B5; A0A086JQW9; A0A086KU15; A0A086LK73; A0A086PGY9; A0A125YKG7; A0A2T6IEK0; A0A425HLR1; A0A7J6JUH3; S7VV11; TGGT1_299670-t26_1-p1; V5AX20		0.757	-0.4	0.000141331	0.00845098	82.5	109	81.5	80	82.4	82.7	81.1	107.6	102.9	107.9	112	99.4	2605.4	2557.3	2635.8	2644.1	2594	3440.3	3292	3452.2	3581.2
High	TGGT1_411470-t26_1-p1	Toxoplasma_gondii_GT1	TGGT1_411470	TGGT1_411470-t26_1	putative transmembrane protein	AAQM03000493:218-1321(-)	367	contig	protein_coding_gene	FALSE	52	22	206	2	367	40.3	7.44	744.27		other membranes			S7UG13; TGGT1_411470-t26_1-p1		0.758	-0.4	0.326601	0.716565	82.5	108.9	89.3	99.7	84.7	84.1	84.7	82.4	82.1	111.8	121.9	114.1	659.8	737	626.1	621.5	625.9	609.1	606.5	826.1	900.7
High	TGGT1_204340-t26_1-p1	Toxoplasma_gondii_GT1	TGGT1_204340	TGGT1_204340-t26_1	hypothetical protein	TGGT1_chrVIIa:1770608-1775101(-)	877	chromosome	protein_coding_gene	FALSE	50	45	131	45	877	97.2	6.11	324.46		other membranes			A0A086K140; A0A086K5F1; A0A086KPU6; A0A0F7UYP4; A0A125YZ08; A0A3R7YU06; A0A7J6K7R4; B9PU35; B9QFF0; S7W364; TGGT1_204340-t26_1-p1		0.761	-0.39	0.0833992	0.341017	84	110.4	87.3	86.9	92.3	84.1	80.7	86.5	85.3	115	116.6	114.3	10203.6	10164.3	10786.3	9829.6	9430.3	10114.5	9971.8	13440	13632.3
Medium	TGGT1_322100-t26_1-p1	Toxoplasma_gondii_GT1	TGGT1_322100	TGGT1_322100-t26_1	myosin-light-chain kinase	AAQM03000495:255-1880(-)	541	contig	protein_coding_gene	FALSE	3	1	1	1	541	60	8.38	4.07	protein metabolism;other metabolic processes		kinase activity;other molecular function	Pf00069	S7UGD6; TGGT1_322100-t26_1-p1		0.761	-0.39	0.135148	0.432508	85.9	112.9	71.4	79.1	84	104.5	104.1	111.1	110.3	106.6	129	84.8	36.8	40.8	43.3	53.9	53.7	57.3	56.9	55	66.5
High	TGGT1_239010-t26_1-p1	Toxoplasma_gondii_GT1	TGGT1_239010	TGGT1_239010-t26_1	hypothetical protein	TGGT1_chrVI:386043-388100(-)	685	chromosome	protein_coding_gene	FALSE	30	13	54	13	685	70.7	9.58	138.04					A0A086K5V3; A0A086KUL5; A0A3R7YQ65; S7VZW8; TGGT1_239010-t26_1-p1		0.762	-0.39	0.280047	0.658217	80.7	105.9	98.3	90.1	81.9	76.7	82.5	84.6	77.2	128.2	128	108.4	3885.1	3560.8	3234.8	3029.4	3261.8	3342.6	3051.2	5068.3	5056.6
Medium	TGGT1_318610-t26_1-p1	Toxoplasma_gondii_GT1	TGGT1_318610	TGGT1_318610-t26_1	AP2 domain transcription factor AP2IV-3	TGGT1_chrIV:1134392-1138501(+)	1369	chromosome	protein_coding_gene	FALSE	1	1	1	1	1369	146.7	6.42	1.79	other biological processes	nucleus	nucleic acid binding activity;other molecular function	Pf00847, Pf14733	A0A125YJZ2; A0A7J6KD03; S7VYW4; S8F9J0; TGGT1_318610-t26_1-p1; tgo:TGME49_318610	AP2IV3	0.763	-0.39	0.847638	1	85.4	112	76.7	132.6	74.2	42.1	140.4	88.1	86.1	101.4	109.3	100.5	33.7	58.3	32.6	18.5	61.7	38.7	37.8	44.6	48.1
High	TGGT1_304740-t26_1-p1	Toxoplasma_gondii_GT1	TGGT1_304740	TGGT1_304740-t26_1	rhoptry kinase family protein ROP35	TGGT1_chrVIIa:653060-656106(-)	640	chromosome	protein_coding_gene	FALSE	25	17	65	17	640	71.2	7.78	122.37	protein metabolism;other metabolic processes	non-structural extracellular	kinase activity;other molecular function	Pf00069	A0A086K1U5; A0A0N5EBA1; A0A125YSR3; A0A139Y0N3; A0A151H423; A0A7J6K7Y0; S7UUU5; S8F8M5; TGGT1_304740-t26_1-p1; tgo:TGME49_304740	ROP35	0.763	-0.39	0.306722	0.688051	84.8	111.2	87.4	87.9	83.4	85.6	71.7	76	74	130.7	131.8	112.2	6479	6523.3	6186.7	6346.8	5319.1	5640.1	5490.3	9696.8	9774.9
High	TGGT1_272210-t26_1-p1	Toxoplasma_gondii_GT1	TGGT1_272210	TGGT1_272210-t26_1	hypothetical protein	TGGT1_chrVIII:4131512-4137043(-)	946	chromosome	protein_coding_gene	FALSE	4	3	4	3	946	104.5	8.94	0	RNA metabolism OR transcription;other metabolic processes		other molecular function	Pf03602	A0A086KFV7; A0A086L154; A0A2T6J3V8; A0A7J6K4Q0; S7V3V4; TGGT1_272210-t26_1-p1		0.765	-0.39	0.680871	1	84.5	110.5	117.3	75.3	117.9	68.1	78.4	104.1	90.5	92.7	102.6	111	37.4	24	37.6	21.7	25	33.2	28.8	29.5	32.7
Medium	TGGT1_205420-t26_1-p1	Toxoplasma_gondii_GT1	TGGT1_205420	TGGT1_205420-t26_1	aspartate-semialdehyde dehydrogenase	TGGT1_chrVIIa:1325012-1329063(-)	399	chromosome	protein_coding_gene	FALSE	3	1	1	1	399	42.7	6.19	3.34	other metabolic processes		other molecular function	Pf01118, Pf02774	A0A086JXF9; A0A086LR71; A0A425I2S8; A0A7J6K6U5; S7UUI6; TGGT1_205420-t26_1-p1		0.765	-0.39	0.0483325	0.25305	83.1	108.7	78.8	93.4	80.8	70.3	102.8	122.4	98.1	122.3	105.6	103.4	45.8	54.2	46.9	40.8	59.7	71.1	57	71.1	61.4
High	TGGT1_319340-t26_1-p1	Toxoplasma_gondii_GT1	TGGT1_319340	TGGT1_319340-t26_1	hypothetical protein	TGGT1_chrIV:962742-964670(+)	481	chromosome	protein_coding_gene	FALSE	29	16	88	16	481	52.4	5.87	229.35					A0A125YGF7; A0A139XK24; A0A151HC11; A0A2G8XR21; A0A7J6KBX9; S7UK33; S8GSB8; TGGT1_319340-t26_1-p1; tgo:TGME49_319340		0.765	-0.39	0.221792	0.580197	87.5	114.3	87.1	95.2	88.3	92.9	76.7	80.8	86.2	127.5	123.5	115.4	8328	9108.6	8443.3	8887.4	7337.4	7725.2	8242.1	12200.3	11810.7
High	TGGT1_288360-t26_1-p1	Toxoplasma_gondii_GT1	TGGT1_288360	TGGT1_288360-t26_1	tryptophanyl-tRNA synthetase (TrpRS2)	TGGT1_chrIX:2284649-2289081(+)	689	chromosome	protein_coding_gene	FALSE	71	49	1022	49	689	77	7.3	2203.42	protein metabolism;RNA metabolism OR transcription;other metabolic processes		other molecular function	Pf00579	A0A086J9X0; A0A086M0Y5; A0A125YPX8; A0A425I4Z1; B9PU09; B9QF13; S7UQH3; TGGT1_288360-t26_1-p1		0.765	-0.39	0.162309	0.482415	82.5	107.7	77.9	110.6	67.8	69.6	105.6	139.2	140.6	90.7	88.2	101.8	71328.1	101297	62097.1	63755.2	96667.9	127425	128733	83088.3	80713.3
High	TGGT1_212410-t26_1-p1	Toxoplasma_gondii_GT1	TGGT1_212410	TGGT1_212410-t26_1	dense granule protein GRA11	AAQM03000406:691-2823(-)	710	contig	protein_coding_gene	FALSE	15	6	15	6	710	75.5	4.06	41.9		other membranes			S7UG79; TGGT1_212410-t26_1-p1		0.766	-0.39	0.00152783	0.0385866	81.6	106.6	79.6	81.5	84.8	80.2	82.1	94	93.2	106.5	108.6	126.1	1436.1	1470.7	1529.4	1447.3	1481.7	1695.8	1681.6	1920.8	1959.8
High	TGGT1_207140-t26_1-p1	Toxoplasma_gondii_GT1	TGGT1_207140	TGGT1_207140-t26_1	SAG-related sequence SRS49B	TGGT1_chrX:7286812-7288051(-)	367	chromosome	protein_coding_gene	FALSE	23	7	21	6	367	38.6	6.99	45.51		other membranes		Pf04092	A0A7J6JYY4; S7UQK0; TGGT1_207140-t26_1-p1		0.766	-0.38	0.735758	1	82	107	76.1	94.5	86.3	85.3	87.6	112.7	123.1	66.3	74.9	118	1359.6	1689.4	1543.2	1524.1	1565.8	2014.7	2201.2	1185.9	1338.4
High	TGGT1_226380-t26_1-p1	Toxoplasma_gondii_GT1	TGGT1_226380	TGGT1_226380-t26_1	hypothetical protein	TGGT1_chrX:1583226-1584362(+)	378	chromosome	protein_coding_gene	FALSE	57	21	81	21	378	42.6	9.26	171.32		other membranes			A0A086L544; A0A086QKI4; A0A2T6J0N2; A0A425I6H4; A0A7J6K0G5; S7W5P1; TGGT1_226380-t26_1-p1		0.769	-0.38	0.24674	0.614537	86.6	112.6	87.7	83.4	89.5	87.3	72.7	78.9	76.9	130.6	131.4	113.5	6462.5	6141	6591.4	6427	5353.9	5811.1	5664.6	9617.7	9682
High	TGGT1_208370-t26_1-p1	Toxoplasma_gondii_GT1	TGGT1_208370	TGGT1_208370-t26_1	putative myosin heavy chain	TGGT1_chrIb:652389-657163(+)	1124	chromosome	protein_coding_gene	FALSE	51	52	221	52	1124	124.7	6.29	587.83		other membranes			A0A086LVD4; A0A086QSI2; A0A7J6KEV8; S7UJT6; TGGT1_208370-t26_1-p1		0.77	-0.38	0.00215396	0.0465059	82	106.5	84.4	75.2	84	83.9	70.8	99.8	95.6	121.5	120.2	109	19281.5	17184.3	19199.2	19176.9	16170.9	22818.4	21851.2	27760.9	27471
High	TGGT1_204490-t26_1-p1	Toxoplasma_gondii_GT1	TGGT1_204490	TGGT1_204490-t26_1	hypothetical protein	TGGT1_chrVIIa:1651032-1653481(-)	272	chromosome	protein_coding_gene	FALSE	14	3	11	3	272	31.4	10.1	20.56					A0A086J647; A0A086K169; A0A086K5P8; A0A086LYM3; A0A086Q420; A0A0N5EBE6; A0A125YI66; A0A125YI67; A0A139Y022; A0A151HAH8; A0A2G8Y5A7; A0A425I319; S7W378; S8GDW9; TGGT1_204490-t26_1-p1; tgo:TGME49_204490; V4ZLP1		0.771	-0.38	0.00672458	0.0821443	82.2	106.6	85.4	82.8	80	81.7	87.6	107.5	95.1	108.3	110.9	100	496.5	481.4	464.8	474.7	509.4	624.7	552.5	629.7	644.4
Low	TGGT1_248170-t26_1-p1	Toxoplasma_gondii_GT1	TGGT1_248170	TGGT1_248170-t26_1	hypothetical protein	TGGT1_chrXII:3650001-3657479(-)	1328	chromosome	protein_coding_gene	FALSE	1	1	1	1	1328	142.1	5.14	0	cell organization and biogenesis;transport	other membranes;other cytoplasmic organelle		Pf04695	A0A7J6JUT3; S7W975; TGGT1_248170-t26_1-p1		0.772	-0.37	0.869765	1	88.5	114.7	66.8	156.1	77	75.7	113.8	81.3	61.4	168.6	147	99.8	107.2	250.4	123.6	121.5	182.6	130.4	98.5	270.6	235.8
High	TGGT1_208430-t26_1-p1	Toxoplasma_gondii_GT1	TGGT1_208430	TGGT1_208430-t26_1	putative serine proteinase inhibitor PI-2	TGGT1_chrIb:721165-725857(-)	252	chromosome	protein_coding_gene	FALSE	6	2	3	2	252	27.3	6.48	7.83				Pf00050, Pf07648	A0A086KYD2; A0A125YX86; Q1JSR0; S7VSA5; TGGT1_208430-t26_1-p1		0.773	-0.37	0.268653	0.64368	86.3	111.7	96.1	88.2	92	74.7	75.5	81.2	75.5	133.9	132.5	114.1	618.7	567.9	592.2	480.9	486.2	522.9	485.9	862.1	853.5
High	TGGT1_258458-t26_1-p1	Toxoplasma_gondii_GT1	TGGT1_258458	TGGT1_258458-t26_1	hypothetical protein	TGGT1_chrVIIb:3374079-3375548(-)	260	chromosome	protein_coding_gene	FALSE	20	3	10	3	260	28.8	5.92	33.11					A0A086JB49; A0A086JNU9; A0A086K0U5; A0A086M8B1; A0A086PK08; A0A2T6IFT9; A0A3R7YQU7; A0A7J6K1Q5; S7W7I1; TGGT1_258458-t26_1-p1		0.773	-0.37	0.812744	1	89.4	115.7	102.3	94.9	93.1	85.5	78.5	67.7	69.1	133.5	129	120.4	298.9	277.4	271.8	249.9	229.2	197.7	202	390.1	376.9
High	TGGT1_289540-t26_1-p1	Toxoplasma_gondii_GT1	TGGT1_289540	TGGT1_289540-t26_1	hypothetical protein	TGGT1_chrIX:3100902-3103715(+)	937	chromosome	protein_coding_gene	FALSE	58	51	183	51	937	100.5	7.23	529.87					A0A086JM88; A0A0F7V794; A0A125YZN8; A0A7J6KBT7; B9PTP9; B9QE13; S7UP21; TGGT1_289540-t26_1-p1		0.773	-0.37	0.305023	0.687012	88.5	114.5	90.4	86.9	88.4	90.1	81.7	79.5	81.8	127.7	120.6	114.3	18323.7	17628.7	17919.4	18261.5	16572.1	16123.3	16578.4	25883.6	24448.1
High	TGGT1_218000-t26_1-p1	Toxoplasma_gondii_GT1	TGGT1_218000	TGGT1_218000-t26_1	hypothetical protein	TGGT1_chrXII:1679464-1693828(-)	3282	chromosome	protein_coding_gene	FALSE	1	4	6	3	3282	352.1	7.96	8.66					A0A7J6JT52; S7WHK2; TGGT1_218000-t26_1-p1		0.773	-0.37	0.0358251	0.210976	88.2	114.1	97.6	77.1	97.6	79.1	88.8	130	107.1	114.9	137.3	87.7	335.2	264.9	335.4	271.9	305.1	446.7	367.9	394.7	471.6
Low	TGGT1_248730-t26_1-p1	Toxoplasma_gondii_GT1	TGGT1_248730	TGGT1_248730-t26_1	hypothetical protein	TGGT1_chrXII:4062043-4064604(-)	534	chromosome	protein_coding_gene	FALSE	3	1	1	1	534	57.7	7.14	0					A0A086KQ26; A0A086LBW9; A0A086M647; A0A086QHN4; A0A125YMB3; A0A125YMB4; A0A139YB52; A0A2G8YBA1; A0A3R7YSH8; A0A7J6JW81; S7V0N6; S8G9R4; TGGT1_248730-t26_1-p1; tgo:TGME49_248730; V4Z1X2		0.774	-0.37	0.511396	0.895733	89.3	115.3	90.9	105.2	91.1	83.8	57.2	72.4	75.5	130	118.2	117.4	76.4	88.4	76.5	70.4	48	60.8	63.4	109.3	99.3
High	TGGT1_201390-t26_1-p1	Toxoplasma_gondii_GT1	TGGT1_201390	TGGT1_201390-t26_1	hypothetical protein	TGGT1_chrVIIa:3811236-3811562(-)	108	chromosome	protein_coding_gene	FALSE	20	2	19	2	108	11.3	10.98	60.55		other membranes			A0A086KLL8; A0A086Q2P3; A0A0F7V1I2; A0A125YZK3; A0A2T6IW68; A0A7J6K7F7; B9PUU7; B9QG38; S7UVK5; TGGT1_201390-t26_1-p1		0.775	-0.37	0.12097	0.409441	87.8	113.3	93.9	91.5	85.1	91.1	79	89.3	86.4	124.4	125.5	117.7	2203.8	2147.5	1997.2	2138.6	1854.7	2094.5	2026.7	2918.5	2944.3
High	TGGT1_280380-t26_1-p1	Toxoplasma_gondii_GT1	TGGT1_280380	TGGT1_280380-t26_1	poly(ADP-ribose) glycohydrolase	TGGT1_chrVIIa:467123-469417(+)	553	chromosome	protein_coding_gene	FALSE	53	26	135	26	553	61.8	7.94	322.38	other metabolic processes;other biological processes		other molecular function	Pf05028, Pf20811	A0A086JVS1; A0A0N5EC64; A0A125YTH0; A0A139Y0K3; A0A151H470; A0A7J6K6U7; S7W2K3; S8F5B9; TGGT1_280380-t26_1-p1; tgo:TGME49_280380		0.776	-0.37	0.55329	0.926888	86.4	111.4	90.9	87.9	85.4	90	80.7	72.3	75.3	129	118.7	113.3	16952.3	16394.6	15927.5	16790.8	15049.3	13493.2	14051.8	24069.6	22150.3
High	TGGT1_205680-t26_1-p1	Toxoplasma_gondii_GT1	TGGT1_205680	TGGT1_205680-t26_1	hypothetical protein	TGGT1_chrVIIa:1127561-1131412(-)	805	chromosome	protein_coding_gene	FALSE	9	6	16	6	805	79	7.87	30.64		other membranes			A0A086PJG1; A0A7J6K802; S7W9X6; TGGT1_205680-t26_1-p1		0.776	-0.37	0.0987345	0.367758	79.9	103	80.1	56.7	89.6	91.8	67.7	86.1	82.6	103.6	103.2	116.4	424.9	301	475.3	487.1	359	456.7	438.6	550	547.7
High	TGGT1_200240-t26_1-p1	Toxoplasma_gondii_GT1	TGGT1_200240	TGGT1_200240-t26_1	microneme protein MIC17B	AAQM03000392:4651-5706(+)	351	contig	protein_coding_gene	FALSE	44	18	132	5	351	38.8	7.78	353.23	protein metabolism	non-structural extracellular		Pf00024, Pf08277	A0A7J6K7J9; S7UFC4; TGGT1_200240-t26_1-p1		0.777	-0.36	0.67887	1	83.9	108	90.2	96.3	85.5	88	83.1	70.8	79.5	120.1	118.8	113.3	1469.8	1569.4	1394.4	1434.3	1354.1	1154.6	1296.2	1957.5	1936.4
High	TGGT1_247440-t26_1-p1	Toxoplasma_gondii_GT1	TGGT1_247440	TGGT1_247440-t26_1	hypothetical protein	TGGT1_chrXII:3270269-3271405(-)	378	chromosome	protein_coding_gene	FALSE	46	15	61	15	378	40.1	9.66	178.61		other membranes			A0A086KUT8; A0A086LBJ2; A0A086M6I2; A0A086QI94; A0A425I089; A0A7J6JTS3; S7V110; TGGT1_247440-t26_1-p1		0.777	-0.36	0.479704	0.873261	86.2	111	90.7	98.4	86.6	84.2	80.6	76.5	78.5	121.1	120.5	111.4	3880.3	4211.1	3704.3	3601.9	3450.1	3273.2	3359.9	5182.1	5157.9
High	TGGT1_286450-t26_1-p1	Toxoplasma_gondii_GT1	TGGT1_286450	TGGT1_286450-t26_1	dense granule protein GRA5	TGGT1_chrV:1680404-1680766(+)	120	chromosome	protein_coding_gene	FALSE	64	10	137	10	120	13	5.99	348.38		non-structural extracellular;other membranes;ER/Golgi			A0A086LDW2; A0A086Q771; A0A125YQQ2; A0A2T6IS03; A0A425HU86; B5B4W8; B9PSB8; Q07828; S7UP40; TGGT1_286450-t26_1-p1	GRA5	0.778	-0.36	0.953197	1	101.4	130.4	113.2	84.4	102.7	105	90.8	65.7	73.1	132	146.9	133.1	8134.1	6067.5	7379	7548.9	6521.9	4724.3	5251.9	9485.7	10555.7
High	TGGT1_227620-t26_1-p1	Toxoplasma_gondii_GT1	TGGT1_227620	TGGT1_227620-t26_1	dense granule protein GRA2	TGGT1_chrX:779857-780655(-)	185	chromosome	protein_coding_gene	FALSE	38	10	192	10	185	19.8	9	456.5		non-structural extracellular			A0A086KL71; A0A086L5U3; A0A2T6J096; A0A425I6L8; P13404; S7UXS8; TGGT1_227620-t26_1-p1	GRA2	0.778	-0.36	0.261242	0.631791	86.2	110.8	99.2	88.3	91.9	86	68.9	89.4	83.8	127.5	136.4	113.5	16658.3	14829.8	15431.8	14449.2	11568.1	15021.1	14069.4	21414.4	22905.2
High	TGGT1_249150-t26_1-p1	Toxoplasma_gondii_GT1	TGGT1_249150	TGGT1_249150-t26_1	PAN domain-containing protein	TGGT1_chrXII:4263869-4271532(+)	1964	chromosome	protein_coding_gene	FALSE	2	2	2	2	1964	213.6	6.79	9.02	protein metabolism	non-structural extracellular		Pf14295	S7W921; TGGT1_249150-t26_1-p1		0.778	-0.36	0.0321942	0.198945	84.4	108.4	82.3	80.6	85.7	80.2	94.8	102.8	88	116.5	125.7	105.8	97	95	101	94.5	111.8	121.2	103.7	137.3	148.1
High	TGGT1_220510-t26_1-p1	Toxoplasma_gondii_GT1	TGGT1_220510	TGGT1_220510-t26_1	hypothetical protein	TGGT1_chrV:328785-330623(+)	612	chromosome	protein_coding_gene	FALSE	47	22	51	22	612	64.3	5.58	148.81					A0A2T6IF09; A0A3R7Z0G3; A0A7J6KAI4; S7VPF1; TGGT1_220510-t26_1-p1		0.779	-0.36	0.00165089	0.0403765	83.4	107	82.4	69	89.3	87.1	74.7	105.8	103.5	118.6	120	104.6	4661.2	3901.5	5047.5	4922.4	4222.3	5984.1	5851.7	6708	6783.7
High	TGGT1_279100-t26_1-p1	Toxoplasma_gondii_GT1	TGGT1_279100	TGGT1_279100-t26_1	hypothetical protein	AAQM03000427:32-1883(+)	435	contig	protein_coding_gene	FALSE	71	28	272	7	435	48	7.5	930.54		other membranes			S7UGI9; TGGT1_279100-t26_1-p1		0.779	-0.36	0.269738	0.6454	86.1	110.5	91.3	87	81.6	88.2	76.7	77.9	77.1	131.1	130.2	111.7	10143.9	9660.2	9057.5	9798.3	8513.2	8653.1	8566.6	14558.7	14462.7
High	TGGT1_307980-t26_1-p1	Toxoplasma_gondii_GT1	TGGT1_307980	TGGT1_307980-t26_1	putative GTP-binding protein lepA	TGGT1_chrXII:420631-429728(+)	806	chromosome	protein_coding_gene	FALSE	2	2	6	2	806	88.9	9.33	3.62	protein metabolism;other metabolic processes;other biological processes	other membranes;mitochondrion	translation activity;other molecular function	Pf00009, Pf00679, Pf06421	A0A0F7VBN5; A0A125YTP2; A0A7J6JVP9; B9Q3G5; B9QLM7; S7WAP6; TGGT1_307980-t26_1-p1		0.78	-0.36	0.585362	0.951256	81.5	104.5	75.5	144.1	69.1	78.8	92	79.8	90.3	118	101.1	130	713.9	1363.6	654	745.9	870.3	754.7	854.2	1116.4	956.5
High	TGGT1_259950-t26_1-p1	Toxoplasma_gondii_GT1	TGGT1_259950	TGGT1_259950-t26_1	carbonate dehydratase, eukaryotic-type domain-containing protein	TGGT1_chrVIIb:2572640-2576136(+)	852	chromosome	protein_coding_gene	FALSE	26	21	43	21	852	93.4	8.68	107.78		other membranes	other molecular function	Pf00194	S7UY79; TGGT1_259950-t26_1-p1		0.78	-0.36	0.00626696	0.0788276	84.2	107.9	82	80.1	81	78.8	84	103.7	97.6	114.5	115.6	99.2	3221.2	3148	3180	3095	3299.1	4075.4	3834.8	4499.5	4541.7
High	TGGT1_215220-t26_1-p1	Toxoplasma_gondii_GT1	TGGT1_215220	TGGT1_215220-t26_1	hypothetical protein	TGGT1_chrX:6716950-6719044(+)	502	chromosome	protein_coding_gene	FALSE	70	28	172	28	502	55.1	5.36	412.65					S7W531; TGGT1_215220-t26_1-p1		0.781	-0.36	0.0145073	0.131083	87.7	112.3	91.2	70.2	91.1	92.2	70.7	97.8	97.1	120.2	118.1	116.7	16831.6	12962.3	16824.1	17017.8	13052.7	18064.5	17932.4	22196.2	21804.1
High	TGGT1_240090-t26_1-p1	Toxoplasma_gondii_GT1	TGGT1_240090	TGGT1_240090-t26_1	putative rhoptry kinase family protein ROP34	TGGT1_chrVI:1050567-1052967(+)	553	chromosome	protein_coding_gene	FALSE	41	23	90	23	553	61.6	6.74	206.7	protein metabolism;other metabolic processes	non-structural extracellular	kinase activity;other molecular function	Pf00069	A0A086K5B1; A0A086KVS4; A0A425HX30; A0A7J6K7I9; S7UR61; TGGT1_240090-t26_1-p1	ROP34	0.781	-0.36	0.503859	0.889285	90.9	116.3	93.7	78.2	95	93.1	71.2	74.3	69.5	138.3	138.7	119.1	8752.4	7305	8865.3	8688.6	6644.9	6934.9	6487.5	12911.7	12944.9
High	TGGT1_308970-t26_1-p1	Toxoplasma_gondii_GT1	TGGT1_308970	TGGT1_308970-t26_1	hypothetical protein	TGGT1_chrXI:373848-374876(+)	342	chromosome	protein_coding_gene	FALSE	25	6	17	6	342	38.2	8.1	48.39					A0A425I0X1; A0A7J6JV76; S7US29; TGGT1_308970-t26_1-p1		0.781	-0.36	0.567706	0.939028	86.5	110.7	88	99.1	87.8	97.6	80.6	74.3	82.3	125.6	117.6	112.6	2777	3125.8	2771.4	3078.8	2542.6	2344.1	2597.4	3963.6	3710.4
High	TGGT1_226580-t26_1-p1	Toxoplasma_gondii_GT1	TGGT1_226580	TGGT1_226580-t26_1	hypothetical protein	TGGT1_chrX:1431734-1436682(-)	380	chromosome	protein_coding_gene	FALSE	41	14	31	14	380	42.7	9.66	81.54		other membranes			A0A086KE07; A0A086LW96; A0A086QKK7; A0A0F7V200; A0A125YY97; A0A425I6K4; A0A7J6K2M8; B9PMQ5; B9Q823; S7UWR4; TGGT1_226580-t26_1-p1		0.782	-0.36	0.571144	0.940241	81.4	104.2	68.6	75.6	117.2	123.1	77	94.9	98.5	109.6	101.9	95.5	1967.2	2169.3	3361.9	3532.1	2207.6	2720.9	2824.4	3143.9	2921.8
High	TGGT1_275460-t26_1-p1	Toxoplasma_gondii_GT1	TGGT1_275460	TGGT1_275460-t26_1	hypothetical protein	TGGT1_chrX:7169796-7170653(+)	285	chromosome	protein_coding_gene	FALSE	39	7	26	7	285	30.7	6.19	77.37		other membranes			A0A086J6Y8; A0A086JJW5; A0A086PS62; A0A2T6IDP5; A0A3R8A3N5; A0A7J6JYX6; S7UQV5; TGGT1_275460-t26_1-p1		0.782	-0.36	0.372385	0.767624	83	106.2	93.1	83.2	82.9	78.9	70.5	74.6	71.2	140.7	147	106.1	1853	1655.8	1650.9	1570.8	1403.3	1485.9	1417.2	2801.4	2925.2
High	TGGT1_214940-t26_1-p1	Toxoplasma_gondii_GT1	TGGT1_214940	TGGT1_214940-t26_1	MIC2-associated protein M2AP	TGGT1_chrX:6494811-6496996(+)	330	chromosome	protein_coding_gene	FALSE	43	11	181	11	330	34.6	4.39	504.28					A0A125YM06; B9PZN0; Q967S9; S7URB3; TGGT1_214940-t26_1-p1		0.782	-0.36	0.502079	0.888342	88.5	113.2	97.4	79.3	107.3	91.8	90	87.2	85.7	117.5	120.3	120.3	21696.3	17664.3	23886.1	20450.1	20036.6	19411.5	19078.4	26159.5	26789.3
Low	TGGT1_208020-t26_1-p1	Toxoplasma_gondii_GT1	TGGT1_208020	TGGT1_208020-t26_1	AP2 domain transcription factor AP2Ib-1	TGGT1_chrIb:536643-543803(+)	2311	chromosome	protein_coding_gene	FALSE	0	1	2	1	2311	245.9	5.76	1.79	other biological processes	nucleus	nucleic acid binding activity;other molecular function	Pf00847	A0A125YPG0; B9PXJ2; Q1JST2; S7UJS0; TGGT1_208020-t26_1-p1		0.783	-0.35	0.604708	0.964377	88.9	113.5	81.5	135.8	82.9	81.6	114.6	105.8	98.9	108	104	124.3	234.5	391.1	238.6	234.8	329.8	304.5	284.6	311	299.5
High	TGGT1_246130-t26_1-p1	Toxoplasma_gondii_GT1	TGGT1_246130	TGGT1_246130-t26_1	serpin (serine proteinase inhibitor) superfamily protein	TGGT1_chrXII:2610457-2612239(+)	432	chromosome	protein_coding_gene	FALSE	63	24	193	24	432	47.4	6.62	409.3		non-structural extracellular	enzyme regulator activity	Pf00079	A0A086KTX9; A0A086QIP0; A0A3R7YS80; A0A7J6JUB9; S7V152; TGGT1_246130-t26_1-p1		0.785	-0.35	0.0121903	0.116654	86.7	110.5	91.1	79.6	88.8	91	76.8	94.3	94.2	122.6	119.6	113.2	13252.3	11580.3	12922.4	13241.8	11174.7	13721.5	13711.2	17840.2	17397.8
High	TGGT1_269950-t26_1-p1	Toxoplasma_gondii_GT1	TGGT1_269950	TGGT1_269950-t26_1	hypothetical protein	TGGT1_chrVIII:5501073-5504592(-)	944	chromosome	protein_coding_gene	FALSE	56	47	205	47	944	104.6	5.73	520.59			other molecular function		A0A086KHF9; A0A086LCT7; A0A086LY36; A0A7J6K4D5; S7V464; TGGT1_269950-t26_1-p1		0.785	-0.35	0.580857	0.948147	85.3	108.7	91.3	84.2	100.1	96.6	80.1	82.7	79.4	119	118.1	116.3	13244.6	12204.2	14507.7	14009.9	11614.4	11984.6	11517.9	17247.9	17127.6
High	TGGT1_273660-t26_1-p1	Toxoplasma_gondii_GT1	TGGT1_273660	TGGT1_273660-t26_1	AP2 domain transcription factor AP2VIII-3	TGGT1_chrVIII:3323793-3331330(-)	2084	chromosome	protein_coding_gene	FALSE	12	18	24	18	2084	215.8	6.13	59.51	other biological processes	nucleus	nucleic acid binding activity;other molecular function	Pf00847	A0A086KXH4; A0A086L095; A0A2T6J4B3; A0A7J6K3H6; S7WJU8; TGGT1_273660-t26_1-p1		0.787	-0.35	0.00842008	0.0953647	84.1	106.8	93.8	81.7	82.4	78.2	85.1	97.9	98.1	114.9	117.2	104.7	1825.9	1590.4	1603.6	1523	1657.1	1906.3	1910.6	2238	2282.7
High	TGGT1_411350-t26_1-p1	Toxoplasma_gondii_GT1	TGGT1_411350	TGGT1_411350-t26_1	rhoptry kinase family (incomplete catalytic triad) protein	AAQM03000481:1-997(-)	332	contig	protein_coding_gene	FALSE	27	5	12	2	332	36.7	8.68	47.3	other metabolic processes		kinase activity	Pf14531	S7UF29; TGGT1_411350-t26_1-p1		0.788	-0.34	0.0332912	0.201889	79.5	100.9	78.4	71.1	93.7	101.2	79.1	98.3	94.6	100.4	104.2	101.9	271.9	246.4	324.9	350.7	274.3	340.6	327.9	348.2	361.2
High	TGGT1_222850-t26_1-p1	Toxoplasma_gondii_GT1	TGGT1_222850	TGGT1_222850-t26_1	stress responsive a/b barrel domain-containing protein	TGGT1_chrII:1238440-1238745(+)	101	chromosome	protein_coding_gene	FALSE	63	5	20	5	101	11.9	6.8	52.21				Pf07876	A0A086JV14; A0A086KBK3; A0A086KU58; A0A086LX39; A0A086PSZ3; A0A086QPW3; A0A0F7UPY8; A0A125YS64; A0A125YS65; A0A139XUV0; A0A151HIL0; A0A2T6IQ12; A0A3R7YJY8; A0A7J6KEX8; B6KQE9; B9PYW6; B9QHG7; S7VZP8; S8GU22; TGGT1_222850-t26_1-p1; tgo:TGME49_222850		0.788	-0.34	0.0100966	0.104752	87.7	111.3	91	83.8	80.9	84.4	85.5	104.1	107	126.8	123.6	97.9	1689.3	1556.4	1501.7	1566.6	1588	1932.5	1987.4	2353.8	2294.1
High	TGGT1_217680-t26_1-p1	Toxoplasma_gondii_GT1	TGGT1_217680	TGGT1_217680-t26_1	hypothetical protein	TGGT1_chrXII:1930956-1942802(-)	2213	chromosome	protein_coding_gene	FALSE	53	116	445	116	2213	242.9	5.39	1193.45					A0A425HZP3; A0A7J6JU46; S7V1J5; TGGT1_217680-t26_1-p1		0.789	-0.34	0.294297	0.673893	84	106.5	92.3	82.8	89.8	85.7	77	79.7	78.3	132.2	131.7	108.7	37821	33909.1	36799.4	35120.2	31528.6	32663	32083.7	54149.1	53927.7
High	TGGT1_290970-t26_1-p1	Toxoplasma_gondii_GT1	TGGT1_290970	TGGT1_290970-t26_1	8-amino-7-oxononanoate synthase	TGGT1_chrIX:3811046-3812950(-)	577	chromosome	protein_coding_gene	FALSE	9	4	10	3	577	64.7	8.63	28.61	other metabolic processes		other molecular function	Pf00155	A0A086KAI2; A0A086KD17; A0A086M1R5; A0A086PI05; A0A086PXW4; A0A0N5E9V8; A0A125YGM8; A0A139Y1P9; A0A151HK03; A0A2G8Y3E2; A0A2T6IY83; A0A3R8ATY2; A0A7J6KBM2; S7VXX9; S8F0A2; TGGT1_290970-t26_1-p1; tgo:TGME49_290970		0.789	-0.34	0.675359	1	67.2	85.1	50.9	96.1	73.7	86.5	54.6	93.4	106.6	71.2	66.2	124.5	148.6	280.4	215.2	252.6	159.3	272.6	311.2	207.8	193.3
High	TGGT1_309600-t26_1-p1	Toxoplasma_gondii_GT1	TGGT1_309600	TGGT1_309600-t26_1	hypothetical protein	TGGT1_chrXI:713110-720853(+)	960	chromosome	protein_coding_gene	FALSE	32	30	120	30	960	106.5	9.67	341.77					A0A086K8D3; A0A7J6JWC9; S7UT46; TGGT1_309600-t26_1-p1		0.789	-0.34	0.387085	0.784347	90.1	114.1	90.6	97.4	86.1	94.2	82.8	79.4	82.5	132.8	120.3	114.8	9943.5	10689.6	9448.5	10329	9080.3	8706.5	9055.5	14565.5	13198.1
High	TGGT1_270060-t26_1-p1	Toxoplasma_gondii_GT1	TGGT1_270060	TGGT1_270060-t26_1	hypothetical protein	TGGT1_chrVIII:5438141-5440105(-)	654	chromosome	protein_coding_gene	FALSE	36	16	31	16	654	68.4	9.42	90.11					A0A086KHD1; A0A086LCR3; A0A425I8I7; A0A7J6K5U8; S7V3Y4; TGGT1_270060-t26_1-p1		0.79	-0.34	0.074551	0.323132	85.6	108.4	83.5	103.8	79.4	78.1	100	96	98.8	109.5	106.2	105.7	2068.7	2573.2	1967.3	1936.9	2479.4	2379	2450.2	2713.2	2632.7
High	TGGT1_215160-t26_1-p1	Toxoplasma_gondii_GT1	TGGT1_215160	TGGT1_215160-t26_1	hypothetical protein	TGGT1_chrX:6680496-6681765(+)	269	chromosome	protein_coding_gene	FALSE	14	4	9	4	269	31.2	9.09	18.52					A0A086JV80; A0A086KAK1; A0A086L8A5; A0A086LZW9; A0A086Q5R0; A0A086QV47; A0A125YPS2; A0A125YPS3; A0A139XVV5; A0A151HFA2; A0A2T6IM22; A0A7J6K0Y3; S7UQV7; S8GDG8; TGGT1_215160-t26_1-p1; tgo:TGME49_215160; V4ZB58		0.792	-0.34	0.351551	0.741926	90	113.7	90.3	93	91.4	97.1	85.9	93.9	81.9	126	115.6	115.5	630	648.8	637.9	677	599.2	655	571	879	806.2
High	TGGT1_288320-t26_1-p1	Toxoplasma_gondii_GT1	TGGT1_288320	TGGT1_288320-t26_1	adenylate kinase	TGGT1_chrIX:2255511-2256224(-)	237	chromosome	protein_coding_gene	FALSE	5	1	2	1	237	26.3	8.16	4.76	other metabolic processes		kinase activity;other molecular function	Pf00406	A0A086J9W6; A0A086KEZ4; A0A086L957; A0A086M0X8; A0A086Q816; A0A086QHV6; A0A0F7V3G5; A0A0N5EA57; A0A125YGV9; A0A125YGW1; A0A139Y2U3; A0A151HJ37; A0A2G8Y3F6; A0A2T6IXI6; A0A3R8AUB8; A0A7J6KCY7; B6KK99; B9PU13; B9QF09; S7W4L6; S8F2Z4; TGGT1_288320-t26_1-p1; tgo:TGME49_288320		0.792	-0.34	0.00977223	0.103399	87.9	111	76.5	93.9	86	81.5	103.7	100.4	108.6	111.8	107	116.5	48.9	60	55	52.1	66.2	64.1	69.4	71.4	68.4
High	TGGT1_254420-t26_1-p1	Toxoplasma_gondii_GT1	TGGT1_254420	TGGT1_254420-t26_1	phospholipase, patatin family protein	TGGT1_chrIII:1703961-1713345(+)	1173	chromosome	protein_coding_gene	FALSE	19	24	48	23	1173	127.2	6.77	104.86				Pf01734	A0A7J6KEC7; S7VVK9; TGGT1_254420-t26_1-p1		0.793	-0.33	0.0396174	0.225499	86.5	109.1	89.7	76.8	90.5	90.9	86.3	90.6	91.4	121.6	114.5	113.1	4621.1	3958.3	4666.9	4685.6	4447.7	4669.4	4710.8	6265.1	5902.1
High	TGGT1_226420-t26_1-p1	Toxoplasma_gondii_GT1	TGGT1_226420	TGGT1_226420-t26_1	peptidase family M3 protein	TGGT1_chrX:1555855-1562891(+)	667	chromosome	protein_coding_gene	FALSE	20	15	22	15	667	75.4	6.98	45.47	protein metabolism		other molecular function	Pf01432, Pf08439	A0A086L554; A0A425I6X0; S7W5N6; TGGT1_226420-t26_1-p1		0.793	-0.33	0.0113244	0.112455	89	112.2	96.5	105.2	80	87.3	85.1	104.8	100	116.2	110.1	116.4	1672.4	1822.7	1386.3	1513	1475	1816.2	1732.9	2014	1908.2
High	TGGT1_220950-t26_1-p1	Toxoplasma_gondii_GT1	TGGT1_220950	TGGT1_220950-t26_1	hypothetical protein	TGGT1_chrII:72817-74397(+)	334	chromosome	protein_coding_gene	FALSE	43	12	116	6	334	35.6	5.25	310.47					S7ULI1; TGGT1_220950-t26_1-p1		0.794	-0.33	0.581291	0.948243	90.8	114.4	91.7	84.1	90.5	96.2	71.3	69.5	72.4	138	135.7	114	6149.9	5635.6	6069.3	6446.5	4780.3	4658.3	4855.1	9251	9098.3
Medium	TGGT1_297710-t26_1-p1	Toxoplasma_gondii_GT1	TGGT1_297710	TGGT1_297710-t26_1	hypothetical protein	TGGT1_chrII:1908191-1913070(+)	557	chromosome	protein_coding_gene	FALSE	5	2	2	2	557	62.4	7.27	1.82					A0A086K6D5; A0A7J6KEA0; S7UKU6; TGGT1_297710-t26_1-p1		0.794	-0.33	0.752312	1	81.3	102.4	83.5	78.6	93.5	115.4	66.2	79.6	70.2	113.2	105.1	124.5	48.5	45.6	54.3	67	38.4	46.2	40.7	65.7	61
High	TGGT1_320630-t26_1-p1	Toxoplasma_gondii_GT1	TGGT1_320630	TGGT1_320630-t26_1	phosphotransferase enzyme family protein	TGGT1_chrIV:132580-137996(+)	630	chromosome	protein_coding_gene	FALSE	36	22	47	22	630	69.3	5.87	113.69	other metabolic processes		kinase activity;other molecular function	Pf01633	A0A125YIW2; A0A125YIW4; A0A139XKL0; A0A151HBP8; B6KPP8; B8Y892; B9PV04; S7UJX0; S8F9Y2; TGGT1_320630-t26_1-p1; tgo:TGME49_320630		0.794	-0.33	0.41892	0.81687	87.7	110.4	89	88.7	96.1	93.3	81.4	80.8	80	124.9	127.2	112.1	3803.7	3789.9	4109.3	3987.2	3479.3	3453.5	3421.2	5337.2	5437.3
High	TGGT1_206600-t26_1-p1	Toxoplasma_gondii_GT1	TGGT1_206600	TGGT1_206600-t26_1	sigma-70, region 3 protein	TGGT1_chrVIIa:767805-772330(+)	1234	chromosome	protein_coding_gene	FALSE	4	5	13	4	1234	136.6	6.15	15.91	RNA metabolism OR transcription;other metabolic processes;other biological processes		other molecular function	Pf04539	A0A086K1S0; A0A7J6K6C4; S7UUC1; TGGT1_206600-t26_1-p1		0.794	-0.33	0.981128	1	87.3	110	75.8	128.1	77.1	63	153.8	97.1	101.5	86.3	86.4	115.1	720.2	1217.5	732.4	598.6	1461	922.3	964.1	819.7	821.3
High	TGGT1_239420-t26_1-p1	Toxoplasma_gondii_GT1	TGGT1_239420	TGGT1_239420-t26_1	protein kinase	TGGT1_chrVI:637876-645407(-)	1766	chromosome	protein_coding_gene	FALSE	11	14	23	14	1766	184	6.7	42.31	protein metabolism;other metabolic processes		kinase activity;other molecular function	Pf00069	A0A086K5M5; A0A086KV25; A0A425HWV9; A0A7J6KA51; S7W6J5; TGGT1_239420-t26_1-p1		0.795	-0.33	0.000154775	0.00906003	85.5	107.6	88.6	74.6	87.1	84.2	88.7	103.4	111.5	109.5	110.6	102	1014.6	854.4	996.7	963.7	1015.7	1184.1	1276.4	1253.8	1266.3
High	TGGT1_236870-t26_1-p1	Toxoplasma_gondii_GT1	TGGT1_236870	TGGT1_236870-t26_1	hypothetical protein	TGGT1_chrX:5454717-5455361(-)	214	chromosome	protein_coding_gene	FALSE	21	4	6	4	214	23.8	7.68	11.44		other membranes			A0A7J6K0R9; S7VZG7; TGGT1_236870-t26_1-p1		0.795	-0.33	0.745929	1	88.6	111.4	95.7	84.3	104.9	99	83	72.3	82.5	124.2	127.5	120.3	651.5	574.2	714.4	674.1	565.2	492.4	562	845.8	868.6
Medium	TGGT1_221340-t26_1-p1	Toxoplasma_gondii_GT1	TGGT1_221340	TGGT1_221340-t26_1	hypothetical protein	TGGT1_chrII:255681-257830(+)	515	chromosome	protein_coding_gene	FALSE	5	1	1	1	515	57	9.19	2.68				Pf00650	A0A086KSK4; A0A086PTP5; A0A086QPE2; A0A2T6IQH8; A0A3R8C2U1; A0A7J6KGA2; S7UKD8; TGGT1_221340-t26_1-p1		0.796	-0.33	0.488619	0.879248	86	108.1	95.8	77.7	86.9	98.1	85.6	77.2	109.3	127	124	85.9	30.6	24.8	27.7	31.3	27.3	24.6	34.9	40.5	39.6
High	TGGT1_246090-t26_1-p1	Toxoplasma_gondii_GT1	TGGT1_246090	TGGT1_246090-t26_1	hypothetical protein	TGGT1_chrXII:2587046-2593831(+)	955	chromosome	protein_coding_gene	FALSE	45	33	61	33	955	105.1	6.37	163.4				Pf21403	A0A425HZW7; A0A7J6JUE6; S7WGV1; TGGT1_246090-t26_1-p1		0.796	-0.33	1.29008e-05	0.00143483	87.2	109.5	87	89.7	85.2	84	87.1	110.2	110.9	106.1	109.3	100.4	4312.1	4447	4223.5	4163.5	4314.8	5458.4	5495.9	5259.9	5414.8
High	TGGT1_298970-t26_1-p1	Toxoplasma_gondii_GT1	TGGT1_298970	TGGT1_298970-t26_1	LSM3, U6 small nuclear RNA associated isoform 2 family protein	TGGT1_chrIII:2271735-2273392(+)	96	chromosome	protein_coding_gene	FALSE	56	3	10	3	96	10.7	5.94	22.82	RNA metabolism OR transcription;other metabolic processes	nucleus	nucleic acid binding activity	Pf01423	A0A086JSX6; A0A086KPX9; A0A086L927; A0A086LT81; A0A086Q2L4; A0A086QRC4; A0A0F7UVC9; A0A125YZE5; A0A125YZE8; A0A139XTG0; A0A151HD15; A0A2G8XT05; A0A2T6IU53; A0A3R8G336; A0A7J6KCP6; B6KV92; B9Q354; B9QQM7; S7UMG7; S8FA05; TGGT1_298970-t26_1-p1; tgo:TGME49_298970	LSM3	0.797	-0.33	0.302801	0.684586	91.4	114.7	78	93.7	88.4	123.7	83.6	86.5	116	128.5	104.6	111	439.2	527.8	497.8	696.3	470.6	486.9	653.1	723.9	589.2
High	TGGT1_207930-t26_1-p1	Toxoplasma_gondii_GT1	TGGT1_207930	TGGT1_207930-t26_1	phosphatidylethanolamine-binding protein	TGGT1_chrIb:459678-462290(-)	207	chromosome	protein_coding_gene	FALSE	14	3	5	3	207	22.6	8.72	11.95				Pf01161	A0A086JSG4; A0A086KXU8; A0A7J6KFV0; S7UJQ8; TGGT1_207930-t26_1-p1		0.797	-0.33	0.013589	0.125948	85.4	107.2	78.6	80.9	86.7	85.5	70.6	99.9	92.7	126	125.8	101.4	678.4	697.8	748.5	737.6	609.1	862.6	800	1087.2	1085.6
High	TGGT1_230170-t26_1-p1	Toxoplasma_gondii_GT1	TGGT1_230170	TGGT1_230170-t26_1	hypothetical protein	TGGT1_chrVIII:651069-657505(-)	1656	chromosome	protein_coding_gene	FALSE	6	9	12	9	1656	171.6	5.91	24.59					A0A086KUZ9; A0A086LFV3; A0A2T6J5I5; A0A7J6K3P1; S7WBB5; TGGT1_230170-t26_1-p1		0.797	-0.33	0.0153536	0.134036	83.8	105.1	83.5	70.7	90	84.3	79.4	91.3	104.8	109.2	115.3	100.1	794.7	672.5	856	801.9	755.7	868.6	996.7	1039.3	1096.6
High	TGGT1_279550-t26_1-p1	Toxoplasma_gondii_GT1	TGGT1_279550	TGGT1_279550-t26_1	hypothetical protein	TGGT1_chrVIIa:13953-17872(-)	239	chromosome	protein_coding_gene	FALSE	10	1	3	1	239	25.2	8.6	10.51		other membranes			A0A086JI63; A0A125YJ48; S7UTM0; S8F9V7; TGGT1_279550-t26_1-p1; tgo:TGME49_279550		0.798	-0.33	0.949744	1	88.2	110.6	88.1	102.1	98.8	89.3	89.7	72.5	63.2	130.1	134.4	112.4	144.2	167.1	161.6	146.1	146.8	118.6	103.4	212.9	220
High	TGGT1_294330-t26_1-p1	Toxoplasma_gondii_GT1	TGGT1_294330	TGGT1_294330-t26_1	EGF family domain-containing protein	TGGT1_chrIa:788197-794012(+)	1148	chromosome	protein_coding_gene	FALSE	38	27	61	27	1148	122.7	5.3	169.6		other membranes		Pf02430, Pf07974, Pf12661	A0A086JTU2; A0A086QNZ2; A0A0F7UNL0; A0A125YRE5; A0A125YRE7; A0A151H9F0; A0A2T6IND1; A0A3R7YM97; A0A7J6KFH5; S7UIL3; S8GVB5; TGGT1_294330-t26_1-p1; tgo:TGME49_294330; V4YLU4		0.799	-0.32	0.0749912	0.323276	84.1	105.3	82.1	62.2	87.8	85.7	94.2	119.5	107.2	91.3	95.7	124.5	5572.5	4222.1	5962.9	5817.4	6394.8	8113	7279.9	6197.4	6496.5
High	TGGT1_202610-t26_1-p1	Toxoplasma_gondii_GT1	TGGT1_202610	TGGT1_202610-t26_1	protein phosphatase 2C domain-containing protein	TGGT1_chrVIIa:3070309-3077880(+)	852	chromosome	protein_coding_gene	FALSE	21	14	27	14	852	94	5.02	66.48	protein metabolism;other metabolic processes	other membranes	other molecular function	Pf00481	A0A086K933; S7UUM4; TGGT1_202610-t26_1-p1		0.799	-0.32	0.291403	0.67129	86.3	107.9	92.7	90.3	91.3	87	81.9	84.4	81.7	120.1	118.6	112.9	2433	2368	2395.7	2281.3	2149.5	2214.8	2144.3	3150.5	3111.6
High	TGGT1_269920-t26_1-p1	Toxoplasma_gondii_GT1	TGGT1_269920	TGGT1_269920-t26_1	phosphatidylserine decarboxylase	TGGT1_chrVIII:5534744-5543165(-)	968	chromosome	protein_coding_gene	FALSE	23	18	46	18	968	108	8.92	115.32	other metabolic processes	non-structural extracellular;ER/Golgi	other molecular function	Pf02666	A0A086KHF6; A0A086LCT4; A0A425I8J4; F6N7K6; S7WKF9; TGGT1_269920-t26_1-p1	PSD1pv	0.801	-0.32	0.479616	0.873261	88	109.9	94.7	95	88.3	89.7	82.1	79.6	79.4	123.1	120.1	112	3596.2	3604.3	3349.9	3403.2	3115.6	3020.8	3012.3	4671.9	4556.9
High	TGGT1_261250-t26_1-p1	Toxoplasma_gondii_GT1	TGGT1_261250	TGGT1_261250-t26_1	histone H2A1	TGGT1_chrVIIb:1779724-1780266(-)	180	chromosome	protein_coding_gene	FALSE	26	5	216	1	180	19.5	10.2	518.53		nucleus;other cell component	nucleic acid binding activity;other molecular function	Pf00125, Pf16211	A0A086K5J3; A0A086KY72; A0A086L809; A0A086M917; A0A086QDB4; A0A086QRU5; A0A0N5EDK5; A0A125YX75; A0A125YX76; A0A139XRR6; A0A2T6IWH8; A0A425HYF1; A0A7J6K3Q5; S7UYT4; S8GLX0; TGGT1_261250-t26_1-p1; tgo:TGME49_261250; V4YVF1		0.803	-0.32	0.0120636	0.116065	88.7	110.5	87.1	92.9	80.7	86.2	86.1	95.9	103.3	113	118.5	107.4	20227.1	21573.3	18750.7	20024.5	19984	22269.5	23982.8	26240.6	27514.2
High	TGGT1_247400-t26_1-p1	Toxoplasma_gondii_GT1	TGGT1_247400	TGGT1_247400-t26_1	hypothetical protein	TGGT1_chrXII:3258266-3259099(+)	277	chromosome	protein_coding_gene	FALSE	17	4	6	4	277	30.4	7.93	19.74		other membranes			A0A086KUU1; A0A086LBI8; A0A086QIA3; A0A425I087; A0A7J6JVY1; S7V1H5; TGGT1_247400-t26_1-p1		0.803	-0.32	0.0670508	0.301086	88.3	110	87.8	85	86.9	100.5	79.1	95	92.8	113	108.3	112.2	264.8	256.5	262.2	303.2	238.5	286.5	280	341	326.7
Medium	TGGT1_264010-t26_1-p1	Toxoplasma_gondii_GT1	TGGT1_264010	TGGT1_264010-t26_1	hypothetical protein	TGGT1_chrVIIb:209705-211088(-)	231	chromosome	protein_coding_gene	FALSE	5	1	1	1	231	26.5	10.29	0	RNA metabolism OR transcription;other metabolic processes	nucleus		Pf08648	A0A086JF43; A0A086JR64; A0A086L6L7; A0A086QC11; A0A086QN32; A0A0F7UVH8; A0A125YG89; A0A2T6IXC2; A0A425HXS1; A0A7J6K0F2; B9Q0X4; B9QNT9; S7UY48; TGGT1_264010-t26_1-p1		0.803	-0.32	0.357151	0.74747	87	108.4	97.4	105.3	67.5	54.7	87.2	108.7	115.9	104.1	141.8	69.4	47	50.8	32.6	26.4	42.1	52.4	55.9	50.2	68.4
High	TGGT1_288000-t26_1-p1	Toxoplasma_gondii_GT1	TGGT1_288000	TGGT1_288000-t26_1	hypothetical protein	TGGT1_chrIX:2102790-2113779(+)	2983	chromosome	protein_coding_gene	FALSE	16	39	79	39	2983	327.8	8.09	201.05				Pf17973	A0A086KF46; A0A086L939; A0A086Q800; A0A7J6KBF7; S7UPE0; TGGT1_288000-t26_1-p1		0.803	-0.32	0.146894	0.453983	83.7	104.3	86.3	75.4	81.7	83.3	71.5	81.9	81	140.4	136.7	101.8	6671.7	5826.9	6316.9	6439.7	5526.2	6331.8	6262.9	10854.1	10566.1
High	TGGT1_232410-t26_1-p1	Toxoplasma_gondii_GT1	TGGT1_232410	TGGT1_232410-t26_1	PDI family protein	TGGT1_chrVIII:2074655-2076392(-)	220	chromosome	protein_coding_gene	FALSE	83	16	99	16	220	24.9	6.4	212.18			other molecular function	Pf13905	A0A086KWE7; A0A086L3H3; A0A086LF75; A0A086M4H1; A0A086QF77; A0A086QXJ8; A0A0F7UXJ4; A0A0N5EAY6; A0A125YMM2; A0A125YMM3; A0A139Y553; A0A2G8Y7A3; A0A2T6J4V5; A0A3R7YY44; B6KJT8; B9PGJ2; B9Q4Q5; Q8MPF4; S7V2X3; S8EZR5; TGGT1_232410-t26_1-p1; tgo:TGME49_232410	p25	0.803	-0.32	0.00233727	0.0481754	109.3	136.1	115.5	102.1	103	108.5	106.7	122.2	128.4	161	161.4	132.9	8598.7	7598.5	7668.7	8072.8	7943.3	9091.4	9555.7	11985.7	12014.8
High	TGGT1_410360-t26_1-p1	Toxoplasma_gondii_GT1	TGGT1_410360	TGGT1_410360-t26_1	putative transmembrane protein	TGGT1_chrII:71310-72374(+)	354	chromosome	protein_coding_gene	FALSE	60	18	200	8	354	38.1	6.11	731.84		other membranes			S7ULN4; TGGT1_410360-t26_1-p1		0.804	-0.32	0.556066	0.929451	90.2	112.2	97.3	86.7	89.2	93.6	69.1	76	68.6	140.9	138.1	111	10117.1	9013.2	9273.2	9730.3	7181.1	7896.6	7125.6	14645.3	14349.3
High	TGGT1_215980-t26_1-p1	Toxoplasma_gondii_GT1	TGGT1_215980	TGGT1_215980-t26_1	hypothetical protein	TGGT1_chrXI:6414554-6415186(+)	210	chromosome	protein_coding_gene	FALSE	49	12	165	12	210	24.5	8.34	261.71		other membranes			A0A086JDL3; A0A086K8R6; A0A0N5EAU5; A0A125YHJ3; A0A125YHJ4; A0A151H4Q9; A0A2T6IGD6; A0A7J6JYB3; B9Q0L6; B9QNQ4; S7VUC7; S8EWR1; TGGT1_215980-t26_1-p1; tgo:TGME49_215980		0.804	-0.31	0.721791	1	96.4	119.9	104.2	83	103.4	100.8	77.8	72.2	76	137.8	135.5	125.4	6896.7	5496.4	6845.1	6676.4	5147.5	4777.9	5028.9	9119.8	8973
High	TGGT1_272370-t26_1-p1	Toxoplasma_gondii_GT1	TGGT1_272370	TGGT1_272370-t26_1	hypothetical protein	TGGT1_chrVIII:4025598-4035718(-)	2165	chromosome	protein_coding_gene	FALSE	16	25	38	25	2165	235	5.9	116.37		other membranes			A0A086KFP9; A0A086L0X8; A0A2T6J3Z7; A0A425I989; S7V359; TGGT1_272370-t26_1-p1		0.805	-0.31	0.420379	0.817777	80	99.4	81.1	71	82.3	83.6	70.6	76.2	72.6	110.7	119.3	100.7	3452.7	3021.1	3503	3558.3	3004.3	3244.9	3092.6	4713.7	5078.5
High	TGGT1_356400-t26_1-p1	Toxoplasma_gondii_GT1	TGGT1_356400	TGGT1_356400-t26_1	cAMP-dependent protein kinase	AAQM03000497:1-917(-)	306	contig	protein_coding_gene	FALSE	29	5	73	4	306	32	5.27	332.57	other metabolic processes		kinase activity		S7VUD2; TGGT1_356400-t26_1-p1		0.805	-0.31	0.0511697	0.260343	84.1	104.4	81.5	84.2	84.2	93.3	76	85.2	93.3	112.2	106	104.5	2522	2603.6	2605.6	2885.1	2350.9	2636.3	2884.9	3469.1	3278.5
High	TGGT1_225160-t26_1-p1	Toxoplasma_gondii_GT1	TGGT1_225160	TGGT1_225160-t26_1	hypothetical protein	TGGT1_chrX:2354594-2355799(+)	401	chromosome	protein_coding_gene	FALSE	37	14	48	14	401	45.4	9.25	145.04		other membranes			A0A7J6K1S7; S7UWM7; TGGT1_225160-t26_1-p1		0.805	-0.31	0.312504	0.697086	88.1	109.4	90	86.5	97.9	83.6	77.8	83.8	80.1	126.6	133.8	107.3	3989.2	3834.2	4340.1	3708.6	3449.7	3715.1	3554.1	5615.4	5933.4
High	TGGT1_258560-t26_1-p1	Toxoplasma_gondii_GT1	TGGT1_258560	TGGT1_258560-t26_1	hypothetical protein	TGGT1_chrVIIb:3299918-3304012(-)	850	chromosome	protein_coding_gene	FALSE	14	9	26	9	850	96.8	8.63	42.67		other membranes			A0A086JB61; A0A086M899; A0A086PJZ6; A0A086QKY7; A0A2G8YDN4; A0A7J6K4G9; S7UYP7; TGGT1_258560-t26_1-p1		0.806	-0.31	0.261852	0.632838	84.1	104.4	74.1	115.8	81.9	76.6	99	91.9	91.2	106.2	101.6	125.1	1900.9	2971.8	2101.2	1966.1	2540.9	2356.9	2340.2	2724.5	2607.5
High	TGGT1_205750-t26_1-p1	Toxoplasma_gondii_GT1	TGGT1_205750	TGGT1_205750-t26_1	histone deacetylase complex subunit Sin3	TGGT1_chrVIIa:1085608-1090423(+)	769	chromosome	protein_coding_gene	FALSE	20	14	33	14	769	86.9	8.44	58.47	other biological processes		other molecular function	Pf08295	A0A086JNK8; A0A086JXQ4; A0A086K1N3; A0A086LR38; A0A086PJF4; A0A0F7UTY9; A0A125YQQ6; A0A3R7ZA71; A0A7J6K7I1; S7UUL7; TGGT1_205750-t26_1-p1; V4ZH54		0.806	-0.31	0.346015	0.735828	89.2	110.7	81.5	122.8	84.5	85.7	96.2	106.3	107.3	99.2	94.6	115.7	2721	4096.9	2818.6	2858.3	3210.4	3546.4	3580.6	3308.8	3157.4
High	TGGT1_202780-t26_1-p1	Toxoplasma_gondii_GT1	TGGT1_202780	TGGT1_202780-t26_1	rhoptry kinase family protein ROP25	TGGT1_chrVIIa:2933158-2936550(-)	1123	chromosome	protein_coding_gene	FALSE	24	21	37	21	1123	120.4	6.44	80.68	protein metabolism;other metabolic processes	other membranes	kinase activity;other molecular function	Pf00069	A0A086JZX2; A0A086LAK7; S7UUP9; TGGT1_202780-t26_1-p1		0.806	-0.31	0.487282	0.878655	88.5	109.8	92.3	89.3	87.7	90.3	83.9	77.1	80.9	122.5	121.1	110.8	2868.1	2776.6	2726.7	2807.1	2607.2	2396.5	2514	3807.9	3762.1
High	TGGT1_229390-t26_1-p1	Toxoplasma_gondii_GT1	TGGT1_229390	TGGT1_229390-t26_1	hypothetical protein	TGGT1_chrVIII:223725-226619(+)	964	chromosome	protein_coding_gene	FALSE	12	8	8	8	964	102.9	9.23	25.39				Pf12315	A0A086KUG0; A0A086LG24; A0A2T6J5S4; A0A3R7YIC3; S7WIX5; TGGT1_229390-t26_1-p1		0.806	-0.31	0.0038251	0.0607388	86.2	106.9	87.4	89.7	82.7	81.1	83.4	103.3	103.4	109.7	111.4	100.5	522	535.8	493.9	484.8	498	617.1	617.7	655.2	665.8
High	TGGT1_213710-t26_1-p1	Toxoplasma_gondii_GT1	TGGT1_213710	TGGT1_213710-t26_1	WD domain, G-beta repeat-containing protein	TGGT1_chrV:1117356-1121845(+)	672	chromosome	protein_coding_gene	FALSE	22	11	16	11	672	74	6.02	40.51	signal transduction	other cell component		Pf00400	A0A086LE32; A0A2T6ILJ8; A0A3R8BSX8; A0A7J6KB23; S7UPG9; TGGT1_213710-t26_1-p1		0.806	-0.31	0.0203408	0.156189	84.1	104.3	84.8	91.8	84.5	84.1	97.2	93.7	98.2	107.3	109	105.2	1120	1212.3	1116.2	1111.1	1283.2	1237.8	1296.8	1417.2	1439.9
High	TGGT1_209490-t26_1-p1	Toxoplasma_gondii_GT1	TGGT1_209490	TGGT1_209490-t26_1	hypothetical protein	TGGT1_chrIb:1275963-1280170(-)	505	chromosome	protein_coding_gene	FALSE	8	3	4	3	505	56.7	6.98	10.63					A0A125YUT9; B9PXT8; Q1JSI6; S7UJE6; TGGT1_209490-t26_1-p1		0.807	-0.31	0.0869322	0.347636	88.3	109.4	83.5	95	87.2	105.3	86.3	86.1	108.1	122.6	106.7	109.9	110.6	125.8	115.5	139.4	114.3	114.1	143.2	162.4	141.3
High	TGGT1_225930-t26_1-p1	Toxoplasma_gondii_GT1	TGGT1_225930	TGGT1_225930-t26_1	triose-phosphate isomerase TPI-I	TGGT1_chrX:1833650-1835998(+)	253	chromosome	protein_coding_gene	FALSE	91	24	242	24	253	27.9	6.09	656.55	other metabolic processes		other molecular function	Pf00121	A0A086KEI1; A0A086KM18; A0A086LET5; A0A086LW33; A0A086QKU9; A0A086QN03; A0A0F7V241; A0A125YV67; A0A125YV68; A0A139XWS2; A0A151HRB4; A0A2T6J0S0; A0A425I6T7; B6KEI3; B9PMJ9; B9Q7W9; S7UWK4; S8EXH8; TGGT1_225930-t26_1-p1; tgo:TGME49_225930	TPI-I	0.807	-0.31	3.24971e-06	0.000488422	88	109	87.6	92.1	88.1	85.3	92.6	111	109.1	108.4	109.1	103.4	24358.2	25594.4	24486.6	23698.1	25745.6	30855.1	30329.1	30134.7	30329.5
High	TGGT1_315310-t26_1-p1	Toxoplasma_gondii_GT1	TGGT1_315310	TGGT1_315310-t26_1	hypothetical protein	TGGT1_chrXI:4589302-4593414(-)	658	chromosome	protein_coding_gene	FALSE	10	4	5	4	658	72.5	9.54	12.53					S7ULI5; TGGT1_315310-t26_1-p1		0.808	-0.31	0.00473884	0.068806	86.4	106.9	81.4	92.1	88.3	82.3	91	95.3	109.3	110.5	111.1	92.7	251.5	284.6	272.9	254.3	281.2	294.5	337.9	341.7	343.4
High	TGGT1_235470-t26_1-p1	Toxoplasma_gondii_GT1	TGGT1_235470	TGGT1_235470-t26_1	myosin A	TGGT1_chrX:4773284-4778894(+)	831	chromosome	protein_coding_gene	FALSE	71	65	765	64	831	93.3	8.16	1613.1		plasma membrane;other membranes;cytoskeleton	cytoskeletal activity;other molecular function	Pf00063	A0A7J6JZY0; O00934; S7W634; TGGT1_235470-t26_1-p1		0.808	-0.31	0.000660042	0.0238344	85.6	105.9	82.1	90.5	85.3	93.7	85.3	97.3	105.6	108	99.7	107.2	74822.5	82508.5	77707.5	85427.2	77764.9	88692.4	96264.3	98413.9	90841.1
High	TGGT1_236890-t26_1-p1	Toxoplasma_gondii_GT1	TGGT1_236890	TGGT1_236890-t26_1	hypothetical protein	TGGT1_chrX:5457347-5458367(-)	218	chromosome	protein_coding_gene	FALSE	43	8	68	8	218	24.6	6.57	168.59		other membranes			A0A086JX06; A0A086KI94; A0A125YNW9; A0A2T6IHT6; A0A3R7YP96; A0A7J6K096; B9PVY2; B9Q6J3; S7UQJ9; TGGT1_236890-t26_1-p1		0.81	-0.3	0.913533	1	88.8	109.6	109.6	80.8	89.8	83.6	66.5	54	53.9	156.5	160.1	103.3	5389.3	3971.2	4414.9	4112.1	3270.2	2657	2649.1	7697.4	7874.3
High	TGGT1_207240-t26_1-p1	Toxoplasma_gondii_GT1	TGGT1_207240	TGGT1_207240-t26_1	hypothetical protein	TGGT1_chrX:7331688-7332376(+)	108	chromosome	protein_coding_gene	FALSE	33	3	9	3	108	11.9	5.26	21.89					A0A086J6W4; A0A086JJE8; A0A086PG97; A0A086PMF0; A0A0F7V3X0; A0A125YFE7; A0A2T6IDN0; A0A425HM15; A0A7J6K0M1; B9Q3M1; B9QQI3; S7W4Z6; TGGT1_207240-t26_1-p1		0.81	-0.3	0.0590297	0.278651	92.1	113.7	100.6	90	81.5	91.2	111	112.6	126.6	105.1	104.9	114.5	1341.7	1200.2	1086.7	1216.8	1480.8	1501.9	1688.2	1402.4	1399.9
High	TGGT1_233450-t26_1-p1	Toxoplasma_gondii_GT1	TGGT1_233450	TGGT1_233450-t26_1	SAG-related sequence SRS29A	TGGT1_chrVIII:2656903-2658165(+)	420	chromosome	protein_coding_gene	FALSE	42	16	100	16	420	44.2	7.27	287.61		other membranes		Pf04092	A0A086KWU5; A0A086LEX0; A0A2G8YA68; A0A2T6J4M8; A0A3R8AXD3; S7V3P1; TGGT1_233450-t26_1-p1		0.81	-0.3	0.0727915	0.318948	74.8	92.3	69.5	54.4	86	93.2	75.5	94.7	88.9	83.4	93.1	115.4	7874.3	6157.7	9732.8	10552.7	8546	10719	10069.3	9447.9	10546.6
High	TGGT1_275750-t26_1-p1	Toxoplasma_gondii_GT1	TGGT1_275750	TGGT1_275750-t26_1	putative small nuclear ribonucleoprotein E	TGGT1_chrIII:236922-238994(-)	91	chromosome	protein_coding_gene	FALSE	46	3	12	3	91	10.8	9.7	20.87	cell organization and biogenesis;RNA metabolism OR transcription;other metabolic processes	nucleus;other cell component	nucleic acid binding activity	Pf01423	A0A086JCS8; A0A086JYN6; A0A086KSS1; A0A086LMU4; A0A086PS02; A0A0F7UVH5; A0A125YK47; A0A125YK48; A0A139XJ66; A0A2G8XMX1; A0A425HM84; B6KUS9; B9PX68; B9QIM8; S7W2R4; S8FAU5; TGGT1_275750-t26_1-p1; tgo:TGME49_275750		0.811	-0.3	0.714871	1	94.5	116.4	91.2	119.4	78.6	114.4	92.8	93.6	117.8	116.5	90.9	114.3	1054.1	1379.6	908.3	1321.6	1071.6	1081.8	1360.7	1345.4	1050
Low	TGGT1_297350-t26_1-p1	Toxoplasma_gondii_GT1	TGGT1_297350	TGGT1_297350-t26_1	hypothetical protein	TGGT1_chrII:1686141-1687611(-)	440	chromosome	protein_coding_gene	FALSE	2	1	1	1	440	49.5	5.62	0					A0A086K626; A0A3R7YJX7; S7UKW6; TGGT1_297350-t26_1-p1		0.812	-0.3	0.767376	1	102.5	126.1	69	115.6	109.3	64.3	143.2	63.8	75.4	178.2	148.8	134.6	23.1	38.7	36.6	21.5	48	21.4	25.2	59.7	49.8
Medium	TGGT1_248320-t26_1-p1	Toxoplasma_gondii_GT1	TGGT1_248320	TGGT1_248320-t26_1	carrier superfamily protein	TGGT1_chrXII:3739568-3740644(-)	358	chromosome	protein_coding_gene	FALSE	4	1	1	1	358	38.9	9.55	4.19	transport	other membranes		Pf00153	A0A086KQ90; A0A086KVF6; A0A086LBS9; A0A086M6A9; A0A086QTS3; A0A2G8YBE7; A0A2T6IZC7; A0A3R7Z8Y1; A0A7J6JWY6; S7WGM8; TGGT1_248320-t26_1-p1		0.813	-0.3	0.0159796	0.136954	87.3	107.4	90.6	70.2	83.9	87.1	87.7	88.3	98.2	111	107.2	129.7	29.1	22.5	26.9	28	28.1	28.3	31.5	35.6	34.4
Low	TGGT1_313852-t26_1-p1	Toxoplasma_gondii_GT1	TGGT1_313852	TGGT1_313852-t26_1	hypothetical protein	TGGT1_chrXI:3696914-3703830(-)	1598	chromosome	protein_coding_gene	FALSE	1	1	1	1	1598	174.2	8.68	1.79					A0A7J6JXE1; S7UTJ5; TGGT1_313852-t26_1-p1		0.813	-0.3	0.0845149	0.343809	89.3	109.8	76.8	106.4	88.8	91.6	79.7	109.3	109.5	104.9	112.5	93.5	55.5	76.9	64.2	66.2	57.6	79	79.1	75.8	81.3
High	TGGT1_220890-t26_1-p1	Toxoplasma_gondii_GT1	TGGT1_220890	TGGT1_220890-t26_1	hypothetical protein	TGGT1_chrII:23072-25782(-)	454	chromosome	protein_coding_gene	FALSE	11	6	18	6	454	51.1	9.1	32		other membranes			A0A086JIR3; A0A086KAA8; A0A0F7UNV9; A0A125YXQ8; A0A3R8GFL8; A0A7J6KEY6; B9Q3R8; B9QH34; S7UKL3; TGGT1_220890-t26_1-p1		0.813	-0.3	0.0694639	0.308045	87.3	107.4	89.5	90.2	82	90.4	80.2	84.7	88.9	122	110.1	115.2	1342.3	1353.4	1230.2	1356.5	1202.5	1270.4	1334	1830	1650.9
High	TGGT1_270250-t26_1-p1	Toxoplasma_gondii_GT1	TGGT1_270250	TGGT1_270250-t26_1	dense granule protein GRA1	TGGT1_chrVIII:5308049-5308756(-)	190	chromosome	protein_coding_gene	FALSE	76	15	731	15	190	20.1	4.28	1432.33		non-structural extracellular			A0A086KH61; A0A086LCN0; A0A125YRV6; B9PHR1; P13403; S7V4Z5; TGGT1_270250-t26_1-p1	GRA1	0.814	-0.3	0.485447	0.878458	96.2	118.1	102.2	75	93.9	94.2	72.9	73.5	80.9	139.4	142.5	115.3	44331.5	32529.3	40726.3	40869.5	31632.6	31854.1	35087.1	60449.5	61811.4
High	TGGT1_266460-t26_1-p1	Toxoplasma_gondii_GT1	TGGT1_266460	TGGT1_266460-t26_1	putative small ubiquitin family modifier	TGGT1_chrIX:944091-944969(-)	91	chromosome	protein_coding_gene	FALSE	51	6	26	6	91	10.3	5.97	59.29				Pf11976	A0A086J7N6; A0A086K2U7; A0A086KFM2; A0A086LQB8; A0A086PNC4; A0A086QMJ4; A0A0F7UZT2; A0A0N5E8G7; A0A125YUS7; A0A125YUS8; A0A139Y3G9; A0A151H6M6; A0A2G8Y445; A0A2T6IJN5; A0A3R8AH88; A0A7J6KAQ3; B6KL61; B9Q1Y1; B9QPE8; S7VPR0; S8F2B4; TGGT1_266460-t26_1-p1; tgo:TGME49_266460		0.814	-0.3	0.0283817	0.185465	85.9	105.5	88.3	92.8	84.9	87.4	83.3	116.4	123.7	107.4	100	97.8	3598.6	3783.2	3462.2	3564.3	3397.3	4745.5	5044.6	4377.6	4075.3
High	TGGT1_258470-t26_1-p1	Toxoplasma_gondii_GT1	TGGT1_258470	TGGT1_258470-t26_1	hypothetical protein	TGGT1_chrVIIb:3369823-3371292(+)	284	chromosome	protein_coding_gene	FALSE	66	14	79	14	284	31.7	7.8	178.6					A0A086JB51; A0A086JNU7; A0A086K0U3; A0A086M8A9; A0A086PK06; A0A086QKX7; A0A0F7UZS5; A0A0K2E2I2; A0A0N5EA00; A0A125YLP8; A0A125YLP9; A0A139XSK8; A0A151HLR3; A0A2G8YCU1; A0A2T6IFT3; A0A425HY37; B6KB77; B9PL40; B9QBK2; S7UYN7; S8F756; TGGT1_258470-t26_1-p1; tgo:TGME49_258470	IMC24	0.814	-0.3	0.0759294	0.326057	88.9	109.1	90.3	81.2	94.1	91.6	90.5	118.5	111.8	87	94.6	111.1	7267.1	6536.5	7579.9	7372	7286.3	9542.1	8999.5	7004.8	7617.3
High	TGGT1_312420-t26_1-p1	Toxoplasma_gondii_GT1	TGGT1_312420	TGGT1_312420-t26_1	hypothetical protein	TGGT1_chrXI:2633576-2638766(-)	1086	chromosome	protein_coding_gene	FALSE	46	38	104	38	1086	117.8	8.18	270.14					A0A7J6JXD8; S7USQ4; TGGT1_312420-t26_1-p1		0.815	-0.3	0.372906	0.768048	92.9	114	93.9	82.2	90.7	95.4	75.2	76.8	82.4	133	129.9	111.3	7690	6734.8	7428.5	7809.3	6154.7	6287.7	6747.2	10889.2	10636.5
High	TGGT1_308093-t26_1-p1	Toxoplasma_gondii_GT1	TGGT1_308093	TGGT1_308093-t26_1	rhoptry kinase family protein (incomplete catalytic triad)	AAQM03000505:476-1687(-)	403	contig	protein_coding_gene	FALSE	13	5	9	2	403	45.7	9.91	19.34	protein metabolism;other metabolic processes		kinase activity;other molecular function	Pf14531	S7UGC7; TGGT1_308093-t26_1-p1		0.815	-0.29	0.00499288	0.0701074	81.6	100.1	78.3	80.4	79.7	85.5	64.6	89.3	92	113.6	97.8	122.5	659.2	676.9	670.6	719.8	543.9	751.7	774.3	955.9	822.6
Medium	TGGT1_202290-t26_1-p1	Toxoplasma_gondii_GT1	TGGT1_202290	TGGT1_202290-t26_1	putative membrane protein	TGGT1_chrVIIa:3337171-3338628(-)	349	chromosome	protein_coding_gene	FALSE	5	1	1	1	349	39.7	8.32	3.36		other membranes			A0A086K9E3; A0A086KML2; A0A086LAD6; A0A086LZE3; A0A086Q316; A0A086QGH4; A0A0N5E8F6; A0A125YUR2; A0A125YUR3; A0A139XZG9; A0A151HB31; A0A2G8XXM8; A0A2T6IW00; A0A425I3P6; A0A7J6K7K1; S7WAD8; S8F9C5; TGGT1_202290-t26_1-p1; tgo:TGME49_202290; V5BC09		0.816	-0.29	0.389275	0.785756	87	106.6	72.8	88.7	79.7	70.8	81.9	70.4	70.4	133.9	147.9	97.7	100	121.8	109.4	97.2	112.5	96.7	96.7	183.8	203
High	TGGT1_228300-t26_1-p1	Toxoplasma_gondii_GT1	TGGT1_228300	TGGT1_228300-t26_1	CCDC25 protein	TGGT1_chrX:340069-344804(-)	222	chromosome	protein_coding_gene	FALSE	35	6	9	6	222	26.3	6.2	7.03				Pf05670	A0A7J6K0X2; S7WDD0; TGGT1_228300-t26_1-p1		0.816	-0.29	0.0407723	0.229147	91	111.6	86	96.1	89.9	90.5	101.8	111	101.8	122.2	103.4	111.6	589	658.1	615.3	619.9	697.5	759.9	697	837	708.4
High	TGGT1_271440-t26_1-p1	Toxoplasma_gondii_GT1	TGGT1_271440	TGGT1_271440-t26_1	NPL4 family protein	TGGT1_chrVIII:4484508-4490539(-)	502	chromosome	protein_coding_gene	FALSE	56	23	85	23	502	55.8	6.73	258.23	protein metabolism;other metabolic processes			Pf05021, Pf11543	A0A086KGC4; A0A0F7UYY1; A0A0N5EAG4; A0A125YWP4; A0A125YWP5; A0A139Y783; A0A7J6K3Z8; B6KD87; B9PI69; B9Q6A7; S7WD10; S8F4T6; TGGT1_271440-t26_1-p1; tgo:TGME49_271440		0.816	-0.29	1.06636e-06	0.00021963	88.8	108.9	88.7	82.5	90.7	92.3	87.2	108.7	108.2	110.1	110.6	103.7	7498.9	6975.5	7669.7	7810.1	7377.4	9192	9151.1	9315.4	9351.6
High	TGGT1_314000-t26_1-p1	Toxoplasma_gondii_GT1	TGGT1_314000	TGGT1_314000-t26_1	putative peptide methionine sulfoxide reductase msrB	TGGT1_chrXI:3833817-3837738(-)	242	chromosome	protein_coding_gene	FALSE	29	7	12	7	242	26.8	9.57	36.9	protein metabolism;other metabolic processes;stress response	other cell component	other molecular function	Pf01641	A0A7J6JYE6; S7UUH0; TGGT1_314000-t26_1-p1		0.817	-0.29	0.00169748	0.0407788	86.6	106.1	82.5	93.4	86.3	87.5	89.4	94.6	96.5	110.9	107.2	110.3	1287.4	1458.9	1347.3	1366.4	1395.7	1476.3	1506.4	1731.3	1673
High	TGGT1_239740-t26_1-p1	Toxoplasma_gondii_GT1	TGGT1_239740	TGGT1_239740-t26_1	dense granule protein GRA14	TGGT1_chrVI:875718-876944(-)	408	chromosome	protein_coding_gene	FALSE	44	16	91	16	408	44.7	8.5	333.02					A0A086K5D0; A0A086KVJ6; A0A086PV73; A0A125YJW1; A0A425HWW2; B5TVE8; B9PNF6; S7US10; TGGT1_239740-t26_1-p1	GRA14	0.817	-0.29	0.436451	0.831769	86.8	106.3	90.5	78.7	91	86.4	73.6	74	76.5	122.6	128.3	105.7	7382.3	6419.5	7417.4	7041.2	5997.6	6033.8	6235.5	9996.6	10462.3
High	TGGT1_360830-t26_1-p1	Toxoplasma_gondii_GT1	TGGT1_360830	TGGT1_360830-t26_1	nucleoside-triphosphatase	AAQM03000066:41-1153(+)	370	contig	protein_coding_gene	FALSE	76	23	417	7	370	40.5	5.22	988.63			other molecular function	Pf01150	S7UZG2; TGGT1_360830-t26_1-p1		0.817	-0.29	0.742487	1	88.7	108.5	89.9	79.3	95.7	105.8	74	74	74.2	125.8	119.1	110.1	6366.3	5612.6	6773.7	7486.6	5237.4	5239.9	5252.2	8905.9	8432.7
Low	TGGT1_310390-t26_1-p1	Toxoplasma_gondii_GT1	TGGT1_310390	TGGT1_310390-t26_1	hypothetical protein	TGGT1_chrXI:1276758-1280595(-)	282	chromosome	protein_coding_gene	FALSE	2	1	2	1	282	30.8	8.19	4.38		other membranes			A0A086K944; A0A086KJF3; A0A086LGQ8; A0A086PPS6; A0A086QZS3; A0A0F7VBC2; A0A125YYA1; A0A125YYA3; A0A2G8XT73; A0A2T6J2U3; A0A425I179; A0A7J6JXK0; B6KAA7; B9PJQ5; B9Q8S4; S7UT25; S8ES09; TGGT1_310390-t26_1-p1; tgo:TGME49_310390		0.817	-0.29	0.719385	1	80.9	99	85.7	66.5	100.3	83	80.3	78.6	72.9	101.5	103.4	105.5	79.1	61.4	92.6	76.6	74.1	72.5	67.3	93.7	95.5
High	TGGT1_201780-t26_1-p1	Toxoplasma_gondii_GT1	TGGT1_201780	TGGT1_201780-t26_1	microneme protein MIC2	TGGT1_chrVIIa:3693727-3696991(-)	769	chromosome	protein_coding_gene	FALSE	45	30	832	30	769	82.6	4.83	2233.17		plasma membrane;other membranes		Pf00090, Pf00092	A0A086K9M7; A0A086LA93; A0A086LZJ4; A0A086Q2U4; A0A0F7UZH2; A0A125YK19; B9PUS9; O00816; S7W437; TGGT1_201780-t26_1-p1		0.818	-0.29	0.442616	0.838918	93.7	114.6	102.7	89.9	97.3	97.8	89.5	91.9	87.3	121.4	123.8	119	70890.2	62069.5	67129.9	67462.1	61749.2	63440.5	60268.7	83803.4	85424.7
High	TGGT1_220175-t26_1-p1	Toxoplasma_gondii_GT1	TGGT1_220175	TGGT1_220175-t26_1	hypothetical protein	TGGT1_chrV:89222-92952(+)	696	chromosome	protein_coding_gene	FALSE	9	4	5	4	696	74.9	6	17.37					A0A086JTZ0; A0A2T6IF64; A0A3R8BMN9; A0A7J6KAP3; S7UGY7; TGGT1_220175-t26_1-p1		0.818	-0.29	0.0063743	0.0796572	89.2	109	93.8	83.1	89.4	93	86.4	96.4	96.6	120.5	117.1	109.3	409.9	363.3	390.8	406.6	377.6	421.5	422	526.6	512
High	TGGT1_300200-t26_1-p1	Toxoplasma_gondii_GT1	TGGT1_300200	TGGT1_300200-t26_1	histone H2AZ	TGGT1_chrXII:122117-123855(-)	155	chromosome	protein_coding_gene	FALSE	35	8	98	7	155	15.9	10.62	219.9		nucleus;other cell component	nucleic acid binding activity;other molecular function	Pf00125, Pf16211	A0A086J9I2; A0A086JR94; A0A086KU65; A0A086LK39; A0A086PH15; A0A086PVE8; A0A0F7V6C1; A0A125YP80; A0A125YP81; A0A139XLH0; A0A151H0N4; A0A2A9MNW0; A0A2G8XNY7; A0A2T6IEF7; A0A425HLU3; B6KV70; B9Q2S8; B9QQB1; F0VQN0; Q8MZS6; S7VP21; S8GAV8; TGGT1_300200-t26_1-p1; tgo:TGME49_300200		0.818	-0.29	0.211651	0.566405	92.7	113.3	94.5	85	99	95.2	95.7	87.3	98.3	119.3	116.3	122.7	8656.6	7790.2	9070.4	8719.7	8770.1	7998	9006.9	10935.6	10660.1
Medium	TGGT1_224630-t26_1-p1	Toxoplasma_gondii_GT1	TGGT1_224630	TGGT1_224630-t26_1	zinc finger (CCCH type) motif-containing protein	TGGT1_chrX:2823288-2829559(-)	1934	chromosome	protein_coding_gene	FALSE	1	2	2	2	1934	209.1	6.49	2.39			nucleic acid binding activity;other molecular function		A0A7J6K0I5; S7UWA4; TGGT1_224630-t26_1-p1		0.818	-0.29	0.998851	1	95.9	117.2	87.2	138.4	84.1	94.4	111.4	76.5	76.7	136.5	119	115.4	167.3	265.8	161.5	181.3	213.9	146.9	147.2	262	228.4
High	TGGT1_277080-t26_1-p1	Toxoplasma_gondii_GT1	TGGT1_277080	TGGT1_277080-t26_1	microneme protein MIC5	TGGT1_chrXII:6631512-6633486(-)	181	chromosome	protein_coding_gene	FALSE	69	15	261	15	181	19.9	4.94	634.51				Pf21496	A0A086J769; A0A086JM45; A0A086JPZ5; A0A3R8BTX3; A0A7J6JUZ8; S7W847; TGGT1_277080-t26_1-p1		0.818	-0.29	0.558867	0.930908	92.9	113.5	92	65.5	104.5	96.8	96.5	79.7	86.9	117.9	120.6	119.7	24397.1	17372.8	27702.2	25666.5	25570.7	21126.3	23024.3	31252.2	31955.9
High	TGGT1_244530-t26_1-p1	Toxoplasma_gondii_GT1	TGGT1_244530	TGGT1_244530-t26_1	hypothetical protein	TGGT1_chrVI:3259589-3261391(-)	600	chromosome	protein_coding_gene	FALSE	33	17	47	17	600	64	4.73	133.53					A0A086JWP5; A0A086L4M3; A0A086LUL9; A0A086PWA2; A0A3R7YMS9; A0A7J6K7T5; S7UEI5; TGGT1_244530-t26_1-p1		0.818	-0.29	0.938639	1	91.5	111.8	98.4	77.5	98.5	88.9	80.4	60.5	61.5	136.7	138.8	108.6	3639.3	2864.4	3641.6	3287.6	2971.6	2237.8	2273.6	5055.6	5133.4
Medium	TGGT1_242080-t26_1-p1	Toxoplasma_gondii_GT1	TGGT1_242080	TGGT1_242080-t26_1	hypothetical protein	TGGT1_chrVI:1817030-1820121(+)	197	chromosome	protein_coding_gene	FALSE	5	1	3	1	197	21.6	9.63	7.41		other membranes		Pf12352	A0A086J713; A0A086JKW8; A0A086JLC6; A0A086LJF9; A0A086PMW0; A0A086PW16; A0A125YWR0; A0A125YWR1; A0A151HST8; A0A2G8Y5S7; A0A2T6IDU0; A0A3R8A7M7; S7URI3; S8GPX5; TGGT1_242080-t26_1-p1; tgo:TGME49_242080; V4ZGN8		0.819	-0.29	0.00170125	0.0407788	79.6	97.3	76.9	90.6	81.2	79.2	78.9	99.6	89	97	94.1	96.7	315.5	371.4	333.1	324.6	323.3	408.4	364.7	397.6	385.7
High	TGGT1_247220-t26_1-p1	Toxoplasma_gondii_GT1	TGGT1_247220	TGGT1_247220-t26_1	nudix -type motif 9 isoform a family protein	TGGT1_chrXII:3108760-3111719(-)	546	chromosome	protein_coding_gene	FALSE	52	29	125	29	546	60.5	6.14	355.35			other molecular function		A0A086LBG7; A0A425I067; A0A7J6JTP9; S7V1E9; TGGT1_247220-t26_1-p1		0.819	-0.29	0.272424	0.649357	91.1	111.3	90	75.4	95.3	94.2	79.5	80.8	85.5	126.8	124	110	9870.7	8266	10449.3	10332.8	8712.1	8856.9	9376.9	13907.1	13593.5
High	TGGT1_297880-t26_1-p1	Toxoplasma_gondii_GT1	TGGT1_297880	TGGT1_297880-t26_1	dense granule protein DG32	TGGT1_chrII:2069382-2070384(-)	219	chromosome	protein_coding_gene	FALSE	35	6	32	6	219	24.1	9.57	68.17					A0A086JDA3; A0A086K6P9; A0A086KC89; A0A086LXH3; A0A086PL03; A0A086PLI5; A0A0F7UQ54; A0A125YME3; A0A125YME4; A0A139XUJ0; A0A2G8XVN7; A0A2T6IHH1; A0A3R7YJT3; A0A7J6KFQ4; B6KTN5; B9Q183; B9QHR7; S7VTK9; S8FEH4; TGGT1_297880-t26_1-p1; tgo:TGME49_297880		0.819	-0.29	0.994041	1	87.5	106.9	79.6	184.1	77.8	75.4	100.4	78.3	89.7	106.7	97.2	128.7	2045.6	4730.6	2000.2	1939	2580.4	2013.3	2305.9	2741.2	2498.9
High	TGGT1_312600-t26_1-p1	Toxoplasma_gondii_GT1	TGGT1_312600	TGGT1_312600-t26_1	heat shock protein HSP21	TGGT1_chrXI:2781847-2783667(+)	195	chromosome	protein_coding_gene	FALSE	65	11	89	11	195	21.3	6.61	186.05				Pf00011	A0A086KIB9; A0A086L0Q0; A0A086LH95; A0A086MAV8; A0A086QAN4; A0A086QZ64; A0A151HKG4; A0A2G8XTU8; A0A2T6J284; A0A7J6JW51; S7UTP6; TGGT1_312600-t26_1-p1		0.819	-0.29	0.0891983	0.350829	86.8	106	85.5	79.4	95.9	89.7	82.7	88.3	91.6	118.4	117.8	104.4	6516.8	6051	7304.7	6838.6	6299.7	6729.9	6980.6	9023.1	8977.4
High	TGGT1_235140-t26_1-p1	Toxoplasma_gondii_GT1	TGGT1_235140	TGGT1_235140-t26_1	hypothetical protein	TGGT1_chrX:4531284-4533475(+)	342	chromosome	protein_coding_gene	FALSE	36	9	20	9	342	36.6	11.34	40.06					S7UVE0; TGGT1_235140-t26_1-p1		0.82	-0.29	0.492231	0.88206	87.4	106.6	95.1	83.8	93.3	95.5	87.3	79.2	83.1	114.7	121.7	113.9	1340.4	1180.4	1315.4	1345.9	1229.9	1116.7	1170.4	1616.9	1714.4
High	TGGT1_217400-t26_1-p1	Toxoplasma_gondii_GT1	TGGT1_217400	TGGT1_217400-t26_1	hypothetical protein	TGGT1_chrXII:1751068-1756262(+)	771	chromosome	protein_coding_gene	FALSE	24	15	29	15	771	85.8	8.06	57.44		other membranes			A0A086K068; A0A086KSH5; A0A086L1X6; A0A086M778; A0A086PY85; A0A086QTC2; A0A2T6ITJ6; A0A7J6JVD0; S7V1H1; TGGT1_217400-t26_1-p1		0.82	-0.29	0.000542825	0.0214089	87.9	107.3	90.9	78.8	91.8	90.5	85.4	102.4	98.2	112.9	115.2	110.3	2200.6	1908.5	2223.2	2191.3	2068.9	2479.4	2378.8	2733.8	2791
High	TGGT1_285260-t26_1-p1	Toxoplasma_gondii_GT1	TGGT1_285260	TGGT1_285260-t26_1	hypothetical protein	TGGT1_chrV:2333197-2336713(+)	715	chromosome	protein_coding_gene	FALSE	5	3	3	3	715	79.8	5.83	5.66					A0A086LDH1; A0A2T6IRK1; A0A425HUK6; A0A7J6KBN1; S7VWH0; TGGT1_285260-t26_1-p1		0.821	-0.28	0.150053	0.460764	85.3	103.9	83.5	83.6	95.9	82.8	88.8	89.6	106.4	103	97.1	101.9	130.5	130.7	149.8	129.5	138.9	140.1	166.3	161	151.8
Medium	TGGT1_247610-t26_1-p1	Toxoplasma_gondii_GT1	TGGT1_247610	TGGT1_247610-t26_1	putative small nuclear ribonucleoprotein E	TGGT1_chrXII:3376784-3377500(-)	119	chromosome	protein_coding_gene	FALSE	5	1	3	1	119	12.4	4.72	4.26	RNA metabolism OR transcription;other metabolic processes	nucleus	nucleic acid binding activity	Pf01423	A0A086KQR4; A0A086KUY3; A0A086LBL8; A0A086M6H6; A0A086QI66; A0A086QTY8; A0A0F7VEX4; A0A125YYF1; A0A125YYF2; A0A139YA47; A0A151HFZ7; A0A2G8YBL4; A0A2T6IZ42; A0A425I0A3; A0A7J6JWT7; B6KH05; B9PPP5; B9QDF4; S7V135; S8G9I9; TGGT1_247610-t26_1-p1; tgo:TGME49_247610	LSM5	0.822	-0.28	0.0591126	0.278651	91	110.7	83.1	97.7	90.1	103.8	86.4	93.7	109.6	120	103.5	121.6	292	343.2	316.3	364.7	303.4	329	385	421.6	363.5
High	TGGT1_257070-t26_1-p1	Toxoplasma_gondii_GT1	TGGT1_257070	TGGT1_257070-t26_1	hypothetical protein	TGGT1_chrVIIb:4176004-4180213(-)	484	chromosome	protein_coding_gene	FALSE	10	5	19	5	484	49.9	9.79	42.7					A0A086JGU5; A0A086M7X4; A0A139Y460; A0A7J6K2K4; S7W7Q7; TGGT1_257070-t26_1-p1		0.822	-0.28	2.75069e-05	0.00242803	87.7	106.6	86.1	81.3	84.8	86.3	92.5	104	104.4	108.6	112.1	104.7	1682.2	1587.4	1655.4	1684.5	1806.9	2031	2038.8	2120.6	2188.2
High	TGGT1_410650-t26_1-p1	Toxoplasma_gondii_GT1	TGGT1_410650	TGGT1_410650-t26_1	tubulin-binding cofactor A	TGGT1_chrIa:1832842-1833372(+)	176	chromosome	protein_coding_gene	FALSE	44	7	20	7	176	19.6	4.58	65.96	cell organization and biogenesis;protein metabolism;other metabolic processes		cytoskeletal activity		S7UJ47; TGGT1_410650-t26_1-p1		0.823	-0.28	0.0179292	0.145556	94.2	114.5	101.1	82.3	92.1	97.8	94	109.1	114.2	124.7	117	102.5	2013.1	1637.4	1834.4	1947.7	1870.4	2171.6	2274	2482.1	2328.2
High	TGGT1_211860-t26_1-p1	Toxoplasma_gondii_GT1	TGGT1_211860	TGGT1_211860-t26_1	hypothetical protein	TGGT1_chrX:4058019-4059920(-)	633	chromosome	protein_coding_gene	FALSE	18	8	10	8	633	70	6.11	27.11		other membranes			A0A7J6K076; S7W4L9; TGGT1_211860-t26_1-p1		0.823	-0.28	0.90018	1	89.6	108.9	92.8	106.1	90.1	92.9	89	79.4	75.9	116.7	112.8	113	673.1	769.5	653.7	673.8	645.3	575.5	550.8	846.6	818.1
High	TGGT1_288620-t26_1-p1	Toxoplasma_gondii_GT1	TGGT1_288620	TGGT1_288620-t26_1	Erv1 / Alr family protein	TGGT1_chrIX:2451913-2453502(-)	204	chromosome	protein_coding_gene	FALSE	23	4	6	4	204	22.2	6.43	7.85			other molecular function	Pf04777	A0A086J9R4; A0A086KEK6; A0A086L987; A0A086M116; A0A086Q876; A0A0F7V0H4; A0A0N5E904; A0A125YQC5; A0A125YQC6; A0A139Y2H8; A0A151HJA3; A0A2G8Y3D7; A0A425I4U5; A0A7J6KA96; B6KKC9; B9QDT6; S7UPI1; S8EZR9; TGGT1_288620-t26_1-p1; tgo:TGME49_288620		0.823	-0.28	0.0185957	0.148579	88.1	107.1	85.6	85	95.5	81	101.3	101.3	104	103.2	106.9	104.2	418	415.2	466.5	395.8	494.7	494.6	508	504.2	522.3
High	TGGT1_294200-t26_1-p1	Toxoplasma_gondii_GT1	TGGT1_294200	TGGT1_294200-t26_1	glucose-6-phosphate 1-dehydrogenase	TGGT1_chrIa:683542-690397(+)	560	chromosome	protein_coding_gene	FALSE	60	29	265	27	560	62.7	7.61	681.81	other metabolic processes		other molecular function	Pf00479, Pf02781	A0A086JTZ4; A0A086QNZ6; A0A0F7USN9; A0A125YWK6; A0A125YWK7; A0A139XLT4; A0A151H950; A0A2T6INF6; A0A3R8AJS4; B6KQS6; B9PY89; B9QLB4; Q1JT93; Q8MPF5; S7UIM7; S8GVC7; TGGT1_294200-t26_1-p1; tgo:TGME49_294200	g6PDH	0.823	-0.28	0.694276	1	88.7	107.8	91.5	77.6	87.6	95.5	71.2	64.2	66.6	144.2	135.2	106.4	23297.8	19778.7	22309	24325.5	18138.9	16343.7	16973.5	36734.4	34430.2
High	TGGT1_305020-t26_1-p1	Toxoplasma_gondii_GT1	TGGT1_305020	TGGT1_305020-t26_1	hypothetical protein	TGGT1_chrIX:4944513-4957394(+)	1564	chromosome	protein_coding_gene	FALSE	2	3	3	3	1564	172.1	7.44	8.74				Pf04969	A0A7J6KB63; S7UI63; TGGT1_305020-t26_1-p1		0.824	-0.28	0.45683	0.853067	79.8	96.8	79.3	77.3	82.5	72.5	98.4	68.9	77.5	96.2	120.6	150.4	253.3	246.9	263.6	231.6	314.4	220.1	247.4	307.2	385.1
High	TGGT1_261580-t26_1-p1	Toxoplasma_gondii_GT1	TGGT1_261580	TGGT1_261580-t26_1	histone H2AX	TGGT1_chrVIIb:1624096-1624503(-)	135	chromosome	protein_coding_gene	FALSE	34	5	147	2	135	14.5	10.56	295.67		nucleus;other cell component	nucleic acid binding activity;other molecular function	Pf00125, Pf16211	A0A086K597; A0A086KYI0; A0A086L7X7; A0A086M945; A0A086QD34; A0A086QRZ3; A0A0F7UVP8; A0A0N5E8W4; A0A125YFR2; A0A125YFR3; A0A139XPE0; A0A151HME6; A0A2G8YDN9; A0A2T6IWK9; A0A3R8APH4; B6KBV6; B9PKF6; B9QAX7; Q6GW05; S7UYA6; S8F4H4; TGGT1_261580-t26_1-p1; tgo:TGME49_261580		0.825	-0.28	0.0168466	0.14062	89.1	108	87.4	100.1	80.9	87.9	90.9	97.4	106.5	110.1	103.1	111.3	1661.1	1902.8	1538.6	1670.8	1728.8	1851.5	2025	2092.9	1960.1
High	TGGT1_242240-t26_1-p1	Toxoplasma_gondii_GT1	TGGT1_242240	TGGT1_242240-t26_1	rhoptry kinase family protein ROP19A	AAQM03000478:797-2218(+)	474	contig	protein_coding_gene	FALSE	16	6	13	1	474	51.9	8.72	27.9	protein metabolism;other metabolic processes		kinase activity;other molecular function	Pf00069	S7VNH6; TGGT1_242240-t26_1-p1		0.825	-0.28	0.135339	0.432789	90	109.1	92.8	78	91.4	97.9	86.8	88.5	88.3	114.5	113.3	110.8	711.6	598.7	701.3	751	665.8	678.8	677	878.5	868.7
High	TGGT1_216720-t26_1-p1	Toxoplasma_gondii_GT1	TGGT1_216720	TGGT1_216720-t26_1	hypothetical protein	TGGT1_chrXI:5865264-5865815(+)	183	chromosome	protein_coding_gene	FALSE	40	9	21	9	183	20	6.54	33.94					A0A086JHE4; A0A086LP72; A0A086PLH1; A0A425HMY4; A0A7J6JZU8; S7ULP8; TGGT1_216720-t26_1-p1		0.826	-0.28	0.550698	0.925324	91.2	110.5	106.2	83.6	92.5	92	68.3	73.3	76	144.3	150.2	111.4	3726.6	2933.1	3245.4	3228.2	2397	2572.4	2667.4	5065.2	5271.9
Medium	TGGT1_289610-t26_1-p1	Toxoplasma_gondii_GT1	TGGT1_289610	TGGT1_289610-t26_1	hypothetical protein	TGGT1_chrIX:3150894-3152506(+)	196	chromosome	protein_coding_gene	FALSE	6	1	1	1	196	21.3	8.22	2.08		other membranes			A0A086JME8; A0A086KDS0; A0A086L9M1; A0A086M1D9; A0A086Q453; A0A086Q8S9; A0A0F7V0G1; A0A125YLX9; A0A2T6IXZ2; A0A3R7ZBH3; A0A7J6KD76; B9PTP0; B9QE20; S7W491; TGGT1_289610-t26_1-p1		0.826	-0.28	0.0341933	0.206012	79.1	95.8	96.1	82	66.6	80.6	76.9	106.5	92	97.8	97.6	87.7	56	47.8	38.8	47	44.8	62	53.6	57	56.9
High	TGGT1_202300-t26_1-p1	Toxoplasma_gondii_GT1	TGGT1_202300	TGGT1_202300-t26_1	putative inosine triphosphate pyrophosphatase	TGGT1_chrVIIa:3332319-3335586(+)	222	chromosome	protein_coding_gene	FALSE	63	9	37	9	222	24.2	5.64	103.79	other metabolic processes	other cell component	other molecular function	Pf01725	A0A3R7YUL8; A0A7J6K656; S7W3F8; TGGT1_202300-t26_1-p1		0.826	-0.28	0.00296383	0.0543955	90.1	109	93.1	96.2	88.5	89.3	88.5	107.7	108.1	119.5	116.6	103.2	3073.7	3175.8	2921.8	2947.9	2918.9	3554.4	3567.3	3943.6	3846.6
High	TGGT1_219810-t26_1-p1	Toxoplasma_gondii_GT1	TGGT1_219810	TGGT1_219810-t26_1	hypothetical protein	TGGT1_chrXII:565371-571458(-)	966	chromosome	protein_coding_gene	FALSE	31	26	46	26	966	106.4	7.59	139.43		other membranes			A0A086K2C7; A0A086KTT0; A0A086L390; A0A086PXE7; A0A125YV98; A0A2T6IU86; A0A425HZ77; A0A7J6JSS0; S7V1U8; TGGT1_219810-t26_1-p1; V4Z470		0.827	-0.27	0.73549	1	91.7	110.8	96.4	86.6	94.7	95.6	81.6	73.4	74.7	128	125	114.6	5543.1	4978.2	5448.4	5498	4692.3	4218.3	4293.8	7363.1	7189.6
High	TGGT1_309760-t26_1-p1	Toxoplasma_gondii_GT1	TGGT1_309760	TGGT1_309760-t26_1	hypothetical protein	TGGT1_chrXI:754191-755138(-)	315	chromosome	protein_coding_gene	FALSE	43	13	49	12	315	34.5	9.64	170.93					A0A086K8F9; A0A086LME2; A0A086PQ38; A0A086QK97; A0A151HLA3; S7US82; TGGT1_309760-t26_1-p1		0.828	-0.27	0.0842712	0.343543	88.6	107	88.9	99.6	80.9	90.2	79.4	89	93	116.2	113.7	107.5	3715.5	4160.5	3379.1	3767.3	3315.8	3719.8	3883.7	4853.8	4750.8
High	TGGT1_229920-t26_1-p1	Toxoplasma_gondii_GT1	TGGT1_229920	TGGT1_229920-t26_1	hypothetical protein	TGGT1_chrVIII:465698-467668(-)	307	chromosome	protein_coding_gene	FALSE	45	11	60	11	307	34.9	8.75	146.22		other membranes			A0A086KUR7; A0A086L296; A0A086LFZ3; A0A086M3R0; A0A086PRV1; A0A086QY98; A0A151HE66; A0A2G8Y820; A0A2T6J5M9; A0A425I7F2; A0A7J6K2F1; S7V2H1; TGGT1_229920-t26_1-p1		0.828	-0.27	0.266473	0.639835	92.4	111.6	84.8	97.7	78.8	91.7	86.5	119	122.9	104.5	87	92.6	4998.7	5758.7	4644.1	5405.1	5102.4	7019.7	7247.7	6163	5130.8
High	TGGT1_259830-t26_1-p1	Toxoplasma_gondii_GT1	TGGT1_259830	TGGT1_259830-t26_1	diacylglycerol kinase catalytic domain-containing protein	TGGT1_chrVIIb:2657001-2661219(+)	628	chromosome	protein_coding_gene	FALSE	22	11	20	11	628	69.5	9.67	61.54	other metabolic processes;signal transduction		kinase activity;other molecular function	Pf00609, Pf00781	A0A086QE13; A0A7J6K1F2; S7UYJ8; TGGT1_259830-t26_1-p1		0.828	-0.27	0.713481	1	89.5	108.1	95.6	91.4	95	89.6	89.5	79.7	78.7	116.3	117.3	110.4	2379.8	2275.9	2364.7	2230.1	2228.9	1983.3	1958.8	2894.9	2919.4
High	TGGT1_223570-t26_1-p1	Toxoplasma_gondii_GT1	TGGT1_223570	TGGT1_223570-t26_1	hypothetical protein	TGGT1_chrX:3634987-3640689(-)	830	chromosome	protein_coding_gene	FALSE	8	4	5	4	830	85	8.22	9.98					A0A7J6JZS5; S7UWR2; TGGT1_223570-t26_1-p1		0.828	-0.27	4.36511e-05	0.0034937	87.8	106	90	76.9	88.8	85.8	90.2	108.3	112.3	99.7	104.5	107.2	383.1	327.7	378	365.5	384.3	461.2	478.4	424.6	445
High	TGGT1_202390-t26_1-p1	Toxoplasma_gondii_GT1	TGGT1_202390	TGGT1_202390-t26_1	S15 sporozoite-expressed protein	TGGT1_chrVIIa:3261261-3263894(-)	587	chromosome	protein_coding_gene	FALSE	44	22	99	22	587	61.9	5.01	243.54					A0A086K9F2; A0A086LAF7; S7WAF1; TGGT1_202390-t26_1-p1		0.828	-0.27	0.0268835	0.179687	87.1	105.2	90.5	87.9	88.6	90.1	87.6	90	91.8	118.4	111.4	106.9	10739.7	10429.2	10507.9	10681.3	10387.4	10674.4	10889.3	14043.2	13207.7
High	TGGT1_213730-t26_1-p1	Toxoplasma_gondii_GT1	TGGT1_213730	TGGT1_213730-t26_1	lanthionine synthetase C family protein	TGGT1_chrV:1138293-1139567(-)	424	chromosome	protein_coding_gene	FALSE	31	13	42	13	424	46.4	8.21	100.02	other metabolic processes			Pf05147	A0A086KJ42; A0A086LE34; A0A086M2M5; A0A086QDB7; A0A2T6ILI3; A0A3R7YNL6; A0A7J6K9C5; S7VX29; TGGT1_213730-t26_1-p1		0.829	-0.27	0.0451106	0.24098	88.8	107.1	88.5	109.7	81.7	82.9	87	106.5	98.6	107.3	105	101.2	4386	5437.4	4048	4111.1	4313.8	5280.9	4890.4	5319.5	5205.2
High	TGGT1_224590-t26_1-p1	Toxoplasma_gondii_GT1	TGGT1_224590	TGGT1_224590-t26_1	DNA-directed RNA polymerase III POLR3C	TGGT1_chrX:2861579-2869181(+)	823	chromosome	protein_coding_gene	FALSE	12	7	9	7	823	88.6	8.41	23.34		nucleus	nucleic acid binding activity		A0A7J6K131; S7UWK9; TGGT1_224590-t26_1-p1		0.829	-0.27	0.0634015	0.292219	90.7	109.4	84	97.3	87.9	104.7	85.5	105.8	115.6	109.9	93.8	106	621.5	720.5	650.8	774.8	632.8	783.2	855.3	813	693.9
High	TGGT1_269442-t26_1-p1	Toxoplasma_gondii_GT1	TGGT1_269442	TGGT1_269442-t26_1	putative calmodulin	TGGT1_chrVIII:5794616-5795668(-)	87	chromosome	protein_coding_gene	FALSE	67	5	32	5	87	9.8	4.72	63.94			other molecular function	Pf13499	A0A086KHP9; A0A086L6V8; A0A086LCW6; A0A086LXZ5; A0A086Q0G4; A0A086QVY0; A0A0N5EDC5; A0A125YUL9; A0A125YUM0; A0A139Y649; A0A151HNJ7; A0A2G8Y250; A0A2T6IR15; A0A425I8D9; A0A7J6K4G6; S7V4T6; S8F4G5; TGGT1_269442-t26_1-p1; tgo:TGME49_269442; V4ZMX3		0.83	-0.27	0.235173	0.599729	92.5	111.5	106	91.7	90.9	91.9	102.2	103.5	110.8	106.9	111.1	110.9	4043.1	3494.8	3466.6	3504.5	3896.4	3946.6	4224.5	4074.6	4236.5
High	TGGT1_272460-t26_1-p1	Toxoplasma_gondii_GT1	TGGT1_272460	TGGT1_272460-t26_1	hypothetical protein	TGGT1_chrVIII:3956208-3957758(-)	516	chromosome	protein_coding_gene	FALSE	22	11	21	11	516	57.5	9.73	67.08		other membranes			A0A086KFN2; A0A086L0W8; A0A086L594; A0A0F7V329; A0A125YQM4; A0A2T6J3Y7; A0A425I9A0; A0A7J6K616; B9PIE0; B9Q3X5; S7V3X6; TGGT1_272460-t26_1-p1		0.83	-0.27	0.552333	0.926888	87	104.9	92.5	106.8	86.1	82.6	91	84.8	82.9	113.9	109.7	110.5	1661.2	1917.5	1546.2	1483.5	1634.1	1522.8	1488.7	2046	1969.7
High	TGGT1_291880-t26_1-p1	Toxoplasma_gondii_GT1	TGGT1_291880	TGGT1_291880-t26_1	hypothetical protein	TGGT1_chrIX:4192980-4199567(+)	783	chromosome	protein_coding_gene	FALSE	16	9	27	8	783	80.2	9.69	61.29					A0A086JFD7; A0A086KB90; A0A086KCN5; A0A086M1W6; A0A425I480; A0A7J6KCR2; S7W423; TGGT1_291880-t26_1-p1		0.83	-0.27	0.0566773	0.273359	91.7	110.4	95.3	98.9	90.2	87.6	90.3	108.8	101.2	110.1	110.6	100.1	2585.2	2682.9	2444.9	2375.8	2448.1	2949.1	2743.8	2985.6	2999.8
High	TGGT1_219210-t26_1-p1	Toxoplasma_gondii_GT1	TGGT1_219210	TGGT1_219210-t26_1	ankyrin repeat-containing protein	TGGT1_chrXII:1008360-1012678(-)	294	chromosome	protein_coding_gene	FALSE	38	8	35	7	294	30.8	5	137.84				Pf12796	A0A086M7L0; A0A086PXQ1; A0A425HZC4; A0A7J6JTZ3; S7V1L4; TGGT1_219210-t26_1-p1		0.83	-0.27	0.00025612	0.0128314	88.1	106.1	91.1	91.2	88.4	81.1	88.1	112.6	102	106	108.6	106.4	2440.9	2443	2367.9	2171.4	2359.1	3015.7	2732.9	2840.8	2909.2
High	TGGT1_229930-t26_1-p1	Toxoplasma_gondii_GT1	TGGT1_229930	TGGT1_229930-t26_1	p25-alpha family protein	TGGT1_chrVIII:470700-471465(+)	163	chromosome	protein_coding_gene	FALSE	53	11	44	11	163	17.3	8.32	91.33	cell organization and biogenesis		cytoskeletal activity	Pf05517	A0A086KUR6; A0A086L295; A0A086LFY5; A0A086PRV0; A0A0F7UWY3; A0A0N5ECD4; A0A125YYS4; A0A125YYS6; A0A139Y4G7; A0A151HEC3; A0A2T6J5L8; A0A3R8AIA0; B6KJ94; B9PHK3; B9Q5N1; S7V2I0; S8GB69; TGGT1_229930-t26_1-p1; tgo:TGME49_229930		0.831	-0.27	0.172236	0.497561	87.5	105.3	91.1	90.7	84.7	84.9	72.1	90.3	82.8	123.9	129.9	102.3	4137.1	4118.6	3847.4	3859.2	3277.3	4101.9	3763.2	5629.5	5902.8
Low	TGGT1_291150-t26_1-p1	Toxoplasma_gondii_GT1	TGGT1_291150	TGGT1_291150-t26_1	hypothetical protein	TGGT1_chrIX:3974122-3979054(+)	930	chromosome	protein_coding_gene	FALSE	1	1	1	1	930	94.9	6.64	2.12			other molecular function		A0A086KAT9; A0A086KCY1; A0A125YLJ7; A0A425I485; A0A7J6KAU4; S7UPC7; TGGT1_291150-t26_1-p1; V4Z0Q7		0.831	-0.27	0.88118	1	89.4	107.6	85.9	99.2	94.6	79.8	179.4	113.8	115.1	65.2	56.4	129.8	75.6	87.3	83.2	70.2	157.8	100.1	101.2	57.3	49.6
High	TGGT1_237500-t26_1-p1	Toxoplasma_gondii_GT1	TGGT1_237500	TGGT1_237500-t26_1	protein phosphatase 2C domain-containing protein	TGGT1_chrX:5812463-5820984(+)	909	chromosome	protein_coding_gene	FALSE	32	18	28	18	909	97.3	6.48	93.21	protein metabolism;other metabolic processes	other membranes	other molecular function	Pf00481	A0A7J6K0K6; S7UR00; TGGT1_237500-t26_1-p1		0.831	-0.27	0.28565	0.665209	88.5	106.5	95.4	105.2	85.8	85	83.5	85.7	87	127.4	125.2	103.3	1569.3	1730.6	1411.4	1398.8	1374.3	1409.3	1430.9	2095.5	2058.8
High	TGGT1_217510-t26_1-p1	Toxoplasma_gondii_GT1	TGGT1_217510	TGGT1_217510-t26_1	hypothetical protein	TGGT1_chrXII:1824650-1826480(+)	380	chromosome	protein_coding_gene	FALSE	62	17	54	17	380	42.1	8.79	162.8					A0A086QTD7; A0A2G8YCB1; A0A425HZL6; A0A7J6JTW4; S7V1I0; TGGT1_217510-t26_1-p1		0.831	-0.27	0.0571971	0.274912	87.8	105.6	85.9	79.8	91.2	91	80.9	93.9	97.4	104.4	107.1	103.4	4700.4	4363.9	4989.9	4975.5	4426.3	5133.8	5328.2	5708.9	5858.7
High	TGGT1_208450-t26_1-p1	Toxoplasma_gondii_GT1	TGGT1_208450	TGGT1_208450-t26_1	protease inhibitor PI2	TGGT1_chrIb:728877-731848(-)	318	chromosome	protein_coding_gene	FALSE	66	19	109	19	318	35.3	5.16	362.92				Pf00050, Pf07648	A0A086JEE1; A0A086PZ86; A0A086QSG8; A0A125YJP6; A0A139XRC2; E2IHA4; S7UIN4; TGGT1_208450-t26_1-p1	PI1	0.831	-0.27	0.510977	0.895733	84.9	102.2	90.8	70.5	89	84.4	69.5	69.8	65.7	142.4	144.4	101.5	7354.4	5709.9	7210.2	6836.3	5629.1	5656.3	5323.5	11536.2	11695.6
High	TGGT1_262530-t26_1-p1	Toxoplasma_gondii_GT1	TGGT1_262530	TGGT1_262530-t26_1	leucine rich repeat-containing protein	TGGT1_chrVIIb:1158925-1171777(+)	1013	chromosome	protein_coding_gene	FALSE	2	2	2	2	1013	112.6	6.93	6.34				Pf12937, Pf13516	A0A7J6K2H7; S7UXS6; TGGT1_262530-t26_1-p1		0.832	-0.27	0.14667	0.453983	84.3	101.3	83	104.8	71.3	92	76.4	124.1	108.8	96.7	99.8	84.7	124.5	157.2	106.9	137.9	114.5	186.1	163.2	145	149.6
High	TGGT1_289620-t26_1-p1	Toxoplasma_gondii_GT1	TGGT1_289620	TGGT1_289620-t26_1	cathepsin CPC1	TGGT1_chrIX:3159262-3164695(-)	733	chromosome	protein_coding_gene	FALSE	16	8	14	8	733	79.2	5.85	41.41	protein metabolism		other molecular function	Pf00112, Pf08773	A0A086M1D7; A0A086Q8S7; A0A0N5EAX7; A0A125YXF9; A0A151HJS3; A0A2G8Y318; A0A7J6KAI0; S7UPV8; S8F007; TGGT1_289620-t26_1-p1; tgo:TGME49_289620	CPC1	0.832	-0.27	0.391659	0.787418	86.2	103.6	76.7	75	117.4	111.1	83.8	100.7	113.3	96.6	99.7	113.8	923.3	902.3	1411.9	1336.5	1008.1	1211.8	1362.9	1161.8	1199.2
High	TGGT1_277990-t26_1-p1	Toxoplasma_gondii_GT1	TGGT1_277990	TGGT1_277990-t26_1	OTU family cysteine protease	TGGT1_chrXII:6282649-6284331(-)	506	chromosome	protein_coding_gene	FALSE	32	14	40	14	506	55.5	7.5	92.32	protein metabolism;other metabolic processes;stress response	other cell component	other molecular function	Pf02338, Pf21403	A0A086JQJ2; A0A086KNE4; A0A425HVW4; A0A7J6JW49; S7V096; TGGT1_277990-t26_1-p1		0.832	-0.27	0.252669	0.619803	88.9	106.9	89	66.5	108.2	108.7	89.5	119.3	114.7	98.3	97.8	107.5	3348.2	2503.9	4069.5	4092	3366.7	4490.1	4315.9	3698.4	3678.2
High	TGGT1_304955-t26_1-p1	Toxoplasma_gondii_GT1	TGGT1_304955	TGGT1_304955-t26_1	serine/threonine specific protein phosphatase	TGGT1_chrIX:4886317-4901581(-)	2883	chromosome	protein_coding_gene	FALSE	11	23	54	23	2883	303.5	9.6	127.02		other membranes	other molecular function		A0A086KMH4; A0A425HPD7; S7VWJ7; TGGT1_304955-t26_1-p1		0.832	-0.27	0.250658	0.617594	89.4	107.4	87.8	90	88.5	90	77.7	83.8	78.8	132.5	128.6	106.4	3075.6	3152.1	3099.8	3152	2720.5	2933.7	2758.9	4641	4503.3
Medium	TGGT1_297647-t26_1-p1	Toxoplasma_gondii_GT1	TGGT1_297647	TGGT1_297647-t26_1	hypothetical protein	TGGT1_chrII:1863823-1864841(-)	172	chromosome	protein_coding_gene	FALSE	5	1	3	1	172	19.3	10.49	7.84					A0A086K6E2; A0A425HNC2; S7UKU4; TGGT1_297647-t26_1-p1		0.832	-0.27	0.116121	0.400093	85.5	102.7	77.5	117.2	81.3	83.8	84.7	92.9	95.2	108.3	100.7	116.8	166.6	252	174.7	180.1	182.1	199.7	204.7	232.8	216.4
High	TGGT1_208740-t26_1-p1	Toxoplasma_gondii_GT1	TGGT1_208740	TGGT1_208740-t26_1	putative microneme protein	TGGT1_chrIb:855333-858141(-)	609	chromosome	protein_coding_gene	FALSE	16	9	15	9	609	66.3	7.8	36.94				Pf10564	A0A425HTG9; A0A7J6KHC6; S7UIK4; TGGT1_208740-t26_1-p1		0.833	-0.26	0.820875	1	91	109.3	87.3	145.1	91.3	91.5	66.5	81.6	82.6	122.3	122.8	109.6	1201.3	1997.1	1256	1259.5	915.3	1122.4	1137.1	1683.4	1689.9
High	TGGT1_264740-t26_1-p1	Toxoplasma_gondii_GT1	TGGT1_264740	TGGT1_264740-t26_1	hypothetical protein	TGGT1_chrIX:1899503-1903469(-)	878	chromosome	protein_coding_gene	FALSE	14	11	17	11	878	95.9	7.84	50.39	other metabolic processes	other membranes	other molecular function		A0A086K1V3; A0A086KDH9; A0A425I522; A0A7J6KAZ1; S7UFT5; TGGT1_264740-t26_1-p1		0.834	-0.26	0.408257	0.803652	93	111.5	90.5	102.9	80.2	83.6	108	122.9	118.1	86.6	90.2	108.6	2265.9	2577	2007.8	2092.3	2703.1	3077.6	2957.5	2167	2258.2
High	TGGT1_297940-t26_1-p1	Toxoplasma_gondii_GT1	TGGT1_297940	TGGT1_297940-t26_1	single-strand binding protein	TGGT1_chrII:2100854-2104951(-)	555	chromosome	protein_coding_gene	FALSE	12	7	15	7	555	58.8	9.54	42.12	DNA metabolism;other metabolic processes	other cell component	nucleic acid binding activity	Pf00436	A0A086K6P3; A0A425HN39; S7UKT9; TGGT1_297940-t26_1-p1		0.834	-0.26	0.810752	1	93.1	111.6	86.5	125.6	84.8	114.2	91.1	87.9	113.4	123.5	95.4	109.3	1548.5	2248.8	1518.7	2044.7	1631.1	1572.7	2030	2210.3	1708.8
High	TGGT1_272520-t26_1-p1	Toxoplasma_gondii_GT1	TGGT1_272520	TGGT1_272520-t26_1	hypothetical protein	TGGT1_chrVIII:3922939-3924461(+)	401	chromosome	protein_coding_gene	FALSE	44	14	55	14	401	43.7	5.47	156.12					A0A086KFN7; A0A086L0X3; A0A086L565; A0A086M5F2; A0A086QGP0; A0A086QWJ9; A0A0F7V326; A0A125YMT7; A0A2T6J3Y2; A0A3R7YXU1; A0A7J6K4L5; B9PIE6; B9Q3Y1; S7V3Y3; TGGT1_272520-t26_1-p1		0.834	-0.26	0.223304	0.583001	88.4	106	85.4	81.7	83.1	75.3	90.7	99.7	93.5	100.4	111.2	92.4	4309.5	4122.1	4196.8	3800.1	4576.8	5031.5	4721.6	5065.4	5612.4
Low	TGGT1_202040-t26_1-p1	Toxoplasma_gondii_GT1	TGGT1_202040	TGGT1_202040-t26_1	hypothetical protein	TGGT1_chrVIIa:3569120-3576141(+)	1048	chromosome	protein_coding_gene	FALSE	1	1	2	1	1048	112.1	9.7	0					A0A7J6K8N8; S7WB50; TGGT1_202040-t26_1-p1		0.834	-0.26	0.102488	0.375222	89.3	107.1	89.7	99.3	77.2	85.8	85.1	92.9	91.5	121.7	116	102.9	305.9	338.7	263.3	292.7	290.3	316.7	312.2	415.2	395.5
High	TGGT1_278530-t26_1-p1	Toxoplasma_gondii_GT1	TGGT1_278530	TGGT1_278530-t26_1	putative multiprotein bridging factor type 1 family transcriptional co-activator	TGGT1_chrXII:5951968-5953739(+)	144	chromosome	protein_coding_gene	FALSE	21	3	3	3	144	16.1	9.8	7.49			nucleic acid binding activity	Pf01381, Pf08523	A0A086JIT1; A0A086JR06; A0A086KNY8; A0A086LPI7; A0A086Q9K3; A0A086QIM0; A0A0F7VFZ7; A0A125YYC2; A0A125YYC3; A0A139XNV9; A0A2G8XQG3; A0A2T6IIG2; A0A425HVU0; A0A7J6JUQ6; B6KRT3; B9PRS8; B9QMY6; S7UZM2; S8G1B7; TGGT1_278530-t26_1-p1; tgo:TGME49_278530		0.835	-0.26	0.973507	1	88.1	105.5	85.2	86.7	98.1	87.4	130.5	130.1	111.2	64.9	96.4	104.7	385.1	391.7	443.5	395.1	589.7	587.6	502.3	293.3	435.5
High	TGGT1_233500-t26_1-p1	Toxoplasma_gondii_GT1	TGGT1_233500	TGGT1_233500-t26_1	triose-phosphate isomerase TPI-II	TGGT1_chrVIII:2678566-2683488(-)	375	chromosome	protein_coding_gene	FALSE	51	16	75	16	375	39.5	7.78	176.69	other metabolic processes		other molecular function	Pf00121	A0A086L3Z6; A0A7J6K4H2; S7V3N4; TGGT1_233500-t26_1-p1		0.835	-0.26	0.227828	0.587435	89	106.5	88.2	102	83.8	80.8	97.9	108	105.6	97.4	96	106.2	7949.8	9197	7551.8	7281.9	8820	9733.3	9515.7	8774.5	8651.4
High	TGGT1_215290-t26_1-p1	Toxoplasma_gondii_GT1	TGGT1_215290	TGGT1_215290-t26_1	saccharopine dehydrogenase domain-containing protein	TGGT1_chrX:6770133-6775131(+)	440	chromosome	protein_coding_gene	FALSE	10	4	10	4	440	48.2	6.99	23.41			other molecular function	Pf03435	A0A086LZU6; A0A086Q5V5; A0A0F7V8J6; A0A125YHC9; A0A2G8XVX0; B9PZR5; B9QN38; S7UQP6; TGGT1_215290-t26_1-p1		0.836	-0.26	0.191321	0.532234	87.2	104.3	86.6	109.2	83.6	91.5	86.6	95.5	103.7	103.7	93.9	109.4	1258.5	1587.2	1215.7	1330.3	1259.1	1388.6	1507	1508	1365.1
High	TGGT1_288680-t26_1-p1	Toxoplasma_gondii_GT1	TGGT1_288680	TGGT1_288680-t26_1	endonuclease IV APN	TGGT1_chrIX:2479130-2484087(-)	667	chromosome	protein_coding_gene	FALSE	35	24	78	24	667	72.3	8.82	198.29	DNA metabolism;other metabolic processes;stress response		nucleic acid binding activity;other molecular function	Pf01261	A0A086KEL1; A0A086L982; A0A3R7ZBN7; A0A7J6KB62; S7UPI6; TGGT1_288680-t26_1-p1		0.836	-0.26	0.00101872	0.0304151	90.9	108.8	94.2	93.2	89.7	86	91.5	114.6	114.2	106.4	109.5	97.1	8228.1	8140.3	7835.5	7514.6	7997	10014.8	9976.1	9292.5	9566.7
Medium	TGGT1_214930-t26_1-p1	Toxoplasma_gondii_GT1	TGGT1_214930	TGGT1_214930-t26_1	hypothetical protein	TGGT1_chrX:6492717-6493133(-)	138	chromosome	protein_coding_gene	FALSE	13	1	1	1	138	15.1	7.28	0				Pf20716	A0A086JV39; A0A086K4A5; A0A086KB03; A0A086M001; A0A086Q5I1; A0A086QV10; A0A0F7VAJ1; A0A125YMA7; A0A125YMA8; A0A139XVS7; A0A151HFB4; A0A2G8XW38; A0A2T6IM36; A0A3R7YP42; A0A7J6JXX7; B6KSJ1; B9PZM9; B9QN71; S7VZE6; S8G4D2; TGGT1_214930-t26_1-p1; tgo:TGME49_214930		0.836	-0.26	0.371987	0.767292	93.5	111.9	94.9	86.4	105.9	75.9	105.5	128.7	113.5	88.7	107.3	121.4	23.2	21.1	25.8	18.5	25.7	31.4	27.7	21.6	26.2
High	TGGT1_289690-t26_1-p1	Toxoplasma_gondii_GT1	TGGT1_289690	TGGT1_289690-t26_1	glyceraldehyde-3-phosphate dehydrogenase GAPDH1	TGGT1_chrIX:3189155-3191218(-)	489	chromosome	protein_coding_gene	FALSE	60	31	818	29	489	53.3	8.31	1791.42	other metabolic processes		other molecular function	Pf00044, Pf02800	A0A086JMD9; A0A086KDQ8; A0A086L9L2; A0A086M1D0; A0A086Q462; A0A0N5ECG7; A0A125YJ40; A0A125YJ41; A0A139Y1Z8; A0A151HJL1; A0A2T6IXV9; A0A3R7YV51; A0A7J6KBZ7; S7UQ54; S8G8B2; TGGT1_289690-t26_1-p1; tgo:TGME49_289690; V5BE77	GAPDH1	0.837	-0.26	0.00555344	0.0744161	90	107.5	93.7	85.4	92.2	88.1	91.9	109.7	102.6	111.8	111.3	94.9	74652.9	67990.8	73446.8	70153	73153.1	87388.9	81666.9	89044.6	88614.5
High	TGGT1_243580-t26_1-p1	Toxoplasma_gondii_GT1	TGGT1_243580	TGGT1_243580-t26_1	putative Hit family protein involved in cell-cycle regulation	TGGT1_chrVI:2645473-2647229(+)	276	chromosome	protein_coding_gene	FALSE	38	8	43	8	276	30.5	9.58	124.38			other molecular function	Pf01230	A0A086JLT6; A0A086L448; A0A086LUC5; A0A0F7UXD1; A0A0N5ECE8; A0A125YTN5; A0A125YTN6; A0A151HRQ5; A0A3R7YMN4; A0A7J6K6Y8; B6KFX6; B9PP50; B9QJJ5; S7UEG2; S8F3W4; TGGT1_243580-t26_1-p1; tgo:TGME49_243580		0.838	-0.26	0.0545171	0.269484	93.3	111.4	91.8	104.6	77	77.5	94.9	122.4	113.4	104.2	109.6	99.4	5749.3	6550.9	4822.8	4857.5	5944.4	7670.5	7105.7	6528.3	6864.3
High	TGGT1_257300-t26_1-p1	Toxoplasma_gondii_GT1	TGGT1_257300	TGGT1_257300-t26_1	hypothetical protein	TGGT1_chrVIIb:4070107-4078962(+)	1152	chromosome	protein_coding_gene	FALSE	11	9	20	9	1152	121.8	9.54	54.09					A0A086L9Z4; A0A425HQ59; A0A7J6K4M9; S7UZ80; TGGT1_257300-t26_1-p1		0.838	-0.26	0.00276279	0.0533468	89.7	107.1	88.6	89.9	93.3	81.4	90.3	102.8	107.3	117.7	114.7	101.1	1137.5	1153.5	1197.4	1044.3	1158.9	1319.2	1376.6	1510.3	1472.7
High	TGGT1_213480-t26_1-p1	Toxoplasma_gondii_GT1	TGGT1_213480	TGGT1_213480-t26_1	hypothetical protein	TGGT1_chrV:953646-970643(+)	1087	chromosome	protein_coding_gene	FALSE	8	5	7	5	1087	119.8	5.68	6.42					A0A086LE54; A0A2T6ILM0; A0A3R8A8U9; A0A7J6K8A9; S7W3H7; TGGT1_213480-t26_1-p1		0.839	-0.25	0.186811	0.523089	94	112.1	95.4	101.9	91.4	91.1	89.9	100.3	88.5	132.6	130.6	108.9	315.8	337.1	302.3	301.3	297.5	331.8	292.9	438.6	432.3
High	TGGT1_257420-t26_1-p1	Toxoplasma_gondii_GT1	TGGT1_257420	TGGT1_257420-t26_1	hypothetical protein	TGGT1_chrVIIb:3995821-3997596(-)	591	chromosome	protein_coding_gene	FALSE	10	3	4	3	591	63.4	6.62	5.3					S7W7T5; TGGT1_257420-t26_1-p1		0.839	-0.25	0.166331	0.490699	89.9	107.1	91.3	82.4	94.2	73.6	105.8	109.5	125.6	90.9	108.8	89.6	394	355.6	406.6	317.5	456.4	472.5	541.9	392.1	469.5
High	TGGT1_265270-t26_1-p1	Toxoplasma_gondii_GT1	TGGT1_265270	TGGT1_265270-t26_1	hypothetical protein	TGGT1_chrIX:1457924-1460201(-)	354	chromosome	protein_coding_gene	FALSE	15	7	7	7	354	38.4	7.47	15.97					A0A086JKU3; A0A086K2E8; A0A086KCL4; A0A086PM65; A0A086Q8J3; A0A0F7V4T0; A0A125YZD3; A0A2T6IIY1; A0A425I5E6; A0A7J6KAY4; B9Q1G2; B9QER7; S7VQE7; TGGT1_265270-t26_1-p1		0.839	-0.25	0.996661	1	85.8	102.2	82.9	67.9	114.5	125.8	85.7	107.2	102.1	67.8	80	111.3	719.8	589.3	994.1	1092.7	744.1	931	886.5	589.1	694.7
Medium	TGGT1_209180-t26_1-p1	Toxoplasma_gondii_GT1	TGGT1_209180	TGGT1_209180-t26_1	PAN domain-containing protein	TGGT1_chrIb:1116130-1117446(+)	438	chromosome	protein_coding_gene	FALSE	2	1	1	1	438	47.8	7.96	2.33	protein metabolism	non-structural extracellular		Pf00024, Pf14295	A0A125YUY4; B9PXR8; Q1JSK6; S7UJC6; TGGT1_209180-t26_1-p1		0.839	-0.25	0.382966	0.780101	80.7	96.2	62.5	43.4	123.8	83	98	78.3	125.7	90.8	102.6	98.9	54.4	37.8	107.8	72.3	85.3	68.2	109.5	79.1	89.4
High	TGGT1_221620-t26_1-p1	Toxoplasma_gondii_GT1	TGGT1_221620	TGGT1_221620-t26_1	putative beta-tubulin	TGGT1_chrII:472166-474503(-)	449	chromosome	protein_coding_gene	FALSE	81	29	936	8	449	50	4.81	2201.41	cell organization and biogenesis;other biological processes	cytoskeleton	cytoskeletal activity;other molecular function	Pf00091, Pf03953	A0A086JW73; A0A086KAP9; A0A086KSW5; A0A086LWR6; A0A086PTK0; A0A086QPH8; A0A0F7UP11; A0A125YYZ4; A0A125YYZ6; A0A139XV67; A0A151HIA4; A0A2G8XUY7; A0A2T6IQH7; A0A425I7V5; A0A7J6KDS2; B6KQ68; B9PYN1; B9QH91; S7ULK6; S8FB18; TGGT1_221620-t26_1-p1; tgo:TGME49_221620		0.84	-0.25	1.52502e-06	0.000282687	92.9	110.6	92.6	92.1	99.3	94.7	92.4	110.2	108.4	113.4	114.1	109.4	16039.9	15950.1	17195	16406.9	16005.6	19093.1	18776.9	19650.1	19775.8
High	TGGT1_320490-t26_1-p1	Toxoplasma_gondii_GT1	TGGT1_320490	TGGT1_320490-t26_1	N-acyl-phosphatidylethanolamine-hydrolyzing phospholipase D family protein	TGGT1_chrIV:252635-256451(-)	1134	chromosome	protein_coding_gene	FALSE	35	35	80	35	1134	126.1	6.73	220.23		other membranes		Pf12706	A0A125YX08; A0A151HBU6; A0A7J6KCH7; S7VSP7; S8F9W8; TGGT1_320490-t26_1-p1; tgo:TGME49_320490		0.84	-0.25	0.365496	0.757694	92.3	109.8	91.6	78.2	92.3	90.8	80.4	78.1	80.2	132.5	135	108.1	7274.7	6214.6	7328.6	7215.5	6386.8	6205.2	6368.4	10528.2	10724.1
High	TGGT1_277270-t26_1-p1	Toxoplasma_gondii_GT1	TGGT1_277270	TGGT1_277270-t26_1	NTPase II	AAQM03000418:1-4939(+)	862	contig	protein_coding_gene	FALSE	65	36	591	13	862	95.7	6.74	1395.92			other molecular function	Pf01150	S7UGK0; TGGT1_277270-t26_1-p1		0.84	-0.25	0.712192	1	92.7	110.2	93.5	74.1	100.5	101.8	72.1	71.2	72.8	132	129.5	111.3	56301.2	44575.2	60463.4	61251.3	43397.9	42854.5	43823.2	79451.7	77937.2
High	TGGT1_291630-t26_1-p1	Toxoplasma_gondii_GT1	TGGT1_291630	TGGT1_291630-t26_1	hypothetical protein	TGGT1_chrIX:4111452-4112159(-)	235	chromosome	protein_coding_gene	FALSE	52	10	34	10	235	25.7	4.88	84.67					A0A086KB62; A0A086KCP9; A0A3R7YV16; A0A7J6KD57; S7VXG3; TGGT1_291630-t26_1-p1		0.841	-0.25	0.980821	1	89.2	106.1	85.2	97.2	98.9	89.3	95	70.1	74	113	117.2	113.9	1313.1	1497.7	1524.4	1376.8	1464.2	1080.2	1140.4	1741.8	1806.5
High	TGGT1_249540-t26_1-p1	Toxoplasma_gondii_GT1	TGGT1_249540	TGGT1_249540-t26_1	hypothetical protein	TGGT1_chrXII:4543660-4550654(-)	1652	chromosome	protein_coding_gene	FALSE	7	6	6	6	1652	174.3	5.69	16.27					A0A3R7Z6H7; A0A7J6JVG0; S7W917; TGGT1_249540-t26_1-p1		0.841	-0.25	0.04007	0.226683	88.4	105.2	88.1	73.2	94.3	87.4	80.3	103.3	100	113	117.3	104	426	354.2	456.3	422.9	388.5	499.8	483.7	546.9	567.6
High	TGGT1_201630A-t26_1-p1	Toxoplasma_gondii_GT1	TGGT1_201630A	TGGT1_201630A-t26_1	protein phosphatase 2C domain-containing protein	TGGT1_chrVIIa:3786202-3788119(+)	115	chromosome	protein_coding_gene	FALSE	17	2	6	2	115	12.4	8.98	26.37			other molecular function		A0A125YPH5; S7WB07; TGGT1_201630A-t26_1-p1; V5BCA6		0.841	-0.25	0.985975	1	93.7	111.4	91.9	140.3	90.6	83.7	115.9	90.5	84.3	109.2	115	109.2	464.9	710.2	458.4	423.4	586.6	458.2	426.6	552.8	582
High	TGGT1_232130-t26_1-p1	Toxoplasma_gondii_GT1	TGGT1_232130	TGGT1_232130-t26_1	hypothetical protein	TGGT1_chrVIII:1876792-1879382(+)	456	chromosome	protein_coding_gene	FALSE	59	21	159	21	456	48.8	9.91	450.44					A0A086KWB2; A0A086L3C3; A0A086QF23; A0A086QXM9; A0A2T6J502; A0A3R7YYF1; A0A7J6K4C3; S7WBP6; TGGT1_232130-t26_1-p1		0.841	-0.25	8.74417e-05	0.00593004	92.6	110.1	88.1	92.9	93.4	95.2	86.3	105.4	106.3	113.7	112	110.5	14098.8	14869.1	14951.3	15233.1	13807	16858.4	17015.8	18188.2	17924.4
High	TGGT1_270050-t26_1-p1	Toxoplasma_gondii_GT1	TGGT1_270050	TGGT1_270050-t26_1	hypothetical protein	TGGT1_chrVIII:5442081-5443472(-)	463	chromosome	protein_coding_gene	FALSE	25	8	20	8	463	47.4	8.76	56.15					A0A086KHD0; A0A086LCR2; A0A425I8J5; A0A7J6K4C5; S7WD52; TGGT1_270050-t26_1-p1		0.841	-0.25	0.030241	0.19212	90.2	107.2	82.8	93.4	85.9	78.2	85	99.9	99	112	118.3	101	1578.6	1780.7	1637.1	1491.4	1620.5	1904.4	1887.1	2134.8	2254.6
High	TGGT1_248260-t26_1-p1	Toxoplasma_gondii_GT1	TGGT1_248260	TGGT1_248260-t26_1	hypothetical protein	TGGT1_chrXII:3698912-3699508(+)	198	chromosome	protein_coding_gene	FALSE	15	2	5	2	198	21.2	11.25	13.49		other membranes			A0A086KQ84; A0A086KVC9; A0A086LBT5; A0A086M6B1; A0A086QHY7; A0A086QTR7; A0A0F7V7V2; A0A125YVE7; A0A125YVE8; A0A139YAG3; A0A2G8YBD1; A0A2T6IZC3; A0A425I0G7; A0A7J6JTX7; B6KH50; B9QDA8; S7V0Y3; S8ENS0; TGGT1_248260-t26_1-p1; tgo:TGME49_248260		0.842	-0.25	0.652262	0.996362	87.5	103.9	86.7	82.6	88.9	113.8	88	115.3	104.6	82.2	86.7	104.9	652.7	621.4	669.3	856.6	662.6	868.1	787.2	618.7	652.4
High	TGGT1_239620-t26_1-p1	Toxoplasma_gondii_GT1	TGGT1_239620	TGGT1_239620-t26_1	5'-nucleotidase, C-terminal domain-containing protein	TGGT1_chrVI:797498-803758(-)	882	chromosome	protein_coding_gene	FALSE	31	23	60	23	882	95.5	6.47	124.67	other metabolic processes		other molecular function	Pf00149, Pf02872	A0A7J6K993; S7W020; TGGT1_239620-t26_1-p1		0.842	-0.25	0.0698245	0.308905	88.2	104.7	92	90.5	93.9	89.2	89.3	92.2	92.7	108.1	111.1	107.4	4989.7	4905.8	5089.9	4836	4839.6	4997.4	5025.4	5860.4	6023.3
Medium	TGGT1_239770-t26_1-p1	Toxoplasma_gondii_GT1	TGGT1_239770	TGGT1_239770-t26_1	alveolin domain containing intermediate filament IMC11	TGGT1_chrVI:897071-897965(-)	134	chromosome	protein_coding_gene	FALSE	5	1	2	1	134	15.6	9.28	4.78					A0A086K3Q0; A0A086K5D5; A0A086KVJ1; A0A086LSS0; A0A086PV68; A0A086QQ85; A0A139XMG6; A0A2T6IP42; A0A3R7Z6R6; A0A7J6K7K8; S7US03; TGGT1_239770-t26_1-p1		0.843	-0.25	0.428758	0.826169	89.4	106.1	86.9	83.2	96.6	92.2	89.1	86.2	95.3	107.6	105.7	111	222.9	213.4	247.7	236.3	228.4	221.1	244.3	276	271.1
Medium	TGGT1_275400-t26_1-p1	Toxoplasma_gondii_GT1	TGGT1_275400	TGGT1_275400-t26_1	hypothetical protein	TGGT1_chrX:7106158-7109838(+)	1034	chromosome	protein_coding_gene	FALSE	2	1	1	1	1034	113.5	8.37	3.74					A0A086JJS5; A0A086LKJ3; A0A2T6IDL4; A0A7J6JZK3; S7UPS8; TGGT1_275400-t26_1-p1		0.843	-0.25	0.0349071	0.208058	92.1	109.3	87.3	92.9	89.5	93.8	99.2	118	110.2	92.4	118	104.2	50.4	53.6	51.7	54.2	57.3	68.1	63.7	53.4	68.2
High	TGGT1_223940-t26_1-p1	Toxoplasma_gondii_GT1	TGGT1_223940	TGGT1_223940-t26_1	GAP45 protein	TGGT1_chrX:3344621-3345358(-)	245	chromosome	protein_coding_gene	FALSE	78	29	238	28	245	27.3	5.07	573.14					A0A086JGS9; A0A086KMZ5; A0A086LAY5; A0A086LNF9; A0A086QLT6; A0A086QZX1; A0A0F7V9A2; A0A125YXT6; A0A139XTT4; A0A151HQP2; A0A2G8Y979; A0A2T6J1E0; A0A3R7YLA8; B9PM07; B9Q7E5; Q7Z289; S7UW72; TGGT1_223940-t26_1-p1	GAP45	0.843	-0.25	0.372424	0.767624	84.9	100.7	84.2	83.8	83	86	84.9	116.6	100	69.1	91	107.1	20189.5	20073.6	19903.9	20604.1	20351.5	27945.7	23958.3	16556.3	21809.1
Medium	TGGT1_232670-t26_1-p1	Toxoplasma_gondii_GT1	TGGT1_232670	TGGT1_232670-t26_1	hypothetical protein	TGGT1_chrVIII:2211357-2214760(+)	720	chromosome	protein_coding_gene	FALSE	1	1	1	1	720	79.3	7.87	2.52					A0A086KWI2; A0A086L3M4; A0A086LF35; A0A2T6J4U4; A0A3R8BBR4; A0A7J6K4H0; S7WJ62; TGGT1_232670-t26_1-p1		0.843	-0.25	0.932935	1	96.2	114	92.7	88.6	124.1	94.2	116.1	115.5	78.9	93.5	139.4	111.7	23.8	22.7	31.8	24.2	29.8	29.6	20.2	24	35.8
High	TGGT1_232540-t26_1-p1	Toxoplasma_gondii_GT1	TGGT1_232540	TGGT1_232540-t26_1	FAD binding domain-containing protein	TGGT1_chrVIII:2144088-2151414(-)	1205	chromosome	protein_coding_gene	FALSE	25	26	57	26	1205	132.7	8.19	133.29		other membranes	other molecular function	Pf01494	A0A086KWF2; A0A086LF64; A0A2T6J4W3; A0A7J6K4U5; S7V2W2; TGGT1_232540-t26_1-p1		0.843	-0.25	0.00329221	0.0560646	87.5	103.7	87.4	92.8	87.2	85.9	95.5	105.6	103.9	103.6	101.1	95.7	3958	4201.7	3950.1	3889.3	4325.1	4785.1	4707	4693.5	4578.1
High	TGGT1_231190-t26_1-p1	Toxoplasma_gondii_GT1	TGGT1_231190	TGGT1_231190-t26_1	arsenite-activated ATPase family protein	TGGT1_chrVIII:1301273-1305698(-)	397	chromosome	protein_coding_gene	FALSE	31	11	37	11	397	44	5.17	73.15	cell organization and biogenesis	ER/Golgi	other molecular function	Pf02374	A0A086KVR8; A0A086L2Y2; A0A086LFJ8; A0A086M451; A0A0F7V0P3; A0A0N5EBW9; A0A125YT96; A0A139Y4Z3; A0A3R7YYA3; A0A7J6K4Y3; B9PGU1; S7WB11; S8GKA8; TGGT1_231190-t26_1-p1; tgo:TGME49_231190; V4ZKI3		0.844	-0.25	0.00584092	0.0767886	90	106.7	89.7	89.5	92.5	96.1	89	95.2	101.1	114.5	108.5	106.3	3699.7	3693.2	3814.2	3963.8	3673	3927.6	4170.4	4721.9	4477.8
High	TGGT1_267050-t26_1-p1	Toxoplasma_gondii_GT1	TGGT1_267050	TGGT1_267050-t26_1	hydrolase, alpha/beta fold family protein	TGGT1_chrIX:638270-640900(+)	308	chromosome	protein_coding_gene	FALSE	50	14	43	14	308	34	7.02	134.04			other molecular function	Pf00561	A0A086JCF1; A0A086K370; A0A086KF79; A0A086LQH4; A0A086PN21; A0A086QMD9; A0A0F7V2R6; A0A0N5ED53; A0A125YZJ0; A0A125YZJ1; A0A139Y3A8; A0A2G8Y4A5; A0A2T6IJI3; A0A3R8C179; A0A7J6KBW0; B6KLB0; B9Q1S8; B9QP97; S7VVP0; S8F276; TGGT1_267050-t26_1-p1; tgo:TGME49_267050		0.844	-0.24	0.043314	0.236146	89.6	106.1	91.1	90.1	90.2	93.2	92.8	108.3	114	96.2	92.7	108	6342.2	6273.1	6276.1	6489	6461.5	7534.8	7936.8	6695.5	6448.9
Low	TGGT1_209755A-t26_1-p1	Toxoplasma_gondii_GT1	TGGT1_209755A	TGGT1_209755A-t26_1	hypothetical protein	TGGT1_chrIb:1444711-1445894(+)	394	chromosome	protein_coding_gene	FALSE	2	1	3	1	394	43.5	6.05	5.52					S7UJD4; TGGT1_209755A-t26_1-p1		0.844	-0.24	0.302761	0.684586	90.4	107.1	80.6	101.8	83.8	92.8	88.7	83.2	92.1	111.3	105	118.2	513.1	648.1	533.9	591.2	564.8	529.7	586.7	708.5	668.8
High	TGGT1_223590-t26_1-p1	Toxoplasma_gondii_GT1	TGGT1_223590	TGGT1_223590-t26_1	proteasome subunit	TGGT1_chrX:3626728-3628061(-)	369	chromosome	protein_coding_gene	FALSE	37	11	62	11	369	39.2	8.59	150.86	protein metabolism;other metabolic processes	other cell component	other molecular function	Pf00227	A0A7J6K0U6; S7UWB3; TGGT1_223590-t26_1-p1		0.845	-0.24	0.600219	0.962485	92.9	109.9	91	108.1	88.5	110	92.4	93.7	110.1	111.8	96.3	109.3	5843.1	6935.8	5680.5	7056.5	5928.6	6016.4	7064.7	7175.1	6180.9
High	TGGT1_248740-t26_1-p1	Toxoplasma_gondii_GT1	TGGT1_248740	TGGT1_248740-t26_1	hypothetical protein	TGGT1_chrXII:4066708-4074096(-)	1283	chromosome	protein_coding_gene	FALSE	40	60	212	60	1283	140	8.44	503.19					A0A3R8ADI8; A0A7J6JU10; S7V131; TGGT1_248740-t26_1-p1		0.845	-0.24	0.344931	0.735491	88.5	104.7	92.5	85	91.9	89.3	87	112.2	105.6	73.3	97.9	113.6	31442.9	28892.9	31214.3	30344.3	29580.4	38132.2	35889.6	24921.6	33252.8
High	TGGT1_218770-t26_1-p1	Toxoplasma_gondii_GT1	TGGT1_218770	TGGT1_218770-t26_1	carrier superfamily protein	TGGT1_chrXII:1257402-1262716(-)	727	chromosome	protein_coding_gene	FALSE	4	2	2	2	727	76.2	10.15	4.86		other membranes			A0A7J6JVF3; S7V1C4; TGGT1_218770-t26_1-p1		0.846	-0.24	0.548643	0.924044	88.6	104.8	100.6	88.9	88.3	78	84.4	114.2	105.1	87.7	104.4	82.4	205	181.1	180	159	172	232.8	214.2	178.8	212.9
High	TGGT1_244240-t26_1-p1	Toxoplasma_gondii_GT1	TGGT1_244240	TGGT1_244240-t26_1	hypothetical protein	TGGT1_chrVI:3047331-3051089(+)	447	chromosome	protein_coding_gene	FALSE	11	4	4	4	447	48.7	8.27	13.63	other metabolic processes		nucleic acid binding activity;other molecular function		A0A086JWL4; A0A086L4J3; A0A7J6K988; S7UFM7; TGGT1_244240-t26_1-p1		0.846	-0.24	0.13877	0.438717	94.8	112.2	95.8	100.4	93.9	98.8	88.3	118.8	113.3	116.3	105.4	102.6	405.6	425.3	397.7	418.2	373.8	502.8	479.7	492.2	446.5
High	TGGT1_316255-t26_1-p1	Toxoplasma_gondii_GT1	TGGT1_316255	TGGT1_316255-t26_1	hypothetical protein	TGGT1_chrXI:5156519-5156779(+)	86	chromosome	protein_coding_gene	FALSE	44	4	24	4	86	10	9.48	38.6					A0A7J6JXZ4; S7UME7; TGGT1_316255-t26_1-p1		0.846	-0.24	0.243987	0.610182	94.7	112	86.6	105.5	77.6	87	90.4	123.9	127.5	102.8	93.4	93.5	2089.4	2545.7	1874.1	2099	2183	2991.1	3078.9	2482.1	2254.4
High	TGGT1_250955-t26_1-p1	Toxoplasma_gondii_GT1	TGGT1_250955	TGGT1_250955-t26_1	KRUF family protein	AAQM03000395:2809-5775(+)	632	contig	protein_coding_gene	FALSE	21	9	15	3	632	67.5	10.9	37.95	protein metabolism;other metabolic processes		nucleic acid binding activity		S7UG91; TGGT1_250955-t26_1-p1		0.846	-0.24	0.515174	0.897712	89	105.2	90.9	103.9	93.4	88	87.9	87.6	88.5	111.4	112.1	107.5	218.9	250.2	224.9	211.9	211.7	210.8	213.2	268.3	269.9
High	TGGT1_209985-t26_1-p1	Toxoplasma_gondii_GT1	TGGT1_209985	TGGT1_209985-t26_1	cAMP-dependent protein kinase	TGGT1_chrIb:1628949-1629743(-)	264	chromosome	protein_coding_gene	FALSE	53	13	48	10	264	29.6	9.35	126.96	protein metabolism;other metabolic processes		kinase activity;other molecular function	Pf14531	S7VXT1; TGGT1_209985-t26_1-p1		0.846	-0.24	0.0289019	0.187761	87.7	103.7	77.3	84.4	90.1	88.6	68	99.8	93.6	119.9	120	97	4576.8	4998.2	5332.1	5246.6	4023.6	5906.6	5540.8	7097.9	7101.9
High	TGGT1_260340-t26_1-p1	Toxoplasma_gondii_GT1	TGGT1_260340	TGGT1_260340-t26_1	DNL zinc finger protein	TGGT1_chrVIIb:2318114-2320937(+)	261	chromosome	protein_coding_gene	FALSE	11	3	9	3	261	27	8.06	22.11			other molecular function	Pf05180	A0A7J6K2U6; S7UYX5; TGGT1_260340-t26_1-p1		0.846	-0.24	0.282808	0.661908	85.6	101.1	79.2	75.1	105.1	83.3	94.9	102.8	98.4	94.3	100.5	91.7	737.7	700.3	979.8	776.3	884.8	958.1	917.2	878.8	936.9
High	TGGT1_283780-t26_1-p1	Toxoplasma_gondii_GT1	TGGT1_283780	TGGT1_283780-t26_1	glucose-6-phosphate isomerase GPI	TGGT1_chrV:2809762-2819876(-)	661	chromosome	protein_coding_gene	FALSE	38	26	129	26	661	74.4	8.46	341.67	other metabolic processes	other membranes	other molecular function	Pf00342	A0A086JDC8; A0A086JN44; A0A2T6IRE1; A0A3R7YJA6; A0A7J6KBG1; S7W2U8; TGGT1_283780-t26_1-p1		0.847	-0.24	0.00335187	0.0564102	89.6	105.9	88.7	98.4	86.5	95.7	88	98.5	106.2	111.8	101.3	104.8	14251.4	15809.3	13897	15375.1	14135.6	15822.1	17059.5	17969.8	16272.9
High	TGGT1_204530-t26_1-p1	Toxoplasma_gondii_GT1	TGGT1_204530	TGGT1_204530-t26_1	microneme protein MIC11	TGGT1_chrVIIa:1632334-1633282(-)	204	chromosome	protein_coding_gene	FALSE	64	19	130	19	204	22.4	5.19	334.51					A0A086J642; A0A086K164; A0A086K5P2; A0A086LYM8; A0A086Q414; A0A0F7V0Q5; A0A0N5ECU4; A0A125YJF7; A0A125YJF8; A0A139Y049; A0A151HAJ9; A0A2G8Y5B2; A0A425I2X8; A0A7J6K7P6; B9PUW8; B9QFC9; S7W383; S8GDW4; TGGT1_204530-t26_1-p1; tgo:TGME49_204530	MIC11	0.847	-0.24	0.533233	0.910333	98.7	116.6	114.4	101.9	93.3	99.2	95.3	102.3	87.3	117.1	128.4	119.9	20736	18478.2	16919.6	17978	17268	18551.7	15817.3	21233.4	23269.8
Medium	TGGT1_312950-t26_1-p1	Toxoplasma_gondii_GT1	TGGT1_312950	TGGT1_312950-t26_1	hypothetical protein	TGGT1_chrXI:2957002-2958414(+)	470	chromosome	protein_coding_gene	FALSE	4	1	1	1	470	53.6	9.47	3.73		other membranes			A0A086QAX0; A0A7J6JXH2; S7W1L8; TGGT1_312950-t26_1-p1		0.847	-0.24	0.990562	1	91.6	108.1	93.3	149.5	82.7	78.4	106.7	114.5	99.1	110.1	120.1	70.8	204.5	327.5	181.1	171.7	233.8	250.9	217	241.3	263.1
High	TGGT1_269960-t26_1-p1	Toxoplasma_gondii_GT1	TGGT1_269960	TGGT1_269960-t26_1	14-3-3 superfamily protein	TGGT1_chrVIII:5492015-5497834(+)	476	chromosome	protein_coding_gene	FALSE	39	13	33	13	476	51.4	5.3	91.83				Pf00244	A0A7J6K5V7; S7V4X7; TGGT1_269960-t26_1-p1		0.847	-0.24	0.118744	0.405862	88.7	104.7	82.3	98.8	88.2	90.4	95.1	87.2	95.5	106.6	107.4	111.4	2226.6	2671.8	2385.5	2444.4	2571.3	2358.6	2582.2	2884.6	2905.6
High	TGGT1_261710-t26_1-p1	Toxoplasma_gondii_GT1	TGGT1_261710	TGGT1_261710-t26_1	ankyrin repeat-containing protein	TGGT1_chrVIIb:1547897-1550011(+)	224	chromosome	protein_coding_gene	FALSE	45	10	39	10	224	23.4	5.29	103.09				Pf12796	A0A086K574; A0A086KYG8; A0A086L7W1; A0A086M954; A0A086QD46; A0A086QRY1; A0A0F7UYZ3; A0A0N5E9S0; A0A125YR37; A0A125YR38; A0A139XP98; A0A2G8YDQ1; A0A2T6IWN9; A0A425HYN0; A0A7J6K3T0; B6KBW9; B9PKE3; B9QAW4; S7UYN4; S8GM03; TGGT1_261710-t26_1-p1; tgo:TGME49_261710		0.848	-0.24	0.0231704	0.166159	88.9	104.9	89	89.1	87.7	98.5	89.2	107.9	105.2	93.4	94.8	108	4372.2	4379.3	4308.4	4839.5	4383.3	5300	5166.4	4586.5	4656.4
High	TGGT1_267380-t26_1-p1	Toxoplasma_gondii_GT1	TGGT1_267380	TGGT1_267380-t26_1	UDP-galactose transporter subfamily protein	TGGT1_chrIX:513804-514988(-)	394	chromosome	protein_coding_gene	FALSE	9	3	8	3	394	42.6	8.59	21.65	transport	other membranes;ER/Golgi	transporter activity	Pf04142	A0A086JC76; A0A086K3B5; A0A086KEU7; A0A086LQJ9; A0A086PN06; A0A086QMB3; A0A0F7V001; A0A125YK08; A0A2T6IJF4; A0A425I5S3; A0A7J6KAI7; B9QP15; S7VQ35; TGGT1_267380-t26_1-p1		0.848	-0.24	0.488888	0.879248	83	97.9	80.5	88.5	73.9	77	97.9	117.2	113.1	68.2	84.2	94.9	842.3	926.2	772.8	805.4	1024.1	1225.8	1182.7	713.4	881.2
High	TGGT1_270920-t26_1-p1	Toxoplasma_gondii_GT1	TGGT1_270920	TGGT1_270920-t26_1	rhoptry kinase family protein ROP32	TGGT1_chrVIII:4874477-4877193(+)	632	chromosome	protein_coding_gene	FALSE	6	3	3	3	632	71.3	6.8	8.89	protein metabolism;other metabolic processes		kinase activity;other molecular function	Pf14531	A0A086KGS5; A0A086LCG4; A0A086PZR9; A0A086QVI6; A0A2T6J3I2; A0A425I8T7; A0A7J6K549; S7WDA4; TGGT1_270920-t26_1-p1		0.849	-0.24	0.0899511	0.351282	91.4	107.6	91.7	78.4	91.4	86.6	83.4	86.9	102	133.2	116.7	101.1	196.8	168.3	196	185.8	178.9	186.5	218.7	285.8	250.5
High	TGGT1_211010-t26_1-p1	Toxoplasma_gondii_GT1	TGGT1_211010	TGGT1_211010-t26_1	hypothetical protein	TGGT1_chrIV:1902587-1908004(+)	1805	chromosome	protein_coding_gene	FALSE	14	26	33	26	1805	204.2	5.25	64.48					A0A7J6KEP4; S7VZ96; TGGT1_211010-t26_1-p1		0.849	-0.24	4.03324e-05	0.00329836	88.6	104.3	86.3	83.8	94.5	88.3	92.5	102.6	104	105.5	108	99.6	3041.8	2955	3331.7	3115.4	3262.3	3618.3	3668.2	3721.4	3808.8
High	TGGT1_237460-t26_1-p1	Toxoplasma_gondii_GT1	TGGT1_237460	TGGT1_237460-t26_1	hypothetical protein	TGGT1_chrX:5779777-5782614(-)	722	chromosome	protein_coding_gene	FALSE	8	6	8	6	722	75.5	10.7	14.87	stress response	other membranes;ER/Golgi		Pf04511	A0A7J6K0S9; S7UQ46; TGGT1_237460-t26_1-p1		0.849	-0.24	0.531672	0.910292	94.1	110.8	107.2	100.4	92.6	89.3	94.5	99.2	86.6	111.6	113.2	111.3	789.2	739.3	681.7	657.4	695.7	730.5	637.1	821.7	833.4
High	TGGT1_289380-t26_1-p1	Toxoplasma_gondii_GT1	TGGT1_289380	TGGT1_289380-t26_1	hypothetical protein	TGGT1_chrIX:3052104-3057458(+)	921	chromosome	protein_coding_gene	FALSE	34	32	97	32	921	100.2	7.94	266.1					A0A086KDZ2; A0A086L9I7; A0A7J6KCS6; S7UQS3; TGGT1_289380-t26_1-p1		0.85	-0.24	0.720873	1	94.7	111.5	93.4	87.5	93.3	98.6	79.2	72.1	76	133.5	128.8	109.8	8647	8092.7	8631.3	9126.1	7333.3	6668.4	7032.9	12356.1	11918.4
High	TGGT1_221980-t26_1-p1	Toxoplasma_gondii_GT1	TGGT1_221980	TGGT1_221980-t26_1	U1 zinc finger protein	TGGT1_chrII:717248-720524(+)	558	chromosome	protein_coding_gene	FALSE	26	12	29	12	558	59.9	6.35	76.84	RNA metabolism OR transcription;other metabolic processes	nucleus	nucleic acid binding activity;other molecular function	Pf00397, Pf06220	A0A086KTA3; A0A7J6KFM1; S7VZU8; TGGT1_221980-t26_1-p1		0.851	-0.23	0.0407806	0.229147	92.7	109	97.4	101.1	87.8	93	91.6	109.3	101	111.8	110.3	95.8	2890.2	3000.1	2604.9	2760.1	2717.7	3244.7	2998.9	3317.9	3273.3
High	TGGT1_251540-t26_1-p1	Toxoplasma_gondii_GT1	TGGT1_251540	TGGT1_251540-t26_1	dense granule protein GRA9	TGGT1_chrXII:5372511-5374084(+)	318	chromosome	protein_coding_gene	FALSE	75	21	111	21	318	35.3	5.39	337.08					A0A086JAF0; A0A086K8W7; A0A086KQ05; A0A086LM02; A0A125YWK4; A0A2G8XQ61; A0A3R8AMU9; B9PRJ1; O44027; S7V036; TGGT1_251540-t26_1-p1	B10	0.851	-0.23	0.199319	0.54618	91.4	107.4	96.4	97.6	89.9	85.2	77.9	91.6	82.1	134	132.3	105.7	11585.5	11723.7	10807.7	10239.7	9361.2	11006.6	9868.1	16105.1	15896.6
High	TGGT1_227870-t26_1-p1	Toxoplasma_gondii_GT1	TGGT1_227870	TGGT1_227870-t26_1	Tim10/DDP family zinc finger superfamily protein	TGGT1_chrX:672625-674107(-)	103	chromosome	protein_coding_gene	FALSE	36	3	5	3	103	11.2	6.74	14.64	transport	other membranes;mitochondrion		Pf02953	A0A086KCB8; A0A086KKX1; A0A086L619; A0A086M9R8; A0A086QCC3; A0A086QJY8; A0A125YRF2; A0A125YRF3; A0A2G8Y6V8; A0A2T6J077; A0A3R7YVZ4; A0A7J6K2D8; B6KEY7; B9PN09; B9Q8B6; S7WD76; S8EUX6; TGGT1_227870-t26_1-p1; tgo:TGME49_227870		0.851	-0.23	0.00675057	0.0821443	91.6	107.6	93.3	91.2	91.1	89.6	91.4	109.1	97.3	106.2	112.5	107.2	498	486.9	486.7	478.3	487.8	582.8	519.6	567.2	600.8
High	TGGT1_230440-t26_1-p1	Toxoplasma_gondii_GT1	TGGT1_230440	TGGT1_230440-t26_1	CHY zinc finger domain-containing protein	TGGT1_chrVIII:783011-791001(-)	452	chromosome	protein_coding_gene	FALSE	46	18	40	18	452	51.2	5.22	111.68			other molecular function	Pf05495, Pf14599	S7WB93; TGGT1_230440-t26_1-p1		0.851	-0.23	0.0677385	0.303078	90.7	106.6	91.5	91.5	96.6	90.8	99.8	107.9	107.5	100.6	107.9	92	3231.9	3231.8	3411.9	3206.9	3527.5	3810.7	3796.8	3553.7	3811
Medium	TGGT1_213860-t26_1-p1	Toxoplasma_gondii_GT1	TGGT1_213860	TGGT1_213860-t26_1	hypothetical protein	TGGT1_chrV:1251436-1255926(+)	275	chromosome	protein_coding_gene	FALSE	2	1	5	1	275	30.9	8.7	11.17					A0A086LE11; A0A2T6ILG5; A0A425HU83; A0A7J6K9T1; S7UNJ8; TGGT1_213860-t26_1-p1		0.852	-0.23	0.725824	1	90.1	105.8	84.1	137.6	73.9	78.3	111.5	90.3	98.8	102.9	94.5	136.5	862.9	1411.1	757.7	802.8	1143.8	926	1013.3	1055.6	969.4
High	TGGT1_275440-t26_1-p1	Toxoplasma_gondii_GT1	TGGT1_275440	TGGT1_275440-t26_1	dense granule protein GRA6	TGGT1_chrX:7158307-7158999(-)	223	chromosome	protein_coding_gene	FALSE	24	7	35	7	223	23.3	5.66	79.48		other membranes		Pf05084	S7UQL8; TGGT1_275440-t26_1-p1		0.852	-0.23	0.798971	1	91.4	107.4	103.4	84.7	100	90.1	72.2	77.4	75.2	114.5	127.7	105.8	2524.2	2067.5	2442.9	2199.1	1763.5	1890.9	1836.8	2794.9	3118.6
High	TGGT1_257680-t26_1-p1	Toxoplasma_gondii_GT1	TGGT1_257680	TGGT1_257680-t26_1	myosin light chain MLC1	TGGT1_chrVIIb:3843366-3845688(+)	213	chromosome	protein_coding_gene	FALSE	53	9	225	9	213	24.1	4.65	641.63			other molecular function	Pf21550	A0A086L114; A0A086M831; A0A086QLL3; A0A0F7V1A1; A0A0N5EBY2; A0A125YYD3; A0A125YYD4; A0A139Y3P7; A0A2G8XND3; B6KB18; B9PL97; B9QBQ9; Q95UJ7; S7UZH0; S8F3R8; TGGT1_257680-t26_1-p1; tgo:TGME49_257680		0.852	-0.23	0.0211061	0.15861	87.8	103	87.2	85	87.1	90.2	87	105.7	102.2	91.5	99.7	105.1	16614.3	16195.5	16594.1	17184	16579.6	20145.3	19473.6	17427.6	19004.4
High	TGGT1_236040-t26_1-p1	Toxoplasma_gondii_GT1	TGGT1_236040	TGGT1_236040-t26_1	fructose-1,6-bisphosphate aldolase	TGGT1_chrX:5139351-5141389(+)	433	chromosome	protein_coding_gene	FALSE	70	33	840	33	433	46.9	8.82	1709.49	other metabolic processes;other biological processes	non-structural extracellular;other membranes;other cell component	cytoskeletal activity;other molecular function	Pf00274	A0A086M0M6; A0A086Q4A3; A0A0F7VA08; A0A125YGE5; A0A125YGE6; A0A7J6JZA8; B6KMB6; B9PW35; B9Q742; S7URH5; S8GE25; TGGT1_236040-t26_1-p1; tgo:TGME49_236040		0.852	-0.23	3.03294e-05	0.00263534	88.7	104	88.8	90	88.8	90.5	85.9	104.2	105	105.6	101.1	100.2	64659.7	65565.6	64663.8	65921.7	62551.9	75852.9	76435.2	76901.6	73647.9
Low	TGGT1_221590-t26_1-p1	Toxoplasma_gondii_GT1	TGGT1_221590	TGGT1_221590-t26_1	dual specificity phosphatase, catalytic domain-containing protein	TGGT1_chrII:450572-453205(+)	356	chromosome	protein_coding_gene	FALSE	2	1	1	1	356	38.8	9.77	1.91	protein metabolism;other metabolic processes		other molecular function	Pf00782	A0A086JW70; A0A086KAQ2; A0A086KSW8; A0A086LWR9; A0A086PTJ7; A0A0F7USA0; A0A125YN04; A0A125YN05; A0A139XV74; A0A2T6IQF7; A0A425I7V0; A0A7J6KF45; B6KQ65; B9PYM8; B9QH88; S7VU85; S8FE20; TGGT1_221590-t26_1-p1; tgo:TGME49_221590		0.853	-0.23	0.390431	0.786948	86.4	101.3	84.9	97.2	85.5	98.7	69.8	84.3	90.1	100.9	100.3	110.3	225.8	258.7	227.4	262.5	185.7	224.3	239.7	268.5	266.8
High	TGGT1_206340-t26_1-p1	Toxoplasma_gondii_GT1	TGGT1_206340	TGGT1_206340-t26_1	hypothetical protein	TGGT1_chrVIIa:1029487-1030626(-)	187	chromosome	protein_coding_gene	FALSE	28	2	3	2	187	20	4.86	6.64		other membranes			A0A086K126; A0A3R7YTW8; A0A7J6K707; S7UTS4; TGGT1_206340-t26_1-p1		0.853	-0.23	0.459781	0.85599	88.2	103.4	79.7	85.3	98.2	101.9	90.6	79.9	89.1	114.2	106.2	115.3	70.9	75.9	87.3	90.7	80.6	71	79.3	101.6	94.5
High	TGGT1_231040-t26_1-p1	Toxoplasma_gondii_GT1	TGGT1_231040	TGGT1_231040-t26_1	3' exoribonuclease family, domain 1 domain-containing protein	TGGT1_chrVIII:1204092-1207623(+)	341	chromosome	protein_coding_gene	FALSE	27	5	8	5	341	35.3	5.14	30.17				Pf01138, Pf03725	A0A086KVM1; A0A086LFL2; A0A086M431; A0A2T6J5A0; A0A425IA76; A0A7J6K2M3; S7V266; TGGT1_231040-t26_1-p1		0.853	-0.23	0.0410384	0.229361	90.2	105.8	88	90.4	89.8	103.2	88.3	105.2	100.2	111.6	108.6	99.2	280.8	288.4	286.5	329.1	281.9	335.7	319.7	356.1	346.5
High	TGGT1_249650-t26_1-p1	Toxoplasma_gondii_GT1	TGGT1_249650	TGGT1_249650-t26_1	putative apolipoprotein A-I binding protein	TGGT1_chrXII:4645078-4650288(+)	343	chromosome	protein_coding_gene	FALSE	37	10	21	10	343	37.5	8.6	59.63			other molecular function	Pf03853	A0A3R8AN21; S7V055; TGGT1_249650-t26_1-p1		0.854	-0.23	0.170467	0.494332	91.6	107.3	86.4	109.7	81.3	104.3	90	93.4	107.7	119.6	104.7	105.5	2341.1	2973.1	2201.7	2826	2439.8	2530.7	2918.9	3240.2	2837.6
High	TGGT1_276140-t26_1-p1	Toxoplasma_gondii_GT1	TGGT1_276140	TGGT1_276140-t26_1	ADP ribosylation factor ARF1	TGGT1_chrIII:108590-111506(-)	551	chromosome	protein_coding_gene	FALSE	23	11	104	11	551	61.7	9.89	257.51	transport	ER/Golgi	other molecular function	Pf00025	A0A086JYY4; S7UMN8; TGGT1_276140-t26_1-p1		0.854	-0.23	0.786044	1	91.4	107	82.8	93.8	86.5	116.3	92.3	79.9	110.2	108.1	92.2	112.1	9921.6	11239.4	10358.3	13927.6	11056.4	9577.5	13204.9	12947.5	11045.5
High	TGGT1_273280-t26_1-p1	Toxoplasma_gondii_GT1	TGGT1_273280	TGGT1_273280-t26_1	hypothetical protein	TGGT1_chrVIII:3609287-3617119(+)	531	chromosome	protein_coding_gene	FALSE	3	2	2	2	531	57.9	7.64	4.87					A0A086J9C2; A0A2T6J461; A0A7J6K5W0; S7V451; TGGT1_273280-t26_1-p1		0.854	-0.23	0.177314	0.506443	92	107.7	99.2	87.9	94	105.2	87.5	121.3	112.1	93.3	93	110	240.5	213.3	227.8	255.2	212.1	294.2	271.9	226.3	225.4
Medium	TGGT1_276980-t26_1-p1	Toxoplasma_gondii_GT1	TGGT1_276980	TGGT1_276980-t26_1	hypothetical protein	TGGT1_chrXII:6721055-6722341(+)	428	chromosome	protein_coding_gene	FALSE	3	1	2	1	428	46.1	8.9	2.29		other membranes			A0A086J792; A0A086JLZ3; A0A086JPX0; A0A086PGE2; A0A2G8XQV3; A0A3R8AA16; A0A7J6JV07; S7W858; TGGT1_276980-t26_1-p1		0.855	-0.23	0.226843	0.586763	85.2	99.7	70.1	112.9	66.5	85.2	89.8	93	81.2	99.7	105.9	137.2	65.9	106.2	62.6	80.1	84.5	87.5	76.4	93.7	99.6
High	TGGT1_298040-t26_1-p1	Toxoplasma_gondii_GT1	TGGT1_298040	TGGT1_298040-t26_1	hypothetical protein	TGGT1_chrII:2197498-2200254(-)	521	chromosome	protein_coding_gene	FALSE	9	3	3	3	521	57	9.04	5.26		other membranes		Pf02033	A0A086K6T4; A0A425HN64; A0A7J6KED5; S7UJW0; TGGT1_298040-t26_1-p1		0.855	-0.23	0.0581643	0.276355	90.6	106	94.7	91.6	88.1	83.1	97.6	107.1	107.5	105.9	108.2	94.9	136.9	132.5	127.4	120.2	141.1	154.9	155.4	153.2	156.5
High	TGGT1_209080-t26_1-p1	Toxoplasma_gondii_GT1	TGGT1_209080	TGGT1_209080-t26_1	transport protein particle (trapp) component, bet3 protein	TGGT1_chrIb:1048536-1049201(-)	221	chromosome	protein_coding_gene	FALSE	4	1	4	1	221	23.8	8.6	6.54	transport;other biological processes			Pf04051	A0A086KYT1; A0A086LV71; A0A086PZ15; A0A2T6IS99; A0A425HTH0; A0A7J6KHJ3; S7UIM4; TGGT1_209080-t26_1-p1		0.856	-0.22	0.968457	1	94.1	109.9	90.3	110.5	96.5	119.3	85.9	87.2	112.7	114	86.4	115.2	194.4	237.8	207.7	256.8	184.9	187.7	242.6	245.3	186
Medium	TGGT1_315710-t26_1-p1	Toxoplasma_gondii_GT1	TGGT1_315710	TGGT1_315710-t26_1	hypothetical protein	TGGT1_chrXI:4864287-4867368(+)	261	chromosome	protein_coding_gene	FALSE	5	1	2	1	261	28.6	9.33	7.73					A0A7J6JY61; S7W134; TGGT1_315710-t26_1-p1		0.856	-0.22	0.39188	0.787418	91.1	106.4	86.1	92.8	96.9	99.3	88.4	84.2	90	112.5	110.8	108.4	157.1	169.3	176.8	181.2	161.3	153.6	164.1	205.3	202.1
High	TGGT1_207040-t26_1-p1	Toxoplasma_gondii_GT1	TGGT1_207040	TGGT1_207040-t26_1	hypothetical protein	TGGT1_chrX:7218767-7228223(+)	1173	chromosome	protein_coding_gene	FALSE	11	13	21	13	1173	129	8.32	36.4					A0A3R8AWT5; A0A7J6JYF0; S7UPP8; TGGT1_207040-t26_1-p1		0.856	-0.22	0.562185	0.933231	89.9	105	88.8	108	89.7	77.8	110.1	104.8	105.4	91.1	93.2	118.5	2052.4	2495.2	2073.1	1798	2543.8	2420.7	2436.1	2104	2152.3
High	TGGT1_211870-t26_1-p1	Toxoplasma_gondii_GT1	TGGT1_211870	TGGT1_211870-t26_1	putative LSU ribosomal protein L18P	TGGT1_chrX:4053732-4056141(+)	516	chromosome	protein_coding_gene	FALSE	9	5	6	5	516	56.9	10.17	12.03	protein metabolism;other metabolic processes	translational apparatus;other cell component	other molecular function	Pf00861	A0A7J6K0N9; S7WBP9; TGGT1_211870-t26_1-p1		0.857	-0.22	0.0769888	0.328836	89.1	104	87.7	94.6	89.8	99.2	83.5	99	94.1	104.8	105.9	106.5	606.6	654.1	620.9	685.9	577.8	684.8	650.7	724.7	732.2
High	TGGT1_310030-t26_1-p1	Toxoplasma_gondii_GT1	TGGT1_310030	TGGT1_310030-t26_1	putative cyclase-associated protein	TGGT1_chrXI:977166-978111(-)	203	chromosome	protein_coding_gene	FALSE	74	16	173	16	203	22.5	6.76	514.63	cell organization and biogenesis		cytoskeletal activity	Pf08603	A0A086K8R1; A0A086KJN7; A0A086LGK4; A0A086MA31; A0A086PPZ2; A0A0F7V965; A0A125YN73; A0A125YN74; A0A139Y7M2; A0A151HL46; A0A2G8XLH8; A0A2T6J2Z2; A0A425I141; B6KA71; B9PJM1; B9Q8N8; S7W7Z2; S8G3N5; TGGT1_310030-t26_1-p1; tgo:TGME49_310030		0.857	-0.22	0.0426283	0.234642	88.5	103.2	87.9	94.5	82.6	100.1	88.3	94.5	104.7	103	98.9	104.4	15279.6	16423.9	14364.6	17398.9	15348.2	16426.5	18197.3	17903.4	17194.5
High	TGGT1_210760-t26_1-p1	Toxoplasma_gondii_GT1	TGGT1_210760	TGGT1_210760-t26_1	putative glutamine amidotransferase	TGGT1_chrIV:2019383-2021410(+)	518	chromosome	protein_coding_gene	FALSE	9	4	6	4	518	56.7	5.49	18.49	other metabolic processes		other molecular function	Pf07722	A0A086KFE0; A0A086LMN0; A0A086PGR1; A0A0F7UW32; A0A125YN80; A0A125YN81; A0A139XKV1; A0A151H3J1; A0A7J6KER8; B6KTQ8; B9PVQ8; B9QHU1; S7VZ68; S8F995; TGGT1_210760-t26_1-p1; tgo:TGME49_210760		0.858	-0.22	0.00907694	0.099913	90	104.9	89.4	90.4	87.3	93.8	96.2	108.3	114.3	98.1	97.3	105.4	418	422.8	408.2	438.7	449.5	506.1	534.5	458.6	454.7
High	TGGT1_271178-t26_1-p1	Toxoplasma_gondii_GT1	TGGT1_271178	TGGT1_271178-t26_1	hypothetical protein	TGGT1_chrVIII:4650157-4650555(+)	132	chromosome	protein_coding_gene	FALSE	36	6	16	6	132	16	8.9	37.12				Pf15346	A0A086KGI5; A0A086L5V5; A0A086LCB4; A0A086LYI4; A0A086PGL5; A0A0N5EDK1; A0A125YHH2; A0A125YHH3; A0A139Y6W6; A0A151HP83; A0A2T6J3M7; A0A3R7YXJ4; A0A7J6K6C3; S7V3Y1; S8G9Q4; TGGT1_271178-t26_1-p1; tgo:TGME49_271178; V5BM73		0.858	-0.22	0.241535	0.609242	96.7	112.8	96.5	124.7	91.4	83.9	96.7	112.6	95.4	119.7	120.7	103.5	2132.8	2756.2	2019.6	1853.9	2137.6	2486.9	2106.7	2645.6	2667
High	TGGT1_411410-t26_1-p1	Toxoplasma_gondii_GT1	TGGT1_411410	TGGT1_411410-t26_1	putative transmembrane protein	AAQM03000486:998-1834(+)	278	contig	protein_coding_gene	FALSE	45	8	16	3	278	29.5	10.77	48.04					S7UGE4; TGGT1_411410-t26_1-p1		0.858	-0.22	0.00094336	0.0299773	82.8	96.6	77.6	82.7	83.1	88.8	81.5	96.4	96.1	101	112	94.4	98.9	105.4	105.9	113.1	103.9	122.9	122.5	128.6	142.7
High	TGGT1_307990-t26_1-p1	Toxoplasma_gondii_GT1	TGGT1_307990	TGGT1_307990-t26_1	arrestin (or s-antigen), n-terminal domain-containing protein	TGGT1_chrXII:433298-438513(-)	432	chromosome	protein_coding_gene	FALSE	6	2	5	2	432	47.7	6.18	16.61				Pf00339, Pf02752	A0A0F7V9W2; A0A125YHT0; A0A7J6JUV4; B9Q3G4; B9QLM8; S7V1X2; TGGT1_307990-t26_1-p1		0.859	-0.22	0.263895	0.63541	92.3	107.4	89.5	99.4	80.5	84.3	97.1	109.8	114.9	104.2	103.5	88.4	490.8	544.9	441.7	462.5	532.4	602.4	630.3	571.2	567.5
High	TGGT1_218358-t26_1-p1	Toxoplasma_gondii_GT1	TGGT1_218358	TGGT1_218358-t26_1	zinc knuckle domain-containing protein	TGGT1_chrXII:1511909-1514768(-)	442	chromosome	protein_coding_gene	FALSE	28	15	54	15	442	48.5	9.85	115.96			nucleic acid binding activity;other molecular function	Pf00098	A0A086K0J7; A0A086KSU6; A0A086L260; A0A086PY05; A0A125YVH5; A0A125YVH6; A0A139Y9Y3; A0A2G8YCF2; A0A2T6ITP2; A0A3R7YRZ8; A0A7J6JTS7; S7WA64; S8FZP2; TGGT1_218358-t26_1-p1; tgo:TGME49_218358; V4Z4A8		0.86	-0.22	0.0200878	0.154792	91.1	106	88.7	93.8	91	83.9	90.9	105.8	101.6	111.4	111.5	94.8	3698.8	3909.6	3795	3495.3	3790.7	4409.9	4236.7	4641.5	4646.5
High	TGGT1_263850-t26_1-p1	Toxoplasma_gondii_GT1	TGGT1_263850	TGGT1_263850-t26_1	hypothetical protein	TGGT1_chrVIIb:262257-265095(-)	229	chromosome	protein_coding_gene	FALSE	58	13	97	13	229	25.1	7.77	281.42					A0A086JF76; A0A086JRB7; A0A086L6T5; A0A086LKR6; A0A086QC51; A0A086QN61; A0A125YKA1; A0A125YKA2; A0A139XPX7; A0A151HN92; A0A2G8XLD9; A0A2T6IX98; A0A3R8BVB7; S7UXI4; S8GMN2; TGGT1_263850-t26_1-p1; tgo:TGME49_263850; V4ZHK8		0.86	-0.22	0.0585164	0.276944	91.7	106.7	91.3	85.6	92.1	99	88.7	91.9	96.6	114.5	108.9	106.3	11269.9	10556.9	11360.5	12217.3	10943.5	11341.8	11916.5	14123.4	13440
High	TGGT1_266640-t26_1-p1	Toxoplasma_gondii_GT1	TGGT1_266640	TGGT1_266640-t26_1	putative Acetyl-coenzyme A synthetase 2	TGGT1_chrIX:887254-895827(+)	714	chromosome	protein_coding_gene	FALSE	64	41	281	41	714	79.9	6.89	750.66	other metabolic processes		other molecular function	Pf00501, Pf13193, Pf16177	A0A086J7J6; A0A086K307; A0A086KFH7; A0A086LQD8; A0A086QMH2; A0A0N5EBP1; A0A125YT21; A0A125YT22; A0A139Y3I2; A0A2G8Y466; A0A2T6IJH7; A0A3R7ZC37; A0A7J6KC09; S7UHB7; S8G7D3; TGGT1_266640-t26_1-p1; tgo:TGME49_266640; V4YZI9		0.86	-0.22	0.00237651	0.0485875	90.7	105.4	89.3	90.9	94.4	93.8	79.1	101.9	100.5	109.6	109.4	105.8	24803.8	25264.5	26236	26063.6	21987	28299.1	27934.1	30462.3	30405.6
Low	TGGT1_240230-t26_1-p1	Toxoplasma_gondii_GT1	TGGT1_240230	TGGT1_240230-t26_1	hypothetical protein	TGGT1_chrVI:1081498-1084658(+)	260	chromosome	protein_coding_gene	FALSE	3	1	3	1	260	29.9	5.07	3.7					A0A086K3G9; A0A086K589; A0A086KVT9; A0A086LSV6; A0A086PVA7; A0A086QQB7; A0A0F7UTG5; A0A125YXU2; A0A125YXU3; A0A151H9V9; A0A2G8Y5E6; A0A2T6IP67; A0A425HX44; A0A7J6K9Y5; B6KFB1; B9PNC7; B9QK72; S7W6N2; S8FAN4; TGGT1_240230-t26_1-p1; tgo:TGME49_240230		0.86	-0.22	0.98015	1	89.6	104.1	88.4	135.1	83.4	88	87.4	82.1	80.4	119.9	108.4	102.3	480.6	734.6	453.7	478.4	475	446.3	437	651.8	589.5
Medium	TGGT1_295740-t26_1-p1	Toxoplasma_gondii_GT1	TGGT1_295740	TGGT1_295740-t26_1	hypothetical protein	TGGT1_chrIa:1527142-1536701(+)	1818	chromosome	protein_coding_gene	FALSE	1	2	3	1	1818	202.5	8.27	5.49					A0A0N5ED55; A0A125YJT9; A0A125YJU0; A0A7J6KHH1; S7UJ21; S8FCA4; TGGT1_295740-t26_1-p1; tgo:TGME49_295740; V4YLE4		0.861	-0.22	0.99092	1	92.5	107.4	86.6	161.7	78.1	54.5	131.2	101.9	100.6	73.1	68.2	132.1	205.9	384.3	185.8	129.5	311.9	242.2	239.2	173.8	162.3
High	TGGT1_220300-t26_1-p1	Toxoplasma_gondii_GT1	TGGT1_220300	TGGT1_220300-t26_1	ribosomal protein L15 protein	TGGT1_chrV:177404-185031(-)	1425	chromosome	protein_coding_gene	FALSE	8	10	11	10	1425	157.6	9.2	31.39	protein metabolism;other metabolic processes	translational apparatus	other molecular function	Pf00828	A0A086JTI8; A0A2T6IF43; A0A3R8BMP9; A0A7J6KAG8; S7UFX6; TGGT1_220300-t26_1-p1		0.861	-0.22	0.0135838	0.125948	90	104.5	88.7	95.2	91.1	88.6	90.7	105.7	112.1	105.3	97.9	92.8	707.4	760	726.9	706.7	723.6	843.3	894.4	840.3	780.9
High	TGGT1_287260-t26_1-p1	Toxoplasma_gondii_GT1	TGGT1_287260	TGGT1_287260-t26_1	hypothetical protein	TGGT1_chrV:1346495-1351213(-)	1572	chromosome	protein_coding_gene	FALSE	9	11	17	11	1572	168.6	5.66	34.81					A0A086LDZ1; A0A2T6ILE6; A0A425HU79; A0A7J6K9F4; S7W3B5; TGGT1_287260-t26_1-p1		0.861	-0.22	0.786116	1	93.2	108.3	85	134.2	82.8	88.3	97.2	94.1	102.5	103.7	96.3	115.9	1131.7	1786.3	1101.6	1175	1293.6	1251.9	1364.4	1380.2	1282.1
Low	TGGT1_314330-t26_1-p1	Toxoplasma_gondii_GT1	TGGT1_314330	TGGT1_314330-t26_1	ABC transporter, ATP-binding domain-containing protein	TGGT1_chrXI:3970720-3980340(+)	1885	chromosome	protein_coding_gene	FALSE	0	1	2	1	1885	207.7	9.23	2.1	transport	other membranes	transporter activity;other molecular function	Pf00005, Pf06472	A0A7J6JYT9; S7UTG2; TGGT1_314330-t26_1-p1		0.861	-0.22	0.134157	0.432508	81.1	94.2	72.4	74.6	80.2	88	88.1	109.5	93.1	73.2	89.4	120.1	279.3	287.7	309.1	339.2	339.7	422.1	358.9	282.3	344.6
High	TGGT1_284580-t26_1-p1	Toxoplasma_gondii_GT1	TGGT1_284580	TGGT1_284580-t26_1	ribose-phosphate diphosphokinase subfamily protein	TGGT1_chrV:2550684-2555455(+)	655	chromosome	protein_coding_gene	FALSE	17	8	16	8	655	69.2	7.46	32.65	other metabolic processes		kinase activity;other molecular function	Pf13793, Pf14572	A0A7J6K8X8; S7UNN2; TGGT1_284580-t26_1-p1		0.862	-0.21	0.247999	0.615955	88	102.1	82.5	109	79.3	86.1	86	99.8	103.6	105.9	94.6	98.4	1221	1613.5	1173.6	1274.5	1273.8	1477.9	1534.2	1567.7	1400.6
Medium	TGGT1_251390-t26_1-p1	Toxoplasma_gondii_GT1	TGGT1_251390	TGGT1_251390-t26_1	rieske [2fe-2s] domain-containing protein	TGGT1_chrXII:5272390-5275719(-)	155	chromosome	protein_coding_gene	FALSE	12	2	2	2	155	17.5	8.07	1.65			other molecular function	Pf00355	A0A086JAH3; A0A086PHM1; A0A086PW78; A0A0F7V8A9; A0A125YLS9; A0A125YLT0; A0A2T6IEN3; A0A3R7YPU9; A0A7J6JWY9; B6KHQ7; B9PRH6; B9QCN7; S7W8R2; S8GA62; TGGT1_251390-t26_1-p1; tgo:TGME49_251390		0.862	-0.21	0.112557	0.393915	88.7	102.8	83.5	98.9	88.5	82.1	96.1	110.7	119.9	90.7	95.1	102.6	118.8	140.8	125.9	116.8	136.7	157.5	170.6	129.1	135.3
High	TGGT1_224830-t26_1-p1	Toxoplasma_gondii_GT1	TGGT1_224830	TGGT1_224830-t26_1	hypothetical protein	TGGT1_chrX:2712917-2718606(-)	1114	chromosome	protein_coding_gene	FALSE	8	9	10	9	1114	121	8.22	16.64					A0A7J6K283; S7WCA8; TGGT1_224830-t26_1-p1		0.863	-0.21	0.00156295	0.0389677	92.4	107.1	87.6	92.9	99.6	87.9	99	101.5	107.6	108.1	109.2	103.5	827.1	877.5	940.9	830	935.1	958.1	1016.6	1021.3	1031.7
High	TGGT1_245640-t26_1-p1	Toxoplasma_gondii_GT1	TGGT1_245640	TGGT1_245640-t26_1	hypothetical protein	TGGT1_chrXII:2379517-2382152(-)	416	chromosome	protein_coding_gene	FALSE	21	6	13	6	416	46.5	9.44	40.7					A0A086JP68; A0A086QIX9; A0A3R8AD35; A0A7J6JU99; S7WA00; TGGT1_245640-t26_1-p1		0.864	-0.21	0.112022	0.392771	93.3	108	97.7	92.5	91.7	85	93.1	107.5	103.3	108.2	107	100.1	1082.1	1023.8	1015.9	940.7	1031.2	1190.6	1143.9	1197.7	1185.3
High	TGGT1_207950-t26_1-p1	Toxoplasma_gondii_GT1	TGGT1_207950	TGGT1_207950-t26_1	hypothetical protein	TGGT1_chrIb:473132-474215(-)	177	chromosome	protein_coding_gene	FALSE	11	1	3	1	177	19.1	5.1	12.94		other membranes			A0A086JEJ1; A0A086JSG6; A0A086KXW1; A0A086LVG2; A0A086PZC7; A0A2T6ISK3; A0A7J6KHQ3; S7VSG6; TGGT1_207950-t26_1-p1		0.864	-0.21	0.939559	1	86.9	100.6	89.7	89.8	88.9	111.7	88.7	98.4	72.3	103.9	108.2	104	205.1	205.3	203.3	255.2	202.7	224.9	165.3	237.4	247.3
High	TGGT1_202510-t26_1-p1	Toxoplasma_gondii_GT1	TGGT1_202510	TGGT1_202510-t26_1	multi-pass transmembrane protein	TGGT1_chrVIIa:3166148-3168316(-)	305	chromosome	protein_coding_gene	FALSE	15	3	15	2	305	33.6	5.35	47.36		other membranes		Pf11677	A0A086KMV0; A0A086LAH4; A0A086LZC0; A0A086QGP9; A0A0F7V171; A0A125YVJ8; A0A2G8XXJ5; A0A2T6IVX2; A0A3R8B874; A0A7J6K8U5; B9PUL3; B9QFW1; S7UUL1; TGGT1_202510-t26_1-p1		0.864	-0.21	0.514737	0.897712	87.1	100.7	86.1	105.5	83.7	86.1	102.1	99.6	101.2	87.9	95.1	110.8	889.2	1089.8	864.8	889.6	1054.5	1029.1	1046	908.4	982.3
High	TGGT1_310470-t26_1-p1	Toxoplasma_gondii_GT1	TGGT1_310470	TGGT1_310470-t26_1	putative cytochrome C oxidase subunit IIb	TGGT1_chrXI:1338649-1339224(+)	191	chromosome	protein_coding_gene	FALSE	18	3	9	3	191	21.2	8.27	21.79	other metabolic processes;transport	other membranes	transporter activity;other molecular function	Pf00116	A0A086K956; A0A086KJD4; A0A086LGP9; A0A086MA94; A0A086PPQ9; A0A086QZR4; A0A0F7V9B5; A0A125YMT4; A0A125YMT5; A0A139Y826; A0A151HKY0; A0A2G8XU24; A0A2T6J2T1; A0A3R8B6U0; B6KAB5; B9PJR3; B9Q8T2; Q86RM0; S7W1E3; S8EUX9; TGGT1_310470-t26_1-p1; tgo:TGME49_310470		0.865	-0.21	0.257563	0.626555	95.6	110.5	88.6	107.3	86.3	91.8	95.6	108.9	132.2	106.1	90.7	103.8	1458.1	1766.3	1421.6	1511.4	1574.8	1793.5	2177.4	1747.3	1493
High	TGGT1_268840-t26_1-p1	Toxoplasma_gondii_GT1	TGGT1_268840	TGGT1_268840-t26_1	putative N6-adenosine-methyltransferase	TGGT1_chrVIII:6253001-6256297(-)	525	chromosome	protein_coding_gene	FALSE	18	6	12	6	525	57.8	6.44	33.64	RNA metabolism OR transcription;other metabolic processes	nucleus	nucleic acid binding activity;other molecular function	Pf05063	A0A086K483; A0A086LD37; A0A086LXS0; A0A7J6K7C6; S7V4L7; TGGT1_268840-t26_1-p1		0.865	-0.21	0.0178841	0.145556	93.8	108.4	97.9	93.6	98	94.1	94.4	109.2	100.8	109.1	109.5	96.2	959.3	916.4	960.2	921.4	924.2	1069.1	987.1	1068.3	1073
High	TGGT1_287220-t26_1-p1	Toxoplasma_gondii_GT1	TGGT1_287220	TGGT1_287220-t26_1	hypothetical protein	TGGT1_chrV:1373188-1377046(+)	601	chromosome	protein_coding_gene	FALSE	3	2	2	2	601	64.7	9.85	4.41					A0A086LDZ6; S7W3C0; TGGT1_287220-t26_1-p1		0.865	-0.21	0.204425	0.553731	84.1	97.2	82.3	83.7	80	89.1	96	96.8	90.4	96.8	112.9	89.7	229	233	222.6	248.1	267.3	269.4	251.5	269.5	314.4
High	TGGT1_270140-t26_1-p1	Toxoplasma_gondii_GT1	TGGT1_270140	TGGT1_270140-t26_1	putative splicing factor DIM1	TGGT1_chrVIII:5384958-5388545(-)	142	chromosome	protein_coding_gene	FALSE	17	3	12	3	142	16.9	5.54	23.5	RNA metabolism OR transcription;other metabolic processes	nucleus		Pf02966	A0A086Q054; A0A0F7V3H9; A0A0N5ED44; A0A125YPH1; A0A125YPH3; A0A2G8Y2B2; A0A7J6K5B3; B6KCW8; B9PHQ1; B9Q5Y3; S7V4Y8; S8GIT4; TGGT1_270140-t26_1-p1; tgo:TGME49_270140	DIM1	0.865	-0.21	0.247528	0.615885	97.1	112.3	109.9	88.5	95.8	95.6	114.1	110.7	120.6	110.7	114.7	97.4	1799.5	1449	1569.3	1566.4	1869.8	1813.9	1976.3	1812.9	1878.4
High	TGGT1_318490-t26_1-p1	Toxoplasma_gondii_GT1	TGGT1_318490	TGGT1_318490-t26_1	hypothetical protein	TGGT1_chrIV:1223125-1225700(-)	214	chromosome	protein_coding_gene	FALSE	53	11	23	11	214	24.4	4.59	54.27	other metabolic processes		other molecular function	Pf04252	A0A086JFW4; A0A086JVM8; A0A086KGM6; A0A086LKG0; A0A086PRD3; A0A086PUP6; A0A0F7UWR2; A0A125YG85; A0A125YG86; A0A139XK67; A0A151HC55; A0A2G8XS43; A0A2T6ISW7; A0A3R7YKI8; A0A7J6KDG1; B6KPU9; B9PVE0; B9QI38; S7UJN2; S8GHW8; TGGT1_318490-t26_1-p1; tgo:TGME49_318490		0.865	-0.21	0.041583	0.231707	92	106.3	85.7	83.4	91.1	91.2	100.4	110.8	125.3	103.2	100.6	105.2	1173	1141.6	1246.3	1248	1373.5	1516.2	1714.7	1412.9	1376.5
High	TGGT1_261060-t26_1-p1	Toxoplasma_gondii_GT1	TGGT1_261060	TGGT1_261060-t26_1	diphthamide biosynthesis protein 2-related domain-containing protein	TGGT1_chrVIIb:1852264-1856907(-)	559	chromosome	protein_coding_gene	FALSE	16	9	17	9	559	60.9	7.05	41.35	protein metabolism;other metabolic processes		other molecular function	Pf01866	A0A3R8B4X3; A0A7J6K3R9; S7WEE2; TGGT1_261060-t26_1-p1		0.865	-0.21	0.0828301	0.340435	92.4	106.8	86.5	95.1	93.8	100.1	90.2	108.4	114.8	102	91	109.1	1226.8	1349.1	1331	1420.5	1279.4	1538	1629.3	1447.1	1290.7
High	TGGT1_278830-t26_1-p1	Toxoplasma_gondii_GT1	TGGT1_278830	TGGT1_278830-t26_1	glucose-6-phosphate 1-dehydrogenase	TGGT1_chrXII:5748919-5762087(+)	878	chromosome	protein_coding_gene	FALSE	55	40	193	38	878	98.2	7.25	453.87	other metabolic processes		other molecular function	Pf00479, Pf01182, Pf02781	A0A086JR99; A0A151H7I8; A0A2T6IIB6; A0A7J6JX68; S7UZN8; TGGT1_278830-t26_1-p1		0.865	-0.21	0.0157641	0.135794	92	106.3	92.5	93.7	88.1	95.3	83.2	93.9	97.8	116.3	108.1	106.9	18565.1	18809	17691.4	19121.5	16692.9	18856.8	19634.7	23352.7	21699.2
High	TGGT1_219690-t26_1-p1	Toxoplasma_gondii_GT1	TGGT1_219690	TGGT1_219690-t26_1	hypothetical protein	TGGT1_chrXII:662698-665306(-)	208	chromosome	protein_coding_gene	FALSE	13	3	5	3	208	23.3	8.95	11.52					A0A086K272; A0A086KTP9; A0A125YXV3; A0A3R8ACK4; S7WHY1; TGGT1_219690-t26_1-p1; V4YZS4		0.865	-0.21	0.721261	1	92	106.3	92.7	82.9	103.3	91.5	115.4	115.7	93.5	88.5	107.1	115.2	724.6	648.3	807.6	715.2	902.3	904.4	731.2	692	837.3
High	TGGT1_307000-t26_1-p1	Toxoplasma_gondii_GT1	TGGT1_307000	TGGT1_307000-t26_1	hypothetical protein	TGGT1_chrXI:110890-113029(-)	306	chromosome	protein_coding_gene	FALSE	5	2	2	1	306	35.7	11.05	3.98					A0A086J740; A0A086LJJ0; A0A086PMT1; A0A2G8XMD1; A0A7J6JWF4; S7US09; TGGT1_307000-t26_1-p1		0.865	-0.21	0.879462	1	87	100.5	77.1	77.6	103	118.2	81.5	93.3	81.8	98.8	108.4	94.1	46.9	47.2	62.7	71.9	49.6	56.8	49.8	60.1	66
High	TGGT1_266410-t26_1-p1	Toxoplasma_gondii_GT1	TGGT1_266410	TGGT1_266410-t26_1	hypothetical protein	TGGT1_chrIX:983746-985506(-)	586	chromosome	protein_coding_gene	FALSE	16	7	10	7	586	63.9	5.57	19.62		other membranes			A0A086K2V0; A0A086KFL9; A0A3R8AUM9; A0A7J6KB65; S7VUS0; TGGT1_266410-t26_1-p1		0.865	-0.21	0.989843	1	91.2	105.3	88.2	97	96.8	98.7	90.5	72.1	73.2	117	115.2	111.9	813.3	894.8	892.9	910.7	834.7	665.1	675.2	1079.2	1062.6
High	TGGT1_245610-t26_1-p1	Toxoplasma_gondii_GT1	TGGT1_245610	TGGT1_245610-t26_1	hypothetical protein	TGGT1_chrXII:2358915-2369554(+)	615	chromosome	protein_coding_gene	FALSE	26	16	49	16	615	68.2	9.1	136.46					A0A425HZY3; S7V184; TGGT1_245610-t26_1-p1		0.866	-0.21	0.0314601	0.195912	89.6	103.5	89	96	89.2	93.6	88.9	92.7	96.3	114.6	107.4	103.1	4247.7	4583.3	4261.3	4470.1	4244.6	4428.5	4596.4	5474.8	5127.6
High	TGGT1_254000-t26_1-p1	Toxoplasma_gondii_GT1	TGGT1_254000	TGGT1_254000-t26_1	hypothetical protein	TGGT1_chrIII:1373982-1375421(-)	479	chromosome	protein_coding_gene	FALSE	22	11	39	11	479	51.5	9.61	104.99					A0A086KRA3; A0A086L8L1; A0A086LTQ3; A0A086Q1Y3; A0A3R8AJW7; A0A7J6KD31; S7UMQ1; TGGT1_254000-t26_1-p1		0.866	-0.21	0.790226	1	90.8	104.9	100.5	83.7	99.6	90.2	87.3	77.9	79	119.7	127.2	104.2	3262.2	2714.8	3232.9	2926.6	2832.4	2526.3	2563.3	3882.2	4128
High	TGGT1_241240-t26_1-p1	Toxoplasma_gondii_GT1	TGGT1_241240	TGGT1_241240-t26_1	hypothetical protein	TGGT1_chrVI:1657567-1659295(+)	474	chromosome	protein_coding_gene	FALSE	39	19	55	18	474	52.8	10.08	153.54					S7USD1; TGGT1_241240-t26_1-p1		0.866	-0.21	0.877046	1	89.4	103.3	99	89.5	96.7	89.8	82.1	73	75.3	122.7	125.1	103.7	5516.2	4982.2	5384.9	4999.8	4575	4066.4	4195.8	6832.2	6966
High	TGGT1_224460-t26_1-p1	Toxoplasma_gondii_GT1	TGGT1_224460	TGGT1_224460-t26_1	putative aminopeptidase n	TGGT1_chrX:2956872-2964821(+)	970	chromosome	protein_coding_gene	FALSE	38	35	119	32	970	108.7	5.92	260.39	protein metabolism		other molecular function	Pf01433, Pf11940, Pf17432, Pf17900	A0A7J6K120; S7UWT6; TGGT1_224460-t26_1-p1		0.866	-0.21	0.993398	1	91.9	106.1	95.6	109.9	92.2	102.2	87.6	67.9	73.5	121	110.4	119.8	9616.9	11053.9	9280.5	10283.4	8810.4	6833.5	7392.2	12170.9	11107.1
High	TGGT1_206510-t26_1-p1	Toxoplasma_gondii_GT1	TGGT1_206510	TGGT1_206510-t26_1	toxolysin TLN4	TGGT1_chrVIIa:879451-893239(+)	2435	chromosome	protein_coding_gene	FALSE	34	69	273	69	2435	256.7	5.43	768.57	protein metabolism		other molecular function	Pf00675, Pf05193, Pf16187	S7UUS1; TGGT1_206510-t26_1-p1		0.866	-0.21	0.822565	1	96.1	111	105.1	96.3	97	95.3	101.4	91	89.5	112	117.9	113.5	28877	26464	26646.4	26181.1	27865.9	24993.8	24589.8	30765	32379.5
High	TGGT1_260520-t26_1-p1	Toxoplasma_gondii_GT1	TGGT1_260520	TGGT1_260520-t26_1	hypothetical protein	TGGT1_chrVIIb:2164696-2167131(-)	742	chromosome	protein_coding_gene	FALSE	27	13	55	13	742	77	7.71	174.13					A0A086QRM9; A0A2G8YDD7; A0A7J6K3F2; S7UYP6; TGGT1_260520-t26_1-p1		0.866	-0.21	0.29239	0.672157	91.2	105.2	98.6	96.9	91.8	87.6	81.5	92	85.5	117	120.6	106	3716.8	3653.3	3463.4	3303.1	3074	3470.5	3225.8	4413.9	4548.5
High	TGGT1_310400-t26_1-p1	Toxoplasma_gondii_GT1	TGGT1_310400	TGGT1_310400-t26_1	glycosyl transferase family 8 protein	TGGT1_chrXI:1282502-1283539(+)	345	chromosome	protein_coding_gene	FALSE	26	8	14	8	345	38.5	6.13	40.5			other molecular function	Pf01501	A0A7J6JYQ0; S7W1B4; TGGT1_310400-t26_1-p1		0.866	-0.21	0.229525	0.590101	90.2	104.1	90.8	103.9	87.3	86.3	97.6	105.3	103.7	104.9	109.6	88.6	833.4	953.1	801.2	792.1	895.4	965.9	951.2	962	1005.8
High	TGGT1_263630-t26_1-p1	Toxoplasma_gondii_GT1	TGGT1_263630	TGGT1_263630-t26_1	hypothetical protein	TGGT1_chrVIIb:401360-404075(-)	136	chromosome	protein_coding_gene	FALSE	40	5	24	5	136	15.5	10.21	64.82					A0A086JFB9; A0A086LKU3; A0A125YIA2; A0A125YIA3; A0A151HN58; A0A7J6K235; S7UXR8; S8F1Y9; TGGT1_263630-t26_1-p1; tgo:TGME49_263630; V4ZD03		0.867	-0.21	0.392792	0.78771	95.7	110.5	87.6	111.3	81.4	94.1	89.8	117.9	124	103.7	90.4	95.2	2680.1	3402.2	2489.3	2878.6	2747	3606.5	3790.8	3169.8	2765.5
High	TGGT1_210790-t26_1-p1	Toxoplasma_gondii_GT1	TGGT1_210790	TGGT1_210790-t26_1	putative dihydroorotate dehydrogenase reveal	TGGT1_chrIV:1980005-1990187(-)	592	chromosome	protein_coding_gene	FALSE	29	15	37	15	592	65	9.52	90.93	other metabolic processes	other membranes;other cell component	other molecular function	Pf01180	A0A125YJK0; A0A125YJK1; A0A151H3A5; B6KTR1; B9PVQ5; Q8MXD1; S7VTG1; S8FCF7; TGGT1_210790-t26_1-p1; tgo:TGME49_210790		0.867	-0.21	0.126158	0.419344	89.1	102.7	83.4	91.3	90.2	87	88.7	102.3	104	90.9	91.8	104.4	3658.3	4004.6	3954.9	3814.7	3890	4487.3	4559.2	3987.2	4025.1
High	TGGT1_271460-t26_1-p1	Toxoplasma_gondii_GT1	TGGT1_271460	TGGT1_271460-t26_1	putative protein c14orf29	TGGT1_chrVIII:4472962-4481955(+)	884	chromosome	protein_coding_gene	FALSE	19	16	25	16	884	97.6	7.62	55.82				Pf00561	A0A086KGC6; A0A086LC90; A0A2T6J3P7; A0A3R7ZE42; A0A7J6K6U1; S7V3V0; TGGT1_271460-t26_1-p1		0.867	-0.21	0.00156964	0.0389677	91.9	106	90	91.1	92.7	92.6	93.8	98.9	101.6	109.2	106.9	109.2	1837.5	1858.7	1891	1890.6	1913.4	2018.7	2073.1	2227.9	2180.6
High	TGGT1_234980-t26_1-p1	Toxoplasma_gondii_GT1	TGGT1_234980	TGGT1_234980-t26_1	hypothetical protein	TGGT1_chrX:4475059-4477709(-)	760	chromosome	protein_coding_gene	FALSE	23	12	14	12	760	81.2	7.36	40.96					A0A7J6K1Q4; S7UVJ8; TGGT1_234980-t26_1-p1		0.867	-0.21	0.476669	0.869956	92.6	106.8	101.7	90.1	93.9	92.3	82	85.3	84.8	125.2	120.8	106.4	1268.2	1123.4	1170.3	1150.7	1021.9	1063.2	1056.9	1560.6	1506
High	TGGT1_295650-t26_1-p1	Toxoplasma_gondii_GT1	TGGT1_295650	TGGT1_295650-t26_1	hypothetical protein	TGGT1_chrIa:1636242-1640551(-)	683	chromosome	protein_coding_gene	FALSE	42	22	55	22	683	74.6	5.97	141.78					A0A086JUI7; A0A086JY70; A0A086Q066; A0A0N5E8G2; A0A125YFC5; A0A125YFC6; A0A3R8AKL0; A0A7J6KH38; S7VRV1; S8FFA1; TGGT1_295650-t26_1-p1; tgo:TGME49_295650; V4Z9L3		0.867	-0.21	0.546047	0.921673	89.4	103	95.7	85.3	84.5	83	102.8	101.1	100.1	93.5	97.1	98.3	4303	3833.4	3798.4	3730.6	4622.8	4543	4500.4	4204.2	4362.6
High	TGGT1_202480-t26_1-p1	Toxoplasma_gondii_GT1	TGGT1_202480	TGGT1_202480-t26_1	hypothetical protein	TGGT1_chrVIIa:3195653-3198003(+)	430	chromosome	protein_coding_gene	FALSE	8	3	4	3	430	43.6	7.01	8.13					A0A086K9B8; A0A086LAG9; A0A0F7UZA6; A0A125YY01; A0A3R8BZR8; A0A7J6K7I2; S7WAG9; TGGT1_202480-t26_1-p1; V4ZGJ1		0.868	-0.2	0.0420261	0.233241	91.6	105.6	88.7	92.6	96.2	98.6	79.9	105.4	98.2	108.4	117.4	106.7	139.9	146.1	151.7	155.6	126.1	166.3	154.9	171	185.2
Medium	TGGT1_204500-t26_1-p1	Toxoplasma_gondii_GT1	TGGT1_204500	TGGT1_204500-t26_1	hypothetical protein	TGGT1_chrVIIa:1646587-1648529(+)	438	chromosome	protein_coding_gene	FALSE	3	1	1	1	438	49.5	9.86	2.37					A0A086K5P7; A0A086Q419; A0A7J6K878; S7UUP6; TGGT1_204500-t26_1-p1		0.868	-0.2	0.44303	0.839417	81.1	93.4	75.8	109.6	69.7	75.7	94.8	104	87.3	86.6	83.5	117.3	65.5	94.7	60.2	65.5	81.9	89.8	75.5	74.8	72.2
High	TGGT1_256030-t26_1-p1	Toxoplasma_gondii_GT1	TGGT1_256030	TGGT1_256030-t26_1	hypothetical protein	TGGT1_chrVIIb:4469365-4470923(-)	256	chromosome	protein_coding_gene	FALSE	51	12	41	12	256	29.2	8.84	95.76	cell organization and biogenesis;signal transduction	cytoskeleton;other cell component	cytoskeletal activity	Pf03607, Pf05517	A0A086JGB4; A0A086JYA0; A0A086L1H8; A0A086LLU6; A0A086PMM3; A0A086PR78; A0A0F7UX87; A0A125YHL4; A0A125YHL5; A0A139Y423; A0A151H252; A0A2G8Y8H1; A0A2T6IKF3; A0A3R8AIL0; A0A7J6K3U3; B6KAS6; B9QC02; S7WFE6; S8F0J1; TGGT1_256030-t26_1-p1; tgo:TGME49_256030	DCX	0.868	-0.2	0.112983	0.394658	92.8	106.9	91.2	105	89.3	85.3	95.9	105	99.3	104.9	107.5	105	2983.4	3435.4	2922.2	2792.5	3138.2	3436.5	3251.3	3434.3	3517.7
High	TGGT1_408800-t26_1-p1	Toxoplasma_gondii_GT1	TGGT1_408800	TGGT1_408800-t26_1	NTPase	TGGT1_chrXII:6592331-6592894(+)	188	chromosome	protein_coding_gene	FALSE	60	11	145	3	188	20.9	6.92	344.91					S7UZL9; TGGT1_408800-t26_1-p1		0.868	-0.2	0.866692	1	94	108.3	96	68.5	107.1	102.6	67.5	66.6	64.4	131.1	130.8	110.5	8386.5	5989	9364.8	8971.5	5902.2	5821.8	5632	11458.3	11432.5
High	TGGT1_202380-t26_1-p1	Toxoplasma_gondii_GT1	TGGT1_202380	TGGT1_202380-t26_1	putative rab GDI alpha	TGGT1_chrVIIa:3266429-3273830(+)	456	chromosome	protein_coding_gene	FALSE	36	13	66	13	456	51	5.76	131.24	transport;signal transduction		enzyme regulator activity	Pf00996	A0A086K9F1; A0A086LAF8; A0A086LZD3; A0A086Q348; A0A086QGJ6; A0A0F7UZD3; A0A0N5ECH5; A0A125YTR7; A0A125YTR8; A0A139XZA7; A0A151HB32; A0A2T6IVY4; A0A425I3J8; A0A7J6K8T1; B6KIU5; B9PUM5; B9QFX3; S7UVG5; S8GNU3; TGGT1_202380-t26_1-p1; tgo:TGME49_202380		0.869	-0.2	0.333557	0.721475	92	106	90.3	108.5	89	105.1	90.2	97.8	104	108.8	97.1	110.6	6132.4	7367.3	6044.2	7136.2	6125.3	6643.9	7060.2	7386.1	6591.3
Medium	TGGT1_313330-t26_1-p1	Toxoplasma_gondii_GT1	TGGT1_313330	TGGT1_313330-t26_1	rhoptry kinase family protein ROP27	TGGT1_chrXI:3236076-3242862(-)	975	chromosome	protein_coding_gene	FALSE	2	1	1	1	975	106.2	7.59	2.82	protein metabolism;other metabolic processes	other membranes	kinase activity;other molecular function	Pf00069	A0A7J6JWA8; S7UTG9; TGGT1_313330-t26_1-p1		0.869	-0.2	0.356007	0.746233	92.6	106.6	108.3	83.5	103.7	87.7	86.4	100.1	98.3	123.2	113	101	72.9	56.1	69.8	59	58.1	67.3	66.1	82.9	76
High	TGGT1_286630-t26_1-p1	Toxoplasma_gondii_GT1	TGGT1_286630	TGGT1_286630-t26_1	redoxin domain-containing protein	TGGT1_chrV:1606591-1607469(+)	292	chromosome	protein_coding_gene	FALSE	48	16	120	16	292	31.1	8.79	323.78	stress response;other biological processes		other molecular function	Pf08534	A0A086K6V8; A0A086KK23; A0A086LDU0; A0A086M2Y0; A0A086Q1B7; A0A086Q750; A0A0F7URY9; A0A125YPC3; A0A139XYE0; A0A151HHQ8; A0A2T6IRX1; A0A3R8G5E6; A0A7J6KA60; S7VWS3; TGGT1_286630-t26_1-p1; V4ZE78		0.869	-0.2	0.00598121	0.0778921	90.8	104.6	86.2	96.2	84.6	88.6	92	111.9	110.8	102	98.7	100.4	13571.2	15144.5	13331	13961.3	14495.8	17618.8	17456.4	16072.4	15542.6
High	TGGT1_257110-t26_1-p1	Toxoplasma_gondii_GT1	TGGT1_257110	TGGT1_257110-t26_1	hypothetical protein	TGGT1_chrVIIb:4149291-4151532(-)	526	chromosome	protein_coding_gene	FALSE	23	12	28	12	526	57.3	7.59	66.56			other molecular function	Pf09768	S7UZC6; TGGT1_257110-t26_1-p1		0.869	-0.2	0.0959152	0.363837	91.1	104.8	87.9	100.1	90.7	90.3	92.4	108.6	107.6	104.3	98.7	94.6	2852.4	3247.5	2943.3	2929.5	2999.3	3526.3	3492.2	3386.8	3205.1
High	TGGT1_257530-t26_1-p1	Toxoplasma_gondii_GT1	TGGT1_257530	TGGT1_257530-t26_1	transporter, major facilitator family protein	TGGT1_chrVIIb:3924727-3926365(-)	504	chromosome	protein_coding_gene	FALSE	22	9	62	9	504	54.5	6.71	169.66	transport;other biological processes	plasma membrane;other membranes	transporter activity		A0A086JGZ0; A0A086LA11; A0A086PKD9; A0A2T6IKN7; A0A425HPY6; A0A7J6K338; S7W7U8; TGGT1_257530-t26_1-p1	ApiAT5-3	0.869	-0.2	0.740115	1	93	107	91.7	156.9	71.5	72.9	151.2	119.8	105.5	52.6	65.5	112.1	5796	9915.1	4520.4	4604.8	9553	7569.6	6666.5	3323.8	4139
Medium	TGGT1_218740-t26_1-p1	Toxoplasma_gondii_GT1	TGGT1_218740	TGGT1_218740-t26_1	putative membrane protein	TGGT1_chrXII:1280065-1280966(-)	184	chromosome	protein_coding_gene	FALSE	5	1	2	1	184	20.3	6.84	6.6		other membranes			A0A086K148; A0A086KT43; A0A086L2D5; A0A086QT55; A0A0F7VA38; A0A125YFW4; A0A125YFW6; A0A139Y9Q5; A0A151HCN1; A0A2G8YCI4; A0A2T6ITV8; A0A425HZF5; A0A7J6JU19; S7WA45; S8FZL6; TGGT1_218740-t26_1-p1; tgo:TGME49_218740; V4Z4D6		0.869	-0.2	0.169618	0.494103	86.7	99.8	92.6	74	87.6	89	68.8	94.9	88.6	102.1	100.7	105.2	327.7	261.9	309.9	314.9	243.3	335.7	313.3	361.3	356.4
High	TGGT1_209520-t26_1-p1	Toxoplasma_gondii_GT1	TGGT1_209520	TGGT1_209520-t26_1	WD domain, G-beta repeat-containing protein	TGGT1_chrIb:1307655-1320933(-)	2341	chromosome	protein_coding_gene	FALSE	10	18	21	18	2341	254.3	6.62	56.84		nucleus		Pf00400	A0A7J6KH60; S7UII8; TGGT1_209520-t26_1-p1		0.87	-0.2	0.00204454	0.0454654	90.3	103.9	89.3	80.7	93.2	87.3	89.1	102.5	99.5	117.5	113.7	97.3	1528	1381	1595.4	1494.4	1525.5	1754	1702.6	2010.5	1945.2
High	TGGT1_222240-t26_1-p1	Toxoplasma_gondii_GT1	TGGT1_222240	TGGT1_222240-t26_1	hypothetical protein	TGGT1_chrII:970146-973217(+)	1023	chromosome	protein_coding_gene	FALSE	33	24	46	24	1023	107.8	5.76	122.18					A0A086KTJ4; A0A7J6KGH7; S7UL94; TGGT1_222240-t26_1-p1		0.87	-0.2	0.0182215	0.146855	89.6	103	88.8	85.2	91.9	90.1	91.6	98.2	94.1	107.5	110.2	103.6	4046.9	3885.7	4188.5	4108.2	4174.7	4475.9	4288.5	4898.9	5025.3
High	TGGT1_237230-t26_1-p1	Toxoplasma_gondii_GT1	TGGT1_237230	TGGT1_237230-t26_1	hypothetical protein	TGGT1_chrX:5688823-5690440(-)	213	chromosome	protein_coding_gene	FALSE	36	6	27	6	213	23.9	5.72	116.23		other membranes			A0A7J6JZ92; S7UQ33; TGGT1_237230-t26_1-p1		0.87	-0.2	0.994743	1	94.9	109	107.4	84	114.8	96.4	90.9	77.3	74	120.7	127.2	110.7	2408.1	1883.3	2572.8	2160	2038.1	1732.3	1657.7	2704.5	2850.8
High	TGGT1_278900-t26_1-p1	Toxoplasma_gondii_GT1	TGGT1_278900	TGGT1_278900-t26_1	putative protein kinase	TGGT1_chrXII:5685638-5689516(-)	602	chromosome	protein_coding_gene	FALSE	45	22	45	21	602	64.2	7.2	117.56	protein metabolism;RNA metabolism OR transcription;other metabolic processes		kinase activity;other molecular function	Pf06293	A0A086JRD0; A0A3R8AAB9; A0A7J6JVG8; S7UZV4; TGGT1_278900-t26_1-p1		0.871	-0.2	0.0180978	0.146282	93	106.8	93.8	91.9	91.6	88.5	97.5	105.5	100.5	108.5	109.5	97	3543.6	3471.5	3462.8	3342.4	3684.6	3987.7	3796.3	4097.9	4138.1
High	TGGT1_247510-t26_1-p1	Toxoplasma_gondii_GT1	TGGT1_247510	TGGT1_247510-t26_1	fructose-bisphospatase II	TGGT1_chrXII:3317257-3321142(+)	381	chromosome	protein_coding_gene	FALSE	55	23	258	23	381	42.4	6.61	734.86	other metabolic processes		other molecular function	Pf00316, Pf18913	A0A086KQS7; A0A086KUW1; A0A086LBK6; A0A086M6G6; A0A086QI87; A0A086QTZ9; A0A0F7VES8; A0A125YGG2; A0A125YGG4; A0A151HFZ4; A0A2T6IZ51; A0A425I099; B6KGZ5; B9PPQ5; B9QDG4; Q8MY84; S7V124; S8EVA6; TGGT1_247510-t26_1-p1; tgo:TGME49_247510	FBPase	0.871	-0.2	0.133912	0.432508	90.4	103.9	88.2	103.9	83.6	84.4	93.9	109.5	107.5	101.3	100.9	92.7	26837.3	31615.5	25456.5	25702.8	28585.8	33328.3	32734	30825	30700.7
High	TGGT1_286590-t26_1-p1	Toxoplasma_gondii_GT1	TGGT1_286590	TGGT1_286590-t26_1	microtubule associated protein SPM2	TGGT1_chrV:1625039-1626577(+)	357	chromosome	protein_coding_gene	FALSE	66	24	127	24	357	39.6	9.92	351.75					A0A086K6W3; A0A086KK18; A0A086LDU5; A0A086M2X5; A0A086Q1B2; A0A086Q755; A0A0F7USB3; A0A125YHY8; A0A139XYC5; A0A2T6IRY1; A0A425HUG2; A0A7J6K8K1; S7VWS9; TGGT1_286590-t26_1-p1; V4ZE83		0.871	-0.2	0.000418988	0.018062	97.8	112.3	97.8	97	100	97.6	96.1	112.1	109.6	117.8	119.7	109.1	13095.2	12982	13389.9	13072	12869.4	15013	14667	15772.9	16019.3
High	TGGT1_293370-t26_1-p1	Toxoplasma_gondii_GT1	TGGT1_293370	TGGT1_293370-t26_1	histone arginine methyltransferase PRMT2	TGGT1_chrIa:268650-274786(-)	1305	chromosome	protein_coding_gene	FALSE	16	22	63	22	1305	139.3	6.1	137.84	protein metabolism;RNA metabolism OR transcription;other metabolic processes		other molecular function	Pf02475	A0A139XJ91; A0A425HRX0; A0A7J6KHQ8; S7UIT2; TGGT1_293370-t26_1-p1		0.871	-0.2	0.0422459	0.233761	91.6	105.2	92.7	86.8	90.3	85.8	88.2	101	101.3	112.9	116.7	91.5	6341.9	5935.7	6175.6	5867.1	6032.6	6908.6	6927.7	7726.5	7982.2
High	TGGT1_255260-t26_1-p1	Toxoplasma_gondii_GT1	TGGT1_255260	TGGT1_255260-t26_1	apical membrane antigen AMA1	TGGT1_chrVIIb:4856406-4860874(+)	569	chromosome	protein_coding_gene	FALSE	56	29	299	29	569	63	6.16	732.6		other membranes		Pf02430	A0A086JD46; A0A086JXW0; A0A2T6IKA9; A0A425HQ87; A0A7J6K2T7; S7WI53; TGGT1_255260-t26_1-p1		0.871	-0.2	0.340426	0.729802	92.4	106.1	100.8	93.1	98.3	90.4	95.8	99.1	95.7	110	112	113.7	29935.9	27644.3	29202.3	26847.3	28451	29439.9	28422.6	32664.8	33255.9
High	TGGT1_279450-t26_1-p1	Toxoplasma_gondii_GT1	TGGT1_279450	TGGT1_279450-t26_1	putative adenylosuccinate synthetase	TGGT1_chrIX:18516-19898(+)	460	chromosome	protein_coding_gene	FALSE	53	22	73	22	460	50.6	6.83	155.17	other metabolic processes	other cell component	other molecular function	Pf00709	A0A086K3L8; A0A086KDU8; A0A086QLW0; A0A0N5E8V8; A0A125YFR1; A0A139Y3G5; A0A151H695; A0A2G8Y4J3; A0A3R7YVS6; A0A7J6KBL6; S7UHS9; S8EYT0; TGGT1_279450-t26_1-p1; tgo:TGME49_279450		0.871	-0.2	0.0554246	0.271317	91	104.5	88.5	98.8	92.2	99.2	88.4	96.7	105.8	111.5	100.7	108.6	8050.9	8987.8	8385.1	9019.6	8033.1	8789.5	9623.7	10139.5	9157.5
High	TGGT1_221190-t26_1-p1	Toxoplasma_gondii_GT1	TGGT1_221190	TGGT1_221190-t26_1	putative mrna cleavage factor family protein	TGGT1_chrII:99298-101042(+)	414	chromosome	protein_coding_gene	FALSE	31	7	19	7	414	45.7	5.21	66.07	RNA metabolism OR transcription;other metabolic processes	nucleus	nucleic acid binding activity	Pf13869	A0A086KSC5; A0A7J6KGI8; S7ULL7; TGGT1_221190-t26_1-p1		0.872	-0.2	0.0207711	0.157368	91.9	105.5	89.2	94.5	90.2	98.1	87.5	95.2	102.3	120	111.5	103.4	1495.2	1583	1510.5	1643.4	1465.3	1595.3	1714.5	2011.2	1867.4
High	TGGT1_266880-t26_1-p1	Toxoplasma_gondii_GT1	TGGT1_266880	TGGT1_266880-t26_1	putative dihydrouridine synthase	TGGT1_chrIX:751537-754416(+)	394	chromosome	protein_coding_gene	FALSE	28	7	12	7	394	44	7.46	31.4	RNA metabolism OR transcription;other metabolic processes		other molecular function	Pf01207	A0A086J7M1; A0A086K2Y1; A0A086KFK2; A0A086LQE5; A0A086PN83; A0A086QMG0; A0A0F7V2T0; A0A125YWA9; A0A2T6IJL0; A0A425I5K1; A0A7J6K9I9; B9Q1U8; B9QPB6; S7UG66; TGGT1_266880-t26_1-p1		0.872	-0.2	0.115478	0.399611	91.4	104.9	91.1	85.9	98.4	90.7	90.7	97.1	104.1	111.3	108.8	95.4	503.2	474.5	543.6	501.2	501.1	536.4	575	614.7	600.8
High	TGGT1_235890-t26_1-p1	Toxoplasma_gondii_GT1	TGGT1_235890	TGGT1_235890-t26_1	dual-specificity protein phosphatase	TGGT1_chrX:5006715-5010015(-)	165	chromosome	protein_coding_gene	FALSE	8	1	2	1	165	18.7	5.07	1.75					A0A086M0P7; A0A086Q482; A0A0F7V314; A0A125YZC3; A0A7J6JYJ1; S7UQP5; TGGT1_235890-t26_1-p1; V4YRR2		0.872	-0.2	0.973021	1	98.3	112.7	125.3	93.4	99.1	75.8	130.2	113.6	94.6	83.8	117.2	122.4	18.1	13.5	14.3	10.9	18.8	16.4	13.6	12.1	16.9
Medium	TGGT1_277690-t26_1-p1	Toxoplasma_gondii_GT1	TGGT1_277690	TGGT1_277690-t26_1	hypothetical protein	TGGT1_chrXII:6483409-6487133(+)	551	chromosome	protein_coding_gene	FALSE	3	2	3	2	551	61.2	11.62	2.32				Pf06916	A0A086JQ55; A0A086KMT5; A0A7J6JUY0; S7UZU3; TGGT1_277690-t26_1-p1		0.872	-0.2	0.64163	0.990027	92.3	105.9	88.6	118.6	84.1	86.5	104.4	101.5	116.8	95.4	98.4	107.8	182.2	243.9	173.1	177.9	214.9	208.9	240.4	196.2	202.4
High	TGGT1_205730-t26_1-p1	Toxoplasma_gondii_GT1	TGGT1_205730	TGGT1_205730-t26_1	hypothetical protein	TGGT1_chrVIIa:1107173-1109025(+)	152	chromosome	protein_coding_gene	FALSE	36	4	7	4	152	17.4	7.66	15.5					A0A086JNL0; A0A086JXQ6; A0A086K1N5; A0A086LR36; A0A086PJF6; A0A086Q4U4; A0A0F7UXB6; A0A0N5E8N4; A0A125YFK3; A0A125YFK4; A0A139Y0A8; A0A151HAA1; A0A2G8Y5S3; A0A2T6IJY8; A0A3R8GBU8; A0A7J6K824; S7W9Y1; S8GN12; TGGT1_205730-t26_1-p1; tgo:TGME49_205730; V4ZD56		0.872	-0.2	0.00499996	0.0701074	90.9	104.2	91.1	92.4	90.4	94.3	86.3	98.9	102.1	119.3	111.1	104.4	567.4	575.7	563.1	587.4	537.4	616.3	635.7	743.3	692.1
High	TGGT1_266970-t26_1-p1	Toxoplasma_gondii_GT1	TGGT1_266970	TGGT1_266970-t26_1	hypothetical protein	TGGT1_chrIX:700995-702987(+)	306	chromosome	protein_coding_gene	FALSE	53	14	44	14	306	35.1	7.61	119.07					A0A086K2X2; A0A086KFG3; A0A425I5G6; A0A7J6KCC1; S7UHF3; TGGT1_266970-t26_1-p1		0.872	-0.2	0.20813	0.559948	89.6	102.7	89	87.9	97.2	100.3	89.4	91.4	96.3	116.2	108.2	102.5	4926.9	4863.1	5379.2	5553.4	4950	5056.8	5331.2	6433	5985.9
High	TGGT1_285810-t26_1-p1	Toxoplasma_gondii_GT1	TGGT1_285810	TGGT1_285810-t26_1	MYND finger domain-containing protein	TGGT1_chrV:2057290-2069909(+)	1189	chromosome	protein_coding_gene	FALSE	3	3	3	3	1189	133.6	8.41	0			other molecular function	Pf01753	A0A086LDM0; A0A7J6K8R5; S7W322; TGGT1_285810-t26_1-p1		0.873	-0.2	0.884527	1	84.3	96.6	71.5	131.4	77.2	65.8	110.3	88.5	94.7	86.2	76.8	136.5	125.9	231.6	136.1	115.9	194.3	155.9	166.8	151.9	135.3
High	TGGT1_321570-t26_1-p1	Toxoplasma_gondii_GT1	TGGT1_321570	TGGT1_321570-t26_1	beta-hydroxyacyl-acyl carrier protein dehydratase (FABZ)	TGGT1_chrIb:1733019-1733808(-)	231	chromosome	protein_coding_gene	FALSE	31	5	29	5	231	24.6	7.83	62.16				Pf07977	A0A086J7E8; A0A086JCK3; A0A086JQK2; A0A086LUW2; A0A086PU49; A0A086PYH8; A0A0F7UUN0; A0A125YY87; A0A125YY88; A0A139XQX4; A0A151HH94; A0A2G8XUM7; A0A425HTT4; B6KV25; O97376; Q1JSC4; S7UJ66; S8FBK9; TGGT1_321570-t26_1-p1; tgo:TGME49_321570	fabZ	0.873	-0.2	0.201159	0.549345	90.1	103.2	86.6	103.9	80.9	85.6	104.7	117.2	110.8	99.2	95.3	98.4	2044.4	2451.2	1908.3	2019.6	2471.4	2765.2	2614.7	2341.9	2249.8
High	TGGT1_230080-t26_1-p1	Toxoplasma_gondii_GT1	TGGT1_230080	TGGT1_230080-t26_1	DEAD/DEAH box helicase domain-containing protein	TGGT1_chrVIII:572674-594201(+)	2801	chromosome	protein_coding_gene	FALSE	2	3	3	3	2801	300.5	7.53	7.86			other molecular function	Pf00270, Pf00271, Pf21099	S7WIQ0; TGGT1_230080-t26_1-p1		0.873	-0.2	0.680146	1	96.3	110.3	89.9	104.6	119	95.1	93.1	109	99.5	115.7	117.2	88.4	93.2	108.4	123.3	98.6	96.4	112.9	103	119.9	121.4
High	TGGT1_244020-t26_1-p1	Toxoplasma_gondii_GT1	TGGT1_244020	TGGT1_244020-t26_1	activator of hsp90 atpase 1 family protein	TGGT1_chrVI:2876970-2878648(+)	142	chromosome	protein_coding_gene	FALSE	48	7	19	7	142	16.4	5.22	55.33				Pf08327	A0A086JLX9; A0A086JQC1; A0A086L4C1; A0A086LUG1; A0A086PWI0; A0A086QNE3; A0A0F7UYW9; A0A125YR19; A0A139XQE6; A0A2G8Y694; A0A2T6IPR3; A0A425HSV2; B9PP15; B9QJM3; S7VN41; TGGT1_244020-t26_1-p1		0.873	-0.2	0.132385	0.430775	96.9	111	100.9	94.1	93.7	84.5	109.2	118	122.3	102.2	107.7	98.3	2333.8	2176.5	2168.1	1955.8	2527.1	2729.8	2830.1	2364.6	2492.5
High	TGGT1_305790-t26_1-p1	Toxoplasma_gondii_GT1	TGGT1_305790	TGGT1_305790-t26_1	hypothetical protein	TGGT1_chrIX:5365824-5372699(-)	1918	chromosome	protein_coding_gene	FALSE	13	20	34	20	1918	206	5.77	90.11	other metabolic processes		other molecular function		S7UI48; TGGT1_305790-t26_1-p1		0.874	-0.19	0.0985027	0.367758	96.6	110.6	91.4	96.5	97.9	88.3	100.7	123.4	118.7	99.9	101.5	110.5	2742.4	2897.6	2938.4	2651	3022.6	3704.7	3562.9	2997.6	3047.5
High	TGGT1_227570-t26_1-p1	Toxoplasma_gondii_GT1	TGGT1_227570	TGGT1_227570-t26_1	transmembrane amino acid transporter protein	TGGT1_chrX:818494-822156(-)	531	chromosome	protein_coding_gene	FALSE	2	1	3	1	531	56.6	5.55	7.11		other membranes		Pf01490	A0A086KD55; A0A086KL65; A0A086L5T8; A0A086LWJ9; A0A086QCJ5; A0A086QK11; A0A0F7V1T8; A0A125YTN9; A0A125YTP0; A0A139XX74; A0A151H6N7; A0A2T6J081; A0A425I6B4; A0A7J6K2B8; B6KEW7; B9PMZ0; B9Q897; S7WD97; S8EUW2; TGGT1_227570-t26_1-p1; tgo:TGME49_227570		0.874	-0.19	0.619975	0.97592	89.1	101.9	83.9	88.6	95.8	104.6	86.7	105	101.4	77.3	92.4	116.8	208.8	220.6	238.6	260.5	215.7	261.3	252.4	192.5	230.1
High	TGGT1_252310-t26_1-p1	Toxoplasma_gondii_GT1	TGGT1_252310	TGGT1_252310-t26_1	hypothetical protein	TGGT1_chrIII:470184-470903(-)	239	chromosome	protein_coding_gene	FALSE	14	3	5	3	239	25.1	4.64	12.3			other molecular function		A0A086JC35; A0A086JYE3; A0A086KSN1; A0A086Q1F0; A0A0F7UUR0; A0A125YRG6; A0A425HLK1; A0A7J6KFP7; B9PXA2; B9QIR1; S7VW09; TGGT1_252310-t26_1-p1		0.874	-0.19	0.994184	1	93	106.3	95	88.5	108.1	96.6	105.3	110.6	112.9	80.6	83	116.5	188.3	175.3	214.1	191.5	208.5	219	223.6	159.7	164.5
High	TGGT1_230180-t26_1-p1	Toxoplasma_gondii_GT1	TGGT1_230180	TGGT1_230180-t26_1	hypothetical protein	TGGT1_chrVIII:662231-666509(-)	542	chromosome	protein_coding_gene	FALSE	39	15	58	15	542	57.3	10.14	211.02					A0A086KUZ8; A0A086LFV4; A0A2T6J5I6; S7WIN8; TGGT1_230180-t26_1-p1		0.874	-0.19	0.799723	1	91.2	104.3	101.4	89.9	96.6	91.7	93.5	86.5	83.7	106.9	108.1	109.8	5624.9	4986.5	5358.7	5086.3	5185	4795.3	4639.4	5929.2	5993.1
High	TGGT1_258680-t26_1-p1	Toxoplasma_gondii_GT1	TGGT1_258680	TGGT1_258680-t26_1	TATA-box binding protein TBP2	TGGT1_chrVIIb:3227470-3230255(+)	549	chromosome	protein_coding_gene	FALSE	8	3	4	3	549	57.8	5.19	12.44	RNA metabolism OR transcription;other metabolic processes		nucleic acid binding activity	Pf00352	A0A7J6K2T9; S7UZ25; TGGT1_258680-t26_1-p1		0.875	-0.19	0.78368	1	89.8	102.7	82.9	120.9	76.1	104.4	88.4	99	101.1	101.6	86.4	106.8	148.9	217.2	136.7	187.4	158.8	177.8	181.5	182.6	155.3
High	TGGT1_277090-t26_1-p1	Toxoplasma_gondii_GT1	TGGT1_277090	TGGT1_277090-t26_1	carrier superfamily protein	TGGT1_chrXII:6622678-6628422(-)	885	chromosome	protein_coding_gene	FALSE	4	3	8	3	885	94.2	9.47	4.68		other membranes		Pf00153	A0A086J770; A0A086JPZ4; A0A3R7Z5Z8; A0A7J6JW98; S7WFG1; TGGT1_277090-t26_1-p1		0.875	-0.19	0.0802602	0.334829	91.5	104.5	87	84.6	105.4	91	91.1	109.5	104	101.9	106	90.2	551.9	536.3	668.2	576.9	577.8	694.6	659.1	646.2	672.4
High	TGGT1_228760-t26_1-p1	Toxoplasma_gondii_GT1	TGGT1_228760	TGGT1_228760-t26_1	hypothetical protein	TGGT1_chrX:65113-66462(-)	449	chromosome	protein_coding_gene	FALSE	24	8	19	8	449	49.2	6.43	41.52					A0A086KD24; A0A086KKG6; A0A086L6K5; A0A086QBK3; A0A086QJK8; A0A0F7V1I5; A0A125YGW4; A0A2T6IZX0; A0A425I5Y8; A0A7J6K102; B9PN86; B9Q8J0; S7W619; TGGT1_228760-t26_1-p1		0.875	-0.19	0.994775	1	96.3	110	100.3	95.9	95.6	95.9	87.6	67.6	73.3	125.7	121.7	109.5	1186.2	1134.7	1131.6	1134.3	1036.3	799.3	866.9	1487.6	1439.6
High	TGGT1_315610-t26_1-p1	Toxoplasma_gondii_GT1	TGGT1_315610	TGGT1_315610-t26_1	hypothetical protein	TGGT1_chrXI:4798811-4799287(+)	158	chromosome	protein_coding_gene	FALSE	46	11	80	11	158	16	11.78	162.91					A0A086JXC8; A0A086KYJ8; A0A086LI98; A0A086MBU6; A0A086PNY8; A0A086R0B8; A0A0F7V5H7; A0A125YNL0; A0A125YNL3; A0A139XN54; A0A151H8I8; A0A2G8Y0M4; A0A2T6IMR0; A0A425HXD4; A0A7J6JY54; B6K9L6; B9PJ63; B9QA59; S7UMM9; S8EX97; TGGT1_315610-t26_1-p1; tgo:TGME49_315610		0.875	-0.19	0.128947	0.424055	90.9	103.8	92	84.3	95.9	87.5	81.5	108.3	95.7	100	108.4	95.2	12339.2	11310	12869.6	11738.6	10931.9	14529.3	12836.8	13410.4	14549.1
High	TGGT1_222410-t26_1-p1	Toxoplasma_gondii_GT1	TGGT1_222410	TGGT1_222410-t26_1	hypothetical protein	TGGT1_chrII:1104474-1114491(+)	709	chromosome	protein_coding_gene	FALSE	11	6	18	6	709	77.4	7.88	36.52	protein metabolism;other metabolic processes	other membranes;ER/Golgi		Pf06762	A0A7J6KFD1; S7UKA3; TGGT1_222410-t26_1-p1		0.876	-0.19	0.941882	1	89.7	102.5	89.9	93.8	92.3	108.2	91.7	105.4	110.1	79.3	86.3	109.9	1383.3	1442.2	1418.9	1664.5	1410.6	1620.6	1693	1219.2	1326.8
High	TGGT1_312830-t26_1-p1	Toxoplasma_gondii_GT1	TGGT1_312830	TGGT1_312830-t26_1	hypothetical protein	TGGT1_chrXI:2897239-2900208(+)	989	chromosome	protein_coding_gene	FALSE	10	8	11	8	989	106.3	7.14	22.63					A0A7J6JYQ1; S7UTM8; TGGT1_312830-t26_1-p1		0.876	-0.19	0.0591275	0.278651	91.7	104.8	90	84.5	97.5	84.4	98.3	102.7	100.3	111.3	113.5	93.5	1017.9	956	1103.4	955.2	1111.7	1162.4	1134.5	1259	1284.1
High	TGGT1_220240-t26_1-p1	Toxoplasma_gondii_GT1	TGGT1_220240	TGGT1_220240-t26_1	hypothetical protein	TGGT1_chrV:140178-141758(-)	526	chromosome	protein_coding_gene	FALSE	44	22	99	22	526	54.1	9.86	269.95		other membranes			A0A086JTJ9; A0A2T6IF69; A0A3R8AWX4; A0A7J6KA14; S7UH01; TGGT1_220240-t26_1-p1		0.876	-0.19	0.922614	1	91	103.9	108.4	89.8	100.4	92.6	80.8	72.7	72.1	127.9	134.9	105.7	8180.6	6775.3	7578.2	6989.4	6096.3	5486.9	5440.8	9649.8	10175.6
High	TGGT1_226990-t26_1-p1	Toxoplasma_gondii_GT1	TGGT1_226990	TGGT1_226990-t26_1	hypothetical protein	TGGT1_chrX:1068028-1070058(-)	676	chromosome	protein_coding_gene	FALSE	14	9	15	9	676	71.6	10.08	34.8					A0A086L5M0; A0A0F7V8L1; A0A125YRP7; A0A2T6J0D7; A0A3R8C1R7; A0A7J6K137; S7W5T2; TGGT1_226990-t26_1-p1; V4ZFN7		0.876	-0.19	0.03636	0.213065	92.9	106.1	90.4	103.4	92.5	83.6	99.9	97.8	105.6	106.9	109.8	102.9	1066.4	1220.8	1091.9	986.4	1178.6	1154.8	1246.1	1261.4	1296.3
High	TGGT1_293390-t26_1-p1	Toxoplasma_gondii_GT1	TGGT1_293390	TGGT1_293390-t26_1	putative cytochrome C-type heme lyase	TGGT1_chrIa:284739-288770(+)	399	chromosome	protein_coding_gene	FALSE	30	9	42	9	399	43.4	7.69	123.39		other membranes;mitochondrion	other molecular function	Pf01265	A0A0F7UNE0; A0A125YRJ3; A0A125YRJ4; A0A151H9E2; A0A2T6INM3; A0A3R8G3J1; A0A7J6KF84; B6KQL8; B9PY27; B9QLH4; S7VX82; S8FCQ1; TGGT1_293390-t26_1-p1; tgo:TGME49_293390		0.876	-0.19	0.251669	0.618983	94.4	107.7	94.9	96.8	92.3	90	92.6	105.6	101	105.8	106.6	96.6	4050.1	4133.6	3939.3	3842.6	3951.7	4509.7	4311.1	4518	4551.6
High	TGGT1_214320-t26_1-p1	Toxoplasma_gondii_GT1	TGGT1_214320	TGGT1_214320-t26_1	facilitative glucose transporter GT1	TGGT1_chrX:6138702-6140408(+)	568	chromosome	protein_coding_gene	FALSE	17	10	159	10	568	61.6	6.93	410.5	transport	other membranes	transporter activity	Pf00083	A0A086JUU9; A0A086K3K5; A0A086KBH0; A0A086M065; A0A086Q5A4; A0A086QUU9; A0A0F7V8D9; A0A125YKB0; A0A125YKB1; A0A139XW51; A0A151HF17; A0A2T6IMA6; A0A3R7YP50; B6KSE2; B9PZI1; B9QNB7; Q8MUM2; S7W5L6; S8EZG1; TGGT1_214320-t26_1-p1; tgo:TGME49_214320	gt1; GT1	0.876	-0.19	0.860915	1	82.9	94.6	88.1	105.5	65.6	68.1	93.2	140.2	118	53.6	72.2	100.6	15840.9	18962.4	11786.1	12235.7	16757.7	25195.7	21205.4	9628	12976.1
High	TGGT1_246570-t26_1-p1	Toxoplasma_gondii_GT1	TGGT1_246570	TGGT1_246570-t26_1	hypothetical protein	TGGT1_chrXII:2791989-2792669(-)	226	chromosome	protein_coding_gene	FALSE	28	5	8	5	226	26	9.22	32.87					A0A086KR75; A0A086KU83; A0A086LBB0; A0A086M6R4; A0A086QIL2; A0A086QU99; A0A0F7V7B8; A0A125YM19; A0A125YM20; A0A139Y9Y1; A0A151HG61; A0A2G8YBU9; A0A2T6IYV4; A0A425I024; A0A7J6JVZ8; B6KGS2; B9PPX8; B9QDN6; S7WGY5; S8ENI6; TGGT1_246570-t26_1-p1; tgo:TGME49_246570		0.877	-0.19	0.0343967	0.206566	92	105	97.1	91	90.9	91.8	94.3	104.7	102.9	107	107.7	94.5	933.1	874.5	873.3	882	906.1	1006.2	988.9	1028.1	1034.8
High	TGGT1_219590-t26_1-p1	Toxoplasma_gondii_GT1	TGGT1_219590	TGGT1_219590-t26_1	RuvB family 1 protein	TGGT1_chrXII:778348-784976(+)	492	chromosome	protein_coding_gene	FALSE	45	20	64	20	492	52.9	6.44	193.74		nucleus	other molecular function	Pf06068, Pf17856	A0A7J6JTX4; S7V1Q8; TGGT1_219590-t26_1-p1		0.877	-0.19	0.138028	0.437862	94.7	108	92.6	101.9	90	99.5	92.8	105.8	108.7	103.4	95.8	107.4	5793.3	6373.5	5630.4	6221	5800.5	6615.9	6799.9	6465.2	5991.9
High	TGGT1_251930-t26_1-p1	Toxoplasma_gondii_GT1	TGGT1_251930	TGGT1_251930-t26_1	enoyl-acyl carrier reductase ENR	TGGT1_chrXII:5592481-5595811(+)	417	chromosome	protein_coding_gene	FALSE	66	20	95	20	417	43.6	8.62	263.32	other metabolic processes		other molecular function	Pf13561	A0A086JRH3; A0A086KPL8; A0A086PWQ4; A0A0F7VDP1; A0A125YZQ9; A0A125YZR0; A0A139XNQ4; A0A151H0Z4; A0A2G8XQ83; A0A2T6IEX5; A0A3R7YPU3; B6KHV9; B9PRM6; B9QCI4; Q6UCJ9; S7WG28; S8G156; TGGT1_251930-t26_1-p1; tgo:TGME49_251930	ENR	0.878	-0.19	0.155431	0.469804	92.1	105	91.3	104.9	90.1	91.2	96.8	106.9	106.7	100.9	97.9	104	9222.6	10600.3	9100.5	9218.8	9777.8	10799.5	10785.6	10192.5	9892.6
High	TGGT1_286600-t26_1-p1	Toxoplasma_gondii_GT1	TGGT1_286600	TGGT1_286600-t26_1	hypothetical protein	TGGT1_chrV:1621096-1622773(-)	388	chromosome	protein_coding_gene	FALSE	78	26	112	26	388	43	8.76	306.69					A0A086K6W1; A0A086KK20; A0A086LDU3; A0A086M2X7; A0A086Q1B4; A0A086Q753; A0A0F7UY20; A0A125YIU6; A0A139XYD0; A0A2T6IRW6; A0A425HU89; A0A7J6K8K7; S7UP66; TGGT1_286600-t26_1-p1; V5B4J6		0.878	-0.19	0.000368223	0.0170641	99.7	113.7	98.6	99	99.3	94.7	99.4	112.7	110	118.3	124	112.8	13184.7	13237.3	13288.3	12663.5	13293	15074.9	14709.6	15819.9	16581.2
High	TGGT1_257100-t26_1-p1	Toxoplasma_gondii_GT1	TGGT1_257100	TGGT1_257100-t26_1	hypothetical protein	TGGT1_chrVIIb:4153116-4154810(+)	564	chromosome	protein_coding_gene	FALSE	34	13	37	13	564	62.8	6.84	124.07					A0A086JGU2; A0A086L9Y2; A0A086M7X1; A0A086PX21; A0A2T6IKL4; A0A3R7YKU7; A0A7J6K1Y0; S7UYY2; TGGT1_257100-t26_1-p1		0.878	-0.19	0.00945911	0.102421	92.1	105	87.9	96.7	86.5	95.5	91.8	95	99.4	115.7	108.6	104.6	2182.3	2399.9	2148.1	2370	2279	2359.1	2469.2	2872.6	2697.4
High	TGGT1_226290-t26_1-p1	Toxoplasma_gondii_GT1	TGGT1_226290	TGGT1_226290-t26_1	hypothetical protein	TGGT1_chrX:1645559-1647183(-)	333	chromosome	protein_coding_gene	FALSE	5	2	2	2	333	37.7	7.09	5.26					A0A086KE73; A0A086L516; A0A2T6J0Q0; A0A3R8B9K4; A0A7J6K1I1; S7UXJ0; TGGT1_226290-t26_1-p1		0.878	-0.19	0.37818	0.774322	95.8	109.2	96.7	94.9	93.4	97.2	98.1	84.3	100	121	110.2	119.4	210.5	206.5	203.4	211.5	213.5	183.5	217.8	263.4	239.9
High	TGGT1_289780-t26_1-p1	Toxoplasma_gondii_GT1	TGGT1_289780	TGGT1_289780-t26_1	putative ATP-dependent hsl protease ATP-binding subunit hslU	TGGT1_chrIX:3249835-3260280(-)	938	chromosome	protein_coding_gene	FALSE	17	14	34	13	938	101.7	9.01	77.79	protein metabolism	cytosol	other molecular function	Pf00004, Pf07724, Pf10431	A0A7J6KC06; S7UQ62; TGGT1_289780-t26_1-p1		0.878	-0.19	0.0980468	0.367259	94.1	107.1	82.1	92.9	98.6	93.4	95.9	106.3	109.4	97.3	93.7	112.1	2093.6	2371	2514.4	2383.3	2447.7	2713	2790.3	2483.6	2389.8
High	TGGT1_259990-t26_1-p1	Toxoplasma_gondii_GT1	TGGT1_259990	TGGT1_259990-t26_1	SAC3/GANP family protein	TGGT1_chrVIIb:2520717-2529427(+)	975	chromosome	protein_coding_gene	FALSE	22	21	38	20	975	105.1	9.67	88.82				Pf03399	A0A7J6K2J7; S7UYK6; TGGT1_259990-t26_1-p1		0.879	-0.19	0.104958	0.379995	92.9	105.7	91.9	109.9	89.1	91	97.9	98.8	104.6	106.1	100.3	107.3	3994.4	4775.5	3874.4	3957	4255.4	4293.4	4545.4	4610.9	4359
High	TGGT1_309885-t26_1-p1	Toxoplasma_gondii_GT1	TGGT1_309885	TGGT1_309885-t26_1	hypothetical protein	TGGT1_chrXI:829004-834560(-)	1012	chromosome	protein_coding_gene	FALSE	2	2	2	2	1012	113	8.34	2.85					A0A086K8G8; A0A086PQ52; A0A7J6JWF5; S7UT57; TGGT1_309885-t26_1-p1		0.879	-0.19	0.335665	0.724906	93.8	106.6	107.2	102	94.3	88.7	92.7	107.3	111	100.7	111.3	92.9	118.7	112.9	104.5	98.3	102.7	118.8	123	111.5	123.2
High	TGGT1_219180-t26_1-p1	Toxoplasma_gondii_GT1	TGGT1_219180	TGGT1_219180-t26_1	acetyltransferase, GNAT family protein	TGGT1_chrXII:1028724-1031806(-)	779	chromosome	protein_coding_gene	FALSE	12	6	10	6	779	84.3	7.83	31.23			other molecular function	Pf13508	A0A3R7Z898; A0A7J6JV53; S7WAE0; TGGT1_219180-t26_1-p1		0.879	-0.19	0.0049954	0.0701074	91.1	103.6	90.5	89.9	89.3	84	92.1	94.9	102.2	107.9	112.8	101	817.4	811.5	806.5	758.3	831.4	857.5	922.9	974.8	1018.4
High	TGGT1_248340-t26_1-p1	Toxoplasma_gondii_GT1	TGGT1_248340	TGGT1_248340-t26_1	GTP-binding nuclear protein ran/tc4	TGGT1_chrXII:3749189-3752256(+)	229	chromosome	protein_coding_gene	FALSE	77	20	247	20	229	26	8.65	603.89	transport	nucleus	other molecular function	Pf00071	A0A086KQ92; A0A086KVF4; A0A086LBS7; A0A086M6A5; A0A086QHW4; A0A086QTS5; A0A125YV46; A0A125YV47; A0A139YA58; A0A151HFR5; A0A2G8YBG2; A0A2T6IZD6; A0A425I0G6; A0A7J6JTY2; S7V0L0; S8G9M9; TGGT1_248340-t26_1-p1; tgo:TGME49_248340; V4Z208		0.879	-0.19	0.00149612	0.0381649	93.4	106.2	91.5	98.6	92	99.3	91.3	103.1	104.5	110.8	104.6	106.8	20871	22487	20965.2	22650.6	20813.5	23499.7	23820.7	25252.9	23841.4
High	TGGT1_221170-t26_1-p1	Toxoplasma_gondii_GT1	TGGT1_221170	TGGT1_221170-t26_1	CAAX metallo endopeptidase	TGGT1_chrII:86154-90036(+)	432	chromosome	protein_coding_gene	FALSE	26	14	47	14	432	49.4	7.31	114.37	protein metabolism;other metabolic processes	other membranes;ER/Golgi	other molecular function	Pf01435, Pf16491	A0A125YGE3; A0A7J6KF13; S7ULH4; S8FAX1; TGGT1_221170-t26_1-p1; tgo:TGME49_221170		0.879	-0.19	0.824058	1	88.7	100.9	89.8	97.3	90	90.8	95	106.4	104.7	81.5	84.6	103.3	7021.8	7609.7	7034.7	7099.3	7424.3	8317.2	8185.8	6372.2	6612.4
High	TGGT1_290340-t26_1-p1	Toxoplasma_gondii_GT1	TGGT1_290340	TGGT1_290340-t26_1	HEAT repeat-containing protein	TGGT1_chrIX:3531112-3535379(-)	442	chromosome	protein_coding_gene	FALSE	78	24	85	24	442	47.9	4.92	259.44			other molecular function	Pf13646	A0A7J6KC03; S7UP74; TGGT1_290340-t26_1-p1		0.879	-0.19	0.332457	0.721125	96	109.2	98.2	93.2	102	97.4	93.7	111	110.1	111.4	110.8	91.8	4793.9	4548.6	4983.1	4757.6	4575	5421.8	5374.6	5441.9	5410
High	TGGT1_305050-t26_1-p1	Toxoplasma_gondii_GT1	TGGT1_305050	TGGT1_305050-t26_1	putative calmodulin	TGGT1_chrIX:4983149-4983550(+)	133	chromosome	protein_coding_gene	FALSE	75	9	40	9	133	15.3	5.05	78.61			other molecular function	Pf13405, Pf13499	A0A086J8G2; A0A086JM80; A0A086KM55; A0A086LRG6; A0A086PQC3; A0A086Q308; A0A0F7V5Z4; A0A0N5EBP6; A0A125YT25; A0A125YT26; A0A139Y1B0; A0A151H584; A0A2G8XPR5; A0A2T6IKV1; A0A3R7Z1X5; A0A7J6KC13; B6KR26; B9PZ33; B9QM41; S7VQP4; S8GG05; TGGT1_305050-t26_1-p1; tgo:TGME49_305050		0.88	-0.19	0.0204514	0.156301	91.6	104.2	92.5	86	87.9	91.3	96.9	103.8	108.8	98.1	102	121.4	2435	2264.4	2313.1	2404.4	2551.5	2733.6	2863.7	2582.1	2686.2
High	TGGT1_214290-t26_1-p1	Toxoplasma_gondii_GT1	TGGT1_214290	TGGT1_214290-t26_1	DJ-1 family protein	TGGT1_chrX:6106825-6108652(+)	256	chromosome	protein_coding_gene	FALSE	61	13	320	13	256	27.9	9.04	861.05				Pf01965	A0A086K3I8; A0A086KBI9; A0A086Q591; A0A0F7VAD6; A0A125YQ11; A0A2T6IMB3; A0A425HV68; A0A7J6JZ37; B9PZH8; B9QNC0; S7VZ67; TGGT1_214290-t26_1-p1		0.88	-0.18	0.0887732	0.350119	92.1	104.7	87.5	94.6	91.8	101.5	89.8	89.4	104.3	113.9	103.5	108.8	13668.5	14788.2	14338	15860.6	14024	13970.2	16299.5	17791.3	16171.7
High	TGGT1_210440-t26_1-p1	Toxoplasma_gondii_GT1	TGGT1_210440	TGGT1_210440-t26_1	polynucleotide adenylyltransferase	TGGT1_chrIX:4581255-4587074(+)	835	chromosome	protein_coding_gene	FALSE	22	12	19	12	835	91.9	6.49	58.85		nucleus	other molecular function	Pf03828	A0A086JBY4; A0A086JM63; A0A425I414; A0A7J6KDD0; S7W3U9; TGGT1_210440-t26_1-p1		0.88	-0.18	0.104674	0.37971	93.3	106	93.5	97.7	86.9	85.7	97	100.9	90.5	106.2	114.2	109.1	1454.4	1520.3	1352	1333	1509.9	1569.4	1408.6	1653	1777.4
High	TGGT1_231940-t26_1-p1	Toxoplasma_gondii_GT1	TGGT1_231940	TGGT1_231940-t26_1	ThiF family protein	TGGT1_chrVIII:1655477-1659585(+)	338	chromosome	protein_coding_gene	FALSE	30	9	21	9	338	36	7.66	37.36			other molecular function	Pf00899	A0A086KW19; A0A086LFE0; A0A086M4B2; A0A0N5EDN7; A0A125YMG7; A0A125YMG8; A0A2G8Y7H8; A0A2T6J544; A0A3R7YY78; S7V2Q1; S8F630; TGGT1_231940-t26_1-p1; tgo:TGME49_231940; V4Z690		0.88	-0.18	0.00738372	0.0871781	94.1	107	93	99.2	92.7	98.5	92.7	105.7	107.8	107.7	103.8	105.6	2606.3	2780.5	2597.1	2760.7	2598.2	2961.9	3022	3017.4	2910.2
Medium	TGGT1_219190-t26_1-p1	Toxoplasma_gondii_GT1	TGGT1_219190	TGGT1_219190-t26_1	nuclear movement protein domain containing protein	TGGT1_chrXII:1024528-1027154(-)	270	chromosome	protein_coding_gene	FALSE	6	1	1	1	270	30.1	7.96	4.19				Pf04969	A0A3R8BWP2; A0A7J6JVY0; S7WHQ5; TGGT1_219190-t26_1-p1		0.88	-0.18	0.84809	1	99.6	113.2	108.1	96.2	101.1	107.4	94.6	88.7	90.7	122.1	114.9	120.6	168.1	149.6	157.3	167	147.2	138	141.1	189.9	178.8
Medium	TGGT1_319360-t26_1-p1	Toxoplasma_gondii_GT1	TGGT1_319360	TGGT1_319360-t26_1	SAG-related sequence SRS17A	TGGT1_chrIV:952267-953955(+)	391	chromosome	protein_coding_gene	FALSE	4	1	1	1	391	41.6	4.92	2.32					A0A086JG40; A0A086KGV3; A0A086PW08; A0A0F7UWN5; A0A125YQN2; A0A125YQN3; A0A139XK28; A0A2G8XR24; A0A2T6ISZ9; A0A7J6KEK9; S7VST7; S8F6N1; TGGT1_319360-t26_1-p1; tgo:TGME49_319360; V4YNE8	SRS17A	0.881	-0.18	0.450106	0.846194	91.3	103.7	84.6	76.6	105.7	91.4	100	88.8	105.1	96.5	103.8	107.7	33.7	30.6	42.1	36.5	39.9	35.4	41.9	38.5	41.4
High	TGGT1_218720-t26_1-p1	Toxoplasma_gondii_GT1	TGGT1_218720	TGGT1_218720-t26_1	calcium-dependent protein kinase CDPK6	TGGT1_chrXII:1292458-1303855(+)	1477	chromosome	protein_coding_gene	FALSE	19	21	43	21	1477	160.6	8.76	89.04	protein metabolism;other metabolic processes		kinase activity;other molecular function	Pf00069, Pf13499	A0A7J6JW16; S7V1C9; TGGT1_218720-t26_1-p1		0.881	-0.18	0.42058	0.817777	91.6	104	93.2	91.7	96.1	99.2	87.5	87.2	88.8	118.5	109.4	105.8	2283.6	2249	2355.5	2432.5	2143.7	2138.1	2176.7	2904.2	2681.3
High	TGGT1_220380-t26_1-p1	Toxoplasma_gondii_GT1	TGGT1_220380	TGGT1_220380-t26_1	hypothetical protein	TGGT1_chrV:242164-245817(-)	1004	chromosome	protein_coding_gene	FALSE	3	2	2	2	1004	107.3	6.76	7.2		other membranes			A0A086JTG1; A0A086M2A3; A0A2T6IF27; A0A3R8G0D0; A0A7J6K944; S7UG08; TGGT1_220380-t26_1-p1		0.881	-0.18	0.829554	1	89.1	101.1	77.3	73.7	107.7	129.1	87.3	99.1	113.8	100.2	85.6	96.3	126.8	120.8	176.6	211.6	143.2	162.5	186.6	164.3	140.3
High	TGGT1_225230-t26_1-p1	Toxoplasma_gondii_GT1	TGGT1_225230	TGGT1_225230-t26_1	hypothetical protein	TGGT1_chrX:2296184-2298591(-)	744	chromosome	protein_coding_gene	FALSE	23	13	21	13	744	76.7	9.28	46.16					A0A086KEQ8; A0A086QL48; A0A7J6K068; S7W583; TGGT1_225230-t26_1-p1		0.881	-0.18	0.0835134	0.341233	92.1	104.5	94.4	102	90	83.5	92.3	103.9	107.7	104.7	108.1	94.9	2333.9	2523.9	2226.1	2066	2283	2570	2663.3	2590.6	2673.9
High	TGGT1_267390-t26_1-p1	Toxoplasma_gondii_GT1	TGGT1_267390	TGGT1_267390-t26_1	DNA-directed RNA polymerase I RPAC1	TGGT1_chrIX:510256-513006(+)	346	chromosome	protein_coding_gene	FALSE	36	11	36	11	346	38.4	6.84	99.19	RNA metabolism OR transcription;other metabolic processes	other cell component	other molecular function	Pf01000, Pf01193	A0A086JC77; A0A086K3B4; A0A086KEU8; A0A086LQJ8; A0A086PN07; A0A086QMB4; A0A0F7V6K7; A0A0N5EAX2; A0A125YSE5; A0A125YSE6; A0A139Y3P9; A0A2G8Y4D9; A0A2T6IJE9; A0A3R7YVR1; A0A7J6KC87; B6KLD3; B9QP16; S7UHT2; S8G776; TGGT1_267390-t26_1-p1; tgo:TGME49_267390	POLR1C	0.881	-0.18	0.108447	0.386835	91.2	103.5	90.5	101.2	91.5	90.3	99.6	104.8	106.3	95.9	98.3	103.8	2159.7	2415.8	2184.2	2155.2	2378.1	2502.3	2536.8	2289.4	2345.4
High	TGGT1_253530-t26_1-p1	Toxoplasma_gondii_GT1	TGGT1_253530	TGGT1_253530-t26_1	hypothetical protein	TGGT1_chrIII:995179-996810(+)	137	chromosome	protein_coding_gene	FALSE	13	2	5	2	137	15.1	9.35	4.41	RNA metabolism OR transcription;other metabolic processes	nucleus;other cell component	nucleic acid binding activity;other molecular function	Pf01900	A0A086JTV4; A0A086L8G2; A0A086Q1R3; A0A0F7UVU8; A0A125YZB9; A0A3R8AJH3; A0A7J6KD69; B9PWP1; B9QIX6; S7W1R3; TGGT1_253530-t26_1-p1		0.881	-0.18	0.292692	0.672309	93.9	106.6	85.8	104.3	92.5	104.5	92.4	105	100.2	111.5	91.6	109	133	161.8	143.5	162.1	143.3	162.8	155.3	172.8	142
High	TGGT1_216030A-t26_1-p1	Toxoplasma_gondii_GT1	TGGT1_216030A	TGGT1_216030A-t26_1	hypothetical protein	TGGT1_chrXI:6370763-6377548(-)	1127	chromosome	protein_coding_gene	FALSE	11	9	24	9	1127	116.3	6.09	70.25			other molecular function		S7VUC1; TGGT1_216030A-t26_1-p1		0.882	-0.18	0.00450232	0.0669248	92.3	104.7	93.6	93.4	93.4	84.8	89.6	109.5	101.7	105.9	107.3	96.6	1404	1399.6	1399.7	1271.5	1342.9	1641.4	1524	1587.4	1608.1
High	TGGT1_219790B-t26_1-p1	Toxoplasma_gondii_GT1	TGGT1_219790B	TGGT1_219790B-t26_1	pre-mRNA processing factor PRP3	TGGT1_chrXII:579057-586810(-)	643	chromosome	protein_coding_gene	FALSE	17	8	16	8	643	72.2	8.81	47.82	RNA metabolism OR transcription;other metabolic processes	other membranes;nucleus		Pf06544, Pf08572	S7WAM1; TGGT1_219790B-t26_1-p1		0.882	-0.18	0.040466	0.228458	95.6	108.5	99.9	91.7	101	90.2	96.3	112.2	106.4	109.3	113.2	95.6	1764.6	1619.1	1783.6	1593.5	1701.3	1981.3	1878.8	1929.4	1999.5
High	TGGT1_268570-t26_1-p1	Toxoplasma_gondii_GT1	TGGT1_268570	TGGT1_268570-t26_1	zinc finger (CCCH type) motif-containing protein	TGGT1_chrVIII:6423572-6428080(-)	449	chromosome	protein_coding_gene	FALSE	41	10	43	10	449	47.1	8.31	124.6			nucleic acid binding activity;other molecular function	Pf00642, Pf14608, Pf18044, Pf18345	A0A7J6K4R1; S7V581; TGGT1_268570-t26_1-p1		0.882	-0.18	0.0855187	0.345747	92	104.3	94.7	92.7	92.2	80.6	94.9	119.9	111.7	98.6	105.1	90.9	2552.3	2497.6	2483.3	2171.5	2556.8	3230.9	3008.9	2656.9	2832.4
High	TGGT1_246020-t26_1-p1	Toxoplasma_gondii_GT1	TGGT1_246020	TGGT1_246020-t26_1	SprT domain-containing protein	TGGT1_chrXII:2527047-2532647(+)	840	chromosome	protein_coding_gene	FALSE	4	3	3	3	840	90.2	9	6	stress response	nucleus	nucleic acid binding activity;other molecular function	Pf10263	A0A425HZY5; A0A7J6JVV8; S7V0P6; TGGT1_246020-t26_1-p1		0.882	-0.18	0.420513	0.817777	90.5	102.7	85.9	87.4	100.7	107.1	85	106.2	98.6	95.3	99.1	104.6	246.5	250.8	288.8	307.2	243.8	304.6	283	273.5	284.3
High	TGGT1_314042-t26_1-p1	Toxoplasma_gondii_GT1	TGGT1_314042	TGGT1_314042-t26_1	putative cytochrome c1 heme lyase	TGGT1_chrXI:3859868-3861493(+)	215	chromosome	protein_coding_gene	FALSE	32	5	14	5	215	24.4	8.82	40.08		other membranes;mitochondrion	other molecular function	Pf01265	A0A086JZP1; A0A086KZT6; A0A086LHT7; A0A086MBC1; A0A086QBH1; A0A086QYN0; A0A125YX38; A0A125YX39; A0A139Y9H5; A0A2G8Y064; A0A2T6J1R5; A0A3R8B7I5; A0A7J6JXS5; S7W2F6; S8ER99; TGGT1_314042-t26_1-p1; tgo:TGME49_314042; V5BJ27		0.882	-0.18	0.541141	0.918436	90.1	102.2	88.3	87.7	103.2	96.4	91.7	106.4	108.4	92.9	87.7	104	1031.3	1023.7	1204.3	1125.1	1070.3	1242.5	1265.9	1084	1023.7
High	TGGT1_310700-t26_1-p1	Toxoplasma_gondii_GT1	TGGT1_310700	TGGT1_310700-t26_1	serine/threonine phosophatase PP1	TGGT1_chrXI:1487440-1488915(-)	306	chromosome	protein_coding_gene	FALSE	60	16	62	16	306	35	5.72	171.03			other molecular function	Pf00149, Pf16891	A0A086K998; A0A086KJ91; A0A086LGS5; A0A086MAB2; A0A086PPM3; A0A086QZP6; A0A0F7V4F1; A0A125YY12; A0A125YY13; A0A139Y827; A0A151HL24; A0A2G8XTA8; A0A2T6J2Q7; A0A3R8B6W4; B6KAD8; B9PJT6; B9Q8V5; Q1KTE7; S7UTC2; S8G3E1; TGGT1_310700-t26_1-p1; tgo:TGME49_310700		0.882	-0.18	0.0488286	0.254247	92.4	104.7	89.3	99.6	91	97.5	87.7	93.5	100	123.9	112.9	103.1	6352.3	7086.4	6471.6	6932.5	6241.8	6654.1	7112.1	8814.9	8034.8
High	TGGT1_225360-t26_1-p1	Toxoplasma_gondii_GT1	TGGT1_225360	TGGT1_225360-t26_1	hypothetical protein	TGGT1_chrX:2193035-2196689(-)	756	chromosome	protein_coding_gene	FALSE	20	15	31	15	756	82.2	6.3	88.88	other biological processes	nucleus			A0A7J6K1U3; S7UWQ7; TGGT1_225360-t26_1-p1		0.882	-0.18	0.00969745	0.103399	92.2	104.5	92.2	93	89.5	84.8	102.6	106	104.7	102.4	104.6	99.5	3556.1	3584.2	3449.8	3268.9	3956.8	4085.1	4037.3	3949.2	4031.2
High	TGGT1_224860-t26_1-p1	Toxoplasma_gondii_GT1	TGGT1_224860	TGGT1_224860-t26_1	putative exosome component 2	TGGT1_chrX:2676348-2679517(-)	353	chromosome	protein_coding_gene	FALSE	6	2	4	2	353	38.7	8.69	8.19		other cell component	nucleic acid binding activity	Pf14382, Pf15985, Pf21266	A0A7J6JZA6; S7W537; TGGT1_224860-t26_1-p1		0.882	-0.18	0.271727	0.64853	93.2	105.7	87.2	122.8	74.8	90.2	97.4	95.4	102.3	111.2	100.5	121.4	193.9	272.9	166.2	200.5	216.5	212	227.3	247.1	223.4
High	TGGT1_294690-t26_1-p1	Toxoplasma_gondii_GT1	TGGT1_294690	TGGT1_294690-t26_1	rhomboid protease ROM5	TGGT1_chrIa:1047083-1055149(+)	841	chromosome	protein_coding_gene	FALSE	21	18	27	18	841	92	9.69	65.54	protein metabolism	other membranes	other molecular function	Pf01694	A0A086JTF5; A0A086QNU8; A0A0F7UNN4; A0A125YG68; A0A125YG69; A0A139XLQ2; A0A151H9C6; B6KQW5; B9PYD0; Q1JTC9; Q696L8; Q6GV23; S7UIX3; S8FFG3; TGGT1_294690-t26_1-p1; tgo:TGME49_294690	ROM5	0.882	-0.18	0.644236	0.990762	85.8	97.3	85.4	81	92.8	92.2	87.2	82.6	83.6	99.4	109.3	98.8	1859.2	1765.4	2021.5	2009.1	1898.8	1800.1	1822	2165.2	2381.9
High	TGGT1_248460-t26_1-p1	Toxoplasma_gondii_GT1	TGGT1_248460	TGGT1_248460-t26_1	putative ubiquitin	TGGT1_chrXII:3803366-3805470(+)	216	chromosome	protein_coding_gene	FALSE	57	15	72	15	216	24.4	6.28	161.7				Pf00240	A0A086KQA5; A0A086KVE1; A0A086LBR4; A0A086M693; A0A086QHX7; A0A0F7V7W9; A0A125YL82; A0A125YL83; A0A139YAT0; A0A151HFW8; A0A3R7YSH9; A0A7J6JWE6; B6KH70; B9QD88; S7WGP6; S8ERY2; TGGT1_248460-t26_1-p1; tgo:TGME49_248460		0.882	-0.18	0.71383	1	89.1	101	85	101.7	83.1	94	89.5	101.4	103.8	81.1	84.7	106.4	6375.3	7627.8	6228.4	7043.7	6709.1	7604.8	7784.9	6076.6	6346.7
High	TGGT1_309740-t26_1-p1	Toxoplasma_gondii_GT1	TGGT1_309740	TGGT1_309740-t26_1	LSM domain-containing protein	TGGT1_chrXI:746275-747793(-)	131	chromosome	protein_coding_gene	FALSE	49	5	19	5	131	14.4	10.89	50.34	cell organization and biogenesis;RNA metabolism OR transcription;other metabolic processes	cytosol;nucleus	nucleic acid binding activity	Pf01423	A0A086K8G1; A0A086KJU9; A0A086LGG4; A0A086LME4; A0A086PQ36; A0A086QK99; A0A0F7V435; A0A125YS34; A0A125YS35; A0A139Y7J5; A0A151HL63; A0A2G8XPE7; A0A2T6J326; A0A3R7Z9A1; A0A7J6JYH5; B6KA43; B9PJJ4; B9Q8K7; S7W7U5; S8G3S1; TGGT1_309740-t26_1-p1; tgo:TGME49_309740		0.882	-0.18	0.724913	1	96.5	109.3	94.3	112.6	87.9	110.3	95.2	94	113.8	112.8	95.6	108	2181.7	2605.2	2033.5	2551.2	2203	2174.7	2633.2	2609.3	2211.5
High	TGGT1_305800-t26_1-p1	Toxoplasma_gondii_GT1	TGGT1_305800	TGGT1_305800-t26_1	6-pyruvoyl tetrahydrobiopterin synthase	TGGT1_chrIX:5375812-5378265(-)	475	chromosome	protein_coding_gene	FALSE	31	9	25	9	475	49	6.81	66.37	other metabolic processes		other molecular function	Pf01242	A0A086JDZ4; A0A086JMR0; A0A086KL19; A0A086PQM6; A0A0F7V636; A0A0N5EAR0; A0A125YHD8; A0A125YHD9; A0A139Y0Z8; A0A151H5H5; A0A3R8G268; A0A7J6KD71; B6KR79; B9PZD4; B9QM94; S7VQH9; S8GG38; TGGT1_305800-t26_1-p1; tgo:TGME49_305800		0.883	-0.18	0.000186268	0.0102558	92.2	104.4	95.4	88.7	94.2	90.8	92.6	107	106.3	103.2	104.9	97	2151.1	1999.8	2123	2046.7	2087.4	2412.5	2396.8	2325.3	2363.6
Medium	TGGT1_295460-t26_1-p1	Toxoplasma_gondii_GT1	TGGT1_295460	TGGT1_295460-t26_1	Got1 family protein	TGGT1_chrIa:1728905-1729327(+)	140	chromosome	protein_coding_gene	FALSE	11	1	3	1	140	15.5	9.74	10.67	transport	other membranes;cytosol;ER/Golgi		Pf04178	A0A086J897; A0A086JUD9; A0A086JY79; A0A086LLG2; A0A086PJ32; A0A086Q093; A0A0F7UNV6; A0A0N5EB52; A0A125YHY9; A0A125YHZ0; A0A139XJX7; A0A151GZY6; A0A2G8XS99; A0A2T6IG42; A0A425HSE6; B6KUH2; B9Q276; B9QQ68; Q1JTJ8; S7UJ49; S8GV26; TGGT1_295460-t26_1-p1; tgo:TGME49_295460		0.883	-0.18	0.784963	1	91.6	103.7	81.7	110.4	92.5	106.6	81.8	90.9	104.7	111	85.8	106.4	248.3	335.5	281.2	324.1	248.7	276.3	318.3	337.4	261
High	TGGT1_244870A-t26_1-p1	Toxoplasma_gondii_GT1	TGGT1_244870A	TGGT1_244870A-t26_1	putative quinone oxidoreductase	TGGT1_chrVI:3461133-3463375(+)	228	chromosome	protein_coding_gene	FALSE	37	6	10	5	228	23.8	8.62	28.87			other molecular function	Pf08240	S7W0T6; TGGT1_244870A-t26_1-p1		0.883	-0.18	0.376541	0.772103	91.9	104.1	91.1	104.8	91.8	102.1	88.8	90.1	107.6	106.1	103.9	99.3	1125.7	1294.6	1134.2	1261.2	1097.4	1113	1329.8	1311.1	1283.9
High	TGGT1_271888-t26_1-p1	Toxoplasma_gondii_GT1	TGGT1_271888	TGGT1_271888-t26_1	putative 3-ketoacyl-CoA reductase	TGGT1_chrVIII:4294988-4299861(-)	342	chromosome	protein_coding_gene	FALSE	47	15	66	15	342	37.5	9.26	204.62		other membranes	other molecular function	Pf00106	A0A086KG23; A0A086L1A1; A0A086M5J3; A0A086QGT6; A0A125YR36; A0A139Y721; A0A2T6J3U5; A0A3R8BB77; H2D5N6; S7WK50; TGGT1_271888-t26_1-p1		0.883	-0.18	0.558968	0.930908	91.4	103.5	90.5	101.2	91.1	93.7	98.1	106.1	107.6	90.6	88.1	109.1	7945.3	8889.9	7997.3	8230.1	8618.5	9315.4	9448.7	7957.5	7738.7
High	TGGT1_320230-t26_1-p1	Toxoplasma_gondii_GT1	TGGT1_320230	TGGT1_320230-t26_1	SAG-related sequence SRS15C	TGGT1_chrIV:367446-368651(-)	401	chromosome	protein_coding_gene	FALSE	35	9	14	9	401	42	7.44	33.64		other membranes		Pf04092	A0A125YQ29; A0A151HBS3; A0A7J6KD60; S7VYJ0; S8F6V2; TGGT1_320230-t26_1-p1; tgo:TGME49_320230	SRS15C	0.884	-0.18	0.560249	0.931854	92.5	104.7	92.7	88.2	89.2	91.9	99.1	135.4	122.9	81	87.1	104	1208.3	1150	1163	1197.5	1291.7	1765	1601.9	1055.4	1134.9
High	TGGT1_263450-t26_1-p1	Toxoplasma_gondii_GT1	TGGT1_263450	TGGT1_263450-t26_1	hypothetical protein	TGGT1_chrVIIb:518413-521871(+)	1152	chromosome	protein_coding_gene	FALSE	28	22	42	22	1152	121.2	7.25	123.43					A0A425HYX3; A0A7J6K1G9; S7WDK8; TGGT1_263450-t26_1-p1		0.884	-0.18	0.0536808	0.267392	91.8	103.9	90.7	89.3	91.5	89.3	102.3	104.7	107.7	102	102.7	97.5	3005.7	2960.2	3031.7	2957.2	3388.4	3468.9	3567.4	3380.2	3401.4
High	TGGT1_273410-t26_1-p1	Toxoplasma_gondii_GT1	TGGT1_273410	TGGT1_273410-t26_1	tyrosine-tRNA ligase	TGGT1_chrVIII:3517571-3522278(+)	1251	chromosome	protein_coding_gene	FALSE	8	8	10	6	1251	134.5	8.48	18.87	protein metabolism;RNA metabolism OR transcription;other metabolic processes	other membranes	nucleic acid binding activity;other molecular function	Pf00579, Pf01479	A0A086L0D2; A0A2T6J487; A0A7J6K5I8; S7V3D9; TGGT1_273410-t26_1-p1		0.884	-0.18	0.0150016	0.133052	92	104	92.3	98.9	88.5	90	93.8	99.5	104.3	107.4	110.5	96.5	483	517.9	463.2	471.2	490.9	521	546.2	562.2	578.3
High	TGGT1_203420-t26_1-p1	Toxoplasma_gondii_GT1	TGGT1_203420	TGGT1_203420-t26_1	4'-phosphopantetheinyl transferase domain-containing protein	TGGT1_chrVIIa:2407678-2414866(-)	1156	chromosome	protein_coding_gene	FALSE	8	5	6	5	1156	124.4	9.17	10.22	RNA metabolism OR transcription;other metabolic processes	other membranes	other molecular function	Pf01648, Pf02130	A0A7J6K8L3; S7W3Y5; TGGT1_203420-t26_1-p1		0.884	-0.18	0.0345257	0.207093	86.6	98	76.6	86.2	85.3	84.1	88.9	108.3	105.3	92.5	96.5	91.8	253.4	285.1	282.3	278	294	358.4	348.4	305.8	319.2
High	TGGT1_237000-t26_1-p1	Toxoplasma_gondii_GT1	TGGT1_237000	TGGT1_237000-t26_1	putative polyphosphoinositide binding protein	TGGT1_chrX:5548842-5554225(-)	335	chromosome	protein_coding_gene	FALSE	36	11	28	11	335	38	7.88	64.35				Pf00650	A0A086JHY6; A0A086JX18; A0A086KI82; A0A086M0G0; A0A086Q4L9; A0A086QUJ2; A0A0F7V3J8; A0A125YYL0; A0A125YYL2; A0A139XWG1; A0A2G8XWK6; A0A2T6IHU7; A0A425HV92; A0A7J6JZ50; B6KMH9; B9PVW9; B9Q6I1; S7URE1; S8EZJ2; TGGT1_237000-t26_1-p1; tgo:TGME49_237000		0.884	-0.18	0.0056911	0.0757133	91.7	103.7	89.3	91.5	91.8	91.8	86.4	110.9	112	103.5	100.7	99.7	2273.1	2328.3	2336.7	2336.4	2197.8	2821	2851.3	2632.8	2561.7
High	TGGT1_261450-t26_1-p1	Toxoplasma_gondii_GT1	TGGT1_261450	TGGT1_261450-t26_1	hypothetical protein	TGGT1_chrVIIb:1712431-1719358(-)	1112	chromosome	protein_coding_gene	FALSE	25	22	47	22	1112	118.9	10.43	98.4					A0A425HYI5; A0A7J6K258; S7UYJ7; TGGT1_261450-t26_1-p1		0.885	-0.18	0.00177867	0.0419117	92.6	104.7	91.6	91.3	92.1	94.2	93.7	101.3	101.4	104.1	107.1	105.2	4677.1	4660.9	4700.9	4812.1	4787.2	5172	5178.9	5314.2	5470
High	TGGT1_262960-t26_1-p1	Toxoplasma_gondii_GT1	TGGT1_262960	TGGT1_262960-t26_1	putative U1 snRNP-associated protein Usp106	TGGT1_chrVIIb:870974-873912(+)	394	chromosome	protein_coding_gene	FALSE	49	16	65	16	394	44.7	9.86	173.25	cell organization and biogenesis;RNA metabolism OR transcription;other metabolic processes	nucleus	nucleic acid binding activity	Pf03194	A0A086JSF0; A0A086KZ44; A0A086M9G3; A0A086Q522; A0A086QCM3; A0A0F7V211; A0A0N5EBE8; A0A125YMZ9; A0A125YN00; A0A139XPN9; A0A151HMW8; A0A3R8APP7; A0A7J6K2A7; B6KC62; B9PLM3; B9QAM2; S7UYH0; S8F821; TGGT1_262960-t26_1-p1; tgo:TGME49_262960		0.886	-0.18	0.00599493	0.0778921	94.2	106.3	92.2	97.6	90.8	90.7	94.4	104.1	102.5	111.8	107	102.4	5661.3	5995.2	5575.8	5569.2	5797.5	6393	6295.1	6870.3	6572.7
Medium	TGGT1_218850-t26_1-p1	Toxoplasma_gondii_GT1	TGGT1_218850	TGGT1_218850-t26_1	ribosomal protein RPS9	TGGT1_chrXII:1189790-1190959(-)	271	chromosome	protein_coding_gene	FALSE	10	1	1	1	271	30.2	9.61	4.75	protein metabolism;other metabolic processes	other membranes;translational apparatus;other cell component	other molecular function	Pf00380	A0A125YKP8; A0A3R7YRW6; B9PQI8; Q9UBA1; S7V1P6; TGGT1_218850-t26_1-p1	rps9	0.886	-0.17	0.500948	0.887859	99.2	111.9	101.8	98.7	84.1	71.6	124.8	106.9	111.4	85.6	119.9	116.5	20.1	19.5	16.6	14.1	24.6	21.1	22	16.9	23.7
High	TGGT1_313660-t26_1-p1	Toxoplasma_gondii_GT1	TGGT1_313660	TGGT1_313660-t26_1	hypothetical protein	TGGT1_chrXI:3546211-3549570(+)	696	chromosome	protein_coding_gene	FALSE	5	2	2	2	696	75.7	8.51	2.81		other membranes			A0A7J6JXC3; S7W9D6; TGGT1_313660-t26_1-p1		0.886	-0.17	0.636885	0.987652	94.4	106.5	98.6	133	76.2	97.1	79.8	105.4	79	119.2	117.5	109.6	214.3	288.8	165.6	210.9	173.4	228.9	171.6	259	255.3
High	TGGT1_319350-t26_1-p1	Toxoplasma_gondii_GT1	TGGT1_319350	TGGT1_319350-t26_1	SAG-related sequence SRS17B	TGGT1_chrIV:957373-958987(+)	379	chromosome	protein_coding_gene	FALSE	51	15	63	15	379	39.4	5.02	165.56		other membranes			A0A086JG41; A0A086KGV4; A0A0F7URE5; A0A125YRK7; A0A125YRK8; A0A139XK21; A0A151HC08; A0A2G8XR18; A0A2T6ISZ1; A0A7J6KDU7; B6KPY3; B9PVA3; B9QI74; S7VYM1; S8GI01; TGGT1_319350-t26_1-p1; tgo:TGME49_319350	SRS17B	0.886	-0.17	0.847691	1	87.5	98.8	84.1	90.4	90.1	92.9	95.1	111.8	102.4	75.2	84.2	102.1	4647.4	4998.7	4979.1	5132.4	5257.9	6178.2	5660.5	4159.2	4651.9
High	TGGT1_314700-t26_1-p1	Toxoplasma_gondii_GT1	TGGT1_314700	TGGT1_314700-t26_1	hypothetical protein	TGGT1_chrXI:4176267-4180811(-)	1237	chromosome	protein_coding_gene	FALSE	23	22	42	22	1237	134.6	7.06	107.29					A0A086QBR7; A0A7J6JWM5; S7UMG2; TGGT1_314700-t26_1-p1		0.886	-0.17	0.0012985	0.0343854	91	102.7	92	80.1	92.1	90.1	93.8	103.9	99.1	103.8	107.3	102.9	3503.1	3048.7	3506.8	3430.8	3573.9	3956.5	3775.1	3952.8	4086.8
High	TGGT1_255980-t26_1-p1	Toxoplasma_gondii_GT1	TGGT1_255980	TGGT1_255980-t26_1	hypothetical protein	TGGT1_chrVIIb:4490347-4497834(+)	670	chromosome	protein_coding_gene	FALSE	29	18	39	18	670	75.2	8.59	104.29	other metabolic processes	other membranes	other molecular function	Pf06974	A0A7J6K4T8; S7UZN5; TGGT1_255980-t26_1-p1		0.886	-0.17	0.00523667	0.0722609	89.2	100.7	87.3	92.3	81.9	89.7	89.3	103.7	104.8	99.2	94.7	100.8	2567.6	2714.1	2407.4	2638	2626.9	3049.3	3079.9	2917.6	2785.1
High	TGGT1_224520-t26_1-p1	Toxoplasma_gondii_GT1	TGGT1_224520	TGGT1_224520-t26_1	alveolin domain containing intermediate filament IMC8	TGGT1_chrX:2910990-2913042(+)	202	chromosome	protein_coding_gene	FALSE	19	4	17	4	202	22.9	6.7	37.73				Pf12314	A0A086JLM7; A0A086KMR6; A0A086LN92; A0A086PKF8; A0A086QLH7; A0A0F7V952; A0A125YGA2; A0A125YGA3; A0A139XTR2; A0A151HRG2; A0A2G8Y9C0; A0A2T6J175; A0A3R8AI68; A0A7J6JZ76; B6KE53; B9PM56; B9Q7J0; S7UWT0; S8EU61; TGGT1_224520-t26_1-p1; tgo:TGME49_224520	ALV10	0.886	-0.17	0.741021	1	88.2	99.5	83.1	115.7	84.6	79	107.2	95.4	98.7	93	90.5	118.4	1869.6	2600.9	1902.5	1776.3	2411.2	2146.3	2220.1	2091	2035.5
High	TGGT1_258780-t26_1-p1	Toxoplasma_gondii_GT1	TGGT1_258780	TGGT1_258780-t26_1	OTU family cysteine protease	TGGT1_chrVIIb:3153619-3154710(-)	363	chromosome	protein_coding_gene	FALSE	41	15	38	15	363	40.6	9.07	79.57	protein metabolism		other molecular function	Pf02338	A0A7J6K4A6; S7UZ34; TGGT1_258780-t26_1-p1		0.886	-0.17	0.0395926	0.225499	89.9	101.4	83.7	90.8	90.5	97.8	87.4	92.2	102.1	110.8	101.6	106.2	3219.6	3492.7	3480	3761.2	3359.9	3543.3	3925.6	4260.8	3905.4
High	TGGT1_273560-t26_1-p1	Toxoplasma_gondii_GT1	TGGT1_273560	TGGT1_273560-t26_1	putative kinesin heavy chain	TGGT1_chrVIII:3381230-3400326(-)	1641	chromosome	protein_coding_gene	FALSE	34	60	178	59	1641	181.3	6.4	428.16	other biological processes		cytoskeletal activity;other molecular function	Pf00225	A0A086KXG6; A0A086L0B3; A0A2T6J4A3; A0A7J6K4Z0; S7V3F2; TGGT1_273560-t26_1-p1		0.887	-0.17	0.0315793	0.196435	93.7	105.7	93.5	95	98.1	93.3	93.8	100.6	99.3	110.3	106.6	105.8	19009.2	19316.1	19953.7	18979.2	19073.8	20465.4	20193	22430.4	21671.7
High	TGGT1_208030-t26_1-p1	Toxoplasma_gondii_GT1	TGGT1_208030	TGGT1_208030-t26_1	microneme protein MIC4	TGGT1_chrIb:547335-549077(+)	580	chromosome	protein_coding_gene	FALSE	65	36	359	36	580	63	5.22	808.25	cell adhesion;protein metabolism	non-structural extracellular;other cell component		Pf00024, Pf14295	A0A086JEK0; A0A086JSD4; A0A0F7UT82; A0A125YP10; A0A125YP11; A0A139XRH6; A0A7J6KFQ5; B6KP33; B9PXJ3; B9QL17; Q9XZH7; S7VYA0; S8F932; TGGT1_208030-t26_1-p1; tgo:TGME49_208030	MIC4	0.887	-0.17	0.659836	1	96.2	108.5	104.3	92.9	100.9	94.8	101.1	97.5	89.6	113.8	117	114	39294.3	35015.7	38026.9	35728.7	38085.3	36727.3	33751.6	42882.6	44075.8
High	TGGT1_304490-t26_1-p1	Toxoplasma_gondii_GT1	TGGT1_304490	TGGT1_304490-t26_1	hypothetical protein	TGGT1_chrVIIa:497429-500326(-)	294	chromosome	protein_coding_gene	FALSE	19	6	12	5	294	32	6.3	29.04		other membranes			A0A086JJD9; A0A086JPM3; A0A086K1Z8; A0A086LQU2; A0A086PJR7; A0A086Q5Y1; A0A0F7UTT6; A0A0N5E905; A0A125YVA7; A0A125YVA8; A0A139Y0J8; A0A151H3Y0; A0A2G8Y4R7; A0A2T6IK78; A0A425I2E2; A0A7J6K695; B6KVL1; B9Q3D5; B9QR32; S7UTW5; S8GMW6; TGGT1_304490-t26_1-p1; tgo:TGME49_304490		0.887	-0.17	0.0549839	0.270848	86.4	97.4	80	84.4	89.6	86.5	97.1	89.9	97.8	97.5	97.3	111.1	341.1	359.9	382.3	368.7	414.1	383.4	417.2	415.7	415.1
High	TGGT1_213740-t26_1-p1	Toxoplasma_gondii_GT1	TGGT1_213740	TGGT1_213740-t26_1	hypothetical protein	TGGT1_chrV:1141663-1151087(+)	842	chromosome	protein_coding_gene	FALSE	18	13	30	13	842	91.9	6.47	73.15				Pf13847	A0A7J6KAT9; S7UPB0; TGGT1_213740-t26_1-p1		0.887	-0.17	0.00551059	0.0741995	93.1	105	93.7	87.3	93.9	101.1	91.4	105.7	105.3	114.1	105.9	99.5	2758.1	2568	2762.7	2975.2	2690	3109.7	3098.3	3355.7	3117.2
High	TGGT1_251870-t26_1-p1	Toxoplasma_gondii_GT1	TGGT1_251870	TGGT1_251870-t26_1	histone H2Bb	TGGT1_chrXII:5555742-5556089(+)	115	chromosome	protein_coding_gene	FALSE	64	13	278	2	115	12.6	10.04	600.97		nucleus;other cell component	nucleic acid binding activity;other molecular function	Pf00125	A0A086JA99; A0A086JRG6; A0A086KPN9; A0A086LLW9; A0A086PWM5; A0A086Q986; A0A0F7V828; A0A125YW36; A0A125YW38; A0A139XNN3; A0A151H164; A0A2T6IET1; A0A425HW76; A0A7J6JVT8; B6KHV3; B9PRM0; B9QCJ0; S7UZY3; S8EW58; TGGT1_251870-t26_1-p1; tgo:TGME49_251870		0.887	-0.17	0.331237	0.720097	95	107.1	86.9	100.1	83.6	99.1	99.4	84.7	115.3	119.1	97.5	111.8	878.2	1012	845.5	1002.4	1005.4	856.4	1165.3	1203.9	985.8
High	TGGT1_232030-t26_1-p1	Toxoplasma_gondii_GT1	TGGT1_232030	TGGT1_232030-t26_1	hypothetical protein	TGGT1_chrVIII:1768528-1771709(+)	208	chromosome	protein_coding_gene	FALSE	39	10	64	10	208	23.4	5.45	154.5					A0A086KW56; A0A086L3A2; A0A086LFD2; A0A086M4C8; A0A086QF07; A0A2T6J520; A0A425IA24; A0A7J6K4B4; S7WJ12; TGGT1_232030-t26_1-p1		0.887	-0.17	0.429837	0.826816	90	101.5	91	86.8	86.3	85.1	79	105	94.1	81.5	97.3	104.3	5320.1	5071.4	5042.3	4974.6	4613.9	6138	5496	4761.7	5685
High	TGGT1_321360-t26_1-p1	Toxoplasma_gondii_GT1	TGGT1_321360	TGGT1_321360-t26_1	clustered-asparagine-rich protein	TGGT1_chrIb:1863604-1869591(-)	274	chromosome	protein_coding_gene	FALSE	19	3	3	3	274	30.6	6.89	7.28			nucleic acid binding activity	Pf00076, Pf00397	A0A086J7G9; A0A086JCI3; A0A086LUT7; A0A086PYE4; A0A0F7UUP3; A0A125YFB4; A0A125YFB5; A0A2T6IEM0; A0A425HTU1; A0A7J6KG50; S7UJ85; S8FEK4; TGGT1_321360-t26_1-p1; tgo:TGME49_321360; V4Z2C3		0.887	-0.17	0.441782	0.838194	92.3	104	91.4	97.9	84.2	108.8	90.1	87.5	104.7	103	95.3	116.2	505.5	541.6	465.7	601.6	498.5	483.9	579.1	569.9	527
High	TGGT1_257730-t26_1-p1	Toxoplasma_gondii_GT1	TGGT1_257730	TGGT1_257730-t26_1	putative methionine aminopeptidase, type i	TGGT1_chrVIIb:3796036-3802967(+)	484	chromosome	protein_coding_gene	FALSE	9	4	11	4	484	52.3	9.03	26.19	protein metabolism;other metabolic processes		other molecular function	Pf00557	A0A7J6K3L4; S7WF72; TGGT1_257730-t26_1-p1		0.887	-0.17	0.672353	1	89.9	101.3	85.3	96.3	89.8	83.7	109.5	101.3	110.2	87.5	84.5	110.7	1148.8	1297.5	1210.4	1127.3	1474.8	1364.7	1484.4	1178.3	1139.2
High	TGGT1_279330-t26_1-p1	Toxoplasma_gondii_GT1	TGGT1_279330	TGGT1_279330-t26_1	DEAD/DEAH box helicase family protein	TGGT1_chrIX:91625-95960(+)	479	chromosome	protein_coding_gene	FALSE	18	7	21	7	479	51.7	9.64	58.95			nucleic acid binding activity;other molecular function	Pf00270, Pf00271	A0A086JBK0; A0A086K3N3; A0A086KDT3; A0A086LQT1; A0A086PMI9; A0A086QLU5; A0A0F7V6F6; A0A125YGI8; A0A139Y3S2; A0A2G8Y4K5; A0A2T6IJB2; A0A425I5V4; A0A7J6KAK9; B9QP65; S7UHR8; TGGT1_279330-t26_1-p1		0.887	-0.17	0.022703	0.164273	92.8	104.7	92.5	92.6	92	99.7	93.7	102.8	106.7	104.4	96.2	105.6	1224.3	1226.5	1218.3	1320.3	1240.9	1361	1412.3	1382.6	1274
High	TGGT1_308020-t26_1-p1	Toxoplasma_gondii_GT1	TGGT1_308020	TGGT1_308020-t26_1	SAG-related sequence SRS57	TGGT1_chrXII:456740-457897(-)	385	chromosome	protein_coding_gene	FALSE	51	19	292	19	385	41.7	7.14	890.79		other membranes		Pf04092	A0A125YU72; A0A3R8BWI3; B9Q3G0; Q9BJ40; S7WI08; TGGT1_308020-t26_1-p1	SAG3	0.887	-0.17	0.111675	0.391906	85	95.8	70.4	66.8	87.4	90.3	87.2	110.1	98.3	76.2	87	115	12120.1	11490.1	15048.1	15545.6	15014.9	18942	16922.4	13119.5	14971.2
High	TGGT1_279390-t26_1-p1	Toxoplasma_gondii_GT1	TGGT1_279390	TGGT1_279390-t26_1	putative proliferation-associated protein 2G4	TGGT1_chrIX:43752-48368(-)	462	chromosome	protein_coding_gene	FALSE	56	28	274	28	462	50.3	6.62	616.84			other molecular function	Pf00557	A0A086JBK8; A0A086K3M5; A0A086KDU1; A0A086LQS3; A0A086PMJ7; A0A086QLV3; A0A0F7V2X7; A0A125YVJ6; A0A2T6IJA4; A0A3R8C1F9; A0A7J6KC28; B9QP72; S7VW01; TGGT1_279390-t26_1-p1		0.887	-0.17	0.000734909	0.0255427	93.9	105.9	91.7	94.8	96.1	94.1	95.6	107.2	106.8	108	104	98.7	33621.9	34755.9	35257.4	34514.3	35046.7	39306.1	39170.2	39597.6	38157.4
High	TGGT1_290260-t26_1-p1	Toxoplasma_gondii_GT1	TGGT1_290260	TGGT1_290260-t26_1	thioredoxin family Trp26 protein	TGGT1_chrIX:3476991-3479336(+)	208	chromosome	protein_coding_gene	FALSE	28	5	39	5	208	23.1	4.92	97.37				Pf06201	A0A086JMR5; A0A086KDE9; A0A086L9S3; A0A086M1I5; A0A086Q3Q8; A0A086Q906; A0A0F7V7E1; A0A125YZN5; A0A2T6IY19; A0A3R8GDC5; A0A7J6KBI3; B9PTI9; B9QE71; S7VXT7; TGGT1_290260-t26_1-p1		0.888	-0.17	0.304229	0.686564	95.9	108.1	99.6	101.5	88.4	89.2	92.3	104	90.5	118	120.2	96.3	3897.8	3972.2	3462.5	3491.9	3614.6	4072.7	3544.1	4619.2	4704.1
High	TGGT1_216120-t26_1-p1	Toxoplasma_gondii_GT1	TGGT1_216120	TGGT1_216120-t26_1	hypothetical protein	TGGT1_chrXI:6313282-6318525(-)	834	chromosome	protein_coding_gene	FALSE	26	17	46	17	834	90.3	7.12	143.56					A0A086JDN5; A0A086K8Y3; A0A0F7VBF6; A0A0N5EB37; A0A125YSL7; A0A125YSL9; A0A151H4T7; A0A2T6IGF0; A0A7J6JYQ7; S7W0L8; S8ET98; TGGT1_216120-t26_1-p1; tgo:TGME49_216120; V4Z8F3		0.888	-0.17	0.00242564	0.0489855	93.4	105.2	92.5	97.5	91.5	92.6	99.6	104.3	101.5	105.6	105.7	100.2	2006	2114.7	1984.6	2008.5	2159.3	2263	2201.6	2291.4	2292.1
High	TGGT1_294270-t26_1-p1	Toxoplasma_gondii_GT1	TGGT1_294270	TGGT1_294270-t26_1	histone arginine methyltransferase PRMT4/CARM1	TGGT1_chrIa:747167-753421(+)	660	chromosome	protein_coding_gene	FALSE	15	8	12	8	660	71.6	5.94	27.25	protein metabolism;other metabolic processes		other molecular function	Pf06325	A0A086JU02; A0A086QP04; A0A0F7UTX5; A0A125YJ52; A0A125YJ53; A0A139XLV4; A0A151H969; A0A2T6INE4; A0A3R7YM14; B6KQT3; B9PY95; B9QLA8; Q1JT99; S7UIJ5; S8F9I1; TGGT1_294270-t26_1-p1; tgo:TGME49_294270	PRMT4	0.888	-0.17	0.000190433	0.0102815	91.4	103	87.9	86.2	94.6	95.6	90.9	108.8	108.9	102.4	101.5	99.7	1025.7	1006.6	1103.9	1115.6	1060.9	1269.6	1270.8	1195.3	1184.5
High	TGGT1_216030B-t26_1-p1	Toxoplasma_gondii_GT1	TGGT1_216030B	TGGT1_216030B-t26_1	hypothetical protein	TGGT1_chrXI:6369639-6370661(-)	340	chromosome	protein_coding_gene	FALSE	29	7	14	7	340	35	4.37	32.53					S7ULX6; TGGT1_216030B-t26_1-p1		0.888	-0.17	0.0177829	0.145183	90	101.3	91.1	79.8	95.9	90.3	90	101.7	114.6	104.6	101.7	91.5	1064.3	932.3	1120.3	1054.7	1051.5	1187.6	1338.2	1222	1187.5
High	TGGT1_288685-t26_1-p1	Toxoplasma_gondii_GT1	TGGT1_288685	TGGT1_288685-t26_1	Fe-S protein assembly co-chaperone HscB protein	TGGT1_chrIX:2485489-2489755(+)	466	chromosome	protein_coding_gene	FALSE	11	6	15	6	466	51.4	8.59	20.44	cell organization and biogenesis;other metabolic processes		other molecular function	Pf07743	A0A086J9S0; A0A086KEL2; A0A086L981; A0A086M118; A0A086Q870; A0A0F7V549; A0A125YQ72; A0A425I4W0; A0A7J6KCL3; S7UQK3; TGGT1_288685-t26_1-p1; V4ZEZ2		0.888	-0.17	0.422771	0.820317	92.1	103.7	86	73.1	95.6	86.4	95.7	76.8	90.6	118.8	130.2	97.3	1421.3	1208.6	1580.1	1429.2	1581.9	1269	1497.6	1964.9	2153.1
High	TGGT1_306890-t26_1-p1	Toxoplasma_gondii_GT1	TGGT1_306890	TGGT1_306890-t26_1	hypothetical protein	TGGT1_chrXI:190868-195019(+)	1383	chromosome	protein_coding_gene	FALSE	12	10	14	10	1383	147.5	6.14	40.6					A0A086JBQ4; A0A086JK11; A0A086LJK6; A0A086PMU9; A0A2T6IDQ0; A0A7J6JY96; S7W0V2; TGGT1_306890-t26_1-p1		0.889	-0.17	0.993922	1	97.5	109.7	101.7	88.2	97.5	91.3	96.9	71.5	73.6	120.8	120.2	109	938	813.3	898.8	841.5	893.2	659.3	678.3	1114.1	1108.1
High	TGGT1_320070-t26_1-p1	Toxoplasma_gondii_GT1	TGGT1_320070	TGGT1_320070-t26_1	CDK-activating kinase assembly factor MAT1 protein	TGGT1_chrIV:484063-486505(-)	279	chromosome	protein_coding_gene	FALSE	23	4	7	4	279	32.7	8.07	17.87	other metabolic processes		kinase activity;other molecular function	Pf06391	A0A125YVC9; A0A7J6KBR1; S7UJH1; S8FCY3; TGGT1_320070-t26_1-p1; tgo:TGME49_320070		0.889	-0.17	0.00465051	0.0678779	93.2	104.8	94.4	85.5	95.4	91.4	95.8	106.3	106.2	105.5	104.3	107	818.1	741.5	826.4	791.8	830.5	921.3	920.6	914.8	903.9
High	TGGT1_202010-t26_1-p1	Toxoplasma_gondii_GT1	TGGT1_202010	TGGT1_202010-t26_1	hypothetical protein	TGGT1_chrVIIa:3608764-3611773(+)	857	chromosome	protein_coding_gene	FALSE	4	2	3	2	857	91.2	8.47	2.59					A0A7J6K687; S7W448; TGGT1_202010-t26_1-p1		0.889	-0.17	0.957844	1	102.7	115.5	133.8	87.5	108.9	112.4	83.2	61.9	66.6	131	137.3	122.6	143.5	93.9	116.9	120.6	89.3	66.4	71.4	140.6	147.3
High	TGGT1_225870-t26_1-p1	Toxoplasma_gondii_GT1	TGGT1_225870	TGGT1_225870-t26_1	hypothetical protein	TGGT1_chrX:1888092-1892831(+)	1579	chromosome	protein_coding_gene	FALSE	21	25	54	25	1579	161.1	6.43	174.12					A0A086LEP4; A0A2T6J0R4; A0A7J6K0T0; S7UXB1; TGGT1_225870-t26_1-p1		0.889	-0.17	0.013808	0.127206	94.1	105.8	96.4	93.3	93.8	85.9	84.9	104.9	100.7	120.7	122.1	99.2	4025	3895.3	3916.7	3587.2	3543.5	4381.9	4203.1	5039	5098.9
High	TGGT1_243930-t26_1-p1	Toxoplasma_gondii_GT1	TGGT1_243930	TGGT1_243930-t26_1	hypothetical protein	TGGT1_chrVI:2808395-2813397(-)	943	chromosome	protein_coding_gene	FALSE	35	27	156	27	943	101.3	5.17	405.18					A0A086JLY9; A0A086L4A2; A0A086LUE2; A0A3R8G4A9; A0A7J6K8I9; S7VN54; TGGT1_243930-t26_1-p1		0.889	-0.17	0.708353	1	96.9	109	105	102	93.9	94.3	103.1	95.6	91.9	114.7	116	114.8	15867.9	15416.7	14188.7	14262.6	15592.7	14448.4	13887	17341.6	17531.2
Low	TGGT1_224030-t26_1-p1	Toxoplasma_gondii_GT1	TGGT1_224030	TGGT1_224030-t26_1	hypothetical protein	TGGT1_chrX:3279182-3288007(-)	1142	chromosome	protein_coding_gene	FALSE	1	1	1	1	1142	128.7	9.69	1.64					A0A086LAX5; A0A2T6J1C6; A0A425HQN8; S7UWL8; TGGT1_224030-t26_1-p1		0.889	-0.17	0.995133	1	93	104.6	124	111.6	82.6	88.1	92.5	93.9	79.8	106.2	117	104.1	186.6	167.9	124.2	132.6	139.2	141.3	120.1	159.8	176.1
High	TGGT1_251840-t26_1-p1	Toxoplasma_gondii_GT1	TGGT1_251840	TGGT1_251840-t26_1	hypothetical protein	TGGT1_chrXII:5528592-5531006(+)	477	chromosome	protein_coding_gene	FALSE	49	20	53	20	477	51.1	4.92	123.39					A0A086JAB6; A0A086JRG1; A0A086KPR6; A0A086LLY9; A0A086PWJ6; A0A2T6IER9; A0A425HW19; A0A7J6JVT3; S7UZX7; TGGT1_251840-t26_1-p1		0.889	-0.17	0.0896753	0.351186	91.3	102.7	99.6	90.8	92.7	89.1	81.7	102.1	95.4	109.3	115.7	96.9	4828.9	4401	4495.8	4318	3958.8	4948.6	4625.1	5297.7	5608.8
High	TGGT1_266080-t26_1-p1	Toxoplasma_gondii_GT1	TGGT1_266080	TGGT1_266080-t26_1	hypothetical protein	TGGT1_chrIX:1138397-1140583(+)	728	chromosome	protein_coding_gene	FALSE	29	21	62	21	728	81.2	8.69	138.15					A0A086K2N3; A0A086KBW8; A0A3R8B8Y4; A0A7J6KBA1; S7VW43; TGGT1_266080-t26_1-p1		0.889	-0.17	0.214335	0.57139	86	96.7	82.6	84.6	83.2	88.7	79.7	93.6	86.8	91.6	103.8	96.3	3836.8	3929	3863.7	4117	3702.1	4344.2	4028.8	4254.3	4818.1
Low	TGGT1_273472-t26_1-p1	Toxoplasma_gondii_GT1	TGGT1_273472	TGGT1_273472-t26_1	hypothetical protein	TGGT1_chrVIII:3482870-3485271(+)	245	chromosome	protein_coding_gene	FALSE	3	1	1	1	245	29.5	9.69	1.61				Pf13868	A0A086KXK1; A0A086L0C6; A0A2T6J479; A0A7J6K500; S7V3E3; TGGT1_273472-t26_1-p1		0.89	-0.17	0.942233	1	91.6	103	78.6	122.9	111.9	92	90.9	88.8	103.4	119.9	93.3	103.5	20.9	32.7	29.8	24.5	24.2	23.7	27.5	31.9	24.9
High	TGGT1_249240-t26_1-p1	Toxoplasma_gondii_GT1	TGGT1_249240	TGGT1_249240-t26_1	putative calmodulin	TGGT1_chrXII:4324350-4325995(-)	149	chromosome	protein_coding_gene	FALSE	48	6	20	6	149	16.8	4.22	50.83			other molecular function	Pf13499	A0A086KPP8; A0A086KWC6; A0A086LC18; A0A086M600; A0A086QDK7; A0A086QHG3; A0A0F7V812; A0A125YS28; A0A125YS29; A0A139YB08; A0A151HFM6; A0A2A9MHS8; A0A2G8YB54; A0A2T6IZK0; A0A425I0P7; A0A7J6JVC7; B6KHD5; B9PR42; B9QD21; F0VQX1; S7V0T2; S8ENZ7; TGGT1_249240-t26_1-p1; tgo:TGME49_249240		0.89	-0.17	0.419759	0.817777	94.7	106.5	85	77.3	93.5	101.2	113.6	105.1	96	88.8	123.9	121.4	1686	1532.2	1853.8	2006.5	2251.5	2083.9	1903.7	1760.7	2457
High	TGGT1_290040-t26_1-p1	Toxoplasma_gondii_GT1	TGGT1_290040	TGGT1_290040-t26_1	putative macrophage migration inhibitory factor	TGGT1_chrIX:3406712-3408548(+)	116	chromosome	protein_coding_gene	FALSE	93	9	97	9	116	12.2	8.6	203.24				Pf01187	A0A086JMM0; A0A086KDJ6; A0A086L9R1; A0A086M1I1; A0A086Q3W8; A0A086Q8Y9; A0A0F7V470; A0A0N5ECT0; A0A125YP70; A0A125YP71; A0A2G8Y2U7; A0A2T6IY17; A0A3R7ZBF5; A1XDS9; B6KKQ6; B9PTK0; B9QE61; S7W4C4; S8EX31; TGGT1_290040-t26_1-p1; tgo:TGME49_290040		0.89	-0.17	0.00324315	0.0560646	91.6	102.9	89.9	97.4	85.6	92	93.4	103.2	103.4	104.8	106	97.8	10130.7	10966.1	9645.8	10366.7	10519.3	11628.3	11647.9	11801.1	11938.2
Medium	TGGT1_311780-t26_1-p1	Toxoplasma_gondii_GT1	TGGT1_311780	TGGT1_311780-t26_1	Zn-containing alcohol dehydrogenase	TGGT1_chrXI:2246268-2252387(-)	397	chromosome	protein_coding_gene	FALSE	7	1	3	1	397	42.5	7.02	8.6			other molecular function	Pf00107, Pf08240	A0A086J925; A0A086KIR0; A0A086LH40; A0A086MAL6; A0A0F7V4P7; A0A125YU49; A0A125YU50; A0A2G8XTK2; A0A2T6J2H1; A0A425I1T7; A0A7J6JVY5; B6K8N6; B9PK33; B9Q952; S7UTK9; S8EY58; TGGT1_311780-t26_1-p1; tgo:TGME49_311780		0.89	-0.17	0.702614	1	91.5	102.8	86.3	129.8	86.3	91.3	94.5	117.4	98.1	106.6	94.3	102.5	84.1	126.5	84.1	89	92.1	114.4	95.6	103.9	91.9
High	TGGT1_204390-t26_1-p1	Toxoplasma_gondii_GT1	TGGT1_204390	TGGT1_204390-t26_1	hypothetical protein	TGGT1_chrVIIa:1728571-1730153(+)	375	chromosome	protein_coding_gene	FALSE	18	6	12	6	375	40.1	8.82	35.01					A0A086K5J0; A0A7J6K6P6; S7W369; TGGT1_204390-t26_1-p1		0.89	-0.17	0.381111	0.778318	94	105.6	91.6	94.6	92.2	101	96.8	106.3	114.7	93.4	95.1	108.1	1088.3	1124.4	1095.8	1199.4	1149.7	1262.8	1362.7	1109.1	1130
High	TGGT1_255350-t26_1-p1	Toxoplasma_gondii_GT1	TGGT1_255350	TGGT1_255350-t26_1	putative ATPase	TGGT1_chrVIIb:4787376-4795237(-)	731	chromosome	protein_coding_gene	FALSE	35	21	41	21	731	80.6	8.79	104.86				Pf09818, Pf20446, Pf21117	A0A086JXX6; S7V2G3; TGGT1_255350-t26_1-p1		0.891	-0.17	1.00634e-05	0.00116588	93.6	105.1	93.9	92.1	91.5	93.2	95.3	103.9	102.8	107.4	106.2	104.6	3275	3211.3	3191.7	3249.8	3323	3624.3	3586.8	3745.9	3703.7
High	TGGT1_295690-t26_1-p1	Toxoplasma_gondii_GT1	TGGT1_295690	TGGT1_295690-t26_1	ubiquinone/menaquinone biosynthesis methyltransferase subfamily protein	TGGT1_chrIa:1591963-1593588(-)	541	chromosome	protein_coding_gene	FALSE	22	8	15	8	541	59	9.06	27.3	other metabolic processes	other membranes;mitochondrion	other molecular function	Pf01209	A0A086J8B2; A0A086JUP2; A0A086JY89; A0A086Q060; A0A0N5EBJ9; A0A125YN53; A0A125YN54; A0A2T6IG37; A0A425HS71; Q1JTI4; S7VRV6; S8FFA4; TGGT1_295690-t26_1-p1; tgo:TGME49_295690; V4Z9K7		0.891	-0.17	0.0436525	0.237526	91.3	102.4	90.4	104	83.5	94.7	89.9	102.8	108.7	101.5	99.6	98.5	1212.3	1394.5	1119.3	1270.2	1205.5	1378.8	1458.3	1361	1335.5
Medium	TGGT1_264110-t26_1-p1	Toxoplasma_gondii_GT1	TGGT1_264110	TGGT1_264110-t26_1	hypothetical protein	TGGT1_chrVIIb:152745-153605(+)	286	chromosome	protein_coding_gene	FALSE	3	1	1	1	286	32.5	10.43	2.23	cell organization and biogenesis;protein metabolism;other metabolic processes		nucleic acid binding activity	Pf00472	A0A086JF54; A0A086JR75; A0A086QC22; A0A125YHD7; A0A3R7YQP8; A0A7J6K381; S7WDR8; TGGT1_264110-t26_1-p1; V4YUH8		0.891	-0.17	0.886376	1	92.4	103.7	82.6	98.9	81.5	106.6	85.4	106.9	105.9	95.9	86.4	82.9	59.2	70.9	58.4	76.4	61.2	76.6	75.9	68.7	62
High	TGGT1_226480-t26_1-p1	Toxoplasma_gondii_GT1	TGGT1_226480	TGGT1_226480-t26_1	DNA topoisomerase family protein	TGGT1_chrX:1491233-1511763(+)	887	chromosome	protein_coding_gene	FALSE	4	3	4	3	887	100.1	7.52	10.08	cell organization and biogenesis;DNA metabolism;other metabolic processes		nucleic acid binding activity;other molecular function	Pf01131, Pf01751	S7WCX6; TGGT1_226480-t26_1-p1		0.891	-0.17	0.243939	0.610182	93.9	105.4	80	112.2	86	98.7	93.7	100.1	109.2	105.1	93.8	113.6	200.9	282	216.2	248.1	235.4	251.5	274.4	264.2	235.8
High	TGGT1_286440-t26_1-p1	Toxoplasma_gondii_GT1	TGGT1_286440	TGGT1_286440-t26_1	malic enzyme	TGGT1_chrV:1681686-1685375(-)	370	chromosome	protein_coding_gene	FALSE	61	25	65	25	370	41.8	5.62	124.81				Pf00567	A0A086K6Y1; A0A086KK01; A0A086LDW3; A0A086Q772; A0A0F7UY42; A0A0N5EBQ2; A0A125YY59; A0A125YY60; A0A139XYE1; A0A2G8XYQ8; A0A2T6IRZ2; A0A3R7YNK8; A0A7J6KB20; B6KN47; B9PSB7; B9QG58; S7W379; S8F8F3; TGGT1_286440-t26_1-p1; tgo:TGME49_286440		0.892	-0.17	0.0209545	0.15775	95.1	106.7	101.7	99.2	88.6	94.2	93.2	113.4	105.4	109.7	105.6	99	7434.2	7250.9	6471.6	6882	6809.7	8283.9	7700.8	8018.7	7718.5
High	TGGT1_291670-t26_1-p1	Toxoplasma_gondii_GT1	TGGT1_291670	TGGT1_291670-t26_1	DEAD/DEAH box helicase domain-containing protein	TGGT1_chrIX:4126257-4128305(-)	682	chromosome	protein_coding_gene	FALSE	15	8	12	8	682	74.7	9.64	26.64			nucleic acid binding activity;other molecular function	Pf00270, Pf00271	A0A086KB58; A0A086KCQ3; A0A425I475; A0A7J6KAU6; S7W411; TGGT1_291670-t26_1-p1		0.892	-0.17	0.0239191	0.168159	93.6	105	94.5	94.8	91.7	93.7	90.3	106.8	99.5	106.5	105	98.5	634.5	636.9	615.6	629	606.6	717	668.3	715.4	705.4
High	TGGT1_272270-t26_1-p1	Toxoplasma_gondii_GT1	TGGT1_272270	TGGT1_272270-t26_1	radical SAM domain-containing protein	TGGT1_chrVIII:4103280-4110852(-)	1166	chromosome	protein_coding_gene	FALSE	17	17	33	17	1166	125.7	7.08	87.15	RNA metabolism OR transcription;other metabolic processes	other cell component	other molecular function	Pf00258, Pf04055, Pf08608	A0A086KFW2; A0A086L141; A0A2T6J3W5; A0A7J6K3T6; S7V3V9; TGGT1_272270-t26_1-p1		0.892	-0.17	0.97962	1	96.5	108.2	85.5	110.1	88	94.9	113.7	123.6	127	79.5	76.8	106.5	2819.3	3630.6	2902.8	3131.4	3749.3	4076.2	4189.5	2621.7	2532.1
High	TGGT1_271280-t26_1-p1	Toxoplasma_gondii_GT1	TGGT1_271280	TGGT1_271280-t26_1	putative 60S ribosome subunit biogenesis protein NIP7	TGGT1_chrVIII:4602984-4605429(+)	181	chromosome	protein_coding_gene	FALSE	22	3	7	3	181	20.4	8.43	12.62	cell organization and biogenesis	nucleus	nucleic acid binding activity	Pf03657, Pf17833	A0A086KGH1; A0A086L5W5; A0A086LCC4; A0A086LYI9; A0A086PGK5; A0A0F7UYZ2; A0A0N5EAR1; A0A125YWY6; A0A125YWY7; A0A139Y6N2; A0A151HP54; A0A2G8Y1X3; A0A2T6J3L1; A0A3R7YXG3; A0A7J6K6V9; B6KD71; B9PI53; B9Q693; S7V3Z1; S8G9R2; TGGT1_271280-t26_1-p1; tgo:TGME49_271280		0.892	-0.17	0.571132	0.940241	94.3	105.7	86.5	98	90.4	109.5	94.6	97.4	118.5	114.7	85.7	106	444.6	503.4	464.7	562.6	485.9	500.3	609.2	589.2	440.2
Low	TGGT1_300631-t26_1-p1	Toxoplasma_gondii_GT1	TGGT1_300631	TGGT1_300631-t26_1	ribosomal protein L4	AAQM03000562:1099-1734(-)	211	apicoplast_chromosome	protein_coding_gene	FALSE	6	1	1	1	211	25.1	10.26	0	protein metabolism;other metabolic processes	translational apparatus;other cell component	other molecular function	Pf00573	A0A086J5V8; A0A086J5Y6; A0A086KZJ3; A0A086PFK9; A0A086PFP2; A0A125YKJ3; A0A2G8XLA5; A0A2T6J5X0; Q9MTE6; S7VU48; TGGT1_300631-t26_1-p1		0.892	-0.17	0.341638	0.730993	92.1	103.2	87.4	98.3	92.1	95.5	79.9	76.9	95.2	118.1	103.2	139.5	62.7	70.5	66	68.5	57.2	55.1	68.2	84.7	74
High	TGGT1_216660-t26_1-p1	Toxoplasma_gondii_GT1	TGGT1_216660	TGGT1_216660-t26_1	hypothetical protein	TGGT1_chrXI:5898750-5900135(+)	461	chromosome	protein_coding_gene	FALSE	21	10	25	10	461	49	9.69	69.02					A0A086JJY9; A0A086K9R4; A0A086QE64; A0A0F7V9I8; A0A0N5E8Y5; A0A125YFT0; A0A125YFT1; A0A139XJ15; A0A151H554; A0A2G8XNQ7; A0A2T6IEZ8; A0A3R8AXD8; A0A7J6K0C1; B6KT43; B9QNI8; S7ULQ4; S8GB71; TGGT1_216660-t26_1-p1; tgo:TGME49_216660		0.892	-0.16	0.100194	0.370219	87.9	98.6	92.1	86.6	90.2	90.9	90.5	101.5	102	102.2	98.6	90.7	2042.3	1920.3	2001	2016.1	2007.8	2251	2264	2268.1	2187.3
Medium	TGGT1_313700-t26_1-p1	Toxoplasma_gondii_GT1	TGGT1_313700	TGGT1_313700-t26_1	hypothetical protein	TGGT1_chrXI:3587235-3591120(+)	585	chromosome	protein_coding_gene	FALSE	1	1	3	1	585	62.9	8.22	2.73					A0A7J6JWE2; S7UTL0; TGGT1_313700-t26_1-p1		0.892	-0.16	0.117983	0.404502	95.4	107	96.7	98.8	89.8	97.1	92.3	88.6	115.7	108.4	109	104.9	317.1	323.8	294.3	318.5	302.6	290.6	379.5	355.4	357.5
High	TGGT1_268580-t26_1-p1	Toxoplasma_gondii_GT1	TGGT1_268580	TGGT1_268580-t26_1	hypothetical protein	TGGT1_chrVIII:6413342-6418361(-)	476	chromosome	protein_coding_gene	FALSE	40	17	51	17	476	53.6	6.89	131.81					A0A7J6K681; S7WKR9; TGGT1_268580-t26_1-p1		0.892	-0.16	0.0461678	0.244115	92.7	103.9	92.1	91.2	95.4	89.6	103	98.3	103.3	106.2	105.7	99.9	4670.4	4625.7	4837.6	4544.2	5221.8	4983.3	5234.4	5386	5360.1
High	TGGT1_270650-t26_1-p1	Toxoplasma_gondii_GT1	TGGT1_270650	TGGT1_270650-t26_1	deoxyribose-phosphate aldolase	TGGT1_chrVIII:5104346-5105673(-)	262	chromosome	protein_coding_gene	FALSE	42	9	33	9	262	27.8	6.28	91.78	other metabolic processes	other cell component	other molecular function	Pf01791	A0A086KH10; A0A086L697; A0A086LCK1; A0A086PZY6; A0A0F7V240; A0A0N5EAB4; A0A125YLW1; A0A125YLW2; A0A139Y6G4; A0A151HP73; A0A2G8Y1Q2; A0A2T6J3F7; A0A425I8Q1; B6KD08; B9PHX6; B9Q620; S7V524; S8GIW1; TGGT1_270650-t26_1-p1; tgo:TGME49_270650		0.892	-0.16	0.0507574	0.25991	93.5	104.8	89.5	95.3	88.4	92.1	87.7	98.5	100.3	121.3	117.9	97.3	3631.5	3867.4	3587.9	3735.9	3556.7	3997.8	4069.7	4921	4785.2
High	TGGT1_306560-t26_1-p1	Toxoplasma_gondii_GT1	TGGT1_306560	TGGT1_306560-t26_1	hypothetical protein	TGGT1_chrIX:5962419-5967459(+)	698	chromosome	protein_coding_gene	FALSE	6	6	13	6	698	67.2	8.95	30.38	transport	nucleus	other molecular function	Pf13634	S7UIH5; TGGT1_306560-t26_1-p1		0.892	-0.16	0.47172	0.864936	90.3	101.2	87.3	87.5	102.1	109.9	85.6	96.4	103	112.6	93	98.1	1028.1	1030.8	1201.9	1294.4	1008.4	1135.6	1213	1325.6	1094.6
High	TGGT1_293440-t26_1-p1	Toxoplasma_gondii_GT1	TGGT1_293440	TGGT1_293440-t26_1	hypothetical protein	TGGT1_chrIa:306622-308238(-)	538	chromosome	protein_coding_gene	FALSE	47	22	111	22	538	58.7	5.21	290.82		other membranes			A0A086JUC4; A0A086QP54; A0A0F7UMW9; A0A125YRE0; A0A125YRE1; A0A139XJ96; A0A151H9H2; A0A2T6INK7; A0A3R7YLY8; B6KQM3; B9PY34; B9QLG8; Q1JT43; S7VX78; S8F9M6; TGGT1_293440-t26_1-p1; tgo:TGME49_293440		0.893	-0.16	0.879617	1	91.7	102.6	96.4	84.3	93.6	90.4	102.6	107.7	104.8	72.1	89.8	116.3	12127.9	10609.1	11779.1	11372.2	12909	13555.8	13192	9074.8	11306.2
Low	TGGT1_314362-t26_1-p1	Toxoplasma_gondii_GT1	TGGT1_314362	TGGT1_314362-t26_1	hypothetical protein	TGGT1_chrXI:4000990-4007611(+)	1402	chromosome	protein_coding_gene	FALSE	1	1	1	1	1402	154.4	8.16	2.59					A0A7J6JWJ4; S7UUE5; TGGT1_314362-t26_1-p1		0.893	-0.16	0.288819	0.667624	94.8	106.1	93.7	96	93.8	87.2	99.4	87	93.3	120.1	114.5	105.1	196.7	201.5	197.1	183	208.8	182.6	195.9	252.1	240.5
High	TGGT1_262740-t26_1-p1	Toxoplasma_gondii_GT1	TGGT1_262740	TGGT1_262740-t26_1	hypothetical protein	TGGT1_chrVIIb:1020085-1026500(+)	722	chromosome	protein_coding_gene	FALSE	12	6	9	6	722	77.5	8.9	20.36			other molecular function	Pf12678	A0A3R8B550; A0A7J6K2C5; S7UYE6; TGGT1_262740-t26_1-p1		0.893	-0.16	0.0537092	0.267392	92.1	103.1	96.9	94.4	90.6	91.9	92.1	116.4	102.6	104.8	103.1	93.5	697.9	680	652.4	662	663.2	838.6	739.3	754.7	742.5
High	TGGT1_297500-t26_1-p1	Toxoplasma_gondii_GT1	TGGT1_297500	TGGT1_297500-t26_1	T-complex protein 1 eta subunit	TGGT1_chrII:1806900-1814443(-)	546	chromosome	protein_coding_gene	FALSE	60	26	125	26	546	59.4	5.96	302.6	protein metabolism;other metabolic processes	other cell component	other molecular function	Pf00118	A0A086JCT5; A0A086K684; A0A086KC06; A0A086LXC1; A0A086PKP7; A0A0F7UUG7; A0A125YFZ4; A0A139XUP7; A0A2G8XVM2; A0A425HNC0; A0A7J6KGS9; S7UKY6; TGGT1_297500-t26_1-p1; V4Z7M0		0.893	-0.16	0.0795269	0.334025	95.1	106.5	93.5	94.5	94.3	103	97.8	105.8	106.9	103.8	98.3	106.8	12368	12509.6	12474.3	13627.6	12947.6	14002.6	14150.1	13741.1	13004.1
Medium	TGGT1_278540-t26_1-p1	Toxoplasma_gondii_GT1	TGGT1_278540	TGGT1_278540-t26_1	hypothetical protein	TGGT1_chrXII:5949789-5951496(-)	193	chromosome	protein_coding_gene	FALSE	6	1	1	1	193	20.9	9.13	2.54					A0A086JIT2; A0A086JR05; A0A086KNY7; A0A086LPI8; A0A125YU64; A0A125YU65; A0A139XNV1; A0A3R8AMP1; S7UZQ8; S8GAI4; TGGT1_278540-t26_1-p1; tgo:TGME49_278540; V4Z319		0.893	-0.16	0.269074	0.64426	98.1	109.8	108.5	91.3	96.9	86.1	101.3	108.5	108.1	112.6	104	108.4	79.3	66.7	70.8	62.9	74	79.3	79	82.3	76
High	TGGT1_267130-t26_1-p1	Toxoplasma_gondii_GT1	TGGT1_267130	TGGT1_267130-t26_1	SAG-related sequence SRS38A	TGGT1_chrIX:604339-605508(+)	389	chromosome	protein_coding_gene	FALSE	23	7	19	6	389	41.5	6.38	34.59		other membranes		Pf04092	A0A086K363; A0A086KF61; A0A3R8AU66; A0A7J6KBE7; S7UHH0; TGGT1_267130-t26_1-p1		0.893	-0.16	0.0653429	0.2974	86.5	96.8	89.8	94.5	75.2	88	76.4	108	114.6	98.5	93.3	95.8	547.8	576.1	458.8	536.8	465.7	658.4	698.9	600.7	569.2
Low	TGGT1_237450-t26_1-p1	Toxoplasma_gondii_GT1	TGGT1_237450	TGGT1_237450-t26_1	hypothetical protein	TGGT1_chrX:5773444-5777708(-)	527	chromosome	protein_coding_gene	FALSE	2	1	1	1	527	58.3	10.62	0					A0A7J6JZ82; S7UQZ6; TGGT1_237450-t26_1-p1		0.894	-0.16	0.984696	1	91.9	102.9	81.8	108.1	92.3	113.5	88.5	100.7	64.2	103.3	106.3	128.5	37.6	49.7	42.4	52.1	40.6	46.3	29.5	47.4	48.8
High	TGGT1_255870-t26_1-p1	Toxoplasma_gondii_GT1	TGGT1_255870	TGGT1_255870-t26_1	WD domain, G-beta repeat-containing protein	TGGT1_chrVIIb:4584177-4586714(+)	845	chromosome	protein_coding_gene	FALSE	19	19	33	19	845	89.6	8	56.07		nucleus		Pf00400	A0A086JGD1; A0A086JY87; A0A2T6IKH1; A0A3R8G2K4; A0A7J6K3B4; S7UZ94; TGGT1_255870-t26_1-p1		0.894	-0.16	0.00322946	0.0560646	91.6	102.5	92.8	89.5	91.8	83.5	95.9	102.7	104.1	100.9	102.8	101	1906.6	1838.9	1886.9	1715.8	1970.5	2111.1	2138.5	2072.7	2112.4
High	TGGT1_275980-t26_1-p1	Toxoplasma_gondii_GT1	TGGT1_275980	TGGT1_275980-t26_1	coenzyme q (ubiquinone) biosynthesis protein coq4 protein	TGGT1_chrIII:151355-155034(-)	434	chromosome	protein_coding_gene	FALSE	30	13	24	13	434	48.3	6.95	60.62	other metabolic processes	other membranes;mitochondrion		Pf05019	S7UNL2; TGGT1_275980-t26_1-p1		0.894	-0.16	0.392083	0.787418	91.4	102.2	86.3	97.8	89.3	89	92.9	117.6	117.1	93.5	99.9	86.7	1142.9	1295.6	1183.3	1179.1	1230.7	1558.3	1551.3	1238.5	1323.3
High	TGGT1_218530-t26_1-p1	Toxoplasma_gondii_GT1	TGGT1_218530	TGGT1_218530-t26_1	proteasome-interacting thioredoxin domain-containing protein	TGGT1_chrXII:1414684-1417409(+)	345	chromosome	protein_coding_gene	FALSE	24	10	52	10	345	38	7.85	135.19		other cell component		Pf06201	A0A3R7YRY3; A0A7J6JUV8; S7V1D3; TGGT1_218530-t26_1-p1		0.894	-0.16	0.00593864	0.0777053	94.6	105.8	95	95.2	94.7	93	100	106.7	110	100.5	98.2	106.3	6574.5	6587.3	6548.1	6434.4	6921.4	7381.9	7607.6	6953.4	6794.5
High	TGGT1_226260-t26_1-p1	Toxoplasma_gondii_GT1	TGGT1_226260	TGGT1_226260-t26_1	hypothetical protein	TGGT1_chrX:1663826-1664836(+)	336	chromosome	protein_coding_gene	FALSE	29	6	9	6	336	36.5	5.52	26.2					A0A086KE70; A0A086L519; A0A086LW62; A0A086QAM6; A0A086QKM5; A0A0F7V5K8; A0A125YRC2; A0A2G8Y9V2; A0A2T6J0N9; A0A3R7YW93; B9PMM3; B9Q7Z2; S7UX35; TGGT1_226260-t26_1-p1		0.894	-0.16	0.258529	0.627749	93.6	104.6	92.3	82.5	101.9	97.4	96.4	111.3	114.8	98.2	100.4	107.8	451.8	404	499.2	477.2	472.2	544.9	562.1	480.9	491.8
High	TGGT1_306920-t26_1-p1	Toxoplasma_gondii_GT1	TGGT1_306920	TGGT1_306920-t26_1	hypothetical protein	TGGT1_chrXI:162761-166466(-)	475	chromosome	protein_coding_gene	FALSE	18	5	8	5	475	49.8	4.64	17.01					A0A086LJJ9; A0A086PGH8; A0A2G8XMC2; A0A3R8BXP7; A0A7J6JW40; S7W7J1; TGGT1_306920-t26_1-p1		0.895	-0.16	0.0616168	0.286978	93.9	104.9	85	103.7	95.7	92.6	86.7	100.2	95.5	113.8	116.9	103.5	398.4	486.2	448.7	433.9	406.6	469.5	447.7	533.5	548.1
High	TGGT1_209850-t26_1-p1	Toxoplasma_gondii_GT1	TGGT1_209850	TGGT1_209850-t26_1	RNA recognition motif-containing protein	TGGT1_chrIb:1501964-1507671(-)	1412	chromosome	protein_coding_gene	FALSE	19	40	117	39	1412	170.9	10.52	253.05			nucleic acid binding activity	Pf00076	S7UJA3; TGGT1_209850-t26_1-p1		0.895	-0.16	0.0132013	0.124218	93.3	104.2	94.3	89.4	101.4	93.2	91.6	104.9	104.2	102	104.5	99.7	11868.1	11251.4	12757.9	11724	11527.7	13193.1	13103.4	12835.6	13146.1
High	TGGT1_288800-t26_1-p1	Toxoplasma_gondii_GT1	TGGT1_288800	TGGT1_288800-t26_1	endonuclease/exonuclease/phosphatase family protein	TGGT1_chrIX:2541784-2550105(-)	842	chromosome	protein_coding_gene	FALSE	25	17	39	17	842	91.3	6.89	88.44	other metabolic processes		other molecular function		A0A086KED1; A0A425I4Y4; A0A7J6KD26; S7VY97; TGGT1_288800-t26_1-p1		0.895	-0.16	0.0439039	0.23774	91.5	102.3	90.2	83.2	95.5	93.4	80.1	94.8	97.9	109.9	111.3	100.8	2787.5	2572.3	2951.8	2887.9	2475.3	2931	3024	3396.6	3439.7
High	TGGT1_254250-t26_1-p1	Toxoplasma_gondii_GT1	TGGT1_254250	TGGT1_254250-t26_1	PRELI family protein	TGGT1_chrIII:1539597-1543028(-)	485	chromosome	protein_coding_gene	FALSE	11	5	7	5	485	53.6	8.5	15.71		mitochondrion		Pf04707	A0A086L8Q5; A0A7J6KEE6; S7W1Y0; TGGT1_254250-t26_1-p1		0.895	-0.16	0.0873994	0.347908	91.5	102.2	91.3	84.1	93.1	90.9	92.8	102	102.1	104.2	100.7	92.7	384.9	354.5	392.5	383.1	391.1	430	430.1	439.3	424.4
High	TGGT1_285950-t26_1-p1	Toxoplasma_gondii_GT1	TGGT1_285950	TGGT1_285950-t26_1	hypothetical protein	TGGT1_chrV:1971631-1977769(+)	833	chromosome	protein_coding_gene	FALSE	36	31	75	31	833	91.1	8.43	176.53	other metabolic processes		other molecular function	Pf02598	A0A2T6IRP8; A0A7J6KAR7; S7VWI5; TGGT1_285950-t26_1-p1		0.895	-0.16	0.104468	0.379504	95.3	106.4	100	93	94.9	89.4	96.3	106.4	101.9	106.1	109.2	95.5	8550.7	7953.3	8117	7638.8	8228.8	9092.6	8715.5	9066.4	9335.4
High	TGGT1_253360-t26_1-p1	Toxoplasma_gondii_GT1	TGGT1_253360	TGGT1_253360-t26_1	hypothetical protein	TGGT1_chrIII:852946-857015(-)	391	chromosome	protein_coding_gene	FALSE	33	10	15	10	391	43.6	6.58	34.59		other membranes			A0A086JU10; A0A086KRR4; A0A086L8D4; A0A086LTU5; A0A086Q1N1; A0A086QQN8; A0A0F7UUW1; A0A125YRN5; A0A2T6IUU4; A0A3R7YLV1; A0A7J6KF33; B9QIW1; S7UMJ2; TGGT1_253360-t26_1-p1		0.895	-0.16	0.963605	1	91.4	102.1	82.3	115.7	89.3	83.3	105.5	103.1	99.7	84.8	86.7	109.5	1033.4	1452.9	1121.5	1046.1	1325.9	1295.1	1252.6	1065.4	1088.5
High	TGGT1_248990-t26_1-p1	Toxoplasma_gondii_GT1	TGGT1_248990	TGGT1_248990-t26_1	hypothetical protein	TGGT1_chrXII:4221850-4224585(+)	719	chromosome	protein_coding_gene	FALSE	31	17	46	17	719	79.1	5.9	119.83	other metabolic processes		other molecular function	Pf07156	A0A086KPT2; A0A086LC08; A0A3R7YSJ5; S7V0I7; TGGT1_248990-t26_1-p1		0.895	-0.16	0.729635	1	96.7	108	99.9	93.1	94.3	98.5	90.4	81.3	84.3	126.8	124.5	105.3	4072.7	3795	3843.4	4013.9	3684.6	3311.3	3435.2	5167.6	5073.2
High	TGGT1_228000-t26_1-p1	Toxoplasma_gondii_GT1	TGGT1_228000	TGGT1_228000-t26_1	putative splicing factor 3A subunit 2	TGGT1_chrX:588325-591099(+)	242	chromosome	protein_coding_gene	FALSE	31	8	22	8	242	27.8	9.57	42.76	RNA metabolism OR transcription;other metabolic processes	nucleus	nucleic acid binding activity;other molecular function	Pf12874, Pf16835	A0A0F7V898; A0A125YVA9; A0A125YVB0; A0A151H6T4; A0A2G8Y6U6; A0A7J6K2T0; B6KF00; B9PN20; B9Q8C7; S7UXQ5; S8EXX8; TGGT1_228000-t26_1-p1; tgo:TGME49_228000		0.896	-0.16	0.220181	0.580156	96.7	108	105.9	94.6	93.9	96.1	109.2	103.9	108.7	101.7	107.4	108.7	3283.4	2933.3	2911.5	2982.4	3388.8	3223.8	3370.3	3153.7	3330.4
High	TGGT1_265830-t26_1-p1	Toxoplasma_gondii_GT1	TGGT1_265830	TGGT1_265830-t26_1	phosphodiesterase/alkaline phosphatase D family protein	TGGT1_chrIX:1250718-1256372(-)	762	chromosome	protein_coding_gene	FALSE	7	6	11	6	762	83.9	8.41	32.47		other membranes		Pf09423	A0A086K2I4; A0A3R8GDV4; A0A7J6KB58; S7UHY4; TGGT1_265830-t26_1-p1		0.896	-0.16	0.690445	1	91.5	102.2	93.4	124.7	77	88.3	82.4	128.5	98.6	83.2	90.6	107.7	1763.3	2355.1	1453.9	1667.6	1555.3	2426.2	1862.1	1569.9	1711.4
High	TGGT1_222300-t26_1-p1	Toxoplasma_gondii_GT1	TGGT1_222300	TGGT1_222300-t26_1	hypothetical protein	TGGT1_chrII:997106-1002828(-)	1468	chromosome	protein_coding_gene	FALSE	46	57	167	57	1468	159	5.64	489.18					A0A086KTP3; A0A7J6KEW0; S7VTZ8; TGGT1_222300-t26_1-p1		0.896	-0.16	0.135049	0.432508	92.7	103.5	90.1	88.7	95.3	88.2	100.5	107	109.8	97.3	99.5	100.6	12126.3	11934.4	12819.5	11874	13524.7	14401.5	14777.4	13092.9	13387.7
High	TGGT1_266760-t26_1-p1	Toxoplasma_gondii_GT1	TGGT1_266760	TGGT1_266760-t26_1	isocitrate dehydrogenase	TGGT1_chrIX:812189-815264(-)	594	chromosome	protein_coding_gene	FALSE	41	25	113	23	594	66.3	8.9	262.38	other metabolic processes		other molecular function	Pf00180	A0A086K2Z2; A0A086KFJ1; A0A086LQF6; A0A086PN72; A0A086QME9; A0A0F7UZR3; A0A0N5E8Y1; A0A125YV84; A0A125YV86; A0A139Y390; A0A151H6Q8; A0A2G8Y468; A0A2T6IJJ9; A0A3R8AH77; B6KL81; B9Q1W1; B9QPC9; Q5UCG0; S7UHD0; S8EZ20; TGGT1_266760-t26_1-p1; tgo:TGME49_266760	ICDH1	0.896	-0.16	0.134386	0.432508	94.1	105	93.2	110.9	90.7	90.9	96.8	106.7	102.6	104.1	103.2	106.4	12342.5	14684.8	12014	12033.4	12824.2	14126.6	13584.8	13779	13667
High	TGGT1_249320-t26_1-p1	Toxoplasma_gondii_GT1	TGGT1_249320	TGGT1_249320-t26_1	flavodoxin domain-containing protein	TGGT1_chrXII:4385339-4391434(-)	1027	chromosome	protein_coding_gene	FALSE	25	27	52	27	1027	112.9	6.49	128.85			other molecular function	Pf00258	A0A086KPM4; A0A086KWG5; A0A425HWJ0; A0A7J6JV15; S7V0F8; TGGT1_249320-t26_1-p1		0.896	-0.16	0.073292	0.320037	89.9	100.3	86.5	87.1	90.6	88.6	95.7	92.5	98.1	105.3	103.8	98.9	4219.8	4250.6	4424.4	4325.7	4669.4	4515.2	4788.4	5139.4	5066.9
Medium	TGGT1_211610-t26_1-p1	Toxoplasma_gondii_GT1	TGGT1_211610	TGGT1_211610-t26_1	hypothetical protein	TGGT1_chrIV:1592701-1597372(-)	1245	chromosome	protein_coding_gene	FALSE	2	1	1	1	1245	135.4	7.74	4.05					A0A7J6KD24; S7UKK0; TGGT1_211610-t26_1-p1		0.896	-0.16	0.972955	1	94.7	105.8	82.3	57.4	152.3	161.1	90.1	82.9	86.6	100.5	109.7	105.4	31.6	22	58.4	61.8	34.5	31.8	33.2	38.5	42
High	TGGT1_272230-t26_1-p1	Toxoplasma_gondii_GT1	TGGT1_272230	TGGT1_272230-t26_1	putative heat shock protein hslv	TGGT1_chrVIII:4125920-4129252(-)	338	chromosome	protein_coding_gene	FALSE	21	4	14	4	338	36.1	8.68	39.53	protein metabolism;other metabolic processes	cytosol;other cell component	other molecular function	Pf00227	A0A086KFV8; A0A086L5D5; A0A086QGR4; A0A7J6K517; S7WJH0; TGGT1_272230-t26_1-p1		0.896	-0.16	0.00620131	0.0788276	91.9	102.6	88	98.7	85.4	91.1	91.7	101.7	108.9	100.1	104.1	99.7	1035.8	1161	1004.9	1071.9	1078.7	1196.4	1282.1	1178.4	1225.3
High	TGGT1_305920-t26_1-p1	Toxoplasma_gondii_GT1	TGGT1_305920	TGGT1_305920-t26_1	endonuclease III family 1 protein	TGGT1_chrIX:5449193-5455691(+)	693	chromosome	protein_coding_gene	FALSE	36	23	48	23	693	75.8	9.26	139.85	DNA metabolism;other metabolic processes;stress response	mitochondrion;nucleus	nucleic acid binding activity;other molecular function	Pf00633, Pf00730	A0A086JMS8; A0A086KKZ7; A0A7J6KCR6; S7VQV5; TGGT1_305920-t26_1-p1	NTH1	0.896	-0.16	0.514462	0.897712	91.8	102.5	88.4	98.2	87.9	82.6	108.8	123.9	124.5	88.6	88.1	98.6	3648.8	4055.5	3628.6	3410.7	4491.4	5116.9	5140.6	3656.7	3636.8
High	TGGT1_272010-t26_1-p1	Toxoplasma_gondii_GT1	TGGT1_272010	TGGT1_272010-t26_1	Gar1 protein RNA binding region protein	TGGT1_chrVIII:4215545-4219041(+)	210	chromosome	protein_coding_gene	FALSE	7	2	5	2	210	20.9	11.47	11.42	RNA metabolism OR transcription;other metabolic processes	nucleus;other cell component	nucleic acid binding activity	Pf04410	A0A086KG05; A0A086M5I9; A0A086QWG5; A0A0F7UYV5; A0A0N5EBR0; A0A125YY65; A0A125YY66; A0A2G8Y2V4; A0A7J6K6L1; B6KDC2; B9PIA9; B9Q6E4; S7V4N1; S8G9V8; TGGT1_272010-t26_1-p1; tgo:TGME49_272010		0.896	-0.16	0.339259	0.728705	95.8	106.9	99.8	93.3	95.3	86.8	105.5	106.4	113.2	97.1	97.5	108.5	1435.3	1341.3	1371	1248.3	1516.9	1530.2	1628	1397.3	1402.4
High	TGGT1_277770-t26_1-p1	Toxoplasma_gondii_GT1	TGGT1_277770	TGGT1_277770-t26_1	hypothetical protein	TGGT1_chrXII:6436351-6442705(-)	1235	chromosome	protein_coding_gene	FALSE	4	4	6	2	1235	139.3	10.36	3.57	protein metabolism;RNA metabolism OR transcription;other metabolic processes		other molecular function	Pf00855	A0A425HVS0; S7WFZ0; TGGT1_277770-t26_1-p1		0.896	-0.16	0.376213	0.771716	93.2	104	106.6	100	79.9	88.5	85.1	96.2	89.8	107.2	98.7	158.3	294.8	276.5	221	244.6	235.2	265.9	248.3	296.5	272.9
High	TGGT1_249630-t26_1-p1	Toxoplasma_gondii_GT1	TGGT1_249630	TGGT1_249630-t26_1	glutathione S-transferase, N-terminal domain-containing protein	TGGT1_chrXII:4639499-4643849(-)	323	chromosome	protein_coding_gene	FALSE	38	9	31	9	323	35.2	8.95	93.19			other molecular function	Pf13417	S7V075; TGGT1_249630-t26_1-p1		0.896	-0.16	0.0930168	0.357475	93.9	104.8	93	103.3	88.3	91.6	95.9	103.9	104.3	103.8	99.9	100.5	2655.9	2950	2520.5	2616.2	2738.7	2966.6	2978.7	2963.6	2851.3
High	TGGT1_202470-t26_1-p1	Toxoplasma_gondii_GT1	TGGT1_202470	TGGT1_202470-t26_1	rRNA metabolism protein, SBDS family protein	TGGT1_chrVIIa:3201329-3205558(+)	735	chromosome	protein_coding_gene	FALSE	29	21	47	21	735	80.5	8.22	116.38				Pf01172, Pf09377	A0A7J6K8S0; S7UVH7; TGGT1_202470-t26_1-p1		0.896	-0.16	0.00372029	0.0603165	92.6	103.3	91.4	81.4	94.1	87.3	92.1	102	101.3	107.3	111.2	98.7	4578.4	4078.2	4712.8	4370.7	4613.2	5107.9	5073.7	5376.5	5572.5
High	TGGT1_299900-t26_1-p1	Toxoplasma_gondii_GT1	TGGT1_299900	TGGT1_299900-t26_1	hypothetical protein	TGGT1_chrXII:272597-280504(+)	1343	chromosome	protein_coding_gene	FALSE	9	7	9	7	1343	147.2	7.9	17.61					A0A086J9A9; A0A086JQW3; A0A086KU09; A0A125YSU7; A0A2T6IEH3; A0A3R7YIS2; A0A7J6JTA1; S7VP45; TGGT1_299900-t26_1-p1; V4Z316		0.897	-0.16	0.030828	0.193445	92.2	102.8	85.2	97.2	83.9	92.6	96.3	108	109.9	96.7	98.8	103.3	364.8	416.1	359.1	396.7	412.5	462.5	470.4	414	422.9
High	TGGT1_242580-t26_1-p1	Toxoplasma_gondii_GT1	TGGT1_242580	TGGT1_242580-t26_1	iron only hydrogenase large subunit, c-terminal domain-containing protein	TGGT1_chrVI:1988106-1991051(-)	981	chromosome	protein_coding_gene	FALSE	20	16	27	16	981	107.1	7.72	60.56				Pf02906	A0A086JL25; A0A086L3I7; A0A425HSD8; A0A7J6K758; S7USL3; TGGT1_242580-t26_1-p1		0.897	-0.16	0.0877996	0.348753	92.7	103.4	90.7	92.8	89.9	97.3	95.4	109.1	112	96.7	92.6	103.4	2478.8	2534.3	2455.4	2657.9	2605	2979.2	3059.4	2643.1	2531.1
High	TGGT1_312990-t26_1-p1	Toxoplasma_gondii_GT1	TGGT1_312990	TGGT1_312990-t26_1	DEAD/DEAH box ATP-dependent RNA helicase	TGGT1_chrXI:2984273-2989253(-)	569	chromosome	protein_coding_gene	FALSE	31	17	47	17	569	63.8	8.94	115.64			nucleic acid binding activity;other molecular function	Pf00270, Pf00271, Pf13959	A0A086KI31; A0A086L0I4; A0A086LHE8; A0A086MAY5; A0A086QAW6; A0A086QZ13; A0A0F7V4W9; A0A125YGG3; A0A125YGG5; A0A139Y8K9; A0A151H8G4; A0A2G8XZR8; A0A2T6J254; A0A7J6JX31; B6K8Y7; B9PIG8; B9Q9F5; S7UTA9; S8GC79; TGGT1_312990-t26_1-p1; tgo:TGME49_312990		0.897	-0.16	0.00394027	0.0618979	93.1	103.8	91.3	98	89.4	92.9	97.9	103.6	107.6	103.9	98.8	103.6	4476.1	4805.6	4382.6	4554.8	4798.2	5078.2	5277.1	5096.3	4844.9
High	TGGT1_321660-t26_1-p1	Toxoplasma_gondii_GT1	TGGT1_321660	TGGT1_321660-t26_1	putative mannosyltransferase	TGGT1_chrIb:1651333-1654176(+)	768	chromosome	protein_coding_gene	FALSE	8	5	11	5	768	86.1	8.59	30.08		other membranes;ER/Golgi	other molecular function	Pf03901	A0A086J7D3; A0A086JQF6; A0A086LUX0; A0A086PYJ3; A0A125YNX7; A0A425HTS2; Q1JSD3; S7VXQ1; TGGT1_321660-t26_1-p1		0.897	-0.16	0.999447	1	92.4	103	91.7	101.2	89.8	90.8	103.4	113.7	104	71.8	91.2	102.2	867.6	957.6	849.3	859.2	977.8	1076.2	984	679.4	862.7
High	TGGT1_272670-t26_1-p1	Toxoplasma_gondii_GT1	TGGT1_272670	TGGT1_272670-t26_1	peptidase family M3 protein	TGGT1_chrVIII:3795475-3806307(-)	1094	chromosome	protein_coding_gene	FALSE	16	14	23	14	1094	118.1	7.78	50.66	protein metabolism		other molecular function	Pf01432	A0A086KFD3; A0A2T6J425; S7WJM5; TGGT1_272670-t26_1-p1		0.897	-0.16	0.181216	0.514678	91.9	102.4	94.8	92.8	98.1	90.4	93.9	104.9	104.7	108	96.3	90.1	1553.5	1520.7	1608	1481.9	1538.5	1718.6	1715.1	1770.1	1578.9
High	TGGT1_257750-t26_1-p1	Toxoplasma_gondii_GT1	TGGT1_257750	TGGT1_257750-t26_1	homocysteine s-methyltransferase domain-containing protein	TGGT1_chrVIIb:3785581-3789978(+)	434	chromosome	protein_coding_gene	FALSE	42	17	73	17	434	46.5	5.91	205.78	other metabolic processes		other molecular function	Pf02574	A0A086JH31; A0A086L104; A0A086LA44; A0A086M823; A0A2T6IKR3; A0A3R7YKU2; A0A7J6K318; S7UZC0; TGGT1_257750-t26_1-p1		0.897	-0.16	0.999459	1	89.7	100	89.9	113.1	88.6	90.2	101.5	86.1	86.5	107.6	103.6	100.5	7804.6	9818.1	7696.9	7831.9	8810.5	7474.2	7508.8	9347.9	8993.8
High	TGGT1_213280-t26_1-p1	Toxoplasma_gondii_GT1	TGGT1_213280	TGGT1_213280-t26_1	SAG-related sequence SRS25	TGGT1_chrV:764647-765222(-)	191	chromosome	protein_coding_gene	FALSE	40	5	54	4	191	20.8	6.06	138.76		other membranes		Pf04092	A0A086K7H0; A0A086KIP8; A0A086LE82; A0A086M2H9; A0A086QD27; A0A0F7UXP8; A0A125YZD2; A0A2T6ILN7; A0A425HTZ0; A0A7J6K9C0; B9PSP5; B9QGH5; S7VWY5; TGGT1_213280-t26_1-p1		0.897	-0.16	0.438436	0.833553	87.2	97.2	87.9	73.1	89.6	88.1	81.8	97.9	84.3	82.5	101.3	99.9	4232.8	3522.8	4316.2	4241.9	3938.1	4717.7	4060.8	3975.4	4879.8
High	TGGT1_202520-t26_1-p1	Toxoplasma_gondii_GT1	TGGT1_202520	TGGT1_202520-t26_1	hypothetical protein	TGGT1_chrVIIa:3160505-3164139(+)	989	chromosome	protein_coding_gene	FALSE	7	8	9	7	989	107.9	10.52	21					A0A086K983; A0A086LAH3; A0A7J6K7S7; S7UVI1; TGGT1_202520-t26_1-p1		0.897	-0.16	0.069027	0.306352	90.9	101.3	81.9	76.4	94.3	86.1	89.5	94.5	95.9	118	118.6	89.7	329.8	307.5	379.6	346.4	360.3	380.6	386	474.8	477.4
High	TGGT1_288290-t26_1-p1	Toxoplasma_gondii_GT1	TGGT1_288290	TGGT1_288290-t26_1	hypothetical protein	TGGT1_chrIX:2250871-2252753(-)	505	chromosome	protein_coding_gene	FALSE	30	10	26	10	505	54.9	8.81	96.65	RNA metabolism OR transcription;other metabolic processes		nucleic acid binding activity;other molecular function		A0A086KEZ1; A0A086L960; A0A3R7YVE0; A0A7J6KA71; S7UQ79; TGGT1_288290-t26_1-p1		0.898	-0.16	0.121212	0.409591	94	104.7	100.5	97.9	93.5	92.4	93.2	104.1	102.7	105.8	105.7	95.1	1759.2	1714.2	1636.6	1618	1631.8	1823.3	1797.7	1852.1	1851
High	TGGT1_262070-t26_1-p1	Toxoplasma_gondii_GT1	TGGT1_262070	TGGT1_262070-t26_1	putative ribosomal rna assembly protein mis3	TGGT1_chrVIIb:1365066-1371076(-)	394	chromosome	protein_coding_gene	FALSE	39	16	74	16	394	45.1	9.67	157.94	RNA metabolism OR transcription;other metabolic processes	nucleus;other cell component	nucleic acid binding activity	Pf17903, Pf21800	A0A086K4Z5; A0A086M990; A0A0F7V296; A0A0N5EBA5; A0A125YI23; A0A125YI24; A0A139XPD9; A0A151HMI6; A0A3R7YRB1; A0A7J6K1L1; B6KBZ5; B9PLU2; B9QAU2; S7W6L1; S8F7T4; TGGT1_262070-t26_1-p1; tgo:TGME49_262070		0.898	-0.16	0.00397223	0.0622241	94	104.7	95.3	91.4	92.1	90.3	94.5	110.9	106.6	102.5	102.3	99.6	6659	6388.4	6431.9	6306.3	6605.1	7746.8	7450.1	7163.5	7143.9
High	TGGT1_229290-t26_1-p1	Toxoplasma_gondii_GT1	TGGT1_229290	TGGT1_229290-t26_1	kelch repeat-containing protein	TGGT1_chrVIII:132539-141658(-)	933	chromosome	protein_coding_gene	FALSE	19	17	28	17	933	104.3	6.71	85.9				Pf13418, Pf13422, Pf13964	A0A7J6K4J4; S7WIY1; TGGT1_229290-t26_1-p1		0.898	-0.16	0.185345	0.52082	96	106.9	96.6	92.6	93.3	103.9	97.4	97.9	98.3	114	107.5	109.3	2240.6	2149.1	2164.1	2410.9	2259.5	2271.1	2281	2646.3	2494.9
High	TGGT1_318320-t26_1-p1	Toxoplasma_gondii_GT1	TGGT1_318320	TGGT1_318320-t26_1	ATP-dependent Clp endopeptidase, proteolytic subunit ClpP domain-containing protein	TGGT1_chrIV:1360021-1363264(+)	486	chromosome	protein_coding_gene	FALSE	4	2	3	2	486	53.9	7.31	4.6	protein metabolism		other molecular function	Pf00574	A0A125YS39; A0A7J6KD33; S7UKI7; S8FCN4; TGGT1_318320-t26_1-p1; tgo:TGME49_318320		0.898	-0.15	0.452731	0.849332	92.5	103	84.9	84	109.6	90.7	109.9	121.2	120.5	93.8	101	92	137.9	136.6	178.1	147.4	178.6	197	195.8	152.5	164.1
High	TGGT1_202750-t26_1-p1	Toxoplasma_gondii_GT1	TGGT1_202750	TGGT1_202750-t26_1	3' exoribonuclease family, domain 1 domain-containing protein	TGGT1_chrVIIa:2955721-2960686(+)	344	chromosome	protein_coding_gene	FALSE	32	5	13	5	344	35.8	4.93	33.77			other molecular function	Pf01138, Pf03725	A0A086JZX5; A0A086KNE7; A0A086LAK5; A0A0F7UZ78; A0A125YQ07; A0A2G8XXG3; A0A7J6K7Q8; S7WAK7; TGGT1_202750-t26_1-p1; V4ZL30		0.898	-0.15	0.0656226	0.297513	92.7	103.2	87.5	98.5	93.6	91.5	92.6	93.9	96.6	115.6	109.9	103	190.8	214.8	204.1	199.6	201.8	204.7	210.7	252.1	239.7
Medium	TGGT1_253510-t26_1-p1	Toxoplasma_gondii_GT1	TGGT1_253510	TGGT1_253510-t26_1	transporter/permease protein	TGGT1_chrIII:982556-987600(+)	357	chromosome	protein_coding_gene	FALSE	3	1	1	1	357	38.9	9.61	0		other membranes		Pf00892	A0A086JTV2; A0A086KRK4; A0A086L8G4; A0A086LTW1; A0A086Q1R5; A0A086QQR0; A0A0F7UUX3; A0A125YZ39; A0A151HDS0; A0A2T6IUR4; A0A425HRV4; A0A7J6KE49; S7ULR4; TGGT1_253510-t26_1-p1; V4Z4K3		0.899	-0.15	0.997669	1	90.2	100.4	87.6	141.2	64.7	106.1	86	81.6	97.5	123.6	79	98.5	30	48.4	22.2	36.4	29.5	27.9	33.4	42.3	27
High	TGGT1_240910-t26_1-p1	Toxoplasma_gondii_GT1	TGGT1_240910	TGGT1_240910-t26_1	hypothetical protein	TGGT1_chrVI:1522402-1546111(-)	1910	chromosome	protein_coding_gene	FALSE	7	9	10	9	1910	214.8	6.44	27.23				Pf00168	A0A7J6K9S4; S7USF1; TGGT1_240910-t26_1-p1		0.899	-0.15	0.879765	1	94.5	105.2	89	88.3	111.2	102.1	92.4	89.3	102.8	108.3	104.2	94.3	691.8	686.6	864.8	794.2	718.1	694.5	799.2	842.2	809.9
High	TGGT1_320480-t26_1-p1	Toxoplasma_gondii_GT1	TGGT1_320480	TGGT1_320480-t26_1	Rab11b	TGGT1_chrIV:260360-262094(+)	226	chromosome	protein_coding_gene	FALSE	39	9	33	8	226	24.8	8.38	80.88			other molecular function	Pf00071	A0A086JKH4; A0A086KHU3; A0A086LQ66; A0A0F7UVJ8; A0A125YTY6; A0A125YTY7; A0A139XKL1; A0A2G8Y2I2; A0A2T6ITA5; A0A3R8BNX1; B6KPN3; B9PV19; B9QIF1; Q7Z158; S7VYH5; S8F6W6; TGGT1_320480-t26_1-p1; tgo:TGME49_320480	rab11b	0.899	-0.15	0.954097	1	91.6	102	93.5	93.1	86.3	97.6	100.1	107.3	104	78.6	86.5	105.3	3208.5	3195.1	2962	3351	3436.1	3684.4	3570.1	2696.7	2969.7
High	TGGT1_316240-t26_1-p1	Toxoplasma_gondii_GT1	TGGT1_316240	TGGT1_316240-t26_1	hypothetical protein	TGGT1_chrXI:5150102-5152171(+)	689	chromosome	protein_coding_gene	FALSE	31	17	39	17	689	74.8	5.34	116.21		cytoskeleton		Pf05502	A0A425HMJ2; A0A7J6JWZ7; S7UM62; TGGT1_316240-t26_1-p1		0.899	-0.15	0.00379402	0.0607388	92.9	103.4	92	87.2	97.5	92.4	98.8	102.8	107.5	103.3	100.3	100.5	2613.8	2477.7	2770.2	2625.4	2809	2921.3	3053.8	2934.7	2851.9
High	TGGT1_289900-t26_1-p1	Toxoplasma_gondii_GT1	TGGT1_289900	TGGT1_289900-t26_1	n-acetyltransferase family protein	TGGT1_chrIX:3320230-3321525(+)	166	chromosome	protein_coding_gene	FALSE	8	1	2	1	166	19	7.33	6.38			other molecular function	Pf00583	A0A086JMJ9; A0A086KDL5; A0A086L9Q4; A0A086Q407; A0A086Q8X3; A0A0F7V7C0; A0A125YX74; A0A2T6IXY9; A0A3R7YV68; A0A7J6KCG3; B9PTL4; B9QE47; S7W4B3; TGGT1_289900-t26_1-p1		0.899	-0.15	0.495604	0.883634	92.6	103.1	101.8	82.1	93.6	113.8	88.2	104.1	95.8	105.3	104.2	103.7	209.3	168.9	192.5	234.1	181.5	214.1	197.1	216.5	214.4
High	TGGT1_289630-t26_1-p1	Toxoplasma_gondii_GT1	TGGT1_289630	TGGT1_289630-t26_1	microneme protein MIC16	TGGT1_chrIX:3165947-3170340(+)	668	chromosome	protein_coding_gene	FALSE	18	10	20	10	668	74.5	7.58	48.77		other membranes			A0A125YI60; B3VQI5; B9PTN8; S7UP28; TGGT1_289630-t26_1-p1	MIC16	0.899	-0.15	0.972698	1	98.4	109.4	110.1	98	104.8	100.9	96.5	89.8	91.4	112.2	116.6	113.2	2347.4	2089	2232.7	2150.2	2056.3	1914.3	1949.1	2392	2485.2
Low	TGGT1_218210-t26_1-p1	Toxoplasma_gondii_GT1	TGGT1_218210	TGGT1_218210-t26_1	putative Chromosome-associated kinesin KLP1	TGGT1_chrXII:1630475-1637262(+)	1010	chromosome	protein_coding_gene	FALSE	1	1	1	1	1010	113.3	5.08	2.14	other biological processes		cytoskeletal activity;other molecular function	Pf00225	A0A7J6JTT9; S7WHJ9; TGGT1_218210-t26_1-p1		0.899	-0.15	0.975282	1	97.1	108	132.5	131.4	86	85.8	95.3	151.7	90.1	106.1	106.6	98.1	46.8	46.4	30.4	30.3	33.7	53.6	31.8	37.5	37.7
High	TGGT1_261510-t26_1-p1	Toxoplasma_gondii_GT1	TGGT1_261510	TGGT1_261510-t26_1	hypothetical protein	TGGT1_chrVIIb:1658155-1661185(-)	566	chromosome	protein_coding_gene	FALSE	10	7	16	6	566	63.9	10.77	30.02	protein metabolism;other metabolic processes	translational apparatus	other molecular function		A0A086KYF1; A0A086L7Y5; A0A2T6IWK4; A0A425HYI8; A0A7J6K2Q7; S7W6X6; TGGT1_261510-t26_1-p1		0.899	-0.15	0.18336	0.517751	93.1	103.6	89.3	87.9	95.3	92.6	101.2	103	106.6	98.2	94.5	107.5	1005.4	989.5	1072.8	1042.2	1138.6	1159.3	1199.9	1105.8	1064
High	TGGT1_260440-t26_1-p1	Toxoplasma_gondii_GT1	TGGT1_260440	TGGT1_260440-t26_1	nuclear factor NF3	TGGT1_chrVIIb:2242975-2247472(-)	312	chromosome	protein_coding_gene	FALSE	55	24	228	24	312	34.1	4.31	438.44				Pf17800	A0A7J6K2Z4; S7UYY1; TGGT1_260440-t26_1-p1		0.899	-0.15	0.0133712	0.125337	94.3	104.9	92	92.3	91.1	84.8	91.9	119.8	114.1	102.2	101.3	102.1	38278.5	38384.8	37881.8	35279.8	38222.4	49834.4	47466	42515.2	42128.3
High	TGGT1_313470-t26_1-p1	Toxoplasma_gondii_GT1	TGGT1_313470	TGGT1_313470-t26_1	helix-hairpin-helix motif domain-containing protein	TGGT1_chrXI:3371412-3381372(+)	860	chromosome	protein_coding_gene	FALSE	9	6	6	6	860	94	8.25	11.45	DNA metabolism;other metabolic processes;stress response		other molecular function	Pf00730	A0A7J6JZF2; S7UT63; TGGT1_313470-t26_1-p1		0.899	-0.15	0.976447	1	92.6	103	90.1	109.5	91.7	88.2	129.2	118.3	118.9	80.6	77.7	102	438.7	533.1	446.3	429.4	629.1	575.6	578.6	392.2	378.2
High	TGGT1_211230-t26_1-p1	Toxoplasma_gondii_GT1	TGGT1_211230	TGGT1_211230-t26_1	putative eukaryotic initiation factor-2B, alpha subunit	TGGT1_chrIV:1833496-1838383(-)	389	chromosome	protein_coding_gene	FALSE	30	9	14	9	389	43.4	5.74	24.06	protein metabolism;other metabolic processes		nucleic acid binding activity;other molecular function	Pf01008	A0A125YGI6; A0A139XKZ1; A0A2G8XSB5; A0A7J6KD96; S7VTB1; S8GS27; TGGT1_211230-t26_1-p1; tgo:TGME49_211230		0.899	-0.15	0.524673	0.904074	94.6	105.2	88.2	100.2	94	109.2	91.1	92.2	104.5	117.6	100.1	107.2	1078	1223.8	1147.9	1334.7	1113.1	1126.3	1276.7	1436.4	1223.3
High	TGGT1_246520-t26_1-p1	Toxoplasma_gondii_GT1	TGGT1_246520	TGGT1_246520-t26_1	hypothetical protein	TGGT1_chrXII:2753376-2763727(-)	980	chromosome	protein_coding_gene	FALSE	18	15	20	15	980	105.7	7.18	50.49	DNA metabolism;RNA metabolism OR transcription;other metabolic processes;stress response	nucleus			A0A425HZZ8; A0A7J6JUM8; S7V0S6; TGGT1_246520-t26_1-p1		0.899	-0.15	0.0205272	0.156587	93.4	103.8	91.1	100.9	94.8	92.8	93.3	94.2	100.6	108.5	103.8	106.3	1629.8	1805.1	1695.7	1660.2	1668.9	1684	1799.3	1940.3	1856.1
High	TGGT1_310640-t26_1-p1	Toxoplasma_gondii_GT1	TGGT1_310640	TGGT1_310640-t26_1	phosphorylase family protein	TGGT1_chrXI:1460710-1463812(-)	303	chromosome	protein_coding_gene	FALSE	92	23	167	23	303	33	7.11	467.65	other metabolic processes		other molecular function	Pf01048	A0A086K9A4; A0A086KJ86; A0A086LGT1; A0A086MAB8; A0A086QZP0; A0A0F7V4E5; A0A125YRW3; A0A125YRW4; A0A139Y7Y8; A0A2T6J2P9; A0A425I1C7; B6KAD2; B9PJT1; B9Q8U9; Q2HXR1; S7W822; S8ERY7; TGGT1_310640-t26_1-p1; tgo:TGME49_310640		0.899	-0.15	0.0596311	0.280311	93.6	104.1	90.7	106.3	87.4	99.1	92	99	104.1	110.2	102.3	101.1	18489	21677.8	17836.1	20207.6	18764.3	20184.2	21233	22483.7	20867.3
High	TGGT1_252490-t26_1-p1	Toxoplasma_gondii_GT1	TGGT1_252490	TGGT1_252490-t26_1	putative vacuolar protein sorting 29	TGGT1_chrIII:575525-576136(-)	203	chromosome	protein_coding_gene	FALSE	30	7	38	7	203	22.3	5.73	93.4	transport	other membranes;cytosol	other molecular function	Pf12850	A0A086JC44; A0A086JJ41; A0A086KSE5; A0A086LMQ4; A0A086PQ06; A0A086Q1H6; A0A0F7UT09; A0A125YRI2; A0A125YRI3; A0A139XSU3; A0A151H059; A0A2G8XMF2; A0A2T6IUZ3; A0A425HLK8; A0A7J6KEP5; B6KND4; B9PXB8; B9QIS8; S7W2M3; S8FAR1; TGGT1_252490-t26_1-p1; tgo:TGME49_252490		0.899	-0.15	0.158051	0.475092	95.3	106	93.7	99	93.9	104.6	94.4	97.6	107.2	110.2	104.9	101.3	4050	4279.8	4058.5	4523.7	4080.2	4220	4634.4	4764.5	4537.1
High	TGGT1_295850-t26_1-p1	Toxoplasma_gondii_GT1	TGGT1_295850	TGGT1_295850-t26_1	cyclic nucleotide-binding domain-containing protein	TGGT1_chrIa:1477996-1491633(-)	3062	chromosome	protein_coding_gene	FALSE	22	57	87	56	3062	331.3	6.48	201.77			other molecular function	Pf00027	A0A086J8C6; A0A086JUX5; A0A086JYH1; A0A086Q016; A0A0F7UN93; A0A0N5E9A8; A0A125YQM1; A0A125YQM2; A0A2T6IG14; A0A425HSF3; A0A7J6KGL4; S7VRS7; S8F998; TGGT1_295850-t26_1-p1; tgo:TGME49_295850; V5AZM0		0.899	-0.15	0.0870581	0.347636	92.9	103.2	93.6	91.6	95	86.6	91.4	97.7	95.9	109	110.6	101.8	7261.9	7107.3	7372.4	6722	7090.9	7583.2	7442.7	8461.3	8579.7
High	TGGT1_305090-t26_1-p1	Toxoplasma_gondii_GT1	TGGT1_305090	TGGT1_305090-t26_1	kinase binding protein cgi-121 protein	TGGT1_chrIX:4992989-4993762(+)	257	chromosome	protein_coding_gene	FALSE	25	6	12	5	257	28.2	5.5	36.83	other metabolic processes	nucleus	kinase activity	Pf08617	A0A086J8G9; A0A086JM76; A0A086KM41; A0A086LRG2; A0A0F7V0Z6; A0A0N5ECL5; A0A125YJ72; A0A125YJ73; A0A139Y198; A0A151H588; A0A3R8AYJ5; A0A7J6KD21; B6KR30; B9PZ29; B9QM45; S7UI96; S8F1N0; TGGT1_305090-t26_1-p1; tgo:TGME49_305090		0.9	-0.15	0.0241923	0.169437	92.7	103	92.8	89.6	92	92.7	91.7	105.1	100.1	102.2	104.8	96.6	1160.2	1120.2	1149.7	1158.9	1146.4	1314.6	1251	1278	1310.7
High	TGGT1_313150-t26_1-p1	Toxoplasma_gondii_GT1	TGGT1_313150	TGGT1_313150-t26_1	DUF89/Fructose bisphosphatase	TGGT1_chrXI:3102924-3106015(-)	551	chromosome	protein_coding_gene	FALSE	27	13	24	13	551	61.9	5.54	71.55			other molecular function	Pf01937	S7UTJ0; TGGT1_313150-t26_1-p1		0.9	-0.15	0.335143	0.724342	92.1	102.4	90.7	85.8	104	102.6	92.6	96.3	96	102.9	103.5	106.7	2955.9	2795.9	3390.4	3343.8	3017.8	3138.9	3128.7	3353.7	3373.4
High	TGGT1_306900-t26_1-p1	Toxoplasma_gondii_GT1	TGGT1_306900	TGGT1_306900-t26_1	NOL1/NOP2/sun family protein	TGGT1_chrXI:183026-185159(+)	613	chromosome	protein_coding_gene	FALSE	7	3	4	3	613	66.5	7.14	9.56	RNA metabolism OR transcription;other metabolic processes		nucleic acid binding activity;other molecular function	Pf01189, Pf01472	A0A7J6JWG4; S7US02; TGGT1_306900-t26_1-p1		0.9	-0.15	0.901273	1	92.6	102.9	97.9	115.5	92.6	95.4	92.8	106.4	106	96.2	96.2	106.7	415.9	490.5	393.3	405.2	394.2	451.8	450.3	408.7	408.4
High	TGGT1_270610-t26_1-p1	Toxoplasma_gondii_GT1	TGGT1_270610	TGGT1_270610-t26_1	hypothetical protein	TGGT1_chrVIII:5130193-5133941(+)	460	chromosome	protein_coding_gene	FALSE	17	4	6	4	460	50	4.83	13.95					A0A086KH06; A0A086LCJ7; A0A3R7YXG2; A0A7J6K617; S7WKJ8; TGGT1_270610-t26_1-p1		0.9	-0.15	0.00891056	0.0991032	90.9	101	91.9	83.6	87	95.6	96.6	101.8	102.1	105.4	105.9	93.9	149.5	136	141.4	155.5	157.1	165.6	166	171.4	172.2
High	TGGT1_293350-t26_1-p1	Toxoplasma_gondii_GT1	TGGT1_293350	TGGT1_293350-t26_1	mitochondrial carrier superfamily protein	TGGT1_chrIa:258442-261343(+)	611	chromosome	protein_coding_gene	FALSE	29	17	53	17	611	65.5	9.29	100.71		other membranes		Pf00153	A0A125YWM7; A0A125YWM8; A0A139XJB9; A0A151H9C7; A0A2T6INJ6; A0A3R8BR41; A0A7J6KHE2; S7UIR6; S8F9N3; TGGT1_293350-t26_1-p1; tgo:TGME49_293350; V4Z9W7		0.901	-0.15	0.146201	0.45324	92.1	102.3	90.7	97.5	90.4	90.4	95.4	101.6	102	100.8	99.3	94.5	4215.8	4529.1	4198.3	4198.8	4432.2	4722.4	4736.8	4681.6	4612.2
Medium	TGGT1_302050-t26_1-p1	Toxoplasma_gondii_GT1	TGGT1_302050	TGGT1_302050-t26_1	putative elongation factor tu, apicoplast	AAQM03000554:896-1006(-)	36	apicoplast_chromosome	protein_coding_gene	FALSE	33	1	3	1	36	3.9	9.7	6.13	protein metabolism;other metabolic processes		nucleic acid binding activity;other molecular function	Pf03143	S7VN96; TGGT1_302050-t26_1-p1		0.901	-0.15	0.570935	0.940241	98.1	109	96.2	116.2	77.8	95.9	91	110.8	106.7	106.5	95.9	100	260.7	315.1	210.8	260	246.5	300.5	289.3	288.7	259.8
High	TGGT1_411430-t26_1-p1	Toxoplasma_gondii_GT1	TGGT1_411430	TGGT1_411430-t26_1	rhoptry protein ROP5	AAQM03000489:189-1624(+)	461	contig	protein_coding_gene	FALSE	71	40	670	12	461	51.5	10.56	1847.55	protein metabolism;other metabolic processes		kinase activity;other molecular function	Pf14531	S7UG16; TGGT1_411430-t26_1-p1		0.901	-0.15	0.408062	0.803552	94.5	104.9	96.5	106.3	91	94.6	89.4	92.7	93.1	110	105	105.5	4338.9	4777.5	4088.6	4250	4016.7	4167.9	4184.1	4942.1	4718.4
High	TGGT1_223095-t26_1-p1	Toxoplasma_gondii_GT1	TGGT1_223095	TGGT1_223095-t26_1	hypothetical protein	TGGT1_chrII:1426182-1428446(-)	754	chromosome	protein_coding_gene	FALSE	11	7	12	7	754	82	6.77	24.5					A0A086KUD8; A0A7J6KE22; S7UK57; TGGT1_223095-t26_1-p1		0.901	-0.15	0.274985	0.65368	96.8	107.5	98.2	103.8	93.1	88.1	96.1	106.7	97.7	107.9	114.3	97.7	1033.2	1091.8	979.5	927.1	1011.2	1122.5	1027.4	1134.8	1202
High	TGGT1_261030-t26_1-p1	Toxoplasma_gondii_GT1	TGGT1_261030	TGGT1_261030-t26_1	pyridine nucleotide-disulfide oxidoreductase domain-containing protein	TGGT1_chrVIIb:1882747-1890994(+)	859	chromosome	protein_coding_gene	FALSE	16	13	30	13	859	93.7	9.54	83.13			other molecular function	Pf07992	A0A3R7Z7K6; A0A7J6K2T5; S7UYG7; TGGT1_261030-t26_1-p1		0.901	-0.15	0.0461804	0.244115	92.6	102.8	92.3	92.1	93	82.8	94.6	100.4	102.4	105.5	104.1	95.9	2369.2	2363.2	2388.6	2125.1	2428.9	2576.4	2629.4	2708.3	2671.3
High	TGGT1_261460-t26_1-p1	Toxoplasma_gondii_GT1	TGGT1_261460	TGGT1_261460-t26_1	transcriptional elongation factor FACT80	TGGT1_chrVIIb:1701910-1709548(-)	539	chromosome	protein_coding_gene	FALSE	40	27	69	27	539	60.8	5.48	153.03	protein metabolism;DNA metabolism;other metabolic processes;stress response	nucleus;other cell component	nucleic acid binding activity	Pf03531, Pf08512, Pf17292, Pf21103	A0A7J6K3P0; S7WE73; TGGT1_261460-t26_1-p1		0.901	-0.15	0.102412	0.375222	94.3	104.6	93.5	101.7	91.6	101	94.4	98.8	106.6	104.8	95.7	106.5	8483.4	9221.5	8310.1	9164.5	8565.5	8961.2	9666.8	9504.1	8682.9
Medium	TGGT1_231020-t26_1-p1	Toxoplasma_gondii_GT1	TGGT1_231020	TGGT1_231020-t26_1	hypothetical protein	TGGT1_chrVIII:1196663-1198385(+)	198	chromosome	protein_coding_gene	FALSE	6	1	1	1	198	21.3	9.03	2.34					A0A086KVM3; A0A086LFM8; A0A2T6J5C0; A0A3R7YYB7; A0A7J6K2P1; S7WIG9; TGGT1_231020-t26_1-p1		0.901	-0.15	0.667683	1	99.6	110.5	105.8	97.1	107.6	92.6	95.3	95.7	98.5	109.2	116.8	107.8	137.5	126.3	139.9	120.3	123.9	124.4	128	141.9	151.8
High	TGGT1_264820-t26_1-p1	Toxoplasma_gondii_GT1	TGGT1_264820	TGGT1_264820-t26_1	RbAp48	TGGT1_chrIX:1815450-1824951(-)	914	chromosome	protein_coding_gene	FALSE	12	9	16	9	914	98.4	8.4	43.02	cell organization and biogenesis	nucleus	other molecular function	Pf00400, Pf12265	A0A3R8B8U3; A0A7J6KCR1; S7UGS1; TGGT1_264820-t26_1-p1		0.901	-0.15	0.0787712	0.332357	93.5	103.7	95.6	102.6	88	86.9	90.2	100	98.3	115.9	110.6	98.2	805.7	865.1	742.1	732.8	760.4	843.4	828.7	976.8	932.2
High	TGGT1_307830-t26_1-p1	Toxoplasma_gondii_GT1	TGGT1_307830	TGGT1_307830-t26_1	hypothetical protein	TGGT1_chrXII:381213-382937(-)	219	chromosome	protein_coding_gene	FALSE	28	5	10	5	219	24.1	4.87	23.34					A0A086J999; A0A086JLE0; A0A086KTZ4; A0A086LJL4; A0A086PNT8; A0A086PX98; A0A0F7V9V8; A0A125YYU8; A0A125YYU9; A0A139XLE4; A0A2G8XP18; A0A2T6IDW2; A0A3R7YRN1; A0A7J6JTN1; B6KVN7; B9Q3G9; B9QLM2; S7V1W5; S8FZA0; TGGT1_307830-t26_1-p1; tgo:TGME49_307830		0.902	-0.15	0.745469	1	94.3	104.6	93.8	92.4	95	95.1	107.3	93.5	91	106.6	105.3	110.7	781.2	769	790.7	791.6	893.2	778.5	757.4	887.4	876.9
High	TGGT1_233930-t26_1-p1	Toxoplasma_gondii_GT1	TGGT1_233930	TGGT1_233930-t26_1	CAF1 family ribonuclease	TGGT1_chrVIII:2898553-2907710(+)	992	chromosome	protein_coding_gene	FALSE	15	13	20	13	992	111.2	6.99	37.76			nucleic acid binding activity;other molecular function	Pf04857	A0A7J6K454; S7WCM4; TGGT1_233930-t26_1-p1		0.902	-0.15	0.133813	0.432508	93.1	103.3	92.3	94.2	92.2	88.3	98.4	102.4	106.9	98.1	102.8	94	1384.6	1413.1	1383.7	1325.2	1475.9	1535.5	1604.3	1472.1	1542.3
High	TGGT1_297900-t26_1-p1	Toxoplasma_gondii_GT1	TGGT1_297900	TGGT1_297900-t26_1	hypothetical protein	TGGT1_chrII:2079614-2083654(+)	763	chromosome	protein_coding_gene	FALSE	10	5	13	5	763	82.6	9.54	26.37					A0A086JDA1; A0A086K6P7; A0A086KC87; A0A125YFF5; A0A3R8BNK3; A0A7J6KG32; B9Q180; B9QHR9; S7UJX1; TGGT1_297900-t26_1-p1		0.902	-0.15	0.687524	1	94.5	104.7	95.6	91.7	91.2	89.8	81.7	77.9	77.7	127.5	124.2	101.2	971.7	932.2	927.6	913.1	830.7	792.3	790	1296.8	1262.9
High	TGGT1_215380-t26_1-p1	Toxoplasma_gondii_GT1	TGGT1_215380	TGGT1_215380-t26_1	hypothetical protein	TGGT1_chrX:6826641-6829034(-)	797	chromosome	protein_coding_gene	FALSE	26	13	28	13	797	85.3	4.86	99.47					A0A7J6JZQ6; S7UQR0; TGGT1_215380-t26_1-p1		0.902	-0.15	0.097159	0.366043	93.6	103.7	96.6	90.5	101.4	82.9	90.7	100.6	97	113.1	117.6	97.6	2693.1	2523.7	2826.4	2311.6	2528.8	2803.4	2703.5	3151.6	3278.3
High	TGGT1_228490-t26_1-p1	Toxoplasma_gondii_GT1	TGGT1_228490	TGGT1_228490-t26_1	hypothetical protein	TGGT1_chrX:200935-204627(-)	394	chromosome	protein_coding_gene	FALSE	69	22	74	22	394	43.2	4.69	213.67				Pf13862	A0A086KKL2; A0A086L6H3; A0A139XXR1; A0A2G8Y6N1; A0A2T6J012; A0A425I668; A0A7J6K1H3; S7UXF2; TGGT1_228490-t26_1-p1		0.902	-0.15	0.031743	0.197232	93.4	103.5	92.1	90.4	95.9	87.8	98.5	104.2	101.7	102.1	107.1	96.8	6475.9	6356.2	6745.8	6173.5	6929.5	7329.7	7153.7	7178.9	7532.6
High	TGGT1_215060-t26_1-p1	Toxoplasma_gondii_GT1	TGGT1_215060	TGGT1_215060-t26_1	putative small GTP-binding protein sar1	TGGT1_chrX:6612856-6615947(-)	192	chromosome	protein_coding_gene	FALSE	47	8	41	8	192	22.1	7.64	81.17	transport	ER/Golgi	other molecular function	Pf00025	A0A086JV66; A0A086K4K0; A0A086KAS9; A0A086LZX9; A0A086Q5N6; A0A086QV32; A0A0F7V3P0; A0A125YHQ9; A0A125YHR0; A0A139XVQ0; A0A2G8XW09; A0A425HUT2; A0A7J6JZT5; B6KSK4; B9PZP3; B9QN58; F0VL29; S7UQI7; S8EVV4; TGGT1_215060-t26_1-p1; tgo:TGME49_215060		0.902	-0.15	0.252544	0.61977	92.7	102.8	87.8	91.1	97.9	102.7	93.4	93.6	103.6	104.5	96.7	106.6	4190.2	4350.1	4670	4901	4459.2	4467.2	4942	4989.3	4617.2
High	TGGT1_214780-t26_1-p1	Toxoplasma_gondii_GT1	TGGT1_214780	TGGT1_214780-t26_1	hydrolase, NUDIX family protein	TGGT1_chrX:6381449-6384378(-)	220	chromosome	protein_coding_gene	FALSE	37	8	21	8	220	25.2	6.54	48.99			other molecular function	Pf00293	A0A086KB31; A0A086Q5J6; A0A0F7V3R9; A0A125YMC2; S7VZD7; TGGT1_214780-t26_1-p1; V5B5Z2		0.902	-0.15	0.14685	0.453983	101.1	112	107.3	103.6	88.7	92.8	110.7	114.8	115.7	114.3	115.5	98.9	2214.4	2137.6	1830.5	1916.5	2284.2	2368.9	2387.9	2359	2383.8
High	TGGT1_268290-t26_1-p1	Toxoplasma_gondii_GT1	TGGT1_268290	TGGT1_268290-t26_1	DEAD/DEAH box helicase domain-containing protein	TGGT1_chrVIII:6559312-6569736(-)	821	chromosome	protein_coding_gene	FALSE	10	8	20	7	821	90.4	9.88	46.72			nucleic acid binding activity;other molecular function	Pf00270, Pf00271	A0A7J6K5P8; S7V4V6; TGGT1_268290-t26_1-p1		0.902	-0.15	0.314572	0.699734	94.9	105.1	92.5	107.3	88.8	96.5	93.2	111.4	104.7	103.3	101.4	93.3	722.2	837.9	693.2	753.3	727.7	869.5	817.6	806.5	791.4
High	TGGT1_278700-t26_1-p1	Toxoplasma_gondii_GT1	TGGT1_278700	TGGT1_278700-t26_1	hypothetical protein	TGGT1_chrXII:5845248-5846716(-)	447	chromosome	protein_coding_gene	FALSE	17	4	5	4	447	50.1	8.21	18.04		other membranes			A0A086JIM5; A0A086JR53; A0A086KP69; A0A086LPH0; A0A086Q9I2; A0A086QIH4; A0A139XNS6; A0A151H7H7; A0A2G8XQD4; A0A2T6IID1; A0A425HVX0; A0A7J6JVY8; S7WFP9; TGGT1_278700-t26_1-p1		0.902	-0.15	0.720577	1	92.1	102.1	90.7	86	102.6	109.9	91.2	101	109.1	86.6	98.2	105.3	469.3	444.7	530.5	568.7	471.6	522.5	564.1	447.7	507.8
High	TGGT1_230160-t26_1-p1	Toxoplasma_gondii_GT1	TGGT1_230160	TGGT1_230160-t26_1	hypothetical protein	TGGT1_chrVIII:647435-648305(-)	142	chromosome	protein_coding_gene	FALSE	75	13	59	13	142	15.8	6.18	175.22			nucleic acid binding activity		A0A086KV00; A0A086LFV2; A0A086M3U3; A0A086PS05; A0A086QY64; A0A0F7UXK7; A0A125YR22; A0A139Y4I1; A0A151HE61; A0A2G8Y7Z0; A0A2T6J5G7; A0A7J6K568; B9PHI3; B9Q5L0; S7V2F1; TGGT1_230160-t26_1-p1		0.902	-0.15	0.373556	0.768817	91.4	101.2	103.4	60.8	97.1	94	78.3	91.9	92.5	104.2	109.1	111.1	6394.6	3764.1	6007.6	5815.9	4844.6	5683.4	5723.5	6444.3	6747.4
High	TGGT1_265020-t26_1-p1	Toxoplasma_gondii_GT1	TGGT1_265020	TGGT1_265020-t26_1	putative arabinogalactan protein	TGGT1_chrIX:1651110-1656212(+)	314	chromosome	protein_coding_gene	FALSE	27	6	13	6	314	33.2	8.06	32.46	other biological processes		other molecular function		A0A086K2B6; A0A086KCV2; A0A3R7ZBY1; A0A7J6K9Z0; S7VW75; TGGT1_265020-t26_1-p1		0.903	-0.15	0.594963	0.959289	94.6	104.9	92.8	109.6	87.4	109.6	91.2	93.8	102.8	112.9	100.2	107.1	938.8	1109.2	884.5	1109.2	923.3	948.8	1040.2	1142.5	1014.1
High	TGGT1_305980-t26_1-p1	Toxoplasma_gondii_GT1	TGGT1_305980	TGGT1_305980-t26_1	pyruvate dehydrogenase complex subunit PDH-E3I	TGGT1_chrIX:5486775-5490424(+)	638	chromosome	protein_coding_gene	FALSE	32	18	118	18	638	66.7	7.52	327.45			other molecular function	Pf02852, Pf07992	A0A086JDX1; A0A086JMU0; A0A086KKY8; A0A086LRP7; A0A086PQP1; A0A086Q9W8; A0A2G8XQ03; A0A2T6IL27; A0A425HPL9; S7UIE0; TGGT1_305980-t26_1-p1		0.903	-0.15	0.191318	0.532234	93.1	103.1	91.5	98	89.4	86.8	95.8	104.4	102.5	100.7	100.7	101.3	11963.8	12819.2	11694.6	11347.5	12530.5	13652.1	13404.9	13173.4	13177.3
High	TGGT1_315930-t26_1-p1	Toxoplasma_gondii_GT1	TGGT1_315930	TGGT1_315930-t26_1	putative integral membrane protein, DUF56 family protein	TGGT1_chrXI:5025586-5027085(+)	157	chromosome	protein_coding_gene	FALSE	54	7	30	7	157	18.1	9.99	68.79					A0A086JX82; A0A086KY85; A0A086LID4; A0A086R074; A0A0F7VAU7; A0A125YV30; A0A125YV32; A0A139XN97; A0A151H8K0; A0A2G8Y0T5; A0A2T6IMV3; A0A7J6JY81; S7VUW6; S8ETL9; TGGT1_315930-t26_1-p1; tgo:TGME49_315930; V5BJC0		0.903	-0.15	0.448718	0.846012	93.2	103.3	90.5	104.1	91.5	102.4	93	93.3	103	105.7	94.7	106.2	3525.4	4055.4	3564.4	3989.7	3621.1	3634.3	4011.9	4117.6	3686.5
High	TGGT1_232250-t26_1-p1	Toxoplasma_gondii_GT1	TGGT1_232250	TGGT1_232250-t26_1	catalase	TGGT1_chrVIII:1969434-1975537(-)	502	chromosome	protein_coding_gene	FALSE	67	34	450	34	502	57.2	7.2	1189.35	other metabolic processes;stress response;other biological processes	other cytoplasmic organelle	other molecular function	Pf00199, Pf06628	A0A086KWA0; A0A086LF97; A0A2T6J503; A0A7J6K5M1; Q9XZD5; S7V3B9; TGGT1_232250-t26_1-p1		0.903	-0.15	0.0654531	0.2974	94.9	105.1	91.9	98.8	93.7	95	88.6	103.2	103.8	106.8	106.9	95.8	44005.6	47288.3	44867.9	45504.5	42412.6	49390.7	49700.2	51147.3	51192.7
Low	TGGT1_319970-t26_1-p1	Toxoplasma_gondii_GT1	TGGT1_319970	TGGT1_319970-t26_1	subtilisin SUB10	TGGT1_chrIV:564965-571058(+)	706	chromosome	protein_coding_gene	FALSE	1	1	1	1	706	77.8	6.67	0	protein metabolism	other membranes	other molecular function	Pf00082	A0A125YIH0; A0A151HC00; A0A7J6KEL8; S7VYS9; S8GI43; TGGT1_319970-t26_1-p1; tgo:TGME49_319970	SUB10	0.903	-0.15	0.400569	0.796127	95.3	105.6	88.3	104.7	93.3	87.7	96.9	103.3	89.5	128.6	110.9	93.4	146.3	173.5	154.6	145.3	160.6	171.2	148.4	213.1	183.7
High	TGGT1_229680-t26_1-p1	Toxoplasma_gondii_GT1	TGGT1_229680	TGGT1_229680-t26_1	hypothetical protein	TGGT1_chrVIII:373292-373774(-)	160	chromosome	protein_coding_gene	FALSE	8	2	6	2	160	17.8	5.12	15.46		other membranes			A0A086KUM8; A0A086L271; A0A086LG00; A0A086M3P5; A0A086PRT2; A0A086QYB2; A0A0F7UWX4; A0A0N5EBV0; A0A125YY98; A0A125YY99; A0A139Y4G1; A0A151HED3; A0A2G8Y824; A0A2T6J5N7; A0A425I7C0; A0A7J6K2Z5; B6KJ79; B9PHL7; B9Q5P5; S7V367; S8F346; TGGT1_229680-t26_1-p1; tgo:TGME49_229680		0.903	-0.15	0.779378	1	91.4	101.2	97.7	107	87.7	82.6	87.6	110.8	85.6	90.1	105.4	97.1	637	697.9	571.7	538.8	571.2	722.6	558.3	587.3	687
High	TGGT1_244180-t26_1-p1	Toxoplasma_gondii_GT1	TGGT1_244180	TGGT1_244180-t26_1	microneme-like protein	TGGT1_chrVI:3005692-3007845(-)	717	chromosome	protein_coding_gene	FALSE	16	6	8	6	717	76	4.82	14.23			other molecular function		A0A086JWT9; A0A086L4H0; A0A7J6K6S8; S7VTY1; TGGT1_244180-t26_1-p1		0.903	-0.15	0.124121	0.414807	92	101.8	83.3	76.3	94.4	91.7	90.2	97.2	94.5	99.9	103.7	117.9	586.8	537.5	665.4	646	635.4	685.2	665.9	703.6	730.6
High	TGGT1_242010-t26_1-p1	Toxoplasma_gondii_GT1	TGGT1_242010	TGGT1_242010-t26_1	glucose inhibited division protein A subfamily protein	TGGT1_chrVI:1760113-1766349(-)	1522	chromosome	protein_coding_gene	FALSE	14	16	21	16	1522	163.4	8.46	59.33	RNA metabolism OR transcription;other metabolic processes		other molecular function	Pf01134, Pf13932	A0A086JKU9; A0A3R7Z3W9; A0A7J6K8N3; S7USI0; TGGT1_242010-t26_1-p1		0.903	-0.15	0.161122	0.480429	92.2	102.1	90.7	92.1	91.1	91.2	101	101.5	101	96	102.1	101	1555.8	1578.9	1561.4	1564	1731.5	1740.5	1731.9	1645.5	1750.8
High	TGGT1_220370-t26_1-p1	Toxoplasma_gondii_GT1	TGGT1_220370	TGGT1_220370-t26_1	hypothetical protein	TGGT1_chrV:236903-240526(+)	1207	chromosome	protein_coding_gene	FALSE	8	8	10	8	1207	134.1	9.11	23.87					A0A086JTG0; A0A425HM80; A0A7J6KAR0; S7UH36; TGGT1_220370-t26_1-p1		0.903	-0.15	0.00539991	0.0737013	94.8	105	98.3	100.8	92	90.7	93.7	101.9	103.2	103.8	109.9	105	510.3	523	477.5	470.5	486.5	529.1	535.7	538.7	570.3
High	TGGT1_243250-t26_1-p1	Toxoplasma_gondii_GT1	TGGT1_243250	TGGT1_243250-t26_1	myosin H	TGGT1_chrVI:2380998-2399536(-)	1513	chromosome	protein_coding_gene	FALSE	34	46	120	45	1513	169.6	9.51	314.55		cytoskeleton	cytoskeletal activity;other molecular function	Pf00063, Pf00415, Pf00612, Pf13540	A0A0F7USV3; A0A0N5E910; A0A125YQD3; A0A125YQD4; A0A7J6K9H8; B6KFU4; B9PP83; B9QJG2; S7USS8; S8F3T8; TGGT1_243250-t26_1-p1; tgo:TGME49_243250		0.903	-0.15	0.137694	0.437485	93.3	103.3	92.1	102.7	89.9	94.2	90.9	96.1	101.9	104.5	99.3	103.1	11135.1	12421.3	10866.1	11389.3	10993.5	11621	12327	12637.6	12010.2
High	TGGT1_272630-t26_1-p1	Toxoplasma_gondii_GT1	TGGT1_272630	TGGT1_272630-t26_1	putative U6 snRNA-associated Sm family protein LSm8	TGGT1_chrVIII:3831286-3832866(+)	129	chromosome	protein_coding_gene	FALSE	25	4	12	4	129	14.5	7.87	29.02	RNA metabolism OR transcription;other metabolic processes	nucleus	nucleic acid binding activity	Pf01423	A0A086KFG7; A0A086L536; A0A086M5C8; A0A086QGL9; A0A125YFN3; A0A125YFN4; A0A139Y6I8; A0A151HPR5; A0A2G8Y290; A0A2T6J415; S7WJL9; S8GJD6; TGGT1_272630-t26_1-p1; tgo:TGME49_272630; V4ZVE0	LSM8	0.903	-0.15	0.184448	0.519875	98.7	109.2	97.9	113.6	80.7	105.9	84.1	107	102.4	116.6	110.3	108.4	1594	1848.4	1313.7	1724.1	1369.3	1741.5	1666.1	1898.5	1795.9
High	TGGT1_295420-t26_1-p1	Toxoplasma_gondii_GT1	TGGT1_295420	TGGT1_295420-t26_1	hypothetical protein	TGGT1_chrIa:1740779-1746947(-)	735	chromosome	protein_coding_gene	FALSE	16	10	18	10	735	80.6	5.33	29.12					A0A086JUE3; A0A086JY83; A0A086Q089; A0A0F7UU72; A0A0N5EBV6; A0A125YIK5; A0A125YIK6; A0A3R7YMH9; B6KUG8; B9Q280; B9QQ72; Q1JTK2; S7UI79; S8GKX1; TGGT1_295420-t26_1-p1; tgo:TGME49_295420		0.903	-0.15	0.618589	0.97422	90	99.7	96.5	83	109.5	86.2	89.5	105.1	99.1	94.2	101.5	94.1	1874.8	1612.5	2128.1	1675.6	1738.8	2041	1924.6	1831	1972.4
High	TGGT1_226540-t26_1-p1	Toxoplasma_gondii_GT1	TGGT1_226540	TGGT1_226540-t26_1	protein kinase	TGGT1_chrX:1451253-1454231(-)	494	chromosome	protein_coding_gene	FALSE	16	6	8	6	494	54.7	8.6	23.09	protein metabolism;other metabolic processes		kinase activity;other molecular function	Pf00069	A0A086KE02; A0A086KLN8; A0A086L574; A0A086LW88; A0A086QKK2; A0A0F7V210; A0A125YMZ5; A0A125YMZ6; A0A139XX63; A0A2G8Y9Y9; A0A2T6J0K2; A0A3R8AUS4; A0A7J6K2A4; B6KEN4; B9PMQ1; B9Q819; S7UWR7; S8G612; TGGT1_226540-t26_1-p1; tgo:TGME49_226540		0.904	-0.15	0.0756972	0.325562	92.4	102.3	86.5	94.6	90.9	95.1	94.1	97.1	104.1	109	100.9	119.8	843.8	922.5	886.8	927.2	917.3	946.9	1015.3	1062.5	984
High	TGGT1_201130-t26_1-p1	Toxoplasma_gondii_GT1	TGGT1_201130	TGGT1_201130-t26_1	rhoptry kinase family protein ROP33	TGGT1_chrVIIa:3922773-3926189(+)	746	chromosome	protein_coding_gene	FALSE	22	13	34	13	746	80.1	5.87	92.14	protein metabolism;other metabolic processes		kinase activity;other molecular function	Pf00069	A0A425I3X2; A0A7J6K6E2; S7UV83; TGGT1_201130-t26_1-p1		0.904	-0.15	0.692742	1	98.7	109.2	98.2	81.6	99.7	97.5	82.5	77.7	79.7	127.2	124.8	108	3309.9	2752.4	3361.6	3289.3	2780.3	2620.5	2686.4	4287.8	4208.3
High	TGGT1_242840-t26_1-p1	Toxoplasma_gondii_GT1	TGGT1_242840	TGGT1_242840-t26_1	membrane protein	TGGT1_chrVI:2258062-2258421(+)	119	chromosome	protein_coding_gene	FALSE	21	3	5	3	119	13.9	9.42	10.06		other membranes			A0A086JA71; A0A086JLA4; A0A086L3S0; A0A086LU64; A0A086PWY9; A0A086Q2E2; A0A0F7USH4; A0A0N5EC53; A0A125YNN8; A0A125YNN9; A0A139XQP5; A0A151HS67; A0A2G8Y5Z1; A0A2T6IPF1; A0A425HSD4; B6KFS3; B9PPA5; B9QJE3; S7W0P2; S8GPD3; TGGT1_242840-t26_1-p1; tgo:TGME49_242840		0.904	-0.15	0.426115	0.824504	91.3	101.1	91.5	103.5	75.2	86.6	95.1	108.1	109.5	92	84.9	101.2	823.2	931.6	676.8	779.1	855.7	972.8	985.4	827.7	763.9
High	TGGT1_255895-t26_1-p1	Toxoplasma_gondii_GT1	TGGT1_255895	TGGT1_255895-t26_1	hypothetical protein	TGGT1_chrVIIb:4551962-4554000(-)	556	chromosome	protein_coding_gene	FALSE	17	8	10	8	556	62.8	9.52	14.39					A0A086LLT8; S7W818; TGGT1_255895-t26_1-p1		0.904	-0.15	0.439869	0.835706	89.6	99.2	92.1	99.5	85.7	85.9	86.5	95.8	88	108.9	113.1	92.2	391.9	423.5	364.7	365.7	368.2	407.4	374.4	463.6	481.4
Low	TGGT1_213255-t26_1-p1	Toxoplasma_gondii_GT1	TGGT1_213255	TGGT1_213255-t26_1	hypothetical protein	TGGT1_chrV:744816-760951(-)	3266	chromosome	protein_coding_gene	FALSE	0	1	1	1	3266	355.5	7.42	2.42					A0A086LE81; A0A2T6ILN3; A0A425HTZ8; A0A7J6KAY1; S7W3E5; TGGT1_213255-t26_1-p1		0.904	-0.15	0.996912	1	95.7	105.9	64.9	157.5	71.7	93.5	105.9	66.3	63.7	107.9	103.5	136.6	124.3	301.4	137.2	179.1	202.7	126.9	122	206.6	198.1
High	TGGT1_272383-t26_1-p1	Toxoplasma_gondii_GT1	TGGT1_272383	TGGT1_272383-t26_1	hypothetical protein	TGGT1_chrVIII:4012805-4017508(+)	431	chromosome	protein_coding_gene	FALSE	13	4	6	4	431	45.6	6.27	15.74					A0A086KFQ1; A0A086L0Y0; A0A086L5A4; A0A2T6J3Y8; A0A425I937; S7WJI8; TGGT1_272383-t26_1-p1		0.904	-0.15	0.00909116	0.099913	87.9	97.2	87.8	94.9	82.2	83.8	89.5	91.8	102.8	95.4	97.1	106.1	328.3	355.2	307.4	313.7	335	343.5	384.6	356.9	363.3
High	TGGT1_265330-t26_1-p1	Toxoplasma_gondii_GT1	TGGT1_265330	TGGT1_265330-t26_1	putative cell-cycle-associated protein kinase GSK	TGGT1_chrIX:1430680-1432489(-)	394	chromosome	protein_coding_gene	FALSE	60	22	76	22	394	44.4	8.32	184.22	protein metabolism;other metabolic processes		kinase activity;other molecular function	Pf00069	A0A086JKT8; A0A086K2E3; A0A086KCL9; A0A086LNU0; A0A086PM60; A0A086Q8J8; A0A0F7V4S4; A0A0N5EBR9; A0A125YY75; A0A125YY77; A0A139Y316; A0A151H5S7; A0A2G8Y3U2; A0A2T6IJ05; A0A3R8B8X0; B6KLR2; B9Q1F6; B9QER1; S7VQF2; S8GGZ2; TGGT1_265330-t26_1-p1; tgo:TGME49_265330		0.904	-0.15	0.106179	0.382919	93.4	103.3	93.4	98.1	93.8	94.2	96.2	94.5	95.4	106.3	105.4	104.2	10040.6	10538.9	10080.4	10119.2	10339.8	10157.3	10245.7	11424.4	11328.4
High	TGGT1_201270-t26_1-p1	Toxoplasma_gondii_GT1	TGGT1_201270	TGGT1_201270-t26_1	hypothetical protein	TGGT1_chrVIIa:3819439-3825216(-)	964	chromosome	protein_coding_gene	FALSE	30	26	77	26	964	103.5	7.81	196.33					A0A7J6K8T0; S7WB71; TGGT1_201270-t26_1-p1		0.904	-0.15	0.537488	0.914843	93.3	103.2	93.5	103.7	89.1	83.4	105.5	109	104.9	94	94.9	103.4	7003	7768.3	6678.3	6250.8	7908.3	8167.9	7859.6	7042	7109
High	TGGT1_301120-t26_1-p1	Toxoplasma_gondii_GT1	TGGT1_301120	TGGT1_301120-t26_1	acetyl-CoA acetyltransferase	TGGT1_chrIV:2160787-2165762(-)	413	chromosome	protein_coding_gene	FALSE	32	12	40	12	413	43.9	8.27	108.52			other molecular function	Pf00108, Pf02803	A0A086JE48; A0A086JT30; A0A086PHF5; A0A0F7UU70; A0A0N5ECQ7; A0A125YTZ2; A0A125YTZ3; A0A151H1S1; A0A3R8AH62; A0A7J6KEH1; B6KUW1; B9Q2W7; B9QQ25; S7VVS8; S8GRZ9; TGGT1_301120-t26_1-p1; tgo:TGME49_301120		0.904	-0.15	0.0122087	0.116654	92.1	101.9	90.6	91	93.6	88.7	93.7	100	100.6	105.4	104.6	95.8	4026.9	4045	4163.8	3943	4165.6	4447.9	4473	4687.1	4652
High	TGGT1_244870B-t26_1-p1	Toxoplasma_gondii_GT1	TGGT1_244870B	TGGT1_244870B-t26_1	putative quinone oxidoreductase	TGGT1_chrVI:3463792-3468012(+)	305	chromosome	protein_coding_gene	FALSE	23	6	18	5	305	32.6	7.84	49.09			other molecular function	Pf00107	S7W7H5; TGGT1_244870B-t26_1-p1		0.904	-0.15	0.170231	0.494332	93.3	103.2	88.2	97.3	92.6	104.9	88.2	93.9	102.4	114.5	103.8	96.9	1315.8	1451.3	1381.8	1564.9	1315.2	1401.7	1527.9	1707.8	1549.2
High	TGGT1_235170-t26_1-p1	Toxoplasma_gondii_GT1	TGGT1_235170	TGGT1_235170-t26_1	ATPase, AAA family protein	TGGT1_chrX:4569043-4580176(+)	1260	chromosome	protein_coding_gene	FALSE	42	43	106	43	1260	138.1	8.18	306.69	DNA metabolism;other metabolic processes;stress response	nucleus;other cell component	nucleic acid binding activity;other molecular function	Pf00004, Pf00533, Pf08519	S7W4E1; TGGT1_235170-t26_1-p1		0.904	-0.14	0.0134273	0.125337	95.9	106	97.9	96	92.8	87.1	101.2	106	106.9	107.1	106.1	102.5	9380.9	9191.5	8889.8	8347.1	9694.9	10149.9	10243.8	10260.9	10163.3
High	TGGT1_223970-t26_1-p1	Toxoplasma_gondii_GT1	TGGT1_223970	TGGT1_223970-t26_1	putative translation elongation and release factors (gtpases)	TGGT1_chrX:3323312-3326347(+)	1011	chromosome	protein_coding_gene	FALSE	8	7	18	7	1011	110.2	7.18	52.6	protein metabolism;other metabolic processes	mitochondrion	nucleic acid binding activity;other molecular function	Pf00009, Pf00679, Pf03144, Pf03764, Pf14492	A0A086LAX0; A0A2T6J1D3; A0A3R8AJB4; A0A7J6K0Y1; S7UWM4; TGGT1_223970-t26_1-p1		0.905	-0.14	0.0808517	0.336791	92.4	102.1	92.1	104.4	87.6	89.8	99.5	100.9	101.8	105.6	99.9	103.8	1309.4	1482.9	1245.4	1276.7	1414	1434.3	1447.3	1500.1	1419.6
High	TGGT1_226220-t26_1-p1	Toxoplasma_gondii_GT1	TGGT1_226220	TGGT1_226220-t26_1	alveolin domain containing intermediate filament IMC9	TGGT1_chrX:1688557-1695197(+)	756	chromosome	protein_coding_gene	FALSE	28	19	53	19	756	83.2	7.5	140				Pf12314	A0A086L524; A0A3R8AVE3; A0A7J6JZN4; S7UX40; TGGT1_226220-t26_1-p1		0.905	-0.14	0.0847716	0.34435	95	105	91.7	98.6	93.8	88.2	96.2	103.7	100.3	103.9	106	98.4	4359.1	4688.4	4460.7	4193.1	4576.1	4929.3	4771.1	4940.8	5041
High	TGGT1_314070-t26_1-p1	Toxoplasma_gondii_GT1	TGGT1_314070	TGGT1_314070-t26_1	hypothetical protein	TGGT1_chrXI:3869843-3870803(-)	205	chromosome	protein_coding_gene	FALSE	49	6	14	6	205	22.8	5.31	41.28					A0A086KZT8; A0A086LHT5; A0A086QBG9; A0A086QYN2; A0A2T6J1Q9; A0A3R8ARY7; A0A7J6JZ32; S7UUG7; TGGT1_314070-t26_1-p1		0.905	-0.14	0.845315	1	87.6	96.8	83.8	83.1	94.2	87.9	104.4	80.9	92	99.1	102.2	97.1	1104.5	1094.5	1240.7	1158.2	1375.1	1065.5	1212.1	1306.1	1346.6
High	TGGT1_217360-t26_1-p1	Toxoplasma_gondii_GT1	TGGT1_217360	TGGT1_217360-t26_1	hypothetical protein	TGGT1_chrXII:1715649-1723920(+)	2084	chromosome	protein_coding_gene	FALSE	2	3	6	3	2084	232	7.97	11.23					A0A425HZL7; A0A7J6JTV0; S7V1G7; TGGT1_217360-t26_1-p1		0.905	-0.14	0.998235	1	95.7	105.7	84.1	146.4	82.4	71.4	121.2	112.1	92.8	75.3	80.8	132.2	394.5	687.2	386.6	335.3	568.8	526.4	435.8	353.6	379.2
High	TGGT1_270700-t26_1-p1	Toxoplasma_gondii_GT1	TGGT1_270700	TGGT1_270700-t26_1	hypothetical protein	TGGT1_chrVIII:5064466-5066168(-)	295	chromosome	protein_coding_gene	FALSE	23	4	11	4	295	32.5	5.07	27.72		other membranes			A0A086KGY3; A0A086L6A3; A0A086LCK7; A0A0F7V3C5; A0A125YZ34; A0A2T6J3D0; A0A425I8P1; A0A7J6K664; S7WKK8; TGGT1_270700-t26_1-p1; V4ZRX5		0.905	-0.14	0.524918	0.904074	93.7	103.5	96.9	90.6	93.4	94.3	82.4	87.6	83.7	121.3	119.8	103.1	692.2	647.3	666.9	673.4	588.9	625.4	597.5	866.2	855.3
Medium	TGGT1_215390-t26_1-p1	Toxoplasma_gondii_GT1	TGGT1_215390	TGGT1_215390-t26_1	putative TIM10 family protein	TGGT1_chrX:6832212-6832702(-)	77	chromosome	protein_coding_gene	FALSE	14	1	1	1	77	8.6	4.93	0	transport	other membranes;mitochondrion		Pf02953	A0A086KAE0; A0A086L882; A0A086LZT7; A0A086Q5U3; A0A086QV81; A0A0F7V3U2; A0A125YQ66; A0A139XVR3; A0A151HFC5; A0A2G8XVX8; A0A2T6IM03; A0A3R7Z598; B9PZS6; B9QN29; S7UQY8; TGGT1_215390-t26_1-p1		0.905	-0.14	0.812716	1	92.9	102.5	102.4	87.7	118	85.1	77.7	96.9	106.8	92.6	90.5	110.7	22.9	19.6	26.4	19	17.4	21.7	23.9	20.7	20.2
High	TGGT1_235620-t26_1-p1	Toxoplasma_gondii_GT1	TGGT1_235620	TGGT1_235620-t26_1	deoxyhypusine synthase	TGGT1_chrX:4877700-4879073(+)	457	chromosome	protein_coding_gene	FALSE	42	15	49	15	457	50.3	5.76	115.26	protein metabolism;other metabolic processes		other molecular function	Pf01916	A0A7J6JYK8; S7URL0; TGGT1_235620-t26_1-p1		0.905	-0.14	0.523341	0.903538	94.3	104.2	95.4	93.7	101.9	96.4	94.1	100.6	105.5	106.4	105.4	90.5	4288.9	4213.3	4581.9	4334.4	4228.3	4521.8	4740.3	4784.4	4736.6
High	TGGT1_225990-t26_1-p1	Toxoplasma_gondii_GT1	TGGT1_225990	TGGT1_225990-t26_1	acyl transferase domain-containing protein	TGGT1_chrX:1784216-1787029(+)	502	chromosome	protein_coding_gene	FALSE	18	10	41	10	502	53.2	7.93	90.2			other molecular function	Pf00698	A0A086LEU7; A0A2T6J0Q5; S7WCL6; TGGT1_225990-t26_1-p1		0.906	-0.14	0.148992	0.459026	94.5	104.3	94.7	92.2	92.7	91	102.6	107.9	105.1	99.2	99.2	102.3	4061.2	3954.5	3973.1	3901	4397.5	4624.6	4508.3	4253.1	4255.5
High	TGGT1_205600-t26_1-p1	Toxoplasma_gondii_GT1	TGGT1_205600	TGGT1_205600-t26_1	zinc finger, C3HC4 type (RING finger) domain-containing protein	TGGT1_chrVIIa:1192389-1196405(+)	533	chromosome	protein_coding_gene	FALSE	35	14	22	14	533	58	5.12	54.26	protein metabolism;other metabolic processes	other membranes;ER/Golgi	other molecular function	Pf00097	A0A086JXN3; A0A7J6K5C9; S7W335; TGGT1_205600-t26_1-p1		0.906	-0.14	0.0292095	0.189097	92.1	101.6	91.1	80.8	98.3	95.9	92.8	101.8	96	105.5	103.2	102.5	1887.9	1674.6	2038.1	1987.9	1924	2110.5	1988.9	2187.6	2139.8
High	TGGT1_244380-t26_1-p1	Toxoplasma_gondii_GT1	TGGT1_244380	TGGT1_244380-t26_1	cactin	TGGT1_chrVI:3137734-3142670(-)	688	chromosome	protein_coding_gene	FALSE	28	20	52	19	688	79.5	6.16	148.19				Pf09732, Pf10312	A0A086JWM7; A0A086L4K7; A0A086LUK7; A0A086QNA2; A0A2G8Y6F4; A0A425HSY1; A0A7J6K9E5; S7VMZ6; TGGT1_244380-t26_1-p1		0.906	-0.14	0.333417	0.721453	91.9	101.5	89.6	97.9	93	87.2	102.6	112.2	116.2	93	92.5	102.6	4929	5388.2	5115.6	4798.6	5647.2	6170.6	6395.1	5119.5	5089.6
High	TGGT1_320020-t26_1-p1	Toxoplasma_gondii_GT1	TGGT1_320020	TGGT1_320020-t26_1	transporter, major facilitator family protein	TGGT1_chrIV:518139-519905(-)	588	chromosome	protein_coding_gene	FALSE	29	17	96	17	588	62.9	5.12	269.68	transport	other membranes	transporter activity		A0A086LQ24; A0A086PUA3; A0A125YJT1; A0A139XKQ5; A0A151HBU2; A0A2G8XLE9; A0A3R7Z1F8; A0A7J6KCL8; S7UJG3; S8FCX9; TGGT1_320020-t26_1-p1; tgo:TGME49_320020		0.906	-0.14	0.733978	1	91.4	100.9	88.8	101.7	89.5	80.6	132.4	106.7	98.8	59.9	79.9	101.1	9952	11393.5	10027.2	9034.9	14832	11949.3	11068.6	6714.1	8946.8
High	TGGT1_305770-t26_1-p1	Toxoplasma_gondii_GT1	TGGT1_305770	TGGT1_305770-t26_1	ABC transporter, ATP-binding domain-containing protein	TGGT1_chrIX:5339504-5343232(+)	463	chromosome	protein_coding_gene	FALSE	25	16	32	16	463	50.6	6.01	85.28			other molecular function	Pf00005	A0A086JMP7; A0A086KL31; A0A086PQL0; A0A0N5ECB1; A0A125YYQ3; A0A125YYQ4; A0A425HPS6; A0A7J6KC61; S7VWE0; S8EVF2; TGGT1_305770-t26_1-p1; tgo:TGME49_305770; V5AZF1		0.906	-0.14	0.11482	0.398076	94.5	104.3	91.4	94.2	99.1	99.6	93.2	104.2	103.2	108.6	104	93.9	2311.2	2382	2504.3	2517.9	2355.9	2635.5	2610.4	2744.5	2629.2
High	TGGT1_280750-t26_1-p1	Toxoplasma_gondii_GT1	TGGT1_280750	TGGT1_280750-t26_1	putative rudimentary enhancer	TGGT1_chrVIIa:103117-104812(+)	101	chromosome	protein_coding_gene	FALSE	26	3	8	3	101	11.8	6.9	13.84	cell cycle OR cell proliferation			Pf01133	A0A086JJP8; A0A086JW52; A0A086LL61; A0A086PIJ0; A0A086PTW3; A0A0F7UWZ7; A0A0N5ED30; A0A125YUB6; A0A125YUB7; A0A139Y0Q3; A0A151H154; A0A2G8Y4M5; A0A2T6IFL8; A0A7J6K6R4; B6KUE6; B9Q1Z6; B9QPQ7; S7W9I4; S8GMT8; TGGT1_280750-t26_1-p1; tgo:TGME49_280750		0.906	-0.14	0.715901	1	97.5	107.6	117.2	93.4	95.6	89.6	112.1	105.5	113.4	97.1	113.1	103.4	751.7	598.9	612.9	574.8	719.2	676.5	727.2	623.1	725.6
Low	TGGT1_238980-t26_1-p1	Toxoplasma_gondii_GT1	TGGT1_238980	TGGT1_238980-t26_1	hypothetical protein	TGGT1_chrVI:363601-368274(+)	1495	chromosome	protein_coding_gene	FALSE	0	1	4	1	1495	163	9.1	7.92					A0A086K5V1; A0A086KUL7; A0A3R8AAR0; A0A7J6K7S1; S7UR03; TGGT1_238980-t26_1-p1		0.906	-0.14	0.0748031	0.323234	92.1	101.6	80.7	68.6	99.9	93.7	97.9	96.4	102.9	113.7	103.4	106.8	180.2	153.3	223	209.1	218.7	215.2	229.9	253.9	230.8
High	TGGT1_218600-t26_1-p1	Toxoplasma_gondii_GT1	TGGT1_218600	TGGT1_218600-t26_1	RNA recognition motif-containing protein	TGGT1_chrXII:1316835-1323130(+)	752	chromosome	protein_coding_gene	FALSE	38	28	69	28	752	84.1	10.21	164.85			nucleic acid binding activity	Pf00076	A0A3R7YRX1; A0A7J6JT16; S7WHH5; TGGT1_218600-t26_1-p1		0.906	-0.14	0.0346609	0.207189	93.3	102.9	91.8	86.7	99.9	92.2	101.7	104	104.6	100.8	101.7	99.6	6459.6	6100.7	7029.6	6488.3	7157.7	7323.8	7364	7098.3	7160.5
High	TGGT1_263130-t26_1-p1	Toxoplasma_gondii_GT1	TGGT1_263130	TGGT1_263130-t26_1	putative citrate synthase	TGGT1_chrVIIb:754263-759706(+)	620	chromosome	protein_coding_gene	FALSE	48	24	98	24	620	69.1	8.37	306.11	other metabolic processes		other molecular function	Pf00285	A0A086M9I7; A0A3R8AQ64; S7WDG5; TGGT1_263130-t26_1-p1		0.906	-0.14	0.395681	0.79082	93.3	103	93.3	91.5	90.6	96.8	85.1	85.5	85	124	121	101	8619.6	8454.3	8369.2	8938.2	7859.2	7897.6	7853.2	11454.5	11176.6
High	TGGT1_313580-t26_1-p1	Toxoplasma_gondii_GT1	TGGT1_313580	TGGT1_313580-t26_1	cytochrome b5 family heme/steroid binding domain-containing protein	TGGT1_chrXI:3449132-3451848(-)	431	chromosome	protein_coding_gene	FALSE	51	18	53	18	431	45.1	7.23	135.91			other molecular function	Pf00173	A0A7J6JZG0; S7W282; TGGT1_313580-t26_1-p1		0.907	-0.14	0.0629798	0.291519	93.7	103.4	91.7	96.5	93.3	94.4	91.1	102.9	100	107	107.6	93	4108.8	4324.6	4180.5	4229	4082.1	4611.3	4480.9	4794	4818.5
High	TGGT1_224090-t26_1-p1	Toxoplasma_gondii_GT1	TGGT1_224090	TGGT1_224090-t26_1	enoyl-CoA hydratase/isomerase family protein	TGGT1_chrX:3230881-3234568(+)	536	chromosome	protein_coding_gene	FALSE	40	17	52	17	536	57.3	6.55	145.65			other molecular function	Pf16113	A0A7J6JZ48; S7UW53; TGGT1_224090-t26_1-p1		0.907	-0.14	0.285654	0.665209	93.2	102.8	89.7	99.9	90.6	98.8	84.3	88.5	96.7	122.5	105.9	99.9	4967	5530.2	5018.4	5469.7	4668.6	4902.9	5356.6	6784	5866.6
High	TGGT1_255370-t26_1-p1	Toxoplasma_gondii_GT1	TGGT1_255370	TGGT1_255370-t26_1	TIC20 protein	TGGT1_chrVIIb:4780385-4782003(-)	390	chromosome	protein_coding_gene	FALSE	3	1	5	1	390	43.4	9.82	11.49		other membranes			A0A086JD14; A0A086JXX4; A0A086L1P8; A0A086PRF9; A0A125YID1; A0A2G8Y8C2; A0A2T6IKB3; A0A425HQF4; B4YB06; S7WAV4; TGGT1_255370-t26_1-p1	TIC20	0.907	-0.14	0.12302	0.412366	91	100.4	90.4	93.2	90.3	80.9	93.6	109.3	99.7	92.4	107	97.5	250.8	258.7	250.4	224.4	259.8	303.3	276.5	256.3	296.8
High	TGGT1_267500-t26_1-p1	Toxoplasma_gondii_GT1	TGGT1_267500	TGGT1_267500-t26_1	hypothetical protein	TGGT1_chrIX:444584-445921(+)	230	chromosome	protein_coding_gene	FALSE	33	8	43	8	230	25.7	6.95	97.67					A0A086JC65; A0A086K3A2; A0A086KEW0; A0A086LQK9; A0A086PMZ2; A0A086QMA4; A0A0N5EA31; A0A125YWB9; A0A125YWC0; A0A139Y3I1; A0A151H6H1; A0A2G8Y4D3; A0A2T6IJG6; A0A3R8B920; A0A7J6KAQ7; B6KLE4; B9QP26; S7UHP9; S8F252; TGGT1_267500-t26_1-p1; tgo:TGME49_267500		0.907	-0.14	0.0606324	0.284297	95.9	105.7	95.9	94.4	96.6	85.8	94.8	101	103.8	105.3	104.5	106.3	6777	6671.1	6824.4	6063.3	6698	7132.7	7333.8	7435.9	7384.3
High	TGGT1_316900-t26_1-p1	Toxoplasma_gondii_GT1	TGGT1_316900	TGGT1_316900-t26_1	Sas10 C-terminal domain-containing protein	TGGT1_chrXI:5539468-5546574(-)	800	chromosome	protein_coding_gene	FALSE	38	27	91	27	800	90.5	5.21	291.27				Pf04000, Pf09368	A0A3R8AFZ0; A0A7J6JYF1; S7UL53; TGGT1_316900-t26_1-p1		0.907	-0.14	0.0131813	0.124218	95.6	105.4	96.4	97.3	96.4	87.6	99.2	110.8	107.9	105.1	106.3	97	6774.4	6837	6773.5	6152	6966.8	7782.7	7580.2	7383.1	7466.9
High	TGGT1_273120-t26_1-p1	Toxoplasma_gondii_GT1	TGGT1_273120	TGGT1_273120-t26_1	SAG-related sequence SRS30C	TGGT1_chrVIII:3643884-3645008(-)	374	chromosome	protein_coding_gene	FALSE	44	13	45	11	374	39.8	6.1	118.29		other membranes		Pf04092	A0A086KF74; A0A086L0I0; A0A2T6J455; A0A3R7YXR0; A0A7J6K4V4; S7V443; TGGT1_273120-t26_1-p1		0.907	-0.14	0.91063	1	96	105.8	97.6	83.9	97.6	104.6	130.4	109.4	107.6	77.1	84.3	117.1	4822.1	4146.8	4822.8	5167.8	6440.2	5403.2	5315.6	3808.9	4163.4
High	TGGT1_273090-t26_1-p1	Toxoplasma_gondii_GT1	TGGT1_273090	TGGT1_273090-t26_1	cell division protein CDC48CY	TGGT1_chrVIII:3661986-3671254(-)	811	chromosome	protein_coding_gene	FALSE	78	71	541	69	811	89.3	5.11	1365	other biological processes		other molecular function	Pf00004, Pf02359, Pf02933, Pf17862	A0A086L0J8; A0A086QWQ3; A0A125YX44; A0A125YX45; A0A139Y6F9; A0A151HPJ9; A0A425I995; B6KDJ8; B9PFU8; B9Q416; S7WCC3; S8EYV5; TGGT1_273090-t26_1-p1; tgo:TGME49_273090	CDC48CY	0.907	-0.14	0.00215762	0.0465059	93.9	103.5	93.7	85.6	99.7	95.6	92.4	105.2	104.8	102.9	102	103.3	54606	49891	58071.4	55682.3	53814.9	61297.3	61076.2	59958.4	59440.5
High	TGGT1_245490-t26_1-p1	Toxoplasma_gondii_GT1	TGGT1_245490	TGGT1_245490-t26_1	microneme protein MIC8	TGGT1_chrXII:2242495-2244549(+)	684	chromosome	protein_coding_gene	FALSE	64	33	200	33	684	74.5	5.43	578.83		other membranes	other molecular function	Pf12661	A0A086JNZ3; A0A086KRZ6; A0A086KT84; A0A125YJZ7; A0A2T6IYK0; A0A425HZT7; Q9BIM7; S7WHE3; TGGT1_245490-t26_1-p1	MIC8	0.908	-0.14	0.0657123	0.297513	94.1	103.7	96.6	96.4	92.7	87.5	99	105.7	99.3	106.2	108	108	20318.9	20283.1	19500.4	18414.2	20824.9	22242.4	20894.1	22349.3	22734.4
High	TGGT1_293900-t26_1-p1	Toxoplasma_gondii_GT1	TGGT1_293900	TGGT1_293900-t26_1	sporozoite protein with an altered thrombospondin repeat SPATR	TGGT1_chrIa:619649-624142(+)	534	chromosome	protein_coding_gene	FALSE	46	27	106	27	534	57.6	5.31	247.75					A0A086JU86; A0A086QP44; A0A0F7UR11; A0A125YR88; A0A125YR89; A0A139XLZ0; A0A425HRU3; A0A7J6KHX6; B6KQR7; B9PY79; B9QLC5; S7UHI4; S8GVD6; TGGT1_293900-t26_1-p1; tgo:TGME49_293900		0.908	-0.14	0.579732	0.947646	98	108	101.3	79.8	107.1	94.6	101.9	91.5	93.5	111.6	115.7	113.2	10880.3	8570.7	11504.7	10160.3	10946.2	9830.7	10046.8	11987.8	12431.7
High	TGGT1_215775-t26_1-p1	Toxoplasma_gondii_GT1	TGGT1_215775	TGGT1_215775-t26_1	rhoptry protein ROP8	TGGT1_chrX:7045451-7047178(+)	575	chromosome	protein_coding_gene	FALSE	52	30	377	23	575	65.4	9.09	812.2	protein metabolism;other metabolic processes		kinase activity;other molecular function	Pf14531	A0A0B5KXC2; A0A125YM30; S7W5A7; TGGT1_215775-t26_1-p1	ROP8	0.908	-0.14	0.274314	0.652744	95.1	104.7	100.7	86.3	91.9	101.6	81.8	110.9	113	101.2	95	98.5	14289.1	12242.3	13035.3	14409.2	11606.6	15738.6	16026.9	14357.4	13474.9
High	TGGT1_267550-t26_1-p1	Toxoplasma_gondii_GT1	TGGT1_267550	TGGT1_267550-t26_1	leucine-rich repeat protein LRR1	TGGT1_chrIX:412826-419066(+)	369	chromosome	protein_coding_gene	FALSE	21	4	17	4	369	41.2	6.09	61.5			other molecular function	Pf12799, Pf13855	S7VW23; TGGT1_267550-t26_1-p1		0.908	-0.14	0.134305	0.432508	90.3	99.5	88.2	88.1	98.5	95.7	89.8	95.3	96.8	101.9	105.3	98.9	648.1	647.1	723.3	702.8	659.5	699.9	711.4	748.2	773.5
High	TGGT1_294960-t26_1-p1	Toxoplasma_gondii_GT1	TGGT1_294960	TGGT1_294960-t26_1	hypothetical protein	TGGT1_chrIa:1275002-1279921(+)	519	chromosome	protein_coding_gene	FALSE	27	11	14	11	519	55.9	6.18	38.39					A0A086JSY1; A0A086JYR8; A0A086KQB4; A0A086QNP8; A0A0F7UU30; A0A125YSJ2; A0A125YSJ5; A0A151H8X0; A0A2T6IN41; A0A425HSC5; A0A7J6KFN1; S7VXK3; S8FCD0; TGGT1_294960-t26_1-p1; tgo:TGME49_294960; V4Z5B0		0.908	-0.14	0.116996	0.402608	95.8	105.4	94.9	106	92.2	99.1	93.9	104.5	98.3	107.7	100.6	105.6	1010.8	1129.1	981.9	1055.3	1000.5	1112.9	1046.7	1146.8	1071.9
High	TGGT1_290020-t26_1-p1	Toxoplasma_gondii_GT1	TGGT1_290020	TGGT1_290020-t26_1	cyclin dependent kinase binding protein	TGGT1_chrIX:3394022-3399756(-)	912	chromosome	protein_coding_gene	FALSE	8	5	6	5	912	98.2	7.5	17.22	other metabolic processes;other biological processes		kinase activity	Pf00134	A0A7J6KAM3; S7UP57; TGGT1_290020-t26_1-p1		0.908	-0.14	0.51141	0.895733	92.5	101.8	91	112.8	85.5	90.9	98.9	100.2	97.6	106	96.5	104.1	415.2	514.5	390.3	414.8	451.3	457	445.3	483.6	440.1
High	TGGT1_209430-t26_1-p1	Toxoplasma_gondii_GT1	TGGT1_209430	TGGT1_209430-t26_1	putative 40S ribosomal protein S4	TGGT1_chrIb:1226666-1229484(+)	183	chromosome	protein_coding_gene	FALSE	37	6	10	6	183	21.5	9.29	24.88		translational apparatus	nucleic acid binding activity;other molecular function	Pf00163, Pf01479	A0A0F7UP75; A0A125YJB9; A0A125YJC0; A0A3R8G4Y2; B6KPB9; B9PXT2; B9QKS8; Q1JSJ2; S7UJF4; S8FEX5; TGGT1_209430-t26_1-p1; tgo:TGME49_209430		0.908	-0.14	0.0172985	0.143289	95	104.6	97.1	93.1	88.7	95.2	100	104.8	116	103.1	102.3	107.4	700	671.6	639.5	686.6	721	755.8	836.5	743.4	737.7
High	TGGT1_260570-t26_1-p1	Toxoplasma_gondii_GT1	TGGT1_260570	TGGT1_260570-t26_1	hypothetical protein	TGGT1_chrVIIb:2130151-2137711(-)	532	chromosome	protein_coding_gene	FALSE	6	2	3	2	532	58.1	8.29	3.25		other cell component	nucleic acid binding activity	Pf16900	S7W796; TGGT1_260570-t26_1-p1		0.909	-0.14	0.486605	0.878574	95.8	105.4	107.5	107.9	91.2	96.1	82.7	119.2	90.6	116.2	105.7	96.2	303.9	305.1	257.6	271.6	233.9	337	256.1	328.5	298.9
High	TGGT1_216650-t26_1-p1	Toxoplasma_gondii_GT1	TGGT1_216650	TGGT1_216650-t26_1	S15 sporozoite-expressed protein	TGGT1_chrXI:5902644-5904672(-)	400	chromosome	protein_coding_gene	FALSE	41	19	162	19	400	45.1	7.28	387.84					A0A086JHG0; A0A086LP67; A0A086PLF8; A0A425HMS9; S7UKW3; TGGT1_216650-t26_1-p1		0.909	-0.14	0.0155134	0.135008	94.3	103.7	94.2	100.8	89.6	92.1	89.9	100.1	99.9	110.7	108	101.4	23233.4	24853.4	22091.2	22719.2	22164	24682.1	24638.6	27303.4	26642.6
High	TGGT1_252400-t26_1-p1	Toxoplasma_gondii_GT1	TGGT1_252400	TGGT1_252400-t26_1	HIT zinc finger protein	TGGT1_chrIII:533500-537892(-)	823	chromosome	protein_coding_gene	FALSE	18	12	15	12	823	86.4	6.48	41.36				Pf04438	A0A086JYF4; A0A7J6KE48; S7UND3; TGGT1_252400-t26_1-p1		0.909	-0.14	0.00654617	0.0808961	95.3	104.9	92.5	94.8	97.3	92.9	99.7	105.6	104.3	102.5	106.3	99.6	1272.5	1304.3	1338.9	1278.1	1371.8	1453.2	1435.2	1411	1462.5
High	TGGT1_293690-t26_1-p1	Toxoplasma_gondii_GT1	TGGT1_293690	TGGT1_293690-t26_1	profilin PRF	TGGT1_chrIa:496750-498091(-)	165	chromosome	protein_coding_gene	FALSE	72	14	259	14	165	17.7	4.58	625.43	cell organization and biogenesis;other biological processes	cytoskeleton;other cell component	cytoskeletal activity;other molecular function	Pf00235	A0A086JIE1; A0A086JU67; A0A086KRU5; A0A086PSD5; A0A086QP25; A0A125YS70; A0A125YS71; A0A139XLY5; A0A151H9D7; A0A2G8XRS6; A0A2T6INI8; A0A3R7YLZ7; S7UIQ6; S8FCL6; TGGT1_293690-t26_1-p1; tgo:TGME49_293690; V4YLP5	PRF	0.909	-0.14	0.142043	0.445014	94.2	103.6	97.3	90.3	97.5	87	94.1	108.7	92.4	103.6	109.5	97.6	22320.3	20699.3	22351.9	19941.5	21584.5	24930.5	21195.9	23748.1	25103.3
High	TGGT1_216250-t26_1-p1	Toxoplasma_gondii_GT1	TGGT1_216250	TGGT1_216250-t26_1	RecF/RecN/SMC N terminal domain-containing protein	TGGT1_chrXI:6201049-6213395(-)	1418	chromosome	protein_coding_gene	FALSE	18	23	32	22	1418	159	7.47	68.26	DNA metabolism;stress response	nucleus;other cell component	other molecular function	Pf02463	A0A0F7VDC8; A0A0N5EDA2; A0A125YPN3; A0A125YPN4; A0A7J6JZB7; B6KT04; B9Q0I8; B9QNM8; S7VUF3; S8EQ79; TGGT1_216250-t26_1-p1; tgo:TGME49_216250		0.909	-0.14	0.111261	0.391594	94.6	104.1	94.3	105.7	90.4	90.9	101.4	101.1	104.5	103.7	101.4	103.9	2435.3	2730.3	2333.7	2348.3	2618.1	2610.5	2698.2	2679.4	2620.3
High	TGGT1_258940-t26_1-p1	Toxoplasma_gondii_GT1	TGGT1_258940	TGGT1_258940-t26_1	acylphosphatase family protein	TGGT1_chrVIIb:3046946-3047287(-)	113	chromosome	protein_coding_gene	FALSE	24	3	8	3	113	12.5	8.85	21.1			other molecular function	Pf00708	A0A086JP11; A0A086JQD1; A0A086K7V3; A0A086M8F4; A0A086PSB1; A0A086QED9; A0A0F7UWA0; A0A0N5EA70; A0A125YRH8; A0A125YRH9; A0A151HLX0; A0A2G8YCZ5; A0A2T6IGS1; A0A425HY22; A0A7J6K488; B6KBC4; B9PKZ0; B9QBF3; S7UYS3; S8GC46; TGGT1_258940-t26_1-p1; tgo:TGME49_258940		0.909	-0.14	0.10886	0.387555	95.8	105.4	102.6	82.5	95.3	89.6	102	99.8	122.5	104.9	115.6	102.4	805.6	647.8	748.1	703.5	800.2	783.5	961.1	823	907
High	TGGT1_210750-t26_1-p1	Toxoplasma_gondii_GT1	TGGT1_210750	TGGT1_210750-t26_1	Ferredoxin-fold anticodon binding domain-containing protein	TGGT1_chrIV:2024259-2026838(-)	859	chromosome	protein_coding_gene	FALSE	20	14	28	14	859	96.1	7.49	76.04	RNA metabolism OR transcription;other metabolic processes		nucleic acid binding activity;other molecular function	Pf01409, Pf03147	A0A125YNX0; A0A139XKU6; A0A151H392; A0A7J6KDS7; S7UKM2; S8F6B0; TGGT1_210750-t26_1-p1; tgo:TGME49_210750		0.909	-0.14	0.0275076	0.182542	93	102.3	89.4	88.1	96.7	93.1	96.4	93.5	102.4	108.6	105.8	98.9	1600.1	1577.4	1731.5	1666.1	1726.6	1673.7	1832.7	1943.7	1893.6
High	TGGT1_208830-t26_1-p1	Toxoplasma_gondii_GT1	TGGT1_208830	TGGT1_208830-t26_1	hypothetical protein	TGGT1_chrIb:904648-906165(-)	505	chromosome	protein_coding_gene	FALSE	51	27	121	27	505	54.9	9.95	325.65					A0A086JAZ2; A0A086KYR9; A0A086LV86; A0A086PYZ9; A0A125YGU3; A0A2T6ISC2; B9PXP3; Q1JSN3; S7UJJ4; TGGT1_208830-t26_1-p1		0.909	-0.14	0.702889	1	96.7	106.4	116.5	99.8	96.9	92.4	103.3	66.9	66.3	115	111.2	109.8	13210.3	11319.1	10985.3	10479.2	11718.2	7583.2	7512.4	13045.6	12608.4
High	TGGT1_310060-t26_1-p1	Toxoplasma_gondii_GT1	TGGT1_310060	TGGT1_310060-t26_1	small nuclease	TGGT1_chrXI:998254-999357(+)	367	chromosome	protein_coding_gene	FALSE	19	7	23	7	367	41.3	7.58	69.26			nucleic acid binding activity;other molecular function	Pf00929	A0A7J6JVJ6; S7W7Y6; TGGT1_310060-t26_1-p1		0.909	-0.14	0.0987098	0.367758	93.8	103.2	93.1	94.5	102.1	97.5	87.6	99.5	99.6	107	104.6	103.9	3460.7	3511	3796.6	3622.2	3255.1	3696.7	3701.8	3975.1	3888.7
High	TGGT1_238070-t26_1-p1	Toxoplasma_gondii_GT1	TGGT1_238070	TGGT1_238070-t26_1	glutaredoxin domain-containing protein	TGGT1_chrVI:45953-48446(+)	238	chromosome	protein_coding_gene	FALSE	73	16	93	16	238	26.1	5.63	255.99			other molecular function	Pf00085, Pf00462	A0A086JCD6; A0A086JPL1; A0A086K4V9; A0A086LJV9; A0A086PGX4; A0A086PR10; A0A0F7UWS0; A0A125YM82; A0A125YM83; A0A2T6INR4; A0A425HWQ7; A0A7J6K9B0; B6KG99; B9PNS0; B9QQS2; S7URP0; S8F803; TGGT1_238070-t26_1-p1; tgo:TGME49_238070		0.909	-0.14	0.000726549	0.0254109	94.5	103.9	96.7	95.3	94.6	92.9	93.3	105.4	100.5	104	104.5	99.7	9777.7	9628.5	9556.3	9394.4	9432.1	10655.7	10158	10508.5	10557.2
High	TGGT1_249920-t26_1-p1	Toxoplasma_gondii_GT1	TGGT1_249920	TGGT1_249920-t26_1	putative diphthine synthase	TGGT1_chrXII:4878894-4881036(+)	275	chromosome	protein_coding_gene	FALSE	32	11	51	11	275	30.6	5.94	99.24	protein metabolism;other metabolic processes		other molecular function	Pf00590	A0A086K851; A0A086KJM6; A0A086KXD6; A0A086M5P9; A0A086QH18; A0A0F7VBF1; A0A125YLL8; A0A125YLL9; A0A139YBG1; A0A2G8YAW1; A0A425HWG6; A0A7J6JV42; B6KHK1; B9PRB0; B9QCV1; S7V0A5; S8EVU2; TGGT1_249920-t26_1-p1; tgo:TGME49_249920		0.909	-0.14	0.0922689	0.355584	95.5	105	95.1	98.6	92.9	102.1	94.2	99.6	105.7	107.8	100.5	104.5	5396.8	5600	5273.9	5797.5	5346.3	5657	5998.4	6119.8	5708.2
High	TGGT1_263520-t26_1-p1	Toxoplasma_gondii_GT1	TGGT1_263520	TGGT1_263520-t26_1	microtubule associated protein SPM1	TGGT1_chrVIIb:473105-475119(+)	351	chromosome	protein_coding_gene	FALSE	44	13	56	13	351	38.7	7.9	149.14			cytoskeletal activity		A0A086QCD0; A0A3R8BWF9; A0A7J6K285; S7UXQ8; TGGT1_263520-t26_1-p1		0.909	-0.14	0.0579642	0.276355	124.8	137.3	124.7	116.7	140.2	122	117.7	134.2	129.1	144.7	154.1	133.2	8090.3	7570.6	9095.1	7916.8	7634.4	8704.9	8373	9383.9	9995.4
High	TGGT1_288340-t26_1-p1	Toxoplasma_gondii_GT1	TGGT1_288340	TGGT1_288340-t26_1	UBX domain-containing protein	TGGT1_chrIX:2267640-2273138(+)	492	chromosome	protein_coding_gene	FALSE	19	11	17	11	492	54.3	5.72	57.32				Pf00789, Pf21021	A0A425I4Y1; A0A7J6KB39; S7UQ83; TGGT1_288340-t26_1-p1		0.91	-0.14	0.0426408	0.234642	91.6	100.8	85.4	79.4	96.7	91.2	97.2	91.3	107.6	108.3	100.2	99.7	1734.7	1612.5	1963.7	1850.8	1974	1853.9	2185.1	2199.5	2034.8
High	TGGT1_290850-t26_1-p1	Toxoplasma_gondii_GT1	TGGT1_290850	TGGT1_290850-t26_1	WD-40 repeat protein	TGGT1_chrIX:3694338-3701606(-)	521	chromosome	protein_coding_gene	FALSE	24	11	43	11	521	58.3	6.67	78.04	RNA metabolism OR transcription;other metabolic processes	nucleus		Pf00400, Pf17814	A0A0F7V4B1; A0A0N5EAI5; A0A125YRT1; A0A125YRT3; A0A139Y249; A0A151HK09; A0A7J6KAR5; B6KKU6; B9PTG1; B9QE97; S7VXW7; S8F3H9; TGGT1_290850-t26_1-p1; tgo:TGME49_290850		0.91	-0.14	0.221729	0.580197	95.4	104.9	88.5	98.7	94.1	110.2	89.9	97.1	104.2	112.6	101.5	103.4	2913.8	3249.8	3096.9	3626.7	2960.1	3197.3	3429.5	3706.9	3342
High	TGGT1_315170-t26_1-p1	Toxoplasma_gondii_GT1	TGGT1_315170	TGGT1_315170-t26_1	O-phosphoseryl-tRNA(Sec) selenium transferase	TGGT1_chrXI:4490672-4500871(+)	617	chromosome	protein_coding_gene	FALSE	15	8	13	8	617	66.6	8.48	22.61	protein metabolism;RNA metabolism OR transcription;other metabolic processes	other cell component	nucleic acid binding activity;other molecular function	Pf05889	A0A7J6JWR1; S7VV30; TGGT1_315170-t26_1-p1		0.91	-0.14	0.401719	0.797732	94.5	103.9	93	106.8	84.6	106.7	88	94.1	103.5	116	98	102.2	882	1012.5	802.1	1011.9	834.1	892.6	981.3	1100.3	929
High	TGGT1_254720-t26_1-p1	Toxoplasma_gondii_GT1	TGGT1_254720	TGGT1_254720-t26_1	dense granule protein GRA8	TGGT1_chrIII:1884681-1885484(+)	267	chromosome	protein_coding_gene	FALSE	15	5	32	5	267	28.5	10.76	59.78					A0A0F7UV67; A0A125YYI5; B9PX14; B9QJ91; Q9U4T9; S7W234; TGGT1_254720-t26_1-p1		0.91	-0.14	0.781165	1	96.2	105.8	101.1	92.8	101.3	97	79.1	77	76.9	136.9	133.7	106.7	3417	3136.5	3423.7	3280.4	2673.9	2601.5	2600.1	4627.3	4519.7
High	TGGT1_273950-t26_1-p1	Toxoplasma_gondii_GT1	TGGT1_273950	TGGT1_273950-t26_1	putative replication factor C subunit 5	TGGT1_chrVIII:3148051-3151105(-)	396	chromosome	protein_coding_gene	FALSE	24	9	21	9	396	43.4	9.17	61.14	DNA metabolism;other metabolic processes		nucleic acid binding activity		A0A086KXA3; A0A086L006; A0A086QWZ8; A0A0F7UYJ1; A0A0N5EDL8; A0A125YX47; A0A125YX48; A0A139Y5L4; A0A7J6K5D2; B6KDS3; B9PG25; B9Q496; S7WCJ3; S8GA91; TGGT1_273950-t26_1-p1; tgo:TGME49_273950		0.91	-0.14	0.0979253	0.367259	95.8	105.4	94.7	101.1	89.2	97.1	96.7	106.3	106.8	106.4	96	106.2	1724	1839.6	1623.6	1766.5	1759.2	1933.7	1944.2	1935.4	1746.6
High	TGGT1_285250-t26_1-p1	Toxoplasma_gondii_GT1	TGGT1_285250	TGGT1_285250-t26_1	hypothetical protein	TGGT1_chrV:2339893-2344641(+)	1151	chromosome	protein_coding_gene	FALSE	33	27	69	27	1151	121.1	5.05	203.89					A0A086LDH2; A0A125YR93; A0A139XYM6; A0A2G8XZ50; A0A2T6IRJ5; A0A425HUI8; A0A7J6KAW9; S7UNQ9; S8GGE6; TGGT1_285250-t26_1-p1; tgo:TGME49_285250		0.91	-0.14	0.00111985	0.0320533	93.3	102.5	91.8	92.2	91.9	93.7	93.9	99.8	101.2	107.5	104.9	101.4	5826.1	5855	5836.2	5948.8	5957.6	6336.1	6425.6	6821.6	6656.1
High	TGGT1_212860-t26_1-p1	Toxoplasma_gondii_GT1	TGGT1_212860	TGGT1_212860-t26_1	hypothetical protein	TGGT1_chrV:522401-525373(+)	990	chromosome	protein_coding_gene	FALSE	16	23	51	22	990	110.1	10.26	97.91					A0A7J6K9T6; S7UNN3; TGGT1_212860-t26_1-p1		0.91	-0.14	0.51536	0.897712	97.1	106.7	99.9	95.4	104	89.9	91	104.9	96.6	107.8	107.9	94.3	5307.6	5069.7	5528.1	4774	4836.1	5571.1	5131.6	5729.7	5730.6
High	TGGT1_217850-t26_1-p1	Toxoplasma_gondii_GT1	TGGT1_217850	TGGT1_217850-t26_1	Sucrose-6F-phosphate phosphohydrolase	TGGT1_chrXII:2106606-2113540(-)	542	chromosome	protein_coding_gene	FALSE	27	14	29	14	542	59.6	6.19	62.56			other molecular function	Pf05116	A0A7J6JU96; S7WA27; TGGT1_217850-t26_1-p1		0.91	-0.14	0.22772	0.587435	94	103.3	102.4	102.5	93	92.5	92.1	102.2	97.6	108.1	107.1	96.7	2005.2	2008.4	1821	1810.8	1804.2	2001	1911.6	2116.7	2097.3
High	TGGT1_216860-t26_1-p1	Toxoplasma_gondii_GT1	TGGT1_216860	TGGT1_216860-t26_1	DEAD (Asp-Glu-Ala-Asp) box polypeptide DDX39	TGGT1_chrXI:5764687-5768776(+)	434	chromosome	protein_coding_gene	FALSE	64	27	228	27	434	49.1	5.85	600.32			nucleic acid binding activity;other molecular function	Pf00270, Pf00271	A0A086JHC3; A0A086JJV0; A0A086KA02; A0A086LP82; A0A086PLJ3; A0A086QEA3; A0A0F7VD24; A0A0N5EC86; A0A125YNR1; A0A125YNR2; A0A139XJ42; A0A151H505; A0A2G8XPR3; A0A2T6IEZ6; A0A3R7YJJ4; A0A7J6K0A2; B6KST9; B9Q0C6; B9QNG8; S7ULY1; S8GB93; TGGT1_216860-t26_1-p1; tgo:TGME49_216860	DDX39	0.91	-0.14	0.0913159	0.353446	92.7	101.9	91.9	100.8	89.3	100.2	90.5	95.7	105.1	112.6	100.5	101	27755.8	30442	26958.3	30249.1	27316	28892.6	31727.4	33992.3	30352
High	TGGT1_274060-t26_1-p1	Toxoplasma_gondii_GT1	TGGT1_274060	TGGT1_274060-t26_1	2-oxoglutarate/malate translocase OMT	TGGT1_chrVIII:3043521-3046134(+)	323	chromosome	protein_coding_gene	FALSE	69	21	112	21	323	35	9.77	310.44	transport	other membranes		Pf00153	A0A086KX57; A0A086KZX6; A0A086L4E8; A0A086QX17; A0A2T6J4G0; A0A3R7YXX5; A0A7J6K640; S7V4E3; TGGT1_274060-t26_1-p1		0.91	-0.14	0.158647	0.475854	92.6	101.8	90.4	102.1	88.1	91.1	91.3	99.2	101.6	100.7	97.7	100.1	9984.8	11277.4	9731.2	10066.4	10085	10956.8	11216.9	11126.9	10789.8
High	TGGT1_219130-t26_1-p1	Toxoplasma_gondii_GT1	TGGT1_219130	TGGT1_219130-t26_1	NADPH-glutathione reductase	TGGT1_chrXII:1051596-1057178(-)	639	chromosome	protein_coding_gene	FALSE	19	11	15	11	639	68.5	7.31	46.74	other biological processes		other molecular function	Pf02852, Pf07992	A0A086PXP1; S7V1M4; TGGT1_219130-t26_1-p1		0.91	-0.14	0.0398275	0.226156	93.1	102.2	92.5	104.1	87.9	92.8	93.3	97.9	101.9	105.5	101.2	103.5	1411.8	1588.4	1342.1	1415.9	1423.5	1494.7	1555.4	1610.1	1544.4
High	TGGT1_228350-t26_1-p1	Toxoplasma_gondii_GT1	TGGT1_228350	TGGT1_228350-t26_1	elongation factor Tu GTP binding domain-containing protein	TGGT1_chrX:291937-306405(+)	1879	chromosome	protein_coding_gene	FALSE	7	10	10	10	1879	199.5	6.89	18.79	protein metabolism;other metabolic processes		nucleic acid binding activity;other molecular function	Pf00009	S7WDC5; TGGT1_228350-t26_1-p1		0.911	-0.14	0.0387387	0.222089	93	102.1	92.9	93.5	94.8	89.5	98	94.6	102.7	105.8	105	96.3	849.8	855.3	866.9	818.3	896	865.2	939.4	967.3	960.3
High	TGGT1_243280A-t26_1-p1	Toxoplasma_gondii_GT1	TGGT1_243280A	TGGT1_243280A-t26_1	Met-10+ like-protein	TGGT1_chrVI:2418411-2424660(+)	733	chromosome	protein_coding_gene	FALSE	18	10	22	10	733	81.4	6.58	52.63	RNA metabolism OR transcription;other metabolic processes		other molecular function	Pf02475	A0A086L412; S7W0S3; TGGT1_243280A-t26_1-p1		0.911	-0.14	0.0503435	0.258164	96.8	106.4	96.7	101.2	94.4	102	93.8	104.2	112.1	114.4	106.3	97.1	1111.8	1163	1084.8	1172.6	1078.3	1197.7	1288.2	1314.7	1221
High	TGGT1_297925-t26_1-p1	Toxoplasma_gondii_GT1	TGGT1_297925	TGGT1_297925-t26_1	HesB-like domain-containing protein	TGGT1_chrII:2094643-2099154(+)	580	chromosome	protein_coding_gene	FALSE	4	2	4	2	580	62.1	10.07	8.09	cell organization and biogenesis;other metabolic processes		other molecular function	Pf01521	A0A086K6P4; A0A7J6KEB9; S7VTL5; TGGT1_297925-t26_1-p1		0.911	-0.13	0.286964	0.666309	91.9	100.9	92.3	96.9	90.6	87.8	100.4	101.4	98.1	106.7	93.1	102.3	328.9	345.2	322.7	312.5	357.5	361.1	349.4	379.9	331.7
High	TGGT1_260540-t26_1-p1	Toxoplasma_gondii_GT1	TGGT1_260540	TGGT1_260540-t26_1	alveolin domain containing intermediate filament IMC14	TGGT1_chrVIIb:2144399-2148137(+)	733	chromosome	protein_coding_gene	FALSE	32	23	99	23	733	83.3	8.44	259.05				Pf12314	A0A086QRM7; A0A0N5EA13; A0A125YGR4; A0A139XRX5; A0A2G8YDE3; A0A7J6K2R8; S7UYY7; S8GLT0; TGGT1_260540-t26_1-p1; tgo:TGME49_260540	ALV9	0.911	-0.13	0.245799	0.613247	87.3	95.8	86.5	79.4	88.3	94.6	82.7	95	94.6	85.7	102.8	106	7976.4	7320.4	8138.2	8723.7	7620.9	8757.1	8716	7899.4	9474.6
High	TGGT1_220940-t26_1-p1	Toxoplasma_gondii_GT1	TGGT1_220940	TGGT1_220940-t26_1	ribosomal RNA methyltransferase (FtsJ ) family protein	TGGT1_chrII:64731-69076(+)	482	chromosome	protein_coding_gene	FALSE	4	2	3	2	482	52.1	9.22	4.38	RNA metabolism OR transcription;other metabolic processes		other molecular function	Pf01728	A0A086JIS4; A0A086LJ84; A0A086PTV1; A0A3R8C2W7; A0A7J6KDK7; S7UKM0; TGGT1_220940-t26_1-p1		0.911	-0.13	0.490967	0.880448	97.9	107.5	94.4	100	88.6	104.4	95.9	112.3	114.7	97.1	94.2	105.2	209.3	221.6	196.2	231.4	212.4	248.8	254.2	215.3	208.9
High	TGGT1_277860-t26_1-p1	Toxoplasma_gondii_GT1	TGGT1_277860	TGGT1_277860-t26_1	hypothetical protein	TGGT1_chrXII:6383401-6387935(-)	483	chromosome	protein_coding_gene	FALSE	10	4	9	4	483	52.4	7.83	10.98	RNA metabolism OR transcription;other metabolic processes			Pf01170	S7WFY4; TGGT1_277860-t26_1-p1		0.911	-0.13	0.948871	1	92.2	101.2	86.5	109.4	89.8	93.4	110.7	102.5	111.3	98.2	81.2	110.1	272.4	344.5	282.9	294.1	348.6	322.8	350.6	309.2	255.9
High	TGGT1_300340-t26_1-p1	Toxoplasma_gondii_GT1	TGGT1_300340	TGGT1_300340-t26_1	CAF1 family ribonuclease	TGGT1_chrXII:26355-32072(-)	550	chromosome	protein_coding_gene	FALSE	19	7	14	7	550	60	6.64	25.33			nucleic acid binding activity;other molecular function	Pf04857	A0A086JRK6; A0A2T6IEC1; A0A3R8AWP5; A0A7J6JSH9; S7VV04; TGGT1_300340-t26_1-p1		0.911	-0.13	0.03389	0.20485	94.2	103.4	93.5	87.3	97	98.2	93.4	102.9	101.5	96.2	106.7	102.6	749.3	699.9	777.2	787.3	748.6	824.7	813.7	770.8	854.9
High	TGGT1_247250-t26_1-p1	Toxoplasma_gondii_GT1	TGGT1_247250	TGGT1_247250-t26_1	RbAp46	TGGT1_chrXII:3125671-3133107(-)	665	chromosome	protein_coding_gene	FALSE	35	18	46	18	665	71.1	4.81	110.53	cell organization and biogenesis	nucleus	other molecular function	Pf00400, Pf12265	A0A086KUN8; A0A086LBH2; A0A425I0C8; A0A7J6JW46; S7V0Y8; TGGT1_247250-t26_1-p1		0.911	-0.13	0.793153	1	94.1	103.3	94.6	105.9	93.2	93.4	108.2	103.8	113.1	93.6	94	111.4	3771.1	4221.5	3716.9	3724.7	4314.7	4138.3	4508.6	3730.7	3749.3
High	TGGT1_281545-t26_1-p1	Toxoplasma_gondii_GT1	TGGT1_281545	TGGT1_281545-t26_1	eukaryotic initiation factor 3, gamma subunit protein	TGGT1_chrVIIa:4079558-4086388(+)	585	chromosome	protein_coding_gene	FALSE	21	8	20	8	585	63.4	7.68	65.72	protein metabolism;RNA metabolism OR transcription;other metabolic processes	nucleus;other cell component	nucleic acid binding activity	Pf04189	S7UVN0; TGGT1_281545-t26_1-p1		0.911	-0.13	0.00431151	0.065509	93.3	102.4	94.3	93.6	91.9	92.2	95.5	102.8	102.8	102.3	103.2	97.8	1353.8	1344.1	1318.7	1323.5	1370.3	1476.2	1474.9	1468.8	1481.7
High	TGGT1_315620-t26_1-p1	Toxoplasma_gondii_GT1	TGGT1_315620	TGGT1_315620-t26_1	putative vacuolar ATP synthase subunit C	TGGT1_chrXI:4802824-4804038(-)	404	chromosome	protein_coding_gene	FALSE	60	20	50	19	404	46.1	6.28	132.31	transport	other membranes	transporter activity	Pf03223	A0A7J6JWU9; S7W1K5; TGGT1_315620-t26_1-p1		0.911	-0.13	0.239714	0.606759	94.2	103.4	92.8	111.4	84.6	99.2	92.5	97.7	101.8	111.5	103.7	101.6	5446.4	6539.9	4965.8	5819.6	5427.6	5730.8	5976.3	6541.9	6085.7
High	TGGT1_227030-t26_1-p1	Toxoplasma_gondii_GT1	TGGT1_227030	TGGT1_227030-t26_1	hypothetical protein	TGGT1_chrX:1036138-1037712(+)	170	chromosome	protein_coding_gene	FALSE	55	8	66	8	170	18.7	8.07	153.37				Pf18590, Pf18591	A0A086KDG8; A0A086KLA9; A0A086L5L5; A0A086LWG0; A0A086QBC1; A0A086QK77; A0A125YJ56; A0A125YJ57; A0A139XX42; A0A151HIY6; A0A2G8Y714; A0A2T6J0D6; A0A3R8GEL5; A0A7J6K1A1; S7W5S9; S8F129; TGGT1_227030-t26_1-p1; tgo:TGME49_227030; V4ZFN2		0.912	-0.13	0.336196	0.725311	93.6	102.7	92.5	94.6	95	100.9	95.3	104.2	110.8	100	94.6	110.2	9291.5	9504.5	9550.2	10136.6	9575.3	10475	11137.1	10051.9	9512.4
High	TGGT1_286800-t26_1-p1	Toxoplasma_gondii_GT1	TGGT1_286800	TGGT1_286800-t26_1	hypothetical protein	TGGT1_chrV:1511230-1517071(+)	749	chromosome	protein_coding_gene	FALSE	19	12	19	12	749	80.9	6.04	41.88	protein metabolism;other metabolic processes		other molecular function	Pf13898	A0A086LDX3; S7UN57; TGGT1_286800-t26_1-p1		0.912	-0.13	0.00557277	0.0744956	94.6	103.7	94.7	89.6	96.1	94	98.3	107.5	108.4	103.9	102.8	97.6	1752.4	1658.2	1777.9	1738.9	1818.9	1988.7	2005	1922.1	1901.9
High	TGGT1_241170-t26_1-p1	Toxoplasma_gondii_GT1	TGGT1_241170	TGGT1_241170-t26_1	hypothetical protein	TGGT1_chrVI:1639455-1643673(+)	1275	chromosome	protein_coding_gene	FALSE	29	33	94	33	1275	139.5	9.26	222.02			nucleic acid binding activity	Pf00013	A0A086K4E2; A0A086KX36; A0A425HLT3; A0A7J6K9D9; S7US57; TGGT1_241170-t26_1-p1		0.912	-0.13	0.00133315	0.0351357	93.8	102.9	92.5	96.1	90.4	93.6	91.3	101.3	101.4	109.3	108.2	100	7337.9	7626.1	7176	7429.1	7242.7	8043.5	8048.1	8678.6	8584.3
High	TGGT1_230450-t26_1-p1	Toxoplasma_gondii_GT1	TGGT1_230450	TGGT1_230450-t26_1	bifunctional GMP synthase/glutamine amidotransferase protein	TGGT1_chrVIII:791884-796519(+)	569	chromosome	protein_coding_gene	FALSE	67	40	144	40	569	62.2	6.68	349.63	other metabolic processes		other molecular function	Pf00117, Pf00958, Pf02540, Pf07722	A0A086KV46; A0A086LFT6; A0A2T6J5I0; A0A7J6K4S0; S7WIM0; TGGT1_230450-t26_1-p1		0.912	-0.13	0.0983999	0.367743	95	104.1	94.3	106	87.8	96.7	95.1	97.3	104.3	106.6	99.9	104.3	18646.8	20971.5	17358.4	19128.1	18803.6	19241.1	20621	21080.7	19749.9
High	TGGT1_226720-t26_1-p1	Toxoplasma_gondii_GT1	TGGT1_226720	TGGT1_226720-t26_1	translin family protein	TGGT1_chrX:1320212-1321887(+)	273	chromosome	protein_coding_gene	FALSE	26	9	35	9	273	31.3	6.07	79.32			nucleic acid binding activity	Pf01997	A0A086KDX8; A0A086KLQ7; A0A086L5B9; A0A086LWB2; A0A086QKG0; A0A125YK52; A0A139XX06; A0A151HJ12; A0A2G8YA23; A0A2T6J0H2; A0A425I6F2; S7UXF7; S8GFF6; TGGT1_226720-t26_1-p1; tgo:TGME49_226720		0.912	-0.13	0.291886	0.671846	95	104.2	95	116.9	92.1	93.4	88.2	112.5	111	102.4	101.6	95.5	3392.5	4173.7	3288.7	3333.3	3148.2	4016.2	3962.6	3655.1	3625.7
High	TGGT1_263210-t26_1-p1	Toxoplasma_gondii_GT1	TGGT1_263210	TGGT1_263210-t26_1	ubiquitin interaction motif domain-containing protein	TGGT1_chrVIIb:682807-685672(-)	923	chromosome	protein_coding_gene	FALSE	21	19	30	19	923	101.6	5.77	61.56				Pf02809	A0A3R8APT0; S7WDH5; TGGT1_263210-t26_1-p1		0.912	-0.13	0.227448	0.587435	93.2	102.1	96	99.6	88.5	87.1	88.3	94.4	97	113.1	114.8	93.5	2488.1	2582	2292.3	2257.5	2288.8	2446.6	2513.6	2931.7	2974.5
High	TGGT1_263270-t26_1-p1	Toxoplasma_gondii_GT1	TGGT1_263270	TGGT1_263270-t26_1	glycerophosphodiester phosphodiesterase family protein	TGGT1_chrVIIb:639824-647844(+)	866	chromosome	protein_coding_gene	FALSE	14	11	21	11	866	96	6.71	47.1	other metabolic processes	other membranes	other molecular function	Pf03009	A0A3R8BWC9; A0A7J6K394; S7WDI7; TGGT1_263270-t26_1-p1		0.912	-0.13	0.973517	1	91.6	100.5	89.7	103.9	85.7	89.1	89.4	101.3	98	77.6	86.2	103.6	1176.5	1362	1124.2	1167.7	1171.9	1328	1284.9	1018.1	1130.4
High	TGGT1_222970-t26_1-p1	Toxoplasma_gondii_GT1	TGGT1_222970	TGGT1_222970-t26_1	putative inositol(myo)-1(or 4)-monophosphatase 2	TGGT1_chrII:1325998-1330715(+)	297	chromosome	protein_coding_gene	FALSE	27	10	36	10	297	32.3	5.81	94.29	other metabolic processes		other molecular function	Pf00459	A0A086KUA4; A0A086LX45; A0A086PSX0; A0A086QPX7; A0A125YMJ0; A0A139XUS6; A0A2T6IQ43; A0A3R8AHX3; A0A7J6KGL5; S7UK47; S8FE96; TGGT1_222970-t26_1-p1; tgo:TGME49_222970		0.912	-0.13	0.148098	0.45674	91.6	100.4	95.2	99	90.4	88.2	81.5	99.1	93	118	113.7	94.7	4264	4432.3	4048.5	3952	3650.2	4438.2	4164.4	5286.8	5091
High	TGGT1_290225-t26_1-p1	Toxoplasma_gondii_GT1	TGGT1_290225	TGGT1_290225-t26_1	hypothetical protein	TGGT1_chrIX:3455121-3469444(-)	2015	chromosome	protein_coding_gene	FALSE	7	16	21	15	2015	218.3	9.35	31.74	protein metabolism;other metabolic processes		kinase activity	Pf07714	A0A7J6KAN3; S7UP65; TGGT1_290225-t26_1-p1		0.912	-0.13	0.244029	0.610182	94.5	103.6	92.8	100.4	90.4	84.5	92.6	101.5	98.4	104.4	105.7	94.6	1261	1364.3	1227.9	1147.8	1258.2	1379.2	1336.8	1419.3	1436.5
High	TGGT1_274050-t26_1-p1	Toxoplasma_gondii_GT1	TGGT1_274050	TGGT1_274050-t26_1	hypothetical protein	TGGT1_chrVIII:3049359-3052978(+)	304	chromosome	protein_coding_gene	FALSE	20	6	13	6	304	34.8	9.31	48.15					A0A086KX56; A0A086KZX5; A0A086QFW1; A0A2T6J4G7; S7V3M6; TGGT1_274050-t26_1-p1		0.912	-0.13	0.0268071	0.179583	100.9	110.6	107.2	103.1	91.6	102.4	95.4	114.6	112	112.2	113.2	104.7	1032.9	994.2	883	986.8	919.4	1104.4	1079.6	1081.6	1091.4
High	TGGT1_291890-t26_1-p1	Toxoplasma_gondii_GT1	TGGT1_291890	TGGT1_291890-t26_1	microneme protein MIC1	TGGT1_chrIX:4200849-4203191(-)	456	chromosome	protein_coding_gene	FALSE	72	31	485	31	456	48.6	5.34	1496.49	cell adhesion	other cell component	other molecular function	Pf10564, Pf11476	A0A086KB89; A0A086KCN6; A0A086M1W5; A0A3R8ATA8; A0A7J6KAV8; O00834; S7VXI3; TGGT1_291890-t26_1-p1	MIC1	0.912	-0.13	0.956626	1	98.6	108.1	108.5	100.4	101.7	100.4	101.1	96.9	90	110.8	116.2	111.3	51411.1	47537.4	48176.9	47578.9	47868.2	45910.1	42644.4	52460.9	55031.6
High	TGGT1_310180-t26_1-p1	Toxoplasma_gondii_GT1	TGGT1_310180	TGGT1_310180-t26_1	hypothetical protein	TGGT1_chrXI:1084986-1087575(+)	92	chromosome	protein_coding_gene	FALSE	23	2	9	2	92	10.4	8.18	17.43					A0A086MA49; A0A086PPW9; A0A086QKH2; A0A151HL27; A0A2G8XT36; S7W180; TGGT1_310180-t26_1-p1		0.913	-0.13	0.35541	0.74573	98.4	107.8	103	102.7	97.5	92.9	95.8	108.7	107.8	106.8	102.7	99.9	1715.4	1710.9	1623.8	1547.4	1595.3	1809.9	1795.1	1778.8	1709.8
High	TGGT1_220230A-t26_1-p1	Toxoplasma_gondii_GT1	TGGT1_220230A	TGGT1_220230A-t26_1	leucine rich repeat-containing protein	TGGT1_chrV:129639-135841(-)	912	chromosome	protein_coding_gene	FALSE	31	17	32	17	912	97.2	5.94	83.69				Pf13516	A0A2T6IF54; A0A3R8G0B2; S7VVC3; TGGT1_220230A-t26_1-p1		0.913	-0.13	0.0494573	0.256082	93.6	102.6	90.9	80.9	99.8	93.3	102.9	104.3	108.3	101.5	102.1	99.1	1964.8	1748.4	2155.7	2015	2222.8	2253.4	2339.3	2192.7	2207.2
High	TGGT1_225550-t26_1-p1	Toxoplasma_gondii_GT1	TGGT1_225550	TGGT1_225550-t26_1	phosphatidylserine decarboxylase	TGGT1_chrX:2075581-2079309(+)	427	chromosome	protein_coding_gene	FALSE	37	16	46	16	427	48.4	10.11	136.65	protein metabolism;other metabolic processes	other membranes;mitochondrion	other molecular function	Pf02666	A0A086LER6; A0A086LVZ8; A0A086QMX4; A0A139XWP2; A0A151HR67; A0A2G8Y9R0; A0A2T6J0U7; A0A3R7YWC1; A0A7J6K2E9; B9PMG9; B9Q7U1; Q1PCQ8; S7UWD8; TGGT1_225550-t26_1-p1	PSD1mt	0.913	-0.13	0.126751	0.420311	94.2	103.2	91	102.4	92.1	97.7	90.9	102.9	100.6	103.2	98	100.9	4372.5	4924.8	4427.9	4698.2	4368.2	4945.7	4837.8	4962.3	4713.4
High	TGGT1_224205-t26_1-p1	Toxoplasma_gondii_GT1	TGGT1_224205	TGGT1_224205-t26_1	putative ER lumen protein retaining receptor	TGGT1_chrX:3144449-3149603(-)	378	chromosome	protein_coding_gene	FALSE	21	3	5	3	378	41.5	6.98	21.72	transport;other biological processes	other membranes;ER/Golgi	other molecular function	Pf00810	A0A086JH41; A0A425HLD1; S7W4P2; TGGT1_224205-t26_1-p1		0.913	-0.13	0.840707	1	93.5	102.5	92.9	104.1	90.5	108.4	88.9	93.9	101.8	104.2	90	108.5	266.9	299	260.1	311.3	255.4	269.8	292.3	299.4	258.5
High	TGGT1_280710-t26_1-p1	Toxoplasma_gondii_GT1	TGGT1_280710	TGGT1_280710-t26_1	putative 20S proteasome subunit beta 7	TGGT1_chrVIIa:136134-140480(-)	266	chromosome	protein_coding_gene	FALSE	38	13	68	13	266	30.2	6.04	158.05	protein metabolism;other metabolic processes	nucleus;other cell component	other molecular function	Pf00227	A0A0N5EBK1; A0A125YIB3; A0A151H197; A0A2G8Y4M9; A0A7J6K7P3; S7UUN4; S8GMU1; TGGT1_280710-t26_1-p1; tgo:TGME49_280710		0.913	-0.13	0.364917	0.757694	96.2	105.4	92	99.6	92.2	106	97	95.8	106.2	109.1	97.8	107.4	6449.8	6978.2	6460.4	7428.3	6795.6	6712.2	7441.7	7645.1	6856.2
High	TGGT1_228290-t26_1-p1	Toxoplasma_gondii_GT1	TGGT1_228290	TGGT1_228290-t26_1	phospholipase/carboxylesterase	TGGT1_chrX:347556-349031(-)	491	chromosome	protein_coding_gene	FALSE	33	12	66	12	491	52.5	8.7	197.59			other molecular function	Pf02230	A0A086KKS3; A0A086L6B5; A0A2T6J016; A0A3R7YVX3; A0A7J6K154; S7W616; TGGT1_228290-t26_1-p1		0.913	-0.13	0.00351362	0.0578084	95	104.1	94	98.3	93.6	96.4	89.1	103	99.3	112.2	111.6	101.9	6146.7	6427.4	6115	6303.7	5826.6	6731.1	6493.4	7335.6	7297.2
High	TGGT1_270960-t26_1-p1	Toxoplasma_gondii_GT1	TGGT1_270960	TGGT1_270960-t26_1	hypothetical protein	TGGT1_chrVIII:4830509-4837142(+)	1243	chromosome	protein_coding_gene	FALSE	15	22	45	21	1243	138.6	5.2	101.64	RNA metabolism OR transcription;other metabolic processes	nucleus	nucleic acid binding activity	Pf06862	A0A086KGQ6; A0A425I8U3; A0A7J6K440; S7WDA9; TGGT1_270960-t26_1-p1		0.913	-0.13	0.0475059	0.249934	95.4	104.5	95.2	93.2	94.3	89.1	96.6	100.9	103.3	107	103.8	97.5	3735.1	3655.4	3701.3	3494.2	3789.8	3960.3	4052.6	4198.4	4073.7
High	TGGT1_308580-t26_1-p1	Toxoplasma_gondii_GT1	TGGT1_308580	TGGT1_308580-t26_1	Lon protease family protein	TGGT1_chrXI:217235-229804(+)	1498	chromosome	protein_coding_gene	FALSE	21	25	70	25	1498	164.1	7.72	187.78	protein metabolism;other metabolic processes		other molecular function	Pf00004, Pf02190, Pf05362	A0A7J6JW50; S7US17; TGGT1_308580-t26_1-p1		0.913	-0.13	0.945493	1	95	104	90.4	95.3	95.7	97.4	105.1	110.6	118.7	85.5	81.6	104.8	6166.1	6503.8	6528.4	6648.5	7169.4	7547	8099.5	5833.8	5568
High	TGGT1_214200-t26_1-p1	Toxoplasma_gondii_GT1	TGGT1_214200	TGGT1_214200-t26_1	WD domain, G-beta repeat-containing protein	TGGT1_chrX:5990148-5999891(-)	1396	chromosome	protein_coding_gene	FALSE	22	28	52	28	1396	150.4	5.64	122.31	RNA metabolism OR transcription;other metabolic processes	other cell component		Pf00400, Pf08625	A0A7J6K0P7; S7UR27; TGGT1_214200-t26_1-p1		0.913	-0.13	0.0871623	0.347636	94.6	103.6	90.2	97.9	92.7	97.1	94.4	108.6	109.8	100.8	93	103.4	5091.7	5526	5233.3	5481.4	5326.8	6129.7	6197.4	5687.8	5248.9
High	TGGT1_258410-t26_1-p1	Toxoplasma_gondii_GT1	TGGT1_258410	TGGT1_258410-t26_1	photosensitized INA-labeled protein PHIL1	TGGT1_chrVIIb:3400417-3400914(+)	165	chromosome	protein_coding_gene	FALSE	79	8	36	8	165	18.8	6.33	115.72					A0A086JB93; A0A086JNV2; A0A086K0U8; A0A086M888; A0A086PK11; A0A086QKX3; A0A0F7V159; A0A0N5EA96; A0A125YLU9; A0A125YLV0; A0A139XSG4; A0A151HLF9; A0A2G8YCS6; A0A2T6IFT0; A0A425HXW4; B6KB71; B9PL46; B9QBK8; Q3LRU1; S7UYN1; S8F754; TGGT1_258410-t26_1-p1; tgo:TGME49_258410	PhIL1; PHIL1	0.913	-0.13	0.525363	0.904503	93.8	102.7	92.5	85.2	95.3	90.4	94.3	111.2	96.7	87.1	101.3	104.1	1398.7	1287.7	1439.8	1366.8	1425.1	1680.8	1461.9	1315.9	1531.4
High	TGGT1_227050-t26_1-p1	Toxoplasma_gondii_GT1	TGGT1_227050	TGGT1_227050-t26_1	ATPase/histidine kinase/DNA gyrase B/HSP90 domain-containing protein	TGGT1_chrX:1028719-1031859(-)	1046	chromosome	protein_coding_gene	FALSE	6	4	5	4	1046	113.2	8.1	11.05	other metabolic processes	mitochondrion	kinase activity;other molecular function	Pf02518	A0A086KDG9; A0A086KLB0; A0A086L5L4; A0A086QK78; A0A125YKH5; A0A2T6J0D9; A0A3R7YW74; A0A7J6K1Q0; S7WD26; TGGT1_227050-t26_1-p1; V5BAZ5		0.913	-0.13	0.241541	0.609242	93.2	102	87.4	90.2	90.8	94.9	89.7	84.5	98.8	117.7	110.1	96.4	340.2	351	353.2	369.3	349	328.9	384.3	457.8	428.3
High	TGGT1_285990-t26_1-p1	Toxoplasma_gondii_GT1	TGGT1_285990	TGGT1_285990-t26_1	Filamin/ABP280 repeat-containing protein	TGGT1_chrV:1927197-1941478(+)	1192	chromosome	protein_coding_gene	FALSE	2	2	2	1	1192	131	6.92	3.54				Pf00630	S7UN36; TGGT1_285990-t26_1-p1		0.914	-0.13	0.706146	1	95.7	104.7	79.9	109.8	85	93.4	104.6	102.2	95.2	111.7	130.6	78.9	37.8	52	40.3	44.2	49.5	48.4	45.1	52.9	61.8
High	TGGT1_204130-t26_1-p1	Toxoplasma_gondii_GT1	TGGT1_204130	TGGT1_204130-t26_1	perforin-like protein PLP1	TGGT1_chrVIIa:1864038-1872889(-)	1161	chromosome	protein_coding_gene	FALSE	47	47	238	47	1161	125.4	6.43	639.05				Pf01823	A0A086K544; A0A7J6K722; S7UUF6; TGGT1_204130-t26_1-p1		0.914	-0.13	0.524818	0.904074	95.7	104.7	101.8	91	97.7	97.5	97.1	95.4	98.7	108.4	106.7	114.9	23302.6	20847.8	22377.2	22319.4	22223.2	21849.8	22601.3	24826.5	24432
High	TGGT1_254060-t26_1-p1	Toxoplasma_gondii_GT1	TGGT1_254060	TGGT1_254060-t26_1	SAG-related sequence SRS14A	TGGT1_chrIII:1408802-1410441(+)	376	chromosome	protein_coding_gene	FALSE	21	7	8	7	376	40.8	7.52	21.74		other membranes		Pf04092	A0A086L8M6; A0A086LTP3; A0A086QQX2; A0A125YSQ6; A0A139XT07; A0A151HDF4; A0A2T6IUM0; A0A7J6KE06; S7ULX1; S8GIR6; TGGT1_254060-t26_1-p1; tgo:TGME49_254060	SRS14A	0.914	-0.13	0.993106	1	96.7	105.9	83	91.5	88.7	108.3	105.8	141.8	121.5	66	74.1	100.1	640.4	706.2	684.4	835.6	816.6	1094.7	937.7	509.1	571.6
High	TGGT1_233100-t26_1-p1	Toxoplasma_gondii_GT1	TGGT1_233100	TGGT1_233100-t26_1	SPFH domain / Band 7 family protein	TGGT1_chrVIII:2412652-2416916(-)	290	chromosome	protein_coding_gene	FALSE	55	15	98	15	290	32	9.33	215.15		other membranes;mitochondrion		Pf01145	A0A086M4N9; A0A086QFI1; A0A0F7V177; A0A0N5EAN5; A0A125YWW3; A0A125YWW4; A0A139Y5D4; A0A2G8Y7V0; A0A2T6J4R3; A0A425I9T9; A0A7J6K342; B6KJZ6; B9PGD2; B9Q4J8; S7V3S2; S8EZM5; TGGT1_233100-t26_1-p1; tgo:TGME49_233100		0.914	-0.13	0.0216373	0.160433	93.7	102.5	88.9	100.2	90	93.6	93.2	102	107.7	104.8	95.7	99.6	9731.9	10972.1	9856.3	10253.7	10209.9	11172.3	11790.1	11477.5	10480.6
High	TGGT1_227390-t26_1-p1	Toxoplasma_gondii_GT1	TGGT1_227390	TGGT1_227390-t26_1	hypothetical protein	TGGT1_chrX:876324-880460(-)	1066	chromosome	protein_coding_gene	FALSE	28	25	58	25	1066	116.1	5.25	164.77					A0A086KL82; A0A086L5R2; A0A086LWJ2; A0A086QCN6; A0A086QK26; A0A2T6J0B1; A0A3R7ZCG9; A0A7J6K170; S7UX38; TGGT1_227390-t26_1-p1		0.914	-0.13	0.0156577	0.135416	95	104	94.4	97.6	88.9	91.6	101.3	111.3	105.6	99.7	103.3	100.6	4999.5	5167.7	4706.7	4851.3	5364.8	5890.5	5592.2	5277.9	5470.5
High	TGGT1_236070-t26_1-p1	Toxoplasma_gondii_GT1	TGGT1_236070	TGGT1_236070-t26_1	pyrroline-5-carboxylate reductase	TGGT1_chrX:5149282-5154572(-)	337	chromosome	protein_coding_gene	FALSE	29	10	27	10	337	36.2	8.31	78.2	other metabolic processes		other molecular function	Pf03807, Pf14748	A0A2G8XWN2; A0A7J6JYH4; S7W608; TGGT1_236070-t26_1-p1		0.914	-0.13	0.258618	0.627749	93.2	102	92.2	101.3	90.2	101.1	89.3	93.3	100.9	110.1	100	103.9	2910.5	3197.1	2845.5	3190.8	2817.3	2944.8	3184.6	3476.4	3154.8
High	TGGT1_247300-t26_1-p1	Toxoplasma_gondii_GT1	TGGT1_247300	TGGT1_247300-t26_1	hypothetical protein	TGGT1_chrXII:3169060-3175536(-)	903	chromosome	protein_coding_gene	FALSE	32	23	63	23	903	95.5	5.44	182.36					A0A086KUP6; A0A086LBI5; A0A425I088; S7V0Z5; TGGT1_247300-t26_1-p1		0.914	-0.13	0.0843258	0.343543	88.2	96.5	88.6	95	86.5	85.2	91.7	90.7	96.9	111.6	108.8	94.5	4348.5	4662.7	4245.2	4183.9	4501.4	4456.1	4757.5	5480.1	5341
Medium	TGGT1_289960-t26_1-p1	Toxoplasma_gondii_GT1	TGGT1_289960	TGGT1_289960-t26_1	hypothetical protein	TGGT1_chrIX:3359193-3362352(-)	607	chromosome	protein_coding_gene	FALSE	3	2	2	2	607	68.7	9.79	1.83		other membranes			A0A7J6KBG8; S7VXS3; TGGT1_289960-t26_1-p1		0.914	-0.13	0.482778	0.877203	97.5	106.7	88.4	102.1	93.9	100.3	106.5	115.4	113.2	105.1	93.4	109.7	279.7	322.8	297	317.2	336.9	364.9	358	332.4	295.5
High	TGGT1_248940-t26_1-p1	Toxoplasma_gondii_GT1	TGGT1_248940	TGGT1_248940-t26_1	hypothetical protein	TGGT1_chrXII:4192819-4196503(-)	492	chromosome	protein_coding_gene	FALSE	18	12	19	11	492	58	10.45	38.75				Pf13917	A0A7J6JVY7; S7V0I2; TGGT1_248940-t26_1-p1		0.914	-0.13	0.173402	0.500149	93.4	102.2	91.2	88.6	98.8	92	99.5	95.3	96.8	104.2	103.4	100.7	1236.4	1200.8	1339	1247.7	1349.2	1291.5	1312.5	1412.7	1401.8
High	TGGT1_221480-t26_1-p1	Toxoplasma_gondii_GT1	TGGT1_221480	TGGT1_221480-t26_1	hypothetical protein	TGGT1_chrII:371405-373756(-)	290	chromosome	protein_coding_gene	FALSE	22	7	24	7	290	31.7	9.86	50.91		other membranes			A0A086KSQ2; A0A086PTK9; A0A2T6IQF3; S7ULI6; TGGT1_221480-t26_1-p1		0.915	-0.13	0.411737	0.808499	85.2	93.2	97.5	85.7	92.6	85.4	79	93.5	82.2	93.7	109.4	107	2349.6	2064.9	2232.2	2058.5	1903.8	2253.5	1981.8	2257.8	2638
High	TGGT1_246475-t26_1-p1	Toxoplasma_gondii_GT1	TGGT1_246475	TGGT1_246475-t26_1	hypothetical protein	TGGT1_chrXII:2721225-2726601(-)	828	chromosome	protein_coding_gene	FALSE	2	1	2	1	828	93.9	9.88	5.51		other membranes			A0A425HZZ9; A0A7J6JUG9; S7V0S2; TGGT1_246475-t26_1-p1		0.915	-0.13	0.835118	1	97.5	106.6	96.7	125.9	94.9	68.7	95.6	126.1	88.5	111.6	104.5	82.5	116	151	113.8	82.4	114.6	151.2	106.1	133.9	125.3
High	TGGT1_268980-t26_1-p1	Toxoplasma_gondii_GT1	TGGT1_268980	TGGT1_268980-t26_1	hypothetical protein	TGGT1_chrVIII:6168360-6169294(-)	185	chromosome	protein_coding_gene	FALSE	37	6	27	6	185	19.9	9.52	66.31		other membranes			A0A086K469; A0A086LD27; A0A086LXT3; S7V4A4; TGGT1_268980-t26_1-p1		0.915	-0.13	0.489191	0.879248	87.9	96.1	88.8	75.6	90.4	91.5	84.3	86.4	83.7	97.1	108.8	107.7	1403.1	1195.3	1429.2	1446.8	1333.1	1364.9	1322.3	1534	1718.8
High	TGGT1_210778-t26_1-p1	Toxoplasma_gondii_GT1	TGGT1_210778	TGGT1_210778-t26_1	hemimethylated DNA binding domain-containing protein	TGGT1_chrIV:2010615-2016692(+)	609	chromosome	protein_coding_gene	FALSE	17	7	17	7	609	68.8	7.05	51.39	protein metabolism;other metabolic processes;stress response;signal transduction	ER/Golgi	nucleic acid binding activity	Pf07915, Pf08755	A0A139XKU7; A0A151H387; S7UKN8; TGGT1_210778-t26_1-p1		0.915	-0.13	0.154563	0.468406	94.9	103.7	91.3	108.8	90.3	93.5	94.9	103.5	97.8	113.4	100.9	102.2	1495.4	1782.6	1479.9	1531.8	1554.8	1695.6	1602.1	1857.6	1653.3
High	TGGT1_222840-t26_1-p1	Toxoplasma_gondii_GT1	TGGT1_222840	TGGT1_222840-t26_1	Ser/Thr phosphatase family protein	TGGT1_chrII:1231132-1237535(-)	433	chromosome	protein_coding_gene	FALSE	37	14	92	14	433	48.1	5.82	208.14			other molecular function	Pf00149	A0A086KU59; A0A7J6KEV9; S7UL09; TGGT1_222840-t26_1-p1		0.915	-0.13	0.0969066	0.365851	91.5	100	91.1	83.1	96.5	90.2	90.3	96.5	98.7	106.1	113.9	93.2	8445.4	7698	8944.9	8353.8	8365.4	8944.3	9143.1	9829.2	10549.5
High	TGGT1_314020-t26_1-p1	Toxoplasma_gondii_GT1	TGGT1_314020	TGGT1_314020-t26_1	hypothetical protein	TGGT1_chrXI:3840878-3848889(-)	1386	chromosome	protein_coding_gene	FALSE	19	25	39	25	1386	151.7	6.95	85.31		other membranes			A0A7J6JZJ5; S7UTI2; TGGT1_314020-t26_1-p1		0.915	-0.13	2.48662e-05	0.0022669	93.1	101.7	93.4	93.1	92.6	91.5	92.4	105.3	101.2	101.6	100.1	101.2	3548.3	3537.6	3518.8	3474.2	3511.4	4000.1	3844.1	3858.6	3804.6
High	TGGT1_206380-t26_1-p1	Toxoplasma_gondii_GT1	TGGT1_206380	TGGT1_206380-t26_1	hypothetical protein	TGGT1_chrVIIa:1008034-1018085(+)	2455	chromosome	protein_coding_gene	FALSE	11	20	30	19	2455	266.9	6.46	69.71					A0A086K123; A0A7J6K6E3; S7W2S2; TGGT1_206380-t26_1-p1		0.915	-0.13	0.0342793	0.206084	96.1	105	96.7	96.4	96.9	97.4	91.7	93.8	101.8	111.1	105.7	109.7	3178.9	3167.7	3183.6	3201.7	3014.7	3082.3	3346.7	3651.1	3474.3
[truncated: 4,677 more rows]
[truncated: 11 more columns]
