# Supplementary material for: TgJosephin and TgRad23 are important for anti-IFN-γ virulence via deubiquitination of SPM1 in Toxoplasma
Source: mSphere. 2026 Apr 13;11(5):e00137-26. doi: 10.1128/msphere.00137-26 (PMC13203982; doi:10.1128/msphere.00137-26)
Supplement: Table S4 — Bulk RNA sequencing in WT and ΔTgJosephin parasites. [file msphere.00137-26-s0010.xlsx]

## Sheet: all data
Supplementary Table S4. Bulk RNA sequencing in results in WT and ΔTgJosephin parasites.
		TgJosephin KO vs WT		Processed log2								TgJosephin KO		WT		KO 1	KO 2	KO 3	WT 1	WT 2	WT 3	KO 1	KO 2	KO 3	WT 1	WT 2	WT 3
gene name	gene name	Fold Change	Student's t-test p-value	KO 1	KO 2	KO 3	WT 1	WT 2	WT 3	gene_biotype	product	Normalized FPKM	Geometric Mean	Normalized FPKM	Geometric Mean	Normalized FPKM	Normalized FPKM	Normalized FPKM	Normalized FPKM	Normalized FPKM	Normalized FPKM	Normalized Count	Normalized Count	Normalized Count	Normalized Count	Normalized Count	Normalized Count
TGME49_229650	TGGT1_229650	-58.0908	0.000696681	-3.20672	-3.77353	-1.81011	2.5221	3.06042	3.20784	protein_coding	josephin protein (TgJosephin)	0.324121	0.273417	16.2031	15.883	0.225715	0.152382	0.594265	11.9703	17.3843	19.2546	4.75721	3.21162	12.5248	320.371	426.08	587.113
TGME49_294030	TGGT1_294030	-17.8911	0.133599	2.26639	-4.25407	-4.25407	1.53845	1.77118	2.93212	protein_coding	hypothetical protein	3.06959	0	8.87302	8.0709	9.18029	0	0.0284898	5.54272	6.51303	14.5633	21.4683	0	0.0666241	12.9618	15.2309	34.0566
TGME49_203875	TGGT1_203875	-12.798	0.123812	1.67323	-3.595	-3.595	3.19173	0.824595	1.50044	protein_coding	hypothetical protein	1.28462	0	5.53331	4.32288	3.85385	0	0	11.041	2.14008	3.41885	111.879	0	0	320.526	62.1275	99.2507
TGME49_211080	TGGT1_211080	-9.5659	0.118502	-1.62895	-1.62895	-1.62895	-1.62895	2.87898	3.63682	protein_coding	hypothetical protein	0	0	2.04083	0	0	0	0	0	2.27522	3.84728	0	0	0	0	32.2065	54.4595
TGME49_252620	TGGT1_252620	-8.51593	0.0771397	-1.78242	-1.37987	-1.47295	3.65022	1.81483	-0.829794	protein_coding	initiation factor, subunit 2 family protein	0.126639	0.125762	2.03514	1.07098	0.106685	0.141021	0.13221	4.60777	1.29117	0.206478	4.75721	9.63485	6.74412	166.368	46.5199	11.0616
TGME49_236830	TGGT1_236830	-8.04372	0.145083	1.42133	-1.74061	-4.19252	0.789724	1.75843	1.96364	protein_coding	hypothetical protein	1.81475	0	5.49286	5.18565	4.8971	0.547141	0	3.16086	6.18609	7.13162	43.9238	4.9075	0	28.3509	55.4852	63.966
TGME49_327100	TGGT1_327100	-7.4218	0.154488	-1.78295	-1.78295	-0.77175	3.12738	-1.78295	2.99323	protein_coding	U5 small nuclear ribonuclear protein, putative	0.100361	0	1.91577	0	0.0995239	0	0.201559	3.00717	0	2.74014	0.951442	0	1.92689	7.86876	0	6.80711
TGME49_214115	TGGT1_214115	-7.30635	0.257834	2.54537	-3.42455	-3.42455	3.11808	0.139723	1.04592	protein_coding	hypothetical protein	2.0893	0	4.24073	2.90229	6.2679	0	0	9.32238	1.18291	2.21689	6.67804	0	0	39.5585	7.97494	2.36195
TGME49_298090	TGGT1_298090	-7.27974	0.0107218	-1.67184	-1.67184	-0.952161	0.820387	2.60684	0.868604	protein_coding	Toxoplasma gondii family B protein	0.0548937	0	1.02845	0.859668	0	0	0.164681	0.562644	1.94093	0.581766	0	0	0.963446	6.74465	14.8018	3.40356
TGME49_239640	TGGT1_239640	-6.9864	0.0118762	-1.89896	-0.427005	-1.88086	2.18774	0.777394	1.24169	protein_coding	hypothetical protein	0.207448	0.183451	1.39564	1.28166	0.130018	0.360666	0.131659	2.20914	0.831123	1.14665	1.90288	6.42323	1.92689	39.3438	14.8018	20.4213
TGME49_213960	TGGT1_213960	-6.31651	0.0527936	0.441068	-2.21488	-2.21488	1.1256	0.740733	2.12236	protein_coding	hypothetical protein	0.237199	0	1.27001	1.16677	0.63026	0.0813375	0	1.01294	0.775761	2.02134	24.7407	3.19288	0	39.7627	30.4523	79.347
TGME49_297725	TGGT1_297725	-5.87266	0.210006	-2.04689	-3.48695	1.70282	2.60947	1.14247	0.0790834	protein_coding	hypothetical protein	1.30707	0	3.50061	2.71703	0.271333	0	3.64987	6.84235	2.47511	1.18436	1.90288	0	6.74412	29.2268	7.4009	2.55267
TGME49_281530	TGGT1_281530	-5.87065	0.151428	0.0896003	0.125111	-4.04499	1.15296	0.642776	2.03455	protein_coding	hypothetical protein	1.18556	0	4.33687	3.99951	1.75645	1.80022	0	3.67061	2.57726	6.76274	11.1511	11.4291	0	23.3035	16.3622	42.9345
TGME49_267990	TGGT1_267990	-5.72071	0.0513046	0.180892	-1.97759	-1.97759	0.421487	2.33305	1.01975	protein_coding	hypothetical protein	0.148815	0	1.10347	0.941974	0.446445	0	0	0.527466	1.98442	0.798526	0.951442	0	0	1.12411	4.22909	1.70178
TGME49_254670	TGGT1_254670	-5.11747	0.00512954	-1.43007	-0.675673	-1.4274	1.79511	1.12171	0.616329	protein_coding	hypothetical protein	0.194744	0.188655	1.02133	0.965438	0.158381	0.267177	0.158674	1.48108	0.928677	0.65423	1.90288	4.28215	2.89034	26.9786	16.9163	11.9124
TGME49_278430	TGGT1_278430	-4.67051	0.0153033	-1.49309	-0.349187	-1.49309	1.89118	0.802744	0.641443	protein_coding	Toxoplasma gondii family A protein	0.122964	0.102562	0.658098	0.608341	0.098197	0.220978	0.049718	1.04416	0.491038	0.439095	1.90288	4.28215	0.963446	20.2339	9.51544	8.50889
TGME49_220025	TGGT1_220025	-4.43883	0.147077	-0.926377	-2.06599	-0.232903	2.75824	1.38369	-0.916659	protein_coding	hypothetical protein	0.566613	0.49929	3.47304	2.21626	0.553503	0.251225	0.89511	7.11703	2.74486	0.557244	54.4365	24.7078	88.0332	699.953	269.954	54.8044
TGME49_312850	TGGT1_312850	-4.23761	0.0786701	0.543662	-1.26086	-2.40768	0.924794	1.47062	0.729464	protein_coding	hypothetical protein	4.48379	3.16678	13.7503	13.4196	9.50249	2.72033	1.22856	12.3757	18.0667	10.8086	31.9499	9.14649	4.13075	41.6104	60.745	36.3414
TGME49_243220	TGGT1_243220	-4.22481	0.47872	1.74831	1.47012	-6.33676	1.53058	0.990091	0.597661	protein_coding	hypothetical protein	16.5159	0	17.2123	16.6134	27.1549	22.3927	0	23.351	16.0547	12.2312	143.832	118.608	0	123.684	85.0372	64.7851
TGME49_295468	TGGT1_295468	-4.21776	0.0174509	-0.761591	-0.359109	-1.99401	0.666111	1.08905	1.35956	protein_coding	C2 domain-containing protein	15.8367	14.2754	61.3735	60.2102	17.2929	22.8574	7.35989	46.521	62.3685	75.231	1339.63	1758.89	559.762	3580.28	4792.61	5814.12
TGME49_254360	TGGT1_254360	-4.21087	0.0211696	-0.527419	-2.0592	-0.524555	0.577914	1.36835	1.16491	protein_coding	hypothetical protein	1.07918	0.968571	4.18487	4.07853	1.37895	0.476909	1.38169	2.96679	5.13136	4.45647	11.4173	5.35269	17.342	35.9715	49.6918	45.0971
TGME49_290930	TGGT1_290930	-4.16866	0.114162	-1.52735	-1.9434	0.381377	2.32338	0.96845	-0.202454	protein_coding	Mnd1 family protein	0.258182	0.198669	1.0588	0.828182	0.140718	0.105464	0.528364	2.03018	0.793706	0.352519	2.88269	2.16049	12.7529	54.3283	21.2399	9.43355
TGME49_289040	TGGT1_289040	-4.05697	0.0637734	-1.98844	-0.419746	-0.622421	1.81509	1.43221	-0.216694	protein_coding	Armadillo/beta-catenin family repeat-containing protein	0.914938	0.826328	3.92681	3.35239	0.419444	1.24422	1.08115	5.85666	4.4915	1.43226	10.4659	31.0456	26.9765	146.134	112.071	35.7373
TGME49_213430	TGGT1_213430	-4.01822	0.0246527	-1.14597	-1.14597	-0.717886	0.0895812	2.00116	0.919095	protein_coding	hypothetical protein	0.0697648	0	0.513273	0.443598	0	0.0747494	0.134545	0.235472	0.885893	0.418454	0	1.07054	1.92689	3.37232	12.6873	8.50889
TGME49_240790	TGGT1_240790	-3.88854	0.0200064	-0.277846	-0.830467	-1.83053	0.529482	1.42613	0.983233	protein_coding	hypothetical protein	0.370617	0.337965	1.35678	1.31419	0.549699	0.374774	0.187379	0.961955	1.7909	1.31749	13.3202	9.63485	4.81723	24.7304	14.8018	12.7633
TGME49_316470	TGGT1_316470	-3.82484	0.122649	-0.57857	-0.970358	-1.35417	1.75415	2.10233	-0.953385	protein_coding	hypothetical protein	2.29944	2.24499	11.9771	8.58674	2.94005	2.24086	1.71742	14.8106	18.8533	2.26738	557.545	451.767	327.572	3047.46	3818.86	435.655
TGME49_310480	TGGT1_310480	-3.79536	0.079305	-0.968496	-1.54018	-0.377684	2.25929	0.967228	-0.340162	protein_coding	flagellar/basal body protein, PACRG family protein	1.48486	1.40749	6.88485	5.34193	1.40128	0.942827	2.11046	13.1276	5.36088	2.16607	80.2476	53.9931	120.861	751.782	307.003	124.045
TGME49_242740	TGGT1_242740	-3.76708	0.136707	-0.572853	-2.15759	-0.139726	2.2527	1.19946	-0.581991	protein_coding	hypothetical protein	1.1177	0.95759	4.78915	3.60732	1.2495	0.416565	1.68702	8.85754	4.2683	1.24161	25.6889	8.56431	34.6841	182.106	87.7535	25.5267
TGME49_250500	TGGT1_250500	-3.71935	0.028416	-1.05842	0.030418	-1.81458	0.62024	0.984128	1.23821	protein_coding	hypothetical protein	6.13816	5.34692	20.1917	19.8871	4.95134	10.5316	2.93153	15.8507	20.3981	24.3263	198.851	406.805	132.956	613.763	779.209	890.881
TGME49_239650	TGGT1_239650	-3.71907	0.0396338	-1.12586	-1.12586	-0.590686	2.09124	0.713302	0.037867	protein_coding	hypothetical protein	0.0721548	0	0.50392	0.420858	0.0715523	0	0.144912	0.929921	0.357803	0.224036	1.90288	0	3.85378	24.7304	9.51544	5.95622
TGME49_295472	TGGT1_295472	-3.65668	0.0010432	-0.898113	-0.642843	-1.26485	0.68879	1.02072	1.0963	protein_coding	C2 domain-containing protein	30.9612	30.4881	112.305	111.485	31.2835	37.3387	24.2615	93.9768	118.288	124.65	2911.41	3624.84	2276.62	8976	10950.2	11748.2
TGME49_219840	TGGT1_219840	-3.60643	0.0449066	-0.868593	0.0407794	-1.94805	0.503265	0.801958	1.47064	protein_coding	hypothetical protein	2.45012	2.10869	7.91871	7.60483	2.1932	4.11933	1.03784	5.67608	6.98175	11.0983	101.191	190.06	47.8843	261.887	322.128	512.06
TGME49_311815	TGGT1_311815	-3.5915	0.209575	-2.1503	-2.1503	1.53372	1.15587	0.702477	0.908538	protein_coding	hypothetical protein	0.42843	0	0.848276	0.841285	0	0	1.28529	0.989135	0.72239	0.833302	0	0	21.9179	16.8676	12.3188	14.2102
TGME49_215165	TGGT1_215165	-3.53063	0.0681728	-1.09412	-1.7791	0.143338	1.7758	0.798352	0.15573	protein_coding	hypothetical protein	0.20607	0.168411	0.71816	0.644896	0.160768	0.0783795	0.379064	1.17526	0.596886	0.382334	2.89881	1.07622	6.8349	21.1911	10.7624	6.89385
TGME49_460230	TGGT1_460230	-3.51992	0.373901	-0.907771	-0.907771	-0.907771	-0.907771	4.53885	-0.907771	rRNA		0	0	1.4537	0	0	0	0	0	4.36111	0	0	0	0	0	1.05727	0
TGME49_291920	TGGT1_291920	-3.51103	0.0696819	-1.63536	-1.46521	0.382727	1.19019	1.32416	0.203494	protein_coding	hypothetical protein	0.35853	0.288762	1.07082	1.01385	0.174167	0.195968	0.705456	1.23464	1.35478	0.623039	0.951442	1.07054	3.85378	6.74465	7.4009	3.40356
TGME49_215885	TGGT1_215885	-3.42181	0.164745	-0.682072	0.658003	-2.63807	1.20237	0.0550496	1.40472	protein_coding	hypothetical protein	0.489481	0.334511	1.24245	1.15151	0.387984	0.982238	0.0982199	1.43248	0.64671	1.64816	7.61153	19.2697	1.92689	28.1027	12.6873	32.3338
TGME49_243190	TGGT1_243190	-3.41048	0.0122702	-0.884987	-0.884987	-0.884987	0.892502	1.58787	0.17459	protein_coding	Toxoplasma gondii family A protein	0.0580636	0.0562422	0.368801	0.341048	0.0679483	0.0388512	0.0673912	0.342829	0.555142	0.208432	2.00517	1.14651	1.98873	10.117	16.3824	6.15087
TGME49_266065	TGGT1_266065	-3.38712	0.159339	-0.991155	-1.79987	0.150933	2.25548	1.05155	-0.666937	protein_coding	hypothetical protein	0.416587	0.357297	1.63901	1.21021	0.330809	0.188856	0.730096	3.13986	1.36299	0.414168	10.5046	7.55843	24.1628	101.008	46.7447	13.6656
TGME49_258890	TGGT1_258890	-3.37308	0.221444	0.0629733	-1.34704	-1.34704	2.17804	1.80009	-1.34704	protein_coding	hypothetical protein	0.118479	0	0.679034	0	0.265739	0	0.0896973	1.15121	0.885892	0	2.85433	0	0.963446	12.3652	9.51544	0
TGME49_304980	TGGT1_304980	-3.30391	0.373901	-0.862087	-0.862087	-0.862087	-0.862087	-0.862087	4.31044	protein_coding	hypothetical protein	0	0	1.20216	0	0	0	0	0	0	3.60649	0	0	0	0	0	23.0962
TGME49_314670	TGGT1_314670	-3.28538	0.183274	-0.909701	-1.83773	0.173342	2.03133	1.44368	-0.900921	protein_coding	hypothetical protein	3.48025	2.96961	13.1757	9.75629	2.86513	1.50584	6.06978	22.0031	14.6414	2.88262	144.619	76.0082	306.376	1110.62	739.033	145.502
TGME49_297920	TGGT1_297920	-3.25492	0.0447699	-0.520255	-1.51325	-0.520426	1.82494	0.435241	0.29375	protein_coding	hypothetical protein	2.67469	2.54915	9.38336	8.29727	3.20666	1.61113	3.20628	16.294	6.2185	5.63758	137.959	92.0663	133.919	689.078	266.432	321.636
TGME49_259270	TGGT1_259270	-3.22611	0.0849529	-1.09148	-1.11398	-0.329231	2.16257	0.571638	-0.199517	protein_coding	SAG-related sequence SRS26E	1.99057	1.92487	7.876	6.20984	1.62245	1.59735	2.7519	15.4789	5.13832	3.01079	38.0577	37.4688	64.5509	363.087	120.529	70.6238
TGME49_265538	TGGT1_265538	-3.22597	0.0432307	-1.41425	-1.07678	-0.0435672	1.64543	0.561602	0.327575	protein_coding	hypothetical protein	0.369403	0.339101	1.18953	1.09393	0.228521	0.288746	0.590941	1.90538	0.898914	0.764309	9.51442	8.56431	16.3786	58.4536	32.7754	18.7196
TGME49_251860	TGGT1_251860	-3.21795	0.00742337	-1.15659	-1.15659	-0.216038	1.00646	0.918026	0.604727	protein_coding	hypothetical protein	0.0639753	0	0.4027	0.399906	0	0	0.191926	0.447861	0.421232	0.339007	0	0	0.963446	2.24822	2.11454	1.70178
TGME49_264485	TGGT1_264485	-3.19945	0.00332579	-0.630755	-0.784268	-1.10171	0.828404	1.24151	0.446824	protein_coding	AP2 domain transcription factor AP2IX-3	2.25186	2.23157	7.32221	7.13978	2.57793	2.31771	1.85994	7.08797	9.43796	5.4407	797.231	739.165	555.567	2045.37	2517.34	1671.85
TGME49_260280	TGGT1_260280	-3.19269	0.309731	-0.233466	-1.06332	-1.21537	2.70757	1.72605	-1.92146	protein_coding	hypothetical protein	0.222205	0.212001	1.24253	0	0.322208	0.18127	0.163137	2.47443	1.25317	0	1.90288	1.07054	0.963446	14.6134	7.4009	0
TGME49_220850	TGGT1_220850	-3.17772	0.324508	1.01787	0.247727	-3.76758	0.923209	0.660224	0.918552	protein_coding	hypothetical protein	7.72481	3.95664	12.6178	12.5731	14.2821	8.37446	0.51788	13.3751	11.1463	13.332	267.274	156.718	9.69153	250.3	208.589	249.493
TGME49_215650	TGGT1_215650	-3.17516	0.252734	0.940244	-0.268216	-3.17227	1.31728	0.770421	0.412546	protein_coding	hypothetical protein	0.826103	0	1.66133	1.60632	1.72978	0.748528	0	2.24641	1.53769	1.19988	18.6755	8.08145	0	24.2533	16.6016	12.9545
TGME49_221860	TGGT1_221860	-3.16344	0.196657	0.547152	-0.282701	-2.75669	1.46581	0.962344	0.0640791	protein_coding	hypothetical protein	1.87281	1.29931	4.43401	4.11027	3.37676	1.89972	0.341936	6.3833	4.50283	2.41591	9.51442	5.35269	0.963446	17.9857	12.6873	6.80711
TGME49_233405	TGGT1_233405	-3.14725	0.362338	-0.213411	-2.36519	0.0974619	3.05399	1.21674	-1.78959	protein_coding	hypothetical protein	1.07533	0.855142	5.52136	2.69134	1.30846	0.29445	1.62309	12.5993	3.52596	0.438817	38.0577	8.56431	47.2089	366.459	102.555	12.7633
TGME49_253460	TGGT1_253460	-3.11883	0.136379	-0.471817	-1.50161	-0.488082	1.89466	1.34241	-0.775566	protein_coding	hypothetical protein	4.27943	4.06763	16.3742	12.6862	5.17972	2.53693	5.12165	26.7108	18.2156	4.19632	80.8726	39.6099	79.966	417.044	284.406	65.5185
TGME49_265255	TGGT1_265255	-3.1085	0.0537629	-0.784101	-0.0359425	-1.63428	0.114445	0.876672	1.46321	protein_coding	hypothetical protein	8.31816	7.53568	25.1369	23.4247	7.71543	12.9592	4.27986	14.383	24.3951	36.6326	132.25	167.004	53.953	184.354	252.688	595.622
TGME49_269160	TGGT1_269160	-3.09203	0.0583119	-0.121766	-1.15325	-1.16781	1.76519	0.676757	0.000881446	protein_coding	outer dynein arm docking complex protein ODA1, putative	0.540924	0.508808	1.7889	1.57325	0.822281	0.402265	0.398226	3.04124	1.43021	0.895243	21.8832	10.7054	10.5979	80.9358	38.0618	23.8249
TGME49_269680	TGGT1_269680	-3.04477	0.0302258	-1.31438	-0.99307	-0.102051	1.36458	0.813055	0.231868	protein_coding	acyl-CoA carboxyltransferase beta chain, putative	1.57824	1.47773	4.7327	4.49934	1.03682	1.29547	2.40243	6.63972	4.53028	3.0281	50.4264	59.9502	114.65	354.094	223.084	143.8
TGME49_311050	TGGT1_311050	-3.03045	0.0937784	0.389232	-1.39427	-1.39427	1.62982	0.541389	0.228088	protein_coding	hypothetical protein	0.114753	0	0.5013	0.457583	0.34426	0	0	0.813471	0.382552	0.307877	0.951442	0	0	2.24822	1.05727	0.850889
TGME49_264630	TGGT1_264630	-3.02376	0.00567025	-0.467482	-1.19042	-0.736613	0.880794	1.10756	0.406165	protein_coding	hypothetical protein	0.211064	0.206713	0.63759	0.62505	0.259965	0.157503	0.215724	0.661891	0.774548	0.476331	12.3687	7.49377	11.5614	33.7232	39.119	25.5267
TGME49_224770	TGGT1_224770	-3.02241	0.00217251	-0.79785	-0.79785	-0.79785	0.971156	1.07537	0.347025	protein_coding	SAG-related sequence SRS40D	0.070749	0.0683243	0.309432	0.302241	0.0824195	0.0463682	0.0834594	0.340819	0.366349	0.221127	1.90288	1.07054	1.92689	7.86876	8.45817	5.10533
TGME49_289023	TGGT1_289023	-3.01948	0.296624	-0.0723755	-2.48719	0.168109	2.04269	1.58228	-1.23352	protein_coding	hypothetical protein	1.2029	0.921766	4.02557	2.78326	1.52335	0.285673	1.79967	6.59929	4.79625	0.681178	5.70865	1.07054	6.74412	24.7304	17.9736	2.55267
TGME49_297090	TGGT1_297090	-2.9917	0.111722	0.368543	-1.8047	-0.935294	1.28721	1.19877	-0.114529	protein_coding	hypothetical protein	0.211242	0	0.659082	0.604266	0.451036	0	0.182691	0.852623	0.801928	0.322695	9.51442	0	3.85378	17.9857	16.9163	6.80711
TGME49_295640	TGGT1_295640	-2.98056	0.0139796	-0.773554	-0.718882	-0.870939	0.976051	1.32202	0.0653029	protein_coding	peptidase family M13 protein	0.134028	0.133901	0.424856	0.3991	0.135229	0.140452	0.126402	0.45473	0.577964	0.241875	12.3687	12.8465	11.5614	41.592	52.8636	22.1231
TGME49_253390	TGGT1_253390	-2.97949	0.0536216	0.326327	-1.44838	-1.24055	0.981959	0.478487	0.902151	protein_coding	hypothetical protein	0.152554	0	0.476419	0.47106	0.342168	0	0.115495	0.539019	0.380228	0.510011	2.85433	0	0.963446	4.49643	3.17181	4.25445
TGME49_290645	TGGT1_290645	-2.97447	0.272333	-0.0560544	-1.61286	-0.690036	2.76951	0.806602	-1.21716	protein_coding	hypothetical protein	0.753948	0.687108	3.55429	2.04378	1.13987	0.387446	0.734527	8.08042	2.07272	0.509715	20.9317	5.35269	13.4882	148.382	38.0618	9.35978
TGME49_290923	TGGT1_290923	-2.96985	0.200804	-0.368486	-0.99355	-0.99355	2.4858	0.86334	-0.99355	protein_coding	hypothetical protein	0.0581606	0	0.514908	0.300558	0.154228	0	0.0202538	1.11529	0.362226	0.0672077	10.4659	0	1.37444	68.7773	22.2027	2.55275
TGME49_249750	TGGT1_249750	-2.93611	0.15438	-0.987902	-1.19627	-0.146691	2.30714	0.55128	-0.52756	protein_coding	hypothetical protein	0.478328	0.454167	1.84389	1.33348	0.392386	0.339617	0.70298	3.85141	1.14039	0.539871	12.3687	10.7054	22.1593	121.404	35.9472	17.0178
TGME49_289870	TGGT1_289870	-2.9353	0.000323929	-0.877993	-0.707844	-0.744428	1.02557	0.643398	0.661301	protein_coding	hypothetical protein	0.880075	0.878956	2.59981	2.58	0.819392	0.921959	0.898874	3.06563	2.35221	2.38158	11.4173	12.8465	12.5248	42.7161	32.7754	33.1847
TGME49_257572	TGGT1_257572	-2.92088	0.00705897	-0.54317	-0.929418	-0.847013	0.386273	0.614746	1.31858	protein_coding	hypothetical protein	14.0399	13.9452	42.3636	40.7323	16.3558	12.5141	13.2497	31.1503	36.4955	59.445	237.86	181.992	192.689	453.016	530.75	864.503
TGME49_299260	TGGT1_299260	-2.91887	0.177651	-0.524026	-2.03335	0.239257	1.73672	1.0968	-0.515409	protein_coding	hypothetical protein	0.599973	0.496923	1.74639	1.45045	0.590403	0.207395	1.00212	2.82945	1.81579	0.59394	15.5205	5.44281	26.3009	86.3176	55.3942	15.5975
TGME49_283530	TGGT1_283530	-2.91132	0.0300194	-1.1637	-0.880343	-0.268467	1.5011	0.621679	0.189726	protein_coding	small rab-related GTPase	1.13938	1.10082	3.44967	3.20485	0.838406	1.02036	1.55936	5.31668	2.89006	2.14228	46.6206	56.7385	86.7102	295.64	160.705	119.124
TGME49_235600	TGGT1_235600	-2.90845	0.194798	-1.74611	0.58638	-1.15064	2.07186	0.568389	-0.329874	protein_coding	SAG-related sequence SRS45	0.243126	0.1784	0.724887	0.572088	0.0746069	0.503675	0.151097	1.41034	0.497433	0.266889	0.951442	6.42323	1.92689	17.9857	6.34363	3.40356
TGME49_250670	TGGT1_250670	-2.89933	0.0230536	-0.951665	-0.0221339	-1.32978	0.418355	0.865725	1.0195	protein_coding	hypothetical protein	11.6953	10.8471	31.9274	31.4493	9.54954	18.1886	7.34781	24.6831	33.6567	37.4423	530.905	963.485	419.099	1423.12	1990.84	2047.24
TGME49_251900	TGGT1_251900	-2.88978	0.168106	0.961137	-1.19064	-2.06693	1.04973	0.598723	0.647989	protein_coding	hypothetical protein	0.360628	0.231262	0.719484	0.712265	0.815718	0.183565	0.082601	0.867378	0.634516	0.656558	9.51442	2.14108	0.963446	10.117	7.4009	7.658
TGME49_281660	TGGT1_281660	-2.88951	0.067545	-1.54932	0.298897	-1.04581	0.276235	0.80447	1.21553	protein_coding	hypothetical protein	1.88036	1.61389	4.82817	4.66336	0.937333	3.37492	1.32882	3.32232	4.79133	6.37086	4.75721	17.1286	6.74412	16.8616	24.3172	32.3338
TGME49_232990	TGGT1_232990	-2.88412	0.118145	-0.508125	-1.29404	-0.490031	1.31743	1.64404	-0.669269	protein_coding	hypothetical protein	0.115671	0	0.510572	0.41644	0.172419	0	0.174595	0.611129	0.76639	0.154197	0.951442	0	0.963446	3.37232	4.22909	0.850889
TGME49_294210	TGGT1_294210	-2.88297	0.146699	-1.02557	-1.11626	-0.149504	2.073	0.881477	-0.663148	protein_coding	hypothetical protein	0.128102	0.119685	0.482806	0.368085	0.106488	0.0823745	0.195444	0.912145	0.399373	0.136899	15.2231	11.7759	27.9399	130.397	57.0927	19.5704
TGME49_321490	TGGT1_321490	-2.87091	0.21354	-0.485499	-1.57493	-0.221835	2.29928	0.935131	-0.952144	protein_coding	SAG-related sequence SRS12A	2.59158	2.40568	9.9879	6.90648	2.91137	1.36819	3.49517	20.0631	7.79381	2.1068	233.728	109.84	280.597	1610.69	625.697	169.137
TGME49_201660	TGGT1_201660	-2.84194	0.00806904	-0.939814	-0.763936	-0.556567	1.32667	0.497989	0.435659	protein_coding	hypothetical protein	0.236942	0.235547	0.697945	0.66941	0.207001	0.233839	0.269986	0.995983	0.560782	0.53707	10.7006	12.088	13.9566	51.4861	28.9889	27.7631
TGME49_328100	TGGT1_328100	-2.84148	0.240322	-0.816062	-0.645913	-0.79799	-1.42085	1.65802	2.02279	protein_coding	hypothetical protein	0.159059	0.158834	0.644324	0	0.152075	0.171111	0.153992	0	0.844951	1.08802	0.951442	1.07054	0.963446	0	5.28636	6.80711
TGME49_232200	TGGT1_232200	-2.84004	0.322877	-1.36863	-1.19849	0.308255	2.66826	1.1204	-1.52979	protein_coding	hypothetical protein	0.221462	0.191266	0.953776	0.543204	0.124825	0.140449	0.399112	2.04893	0.700767	0.111632	0.951442	1.07054	4.81723	24.7304	8.45817	0.850889
TGME49_314482	TGGT1_314482	-2.82664	0.403834	-0.697922	-2.28999	0.739277	2.68829	1.404	-1.84366	protein_coding	hypothetical protein	0.389424	0.231484	1.52755	0.822225	0.301481	0.0503967	0.816394	3.15219	1.2942	0.136257	4.75721	1.07054	17.342	60.7018	27.4891	1.70178
TGME49_281360	TGGT1_281360	-2.8259	0.0971413	-0.825132	-1.61589	0.192955	1.58539	0.648956	0.0137215	protein_coding	hypothetical protein	0.174453	0	0.569934	0.515239	0.172998	0	0.350361	0.91977	0.480602	0.309429	1.90288	0	3.85378	10.117	5.28636	3.40356
TGME49_244335	TGGT1_244335	-2.81556	0.0260099	-0.969073	-0.955348	-0.315712	0.115046	1.41314	0.711948	protein_coding	hypothetical protein	6.43695	6.28879	18.9386	17.7065	5.3905	5.44203	8.47833	11.4283	28.1026	17.2849	152.231	153.087	247.606	328.24	785.553	502.875
TGME49_272510	TGGT1_272510	-2.80946	0.0365904	-1.40257	-0.284889	-0.547982	1.40571	0.586087	0.243646	protein_coding	aspartyl protease	0.5323	0.50595	1.508	1.42145	0.320777	0.69608	0.580043	2.24688	1.27306	1.00407	13.3202	28.9045	24.0862	93.301	52.8636	41.6936
TGME49_307640	TGGT1_307640	-2.80784	0.0789167	-1.88194	-0.194576	-0.157677	0.976976	0.182254	1.07496	protein_coding	CMGC kinase, CK2 family	0.632907	0.55501	1.61501	1.55838	0.252329	0.81267	0.833723	1.83057	1.05524	1.95922	10.4659	33.1867	28.9034	74.1911	37.0045	95.2996
TGME49_261560	TGGT1_261560	-2.80408	0.0509406	-1.00857	-0.742846	-0.479871	1.59678	0.824128	-0.189618	protein_coding	Tat binding protein 1(TBP-1)-interacting protein TBPIP	2.12471	2.10113	6.65215	5.89174	1.74879	2.10247	2.52286	10.6421	6.22925	3.08509	69.4553	83.502	100.198	422.665	247.402	122.528
TGME49_319360	TGGT1_319360	-2.79432	0.025028	-1.20702	0.0385961	-1.05532	0.504936	0.668933	1.04987	protein_coding	SAG-related sequence SRS17A	14.1788	13.1067	37.0948	36.6241	9.49029	22.5034	10.5426	31.0907	34.8336	45.36	354.888	836.091	395.976	1178.07	1299.39	1689.01
TGME49_231420	TGGT1_231420	-2.79378	0.190351	-0.497543	-1.44017	-0.285613	2.21682	0.806702	-0.800199	protein_coding	folate/biopterin transporter, putative	1.12019	1.05974	4.11662	2.96067	1.25464	0.652769	1.45317	8.23427	3.09839	1.01721	61.6155	32.0575	71.365	404.385	152.162	49.955
TGME49_242350	TGGT1_242350	-2.77179	0.192954	-0.618699	-1.00803	-0.579496	2.43208	0.549954	-0.775804	protein_coding	tetratricopeptide repeat-containing protein	0.088522	0	0.499093	0.334834	0.130979	0	0.134587	1.08537	0.294443	0.117465	4.75721	0	4.81723	38.2197	10.5727	1.70178
TGME49_254740	TGGT1_254740	-2.7676	0.371616	-2.74724	-0.117634	0.661913	1.95213	1.57423	-1.3234	protein_coding	endoribonuclease L-PSP protein	0.633054	0.430332	1.72934	1.19099	0.106624	0.659848	1.13269	2.77017	2.13179	0.286069	1.90288	11.7759	23.1227	53.9572	41.2336	5.10533
TGME49_292935	TGGT1_292935	-2.75381	0.0955903	-0.513368	-1.19927	-0.479504	1.80662	0.762848	-0.37732	protein_coding	hypothetical protein	0.59441	0.579821	1.91313	1.59672	0.674096	0.419029	0.690106	3.36594	1.63268	0.740758	68.5038	62.0912	88.6371	412.548	195.595	109.765
TGME49_205662	TGGT1_205662	-2.74608	0.0303969	-0.614941	-1.08203	-0.489087	1.35901	0.85554	-0.0284881	protein_coding	LCCL domain-containing protein	0.737219	0.726213	2.14811	1.99424	0.785788	0.568455	0.857415	3.08691	2.17753	1.1799	26.6404	21.4108	33.7206	121.404	85.639	45.0971
TGME49_207610	TGGT1_207610	-2.73676	0.042066	-1.12431	-0.558228	-0.496165	1.62325	0.20619	0.349265	protein_coding	rhoptry kinase family protein ROP36 (incomplete catalytic triad)	0.785733	0.77152	2.34345	2.11146	0.585484	0.866806	0.904909	3.93198	1.47243	1.62594	18.0774	26.7635	27.9399	121.404	45.4627	50.2025
TGME49_222188	TGGT1_222188	-2.73059	0.130689	-1.01229	-0.564868	-0.596663	2.03626	0.699796	-0.562241	protein_coding	hypothetical protein	0.528608	0.523541	1.84656	1.42957	0.428894	0.584839	0.572091	3.54858	1.4052	0.585905	19.0288	31.0456	29.8668	187.726	69.7799	28.9302
TGME49_221415	TGGT1_221415	-2.72677	0.222038	-2.02037	-0.14925	-0.00117029	1.60517	1.36012	-0.794499	protein_coding	hypothetical protein	3.69297	3.12435	10.6382	8.51938	1.27172	4.65216	5.15503	15.696	13.244	2.97451	12.3687	31.0456	19.2689	57.3295	57.0927	28.9302
TGME49_321480	TGGT1_321480	-2.71921	0.0138038	-0.857716	-0.382272	-0.924791	0.839802	0.154642	1.17033	protein_coding	SAG-related sequence SRS12B	3.37868	3.33012	9.43343	9.05529	3.03028	4.21314	2.89262	9.82849	6.1127	12.3591	149.376	207.684	142.59	484.491	301.322	609.237
TGME49_291910	TGGT1_291910	-2.70675	0.0139729	-0.707281	-0.130557	-1.317	0.777929	0.666373	0.710539	protein_coding	hypothetical protein	0.587907	0.556227	1.50633	1.50557	0.560484	0.835939	0.367298	1.56912	1.45236	1.49751	10.4659	11.7759	5.78068	25.8545	19.0309	21.2722
TGME49_236940	TGGT1_236940	-2.69645	0.0514945	-0.592107	-1.27	-0.284492	1.44585	0.749747	-0.0490006	protein_coding	hypothetical protein	0.172536	0.165984	0.488094	0.447567	0.180809	0.11302	0.22378	0.742516	0.458309	0.263458	8.56298	5.35269	10.5979	35.9715	22.2027	12.7633
TGME49_249980	TGGT1_249980	-2.69461	0.260119	-0.514853	-1.86947	0.239207	2.37279	0.492873	-0.720543	protein_coding	leucine rich repeat-containing protein	4.68459	3.97487	15.6456	10.7107	4.56651	1.78568	7.70157	33.7949	9.18206	3.95973	72.9315	30.5169	127.706	515.763	156.919	65.8066
TGME49_249000	TGGT1_249000	-2.68936	0.0230314	-1.00526	-0.39161	-0.744023	1.35883	0.651858	0.130208	protein_coding	regulator of chromosome condensation (RCC1) repeat-containing protein	6.23283	6.13827	17.5503	16.508	5.01483	7.67334	6.01032	25.8178	15.8161	11.0171	393.897	602.713	472.089	2027.89	1242.29	865.354
TGME49_247310	TGGT1_247310	-2.66501	0.0327162	-0.766922	-0.669443	-0.684846	1.57211	0.4151	0.134001	protein_coding	cpw-wpc domain-containing protein	0.455125	0.454926	1.33781	1.21238	0.436439	0.466947	0.461988	2.20822	0.990256	0.814945	23.3666	25	24.7345	118.226	53.0176	43.6316
TGME49_297410	TGGT1_297410	-2.64712	0.0520835	-0.608169	-1.32333	-0.175131	1.25212	0.903758	-0.0492446	protein_coding	hypothetical protein	6.28254	5.96721	16.8907	15.7959	6.36914	3.87967	8.59881	23.1251	18.1642	9.38283	259.744	163.792	344.914	948.747	735.861	395.663
TGME49_291830	TGGT1_291830	-2.64574	0.202482	-0.292524	-1.81945	0.00646726	1.83596	0.925523	-0.655977	protein_coding	DNA double-strand break repair rad50 ATPase, putative	2.96001	2.59439	8.58635	6.86407	3.44548	1.19564	4.23892	15.0656	8.01528	2.67818	101.804	35.3278	125.248	445.147	236.829	79.1327
TGME49_214420	TGGT1_214420	-2.64385	0.0921885	-0.332281	-1.34084	-0.430838	1.46021	1.00989	-0.366147	protein_coding	hypothetical protein	20.8372	19.9105	59.7966	52.6404	25.7143	12.7811	24.0163	89.0778	65.1942	25.1177	195.997	97.419	183.055	678.961	496.918	191.45
TGME49_297310	TGGT1_297310	-2.6382	0.256956	-0.868947	-1.46397	0.233589	2.30271	0.733567	-0.936952	protein_coding	hypothetical protein	0.292628	0.259126	0.998754	0.683626	0.230455	0.152569	0.49486	2.07659	0.699827	0.219844	14.6861	9.72274	31.5358	132.334	44.5977	14.0099
TGME49_280510	TGGT1_280510	-2.62447	0.118267	-0.811031	-1.05159	-0.225414	1.95933	0.379601	-0.250892	protein_coding	Dpy-30 motif protein	7.35966	7.14389	23.2629	18.7489	6.59646	5.58335	9.89918	45.0062	15.0566	9.7259	211.22	178.78	316.974	1441.11	482.116	311.425
TGME49_213340	TGGT1_213340	-2.61245	0.277996	-0.695123	-1.75498	0.372	2.39517	0.436861	-0.753929	protein_coding	GMC oxidoreductase	1.1626	0.977269	3.79467	2.55307	0.97563	0.46799	2.04419	8.30915	2.13819	0.936662	54.2322	34.2572	105.016	444.023	119.472	55.3078
TGME49_224750	TGGT1_224750	-2.61088	0.161464	-0.531205	-1.66772	0.122117	1.63053	0.911853	-0.465577	protein_coding	SAG-related sequence SRS40F	1.2911	1.14417	3.51385	2.9873	1.27931	0.581904	2.01208	5.72431	3.4784	1.33885	44.7178	20.3402	70.3316	200.091	121.586	46.7989
TGME49_313940	TGGT1_313940	-2.60502	0.439804	-0.353019	-2.31637	0.597444	2.51978	1.5305	-1.97834	protein_coding	hypothetical protein	12.2254	9.1013	43.4693	23.7091	11.5011	2.94926	22.2258	84.2439	42.436	3.72795	372.014	100.631	714.877	2694.49	1370.22	129.335
TGME49_215410	TGGT1_215410	-2.59925	0.100856	-0.221919	-1.36164	-0.483582	1.78788	0.16421	0.115054	protein_coding	DPCD family protein	0.465956	0.441973	1.34356	1.1488	0.610964	0.277284	0.509621	2.46051	0.798458	0.771711	19.9803	10.7054	17.342	83.184	25.3745	28.9302
TGME49_256040	TGGT1_256040	-2.59804	0.0351832	-0.876297	-0.63214	-0.557695	1.47744	0.588653	3.86184e-05	protein_coding	PA14 domain-containing protein	1.35282	1.34693	3.8271	3.49936	1.1827	1.40079	1.47497	6.04533	3.26489	2.17109	90.387	107.054	112.723	462.008	249.516	165.923
TGME49_203685	TGGT1_203685	-2.59644	0.155794	-1.09527	0.64918	-1.61871	0.0912935	1.42028	0.553231	protein_coding	hypothetical protein	1.73054	1.36409	3.81655	3.54178	1.02878	3.44711	0.715735	2.34161	5.88273	3.22531	48.5235	81.3609	46.2454	87.6804	160.705	79.9836
TGME49_247340	TGGT1_247340	-2.59476	0.068881	-1.2267	-0.654441	-0.182254	1.5332	0.611852	-0.0816542	protein_coding	hypothetical protein	4.48009	4.29217	12.3701	11.1371	2.95427	4.39257	6.09342	20.0108	10.566	6.53348	139.862	167.004	283.253	904.907	464.142	256.968
TGME49_283870	TGGT1_283870	-2.58506	0.229064	-1.05019	0.0450757	-1.05019	0.932775	-0.972917	2.09544	protein_coding	hypothetical protein	0.0712173	0	0.461925	0.332946	0	0.213652	0	0.395304	0.105502	0.884969	0	2.14108	0	3.37232	1.05727	3.40356
TGME49_316480	TGGT1_316480	-2.58003	0.12539	-0.563648	0.10622	-1.59365	1.04542	1.32134	-0.315677	protein_coding	XRN 5'-3' exonuclease N-terminus protein	1.76223	1.57908	4.53712	4.07408	1.7161	2.73019	0.84039	5.23504	6.33839	2.03793	232.152	369.336	113.687	708.188	857.447	275.688
TGME49_272620	TGGT1_272620	-2.56723	0.304649	-0.119281	-1.14177	-0.779264	2.27106	1.24233	-1.47307	protein_coding	hypothetical protein	0.39534	0.378336	1.52615	0.971275	0.558088	0.274727	0.353206	2.92595	1.43413	0.218359	15.2231	7.49377	9.63446	79.8117	39.119	5.95622
TGME49_280465	TGGT1_280465	-2.56145	0.179271	-0.129059	-2.28083	0.374455	0.490044	1.04403	0.501363	protein_coding	hypothetical protein	0.426417	0.330762	0.861464	0.84723	0.48407	0.108933	0.686248	0.743493	1.09155	0.749349	9.51442	2.14108	13.4882	14.6134	8.45817	5.95622
TGME49_230535	TGGT1_230535	-2.55923	0.16704	0.457711	-0.836571	-1.6547	1.61238	-0.176491	0.597668	protein_coding	hypothetical protein	0.235561	0.195466	0.572589	0.503697	0.432414	0.176312	0.0979564	0.9627	0.278603	0.476465	8.56298	5.35269	2.89034	29.2268	8.45817	14.4651
TGME49_264700	TGGT1_264700	-2.54774	0.28808	0.382386	-2.68649	0.280279	1.17049	1.07611	-0.222778	protein_coding	hypothetical protein	0.540301	0	1.11929	1.02752	0.839119	0	0.781783	1.44899	1.35724	0.551634	17.2208	0	16.0441	29.7369	27.8539	11.3209
TGME49_305530	TGGT1_305530	-2.54109	0.0744848	-0.735877	-0.723987	-0.558307	1.74969	0.3879	-0.119414	protein_coding	hypothetical protein	2.14449	2.14106	6.36177	5.44063	2.04936	2.06632	2.31778	11.4775	4.4659	3.1419	73.261	73.8672	82.8564	410.3	159.648	112.317
TGME49_301415	TGGT1_301415	-2.52822	0.132851	-0.810044	-1.02247	-0.174664	1.97288	-0.196764	0.231065	protein_coding	hypothetical protein	0.366828	0.355182	1.12418	0.897978	0.322115	0.278012	0.500356	2.21694	0.49275	0.662851	1.90288	3.21162	5.78068	12.3652	3.17181	7.658
TGME49_247750	TGGT1_247750	-2.51041	0.074903	-0.657301	-1.39408	0.0595017	1.27159	0.704293	0.0159943	protein_coding	hypothetical protein	0.816921	0.752087	2.0078	1.88804	0.755566	0.453398	1.2418	2.87692	1.94157	1.20491	28.5433	17.1286	42.3916	93.301	63.4363	44.2462
TGME49_275795	TGGT1_275795	-2.49362	0.281277	-0.656956	-2.13822	0.817819	1.27975	1.29379	-0.596174	protein_coding	hypothetical protein	0.382789	0.272289	0.813113	0.69516	0.279194	0.0931804	0.775993	1.06884	1.07929	0.291208	6.67784	1.3276	13.953	25.302	23.83	5.84808
TGME49_203890	TGGT1_203890	-2.49305	0.276236	-0.174042	-2.22091	0.418085	1.68501	0.904981	-0.613121	protein_coding	hypothetical protein	2.17043	1.69217	5.11363	4.21865	2.36819	0.573124	3.56997	8.59104	5.00305	1.74679	68.5038	22.4813	105.979	268.662	182.908	62.1149
TGME49_217040	TGGT1_217040	-2.4851	0.145833	-1.09812	-1.16097	0.289146	1.66882	0.541106	-0.239974	protein_coding	hypothetical protein	0.824832	0.73479	2.11643	1.82602	0.541086	0.51802	1.41539	3.68298	1.68548	0.980833	16.7765	16.0613	43.8845	114.191	52.2586	30.4109
TGME49_208730	TGGT1_208730	-2.48106	0.0076408	-0.241381	-1.02941	-0.695644	0.91886	0.514842	0.532732	protein_coding	microneme protein, putative	88.7086	86.4976	216.455	214.606	115.255	66.7482	84.1227	257.589	194.673	197.102	12139.4	7202.58	8786.63	27800.3	20429.7	21258.6
TGME49_312980	TGGT1_312980	-2.48089	0.178622	-0.746809	-1.45097	0.231491	1.82083	0.530799	-0.385337	protein_coding	hypothetical protein	1.57802	1.40728	4.24341	3.49131	1.32091	0.810774	2.60238	7.83084	3.20237	1.69702	61.8437	34.2572	114.65	405.803	163.877	75.7291
TGME49_297660	TGGT1_297660	-2.47066	0.00865485	-0.747173	-0.663827	-0.546343	0.953809	0.880601	0.122932	protein_coding	hypothetical protein	14.5139	14.4901	36.9509	35.8002	13.5693	14.3763	15.596	44.1168	41.934	24.8019	260.695	276.199	299.632	847.578	805.641	476.498
TGME49_205398	TGGT1_205398	-2.4656	0.139178	-1.30874	-1.14977	0.505602	0.820534	-0.116911	1.24928	protein_coding	DNA repair and recombination protein RAD54, putative	0.181879	0.147838	0.41828	0.388983	0.082288	0.111649	0.351699	0.437497	0.228442	0.5889	1.90288	2.14089	6.74391	10.117	5.28266	13.6142
TGME49_316890	TGGT1_316890	-2.46103	0.0819805	-1.03579	0.326998	-1.2401	1.15233	0.215898	0.580666	protein_coding	hypothetical protein	0.413686	0.365323	0.932195	0.899071	0.279531	0.718905	0.242621	1.27386	0.665621	0.857103	6.66009	17.1286	5.78068	30.3509	15.8591	20.4213
TGME49_228050	TGGT1_228050	-2.461	0.0415702	-0.731093	-0.303139	-0.914634	0.412209	0.106963	1.42969	protein_coding	hypothetical protein	1.07549	1.0583	2.82323	2.60447	1.00019	1.34558	0.880707	2.20928	1.78798	4.47244	43.7663	58.8796	38.5378	96.6733	78.2381	195.704
TGME49_252090	TGGT1_252090	-2.44559	0.446168	0.358042	-2.97431	0.680988	2.00318	1.20352	-1.27143	protein_coding	hypothetical protein	2.409	1.53422	5.37924	3.75207	3.07511	0.305298	3.8466	9.61828	5.52555	0.993895	32.349	3.21162	40.4647	101.17	46.5199	3.40356
TGME49_233330	TGGT1_233330	-2.43517	0.0780671	-0.111774	-1.45755	-0.356716	1.35121	0.262777	0.312044	protein_coding	radial spokehead family protein	0.156215	0	0.45705	0.428578	0.254166	0	0.214478	0.700682	0.32951	0.340957	5.70865	0	4.81723	15.7375	7.4009	7.658
TGME49_244180	TGGT1_244180	-2.43375	0.012686	-0.38072	-0.695994	-0.848058	1.13998	0.549046	0.235745	protein_coding	microneme-like protein	0.155725	0.154293	0.388691	0.375511	0.184874	0.148583	0.133719	0.53046	0.352179	0.283433	6.66009	5.35269	4.81723	19.1098	12.6873	10.2107
TGME49_297670	TGGT1_297670	-2.43285	0.0253247	-0.91737	-0.841619	-0.164979	0.906776	0.936155	0.0810367	protein_coding	hypothetical protein	13.1551	12.7826	32.2064	31.0981	10.5565	11.1256	17.7833	37.3803	38.1493	21.0897	607.02	639.112	1065.57	2742.82	2480.36	1189.54
TGME49_231055	TGGT1_231055	-2.42675	0.350569	1.28343	-1.69623	-1.50574	2.10898	-0.0903706	-0.100077	protein_coding	hypothetical protein	0.322102	0.178699	0.66821	0.504809	0.788795	0.0633952	0.114115	1.39792	0.304376	0.302335	13.3202	1.07054	1.92689	23.6063	4.22909	5.10533
TGME49_292335	TGGT1_292335	-2.42659	0.247916	0.0583395	-2.00866	0.0319247	1.83186	0.505849	-0.419315	protein_coding	hypothetical protein	1.73102	1.44182	4.28813	3.4987	2.33868	0.558139	2.29625	7.99565	3.18922	1.67951	62.7952	14.9875	61.6606	214.705	85.639	45.0971
TGME49_318738	TGGT1_318738	-2.42383	0.0431139	-0.911175	-0.5711	-0.433655	0.914378	-0.174055	1.17561	protein_coding	hypothetical protein	0.765464	0.758267	1.97933	1.83791	0.627743	0.794611	0.874037	2.22499	1.04635	2.66665	7.61153	9.63485	10.5979	26.9786	12.6873	32.3338
TGME49_227630	TGGT1_227630	-2.42114	0.13423	-0.666182	-1.02288	-0.224468	1.72835	0.674413	-0.48923	protein_coding	hypothetical protein	109.319	106.545	310.672	257.962	104.473	81.5882	141.897	549.325	264.584	118.106	2052.26	1368.15	3177.45	12352.8	5821.34	2161.26
TGME49_210260	TGGT1_210260	-2.41414	0.242602	0.0879791	-1.58652	-0.408721	1.96313	0.69575	-0.751625	protein_coding	NAD-dependent glycerol-3-phosphate dehydrogenase	0.928105	0.833819	2.63978	2.01295	1.37701	0.431383	0.975923	5.05144	2.09843	0.769469	117.027	64.2323	90.5639	400.183	185.023	97.8522
TGME49_307630	TGGT1_307630	-2.41262	0.131675	-0.6353	-0.6353	-0.6353	1.65051	0.890693	-0.6353	protein_coding	hypothetical protein	0.0369175	0.0364338	0.290016	0.236692	0.0383939	0.0431999	0.0291588	0.487637	0.287985	0.0944248	3.80577	4.28215	2.89034	48.3367	28.5463	9.35978
TGME49_270655	TGGT1_270655	-2.41132	0.231851	-1.96353	0.065566	-0.00677477	0.750344	-0.473648	1.62804	protein_coding	hypothetical protein	2.22201	1.86788	5.31112	4.50407	0.743698	3.03539	2.88694	4.87925	2.08879	8.96533	6.66009	19.2697	18.3055	16.8616	6.34363	45.0971
TGME49_306010	TGGT1_306010	-2.40755	0.287445	0.0267784	-2.38803	0.459904	1.38285	0.915905	-0.397401	protein_coding	hypothetical protein	0.536173	0.400995	1.08963	0.965418	0.633853	0.118866	0.8558	1.62258	1.17393	0.472387	5.70865	1.07054	7.70757	14.6134	10.5727	4.25445
TGME49_320500	TGGT1_320500	-2.39908	0.316275	-0.46737	-1.57372	0.147375	2.09793	1.02785	-1.23206	protein_coding	patched family protein	1.3033	1.16501	4.05746	2.79495	1.30515	0.606198	1.99856	7.7249	3.6793	0.768186	229.297	110.265	358.402	1405.14	669.253	136.142
TGME49_215900	TGGT1_215900	-2.39351	0.311477	-0.487603	-1.63939	0.238298	1.92824	1.15854	-1.19809	protein_coding	hypothetical protein	1.14383	1.00191	3.34505	2.39808	1.10551	0.497555	1.82844	5.89936	3.4602	0.675592	57.0865	25.6929	94.4177	304.633	178.679	34.8865
TGME49_228175	TGGT1_228175	-2.38741	0.233108	-0.300321	-1.63199	0.0491412	1.63533	1.04681	-0.798974	protein_coding	hypothetical protein	1.63697	1.4651	4.33682	3.49778	1.83833	0.730386	2.34219	7.03254	4.67682	1.30111	92.3159	37.7572	122.5	356.583	240.219	70.3866
TGME49_266740	TGGT1_266740	-2.38234	0.118433	-1.59651	0.358821	-0.64088	1.18698	0.274489	0.417104	protein_coding	RNA recognition motif-containing protein	0.42179	0.363655	0.902107	0.86635	0.185607	0.719793	0.359971	1.27793	0.678924	0.749467	15.2231	54.5975	26.9765	104.542	48.6345	55.3078
TGME49_316560	TGGT1_316560	-2.37958	0.178804	-0.906692	-0.736544	-0.232821	2.09983	0.0173907	-0.241167	protein_coding	Toxoplasma gondii family D protein	3.0459	2.98487	9.43106	7.10272	2.45603	2.76346	3.91822	19.7373	4.66026	3.89562	100.853	113.477	160.896	810.482	191.366	159.967
TGME49_257568	TGGT1_257568	-2.37706	0.0252764	-0.449557	-0.981278	-0.442934	0.167498	0.48749	1.21878	protein_coding	hypothetical protein	15.178	14.958	37.3033	35.556	16.8874	11.6815	16.9651	25.9009	32.3327	53.6763	360.596	249.435	362.256	553.061	690.398	1146.15
TGME49_234375	TGGT1_234375	-2.37678	0.272126	0.590524	-0.335766	-2.12827	0.829331	-0.45167	1.49585	protein_coding	hypothetical protein	0.334913	0	0.776509	0.674013	0.658323	0.346416	0	0.776832	0.319674	1.23302	19.0628	10.031	0	20.1759	9.25668	26.6075
TGME49_204000	TGGT1_204000	-2.37501	0.235267	-0.881701	-1.12659	0.136387	2.05933	-0.729543	0.542116	protein_coding	hypothetical protein	0.477477	0.442637	1.41595	1.05127	0.370222	0.312423	0.749786	2.84316	0.411402	0.993285	3.80577	3.21162	7.70757	29.2268	4.22909	10.2107
TGME49_316690	TGGT1_316690	-2.36591	0.287646	-0.558275	-1.5504	0.245078	1.68997	1.2777	-1.10408	protein_coding	hypothetical protein	1.27033	1.12329	3.52253	2.65761	1.17337	0.589898	2.04771	5.57475	4.18908	0.803768	44.7178	22.4813	78.0391	212.456	159.648	30.632
TGME49_273510	TGGT1_273510	-2.36328	0.0280247	-0.634234	-0.537489	-0.689463	1.35104	0.240546	0.269601	protein_coding	hypothetical protein	0.494882	0.494411	1.25102	1.16843	0.489691	0.523655	0.471299	1.93887	0.89796	0.916228	22.8346	24.6224	21.1958	93.301	41.2336	45.0971
TGME49_313235	TGGT1_313235	-2.35641	0.113618	-1.42398	-0.931903	0.501	0.904075	0.728179	0.222628	protein_coding	hypothetical protein	0.354771	0.299881	0.720385	0.706641	0.171559	0.241292	0.651463	0.861445	0.762566	0.537145	3.80577	5.35269	14.4517	19.1098	16.9163	5.10533
TGME49_295662	TGGT1_295662	-2.34875	0.160323	-0.240602	-1.18196	-0.425283	1.75408	0.609394	-0.515638	protein_coding	hypothetical protein	0.400789	0.386127	1.10427	0.906915	0.500864	0.260822	0.440682	1.99609	0.902805	0.413929	14.2716	6.42323	9.63446	42.7161	20.0882	9.35978
TGME49_213760	TGGT1_213760	-2.34285	0.328846	-1.24594	-0.791894	0.195435	2.57349	0.128716	-0.859808	protein_coding	hypothetical protein	0.287798	0.263059	1.01962	0.61631	0.16977	0.232564	0.461061	2.39676	0.440224	0.22187	5.70865	6.42323	15.4151	77.5635	14.8018	5.95622
TGME49_283855	TGGT1_283855	-2.33129	0.113772	-1.48273	-0.265023	-0.0839459	1.40472	-0.00312878	0.430099	protein_coding	hypothetical protein	3.01836	2.77976	7.06368	6.48043	1.51866	3.53204	4.00438	11.2375	4.2351	5.71845	18.0774	41.751	46.2454	133.769	43.3481	68.0711
TGME49_209620	TGGT1_209620	-2.33016	0.0888702	-1.06041	0.0367448	-0.806972	1.45862	0.0352768	0.336744	protein_coding	eukaryotic aspartyl protease superfamily protein	0.398826	0.3774	0.967093	0.879401	0.276235	0.590957	0.329285	1.58337	0.590356	0.727553	41.2176	88.178	38.0982	217.959	62.3175	108.56
TGME49_243940	TGGT1_243940	-2.3276	0.0077858	-1.06507	-0.419154	-0.344041	0.651373	0.742631	0.434263	protein_coding	hypothetical protein	1.61739	1.57943	3.69087	3.67628	1.15169	1.80209	1.8984	3.78475	4.03189	3.25597	61.8437	99.5601	102.125	202.339	212.512	177.836
TGME49_268190	TGGT1_268190	-2.32014	0.0948065	-1.03694	-0.534208	-0.250172	1.50405	0.569789	-0.252525	protein_coding	hypothetical protein	2.25834	2.20335	5.77269	5.11207	1.63565	2.31754	2.82183	9.51931	4.98154	2.81723	25.6889	36.3983	44.3185	149.506	78.2381	44.2462
TGME49_226450	TGGT1_226450	-2.31447	0.245787	-0.404066	-1.02598	-0.385984	1.92399	0.918014	-1.02598	protein_coding	hypothetical protein	0.11767	0.101254	0.40877	0.273506	0.153891	0.0432885	0.155832	0.772729	0.384768	0.0688135	3.80577	1.07054	3.85378	19.1098	9.51544	1.70178
TGME49_231770	TGGT1_231770	-2.31317	0.227818	-0.808047	-0.644542	-0.362217	1.93551	0.828427	-0.94913	protein_coding	alpha-tubulin I, putative	0.134345	0.133243	0.413329	0.308214	0.115745	0.129635	0.157656	0.775167	0.359857	0.104962	9.51442	8.56431	15.4151	57.3295	29.6036	10.2107
TGME49_225570	TGGT1_225570	-2.30293	0.166103	-0.637278	-1.20409	0.036167	1.5198	0.851166	-0.565759	protein_coding	hypothetical protein	1.15149	1.08277	2.92867	2.49354	1.05642	0.713196	1.68486	4.71173	2.96417	1.11011	38.0577	25.6929	60.6971	169.74	106.784	39.9918
TGME49_313000	TGGT1_313000	-2.30252	0.341127	-0.540552	-1.41692	0.152653	1.97004	1.22281	-1.38804	protein_coding	Toxoplasma gondii family D protein	2.36815	2.15399	7.22756	4.95959	2.2471	1.22408	3.63327	12.8052	7.62866	1.24883	91.3384	71.7261	140.663	523.834	314.01	73.1765
TGME49_237700	TGGT1_237700	-2.30186	0.387114	0.113821	-2.17546	0.25744	0.89498	2.09405	-1.18483	protein_coding	ADP/ATP carrier protein, putative	1.13676	0.89953	2.98832	2.07059	1.47679	0.302117	1.63137	2.53788	5.82676	0.600325	10.4659	2.14108	11.5614	17.9857	22.2027	4.25445
TGME49_203070	TGGT1_203070	-2.29447	0.115026	-1.14733	-0.598669	-0.0512406	1.49015	0.56826	-0.26117	protein_coding	hypothetical protein	7.16526	6.83267	17.6855	15.6774	4.67251	6.83462	9.98865	29.0745	15.346	8.63598	85.6298	125.253	183.055	532.827	281.234	158.265
TGME49_263030	TGGT1_263030	-2.28463	0.0706837	-0.391952	-1.41444	0.0184583	1.01857	0.567568	0.201796	protein_coding	dynein light chain 8 family E protein	10.192	9.40821	22.08	21.4942	10.8374	5.33488	14.4036	28.8095	21.0751	16.3554	15.2231	7.49377	20.2324	40.4679	29.6036	22.974
TGME49_310690	TGGT1_310690	-2.27259	0.0218623	-0.495981	-1.06567	-0.214847	0.882131	0.703497	0.190875	protein_coding	hypothetical protein	0.646406	0.627968	1.45566	1.42711	0.671263	0.45227	0.815685	1.7448	1.5416	1.08058	14.2715	9.61556	17.342	37.0956	32.7754	22.974
TGME49_228430	TGGT1_228430	-2.26477	0.159947	-0.589681	-0.589681	-0.589681	1.78105	0.577677	-0.589681	protein_coding	hypothetical protein	0.0464131	0.0442817	0.260585	0.166805	0.0673016	0.0378626	0.034075	0.517202	0.2246	0.0399537	1.90288	1.07054	0.963446	21.3581	8.45817	1.70178
TGME49_244715	TGGT1_244715	-2.26461	0.210886	-0.541105	-0.96407	-0.263723	1.81439	0.773481	-0.818974	protein_coding	hypothetical protein	5.57393	5.4663	15.8854	12.3791	5.6533	4.21674	6.85176	28.9319	14.0615	4.66289	183.628	127.394	222.556	939.754	456.741	151.458
TGME49_266650	TGGT1_266650	-2.26125	0.123327	-0.211957	-0.776862	-0.776862	1.6136	0.52517	-0.373093	protein_coding	hypothetical protein	0.0881462	0.0772525	0.301066	0.257652	0.147929	0.0416116	0.074898	0.524327	0.246576	0.132296	3.80577	1.07054	1.92689	13.4893	6.34363	3.40356
TGME49_262575	TGGT1_262575	-2.25566	0.0952628	-0.672269	-0.837945	-0.25011	1.08787	1.10635	-0.4339	protein_coding	hypothetical protein	0.245494	0.241825	0.607607	0.545475	0.227911	0.203185	0.305385	0.772006	0.781958	0.268857	10.4659	4.28215	17.342	43.8402	44.4054	10.2107
TGME49_306500	TGGT1_306500	-2.25477	0.0782033	-0.45282	-1.32477	0.0181185	1.09416	0.628588	0.0367215	protein_coding	hypothetical protein	0.155807	0.112595	0.392999	0.376136	0.183013	0.0307491	0.253658	0.534772	0.387274	0.25695	21.8832	3.21162	30.8303	65.1983	58.1499	25.5267
TGME49_254190	TGGT1_254190	-2.25131	0.281886	-0.369975	-1.42372	0.0375475	1.99044	0.666382	-0.900679	protein_coding	calcium signaling protein kinase MARK, putative	0.179523	0.14705	0.545165	0.402531	0.207591	0.0556285	0.27535	1.06602	0.425778	0.143698	15.2231	4.28215	21.1958	82.0599	32.7754	11.0616
TGME49_323900	TGGT1_323900	-2.24977	0.155466	-0.89329	0.598784	-1.46016	0.932264	0.761367	0.0610388	protein_coding	hypothetical protein	0.804772	0.666159	1.5476	1.49871	0.537948	1.51321	0.363157	1.90672	1.69372	1.04237	5.70865	16.0581	3.85378	20.2339	17.9736	11.0616
TGME49_263245	TGGT1_263245	-2.24815	0.167987	-0.961121	-0.819963	0.0279743	1.5724	0.747004	-0.5663	protein_coding	cpw-wpc domain-containing protein	0.1356	0.128981	0.345733	0.291903	0.0980255	0.110279	0.198494	0.578985	0.326736	0.131478	1.90288	2.14108	3.85378	11.2411	6.34363	2.55267
TGME49_207407	TGGT1_207407	-2.24361	0.267152	-0.461272	-1.84427	0.556816	1.65379	0.42785	-0.33291	protein_coding	hypothetical protein	0.29561	0.237966	0.632654	0.537841	0.26081	0.0978189	0.528201	1.12985	0.483033	0.285079	8.56298	3.21162	17.342	37.0956	15.8591	9.35978
TGME49_215185	TGGT1_215185	-2.24314	0.0192998	-0.639604	-1.05442	-0.0542591	0.670435	0.378529	0.699316	protein_coding	hypothetical protein	0.830951	0.79773	1.79825	1.78942	0.76691	0.575272	1.15067	1.90154	1.55322	1.93999	8.56298	6.42323	15.4151	31.475	21.1454	26.3776
TGME49_226515	TGGT1_226515	-2.23808	0.00967309	-0.901031	-0.597722	-0.244643	0.902242	0.372598	0.468556	protein_coding	hypothetical protein	2.37178	2.33108	5.2861	5.21716	1.86749	2.30443	2.94341	6.51775	4.51501	4.82553	69.4553	102.772	113.687	261.917	177.622	178.687
TGME49_318610	TGGT1_318610	-2.23138	0.0276397	-0.870767	-0.39835	-0.467785	0.308898	1.19477	0.233231	protein_coding	AP2 domain transcription factor AP2IV-3	3.46536	3.43064	8.03423	7.65505	2.80243	3.88818	3.70548	6.34818	11.7307	6.02381	379.625	526.705	501.955	859.943	1589.08	816.003
TGME49_214430	TGGT1_214430	-2.22443	0.221737	-0.535059	-1.30844	0.113343	1.55065	0.921059	-0.741549	protein_coding	hypothetical protein	20.7263	19.1624	51.6445	42.6255	19.7238	11.5393	30.9157	83.7241	54.116	17.0935	953.345	557.751	1494.31	4046.79	2615.69	826.213
TGME49_285920	TGGT1_285920	-2.2234	0.0242631	-1.02952	-0.582851	-0.116784	0.931687	0.267512	0.529954	protein_coding	hypothetical protein	3.883	3.75636	8.50462	8.3519	2.74385	3.73956	5.1656	10.6842	6.74226	8.08739	67.5524	92.0663	127.175	263.041	165.992	199.108
TGME49_248350	TGGT1_248350	-2.21361	0.0644336	-0.678798	-0.92892	-0.111883	1.26389	0.51297	-0.0572555	protein_coding	hypothetical protein	1.48618	1.44397	3.42985	3.19638	1.34205	1.12843	1.98805	5.15911	3.06568	2.06477	68.5358	58.0827	102.33	260.707	156.906	106.278
TGME49_313220	TGGT1_313220	-2.20801	0.368635	0.267869	-2.0753	0.0933127	2.08135	0.455649	-0.822885	protein_coding	hypothetical protein	0.342791	0.25345	0.866571	0.626222	0.507416	0.0713664	0.449591	1.78352	0.577952	0.23824	38.0577	5.35269	33.7206	133.769	43.3481	17.8687
TGME49_290710	TGGT1_290710	-2.20651	0.512818	1.23689	-2.80242	-0.147123	1.75988	1.50152	-1.54875	protein_coding	hypothetical protein	8.78623	5.214	16.9356	11.5048	18.2543	1.11023	6.99417	26.2302	21.9294	2.64731	35.2033	2.14108	13.4882	50.5849	42.2909	5.10533
TGME49_278070	TGGT1_278070	-2.20594	0.233248	-1.82843	0.92668	-0.810344	0.734089	0.645655	0.33235	protein_coding	Toxoplasma gondii family A protein	0.392524	0.288024	0.639805	0.635365	0.120452	0.813176	0.243943	0.711556	0.669249	0.538609	0.951442	6.42323	1.92689	5.62054	5.28636	4.25445
TGME49_209590	TGGT1_209590	-2.20302	0.26277	-1.50962	-0.758687	0.559086	1.76397	0.334304	-0.389055	protein_coding	hypothetical protein	0.209489	0.142129	0.514489	0.42262	0.0406678	0.168288	0.41951	0.96705	0.358985	0.217432	1.15884	5.09666	11.954	29.2875	10.2294	6.19578
TGME49_206620	TGGT1_206620	-2.2015	0.199727	-0.927823	-0.535836	-0.244076	1.04877	1.49631	-0.837351	protein_coding	hypothetical protein	0.15385	0.151022	0.407049	0.332476	0.117787	0.15456	0.189202	0.463566	0.632172	0.12541	6.66009	8.56431	11.5614	26.9786	37.0045	7.658
TGME49_271980	TGGT1_271980	-2.20145	0.195352	-0.549332	-1.62711	0.468758	0.966892	0.998753	-0.257963	protein_coding	SAG-related sequence SRS32	0.615538	0.520528	1.23293	1.14592	0.527756	0.250029	1.06883	1.5096	1.54331	0.645868	18.0774	8.56431	36.611	51.709	52.8636	22.1231
TGME49_320560	TGGT1_320560	-2.19816	0.0922797	-0.811348	-0.0562379	-0.836859	1.42924	-0.0742293	0.349433	protein_coding	p25-alpha family protein	0.0911903	0	0.292749	0.264819	0.101784	0.171787	0	0.481021	0.169658	0.227567	1.90288	3.21162	0	8.99287	3.17181	4.25445
TGME49_259590	TGGT1_259590	-2.19483	0.115916	-0.204799	0.149776	-1.64614	0.82429	0.532322	0.344551	protein_coding	membrane protein, putative	1.27961	1.1283	2.49992	2.47642	1.45035	1.85443	0.534055	2.95978	2.41751	2.12248	20.9317	26.7635	7.70757	42.7161	34.89	30.632
TGME49_253500	TGGT1_253500	-2.18942	0.116142	-0.565274	-0.565274	-0.565274	1.14407	1.11703	-0.565274	protein_coding	hypothetical protein	0.0724287	0.0716737	0.24827	0.216625	0.0722037	0.0597818	0.0853005	0.327011	0.32094	0.0968593	5.70865	2.14108	6.74412	25.8545	25.3745	7.658
TGME49_313650	TGGT1_313650	-2.18744	0.0159095	-0.867622	-0.511055	-0.315191	1.00685	0.233915	0.453106	protein_coding	hypothetical protein	1.68832	1.66768	3.74456	3.64794	1.35176	1.73076	1.98243	4.95645	2.90065	3.37659	27.5918	35.3278	40.4647	101.17	59.2072	68.922
TGME49_293790	TGGT1_293790	-2.18418	0.1303	0.0424595	-1.10416	-0.628943	1.00912	-0.417753	1.09927	protein_coding	hypothetical protein	10.3375	9.79791	23.6692	21.4004	14.9128	6.73587	9.36369	29.1443	10.8398	31.0235	530.905	239.801	333.352	1037.55	385.904	1104.45
TGME49_210740	TGGT1_210740	-2.18253	0.0749447	-0.440847	-0.275876	-0.972283	1.33224	0.47526	-0.118496	protein_coding	hypothetical protein	0.365112	0.35777	0.85083	0.780844	0.389382	0.436553	0.2694	1.33085	0.73477	0.48687	19.0288	13.917	13.4882	52.8331	20.0882	14.4651
TGME49_299790	TGGT1_299790	-2.17747	0.321114	-0.348927	-0.678879	-0.656171	2.38759	0.294948	-0.998562	protein_coding	hypothetical protein	0.32389	0.322093	1.10269	0.701347	0.373181	0.296889	0.301599	2.4871	0.583103	0.237881	10.7854	8.58047	8.7166	71.8804	16.8524	6.87505
TGME49_328600	TGGT1_328600	-2.17614	0.150457	-0.290297	-0.12015	-1.27221	1.27223	0.861864	-0.451438	protein_coding	Isoleucine-tRNA ligase	0.185329	0.17515	0.427531	0.38115	0.211283	0.23773	0.106974	0.62407	0.469569	0.188954	1.90288	2.14108	0.963446	5.62054	4.22909	1.70178
TGME49_293290	TGGT1_293290	-2.17542	0.0553086	0.0441503	-0.494724	-1.23136	0.815261	0.692353	0.174325	protein_coding	hypothetical protein	7.88321	7.40042	16.3871	16.099	11.2543	7.74642	4.6489	19.2064	17.6379	12.317	140.813	96.3485	58.7702	242.807	220.97	153.16
TGME49_306620	TGGT1_306620	-2.16514	0.0161119	-0.815328	-0.319296	-0.537069	0.701298	0.879329	0.0910669	protein_coding	AP2 domain transcription factor AP2IX-9	64.8599	64.2269	142.725	139.06	53.7059	75.743	65.1308	153.664	173.846	100.664	10141.4	14354.9	12198.2	29215.6	32731	19066.7
TGME49_205658	TGGT1_205658	-2.15396	0.349023	-0.895679	-1.24254	0.47773	1.6149	1.28813	-1.24254	protein_coding	F5/8 type C domain-containing protein	0.167993	0.125616	0.449112	0.265656	0.127179	0.0473008	0.329498	0.724726	0.57784	0.0447692	12.3085	4.57779	31.889	70.1393	55.9235	4.33278
TGME49_253550	TGGT1_253550	-2.14872	0.0832216	-0.589819	-0.493668	-0.571731	1.39494	0.525816	-0.265535	protein_coding	WD repeat-containing protein 92, putative	0.330862	0.330723	0.792053	0.710632	0.322108	0.344307	0.326172	1.27489	0.697977	0.403293	19.0288	20.3402	19.2689	75.3153	41.2336	23.8249
TGME49_226930	TGGT1_226930	-2.14436	0.407617	0.0258612	-2.21503	0.538353	1.43653	1.33975	-1.12547	protein_coding	hypothetical protein	1.36227	1.03912	2.88917	2.22824	1.54917	0.327735	2.20991	4.11864	3.85141	0.697452	18.2694	3.865	26.0616	48.5713	45.4199	8.22508
TGME49_210100	TGGT1_210100	-2.14423	0.116402	-0.550229	-0.550229	-0.550229	1.14467	1.05624	-0.550229	protein_coding	hypothetical protein	0	0	0.20942	0	0	0	0	0.323755	0.304506	0	0	0	0	1.12411	1.05727	0
TGME49_208770	TGGT1_208770	-2.14344	0.0823271	-1.21685	-0.37022	-0.06282	1.20518	0.276639	0.16807	protein_coding	hypothetical protein	0.49105	0.465566	1.05436	0.997914	0.293243	0.527339	0.652569	1.57157	0.825684	0.765828	4.75721	8.56431	10.5979	22.4822	10.5727	9.35978
TGME49_225140	TGGT1_225140	-2.13898	0.271845	0.635529	-1.85691	-0.424005	1.48609	0.125103	0.0341925	protein_coding	BT1 family protein	0.408329	0.325284	0.779553	0.695778	0.739061	0.131335	0.354592	1.33268	0.518832	0.487147	19.0288	3.21162	8.67102	33.7232	12.6873	11.9124
TGME49_209470	TGGT1_209470	-2.13771	0.19309	-0.307859	-1.04629	-0.28995	1.62313	0.660214	-0.639242	protein_coding	hypothetical protein	0.125687	0.105194	0.365046	0.301953	0.166836	0.0413055	0.16892	0.636172	0.326369	0.132597	11.4173	3.21162	11.5614	49.4608	25.3745	8.50889
TGME49_266820	TGGT1_266820	-2.13693	0.271751	0.154224	0.27808	-2.07562	-0.108949	1.25223	0.500036	protein_coding	hypothetical protein	6.73731	5.39541	12.4186	11.5296	8.77701	9.56381	1.8711	7.31347	18.7879	11.1544	90.387	98.4895	19.2689	75.3153	193.481	114.87
TGME49_305485	TGGT1_305485	-2.13674	0.0978667	-0.521405	0.188744	-1.31045	0.882204	0.743305	0.0176079	protein_coding	hypothetical protein	0.474407	0.434725	0.959439	0.928895	0.442723	0.724283	0.256215	1.17128	1.06377	0.643267	6.65909	6.42323	3.85378	13.4893	6.34363	2.55267
TGME49_264430	TGGT1_264430	-2.13634	0.35801	-0.468319	0.488836	-1.66323	-0.900152	2.05034	0.492526	protein_coding	hypothetical protein	0.340161	0.285925	0.847636	0.610832	0.302071	0.586464	0.131949	0.223931	1.73101	0.587966	48.5235	94.2074	21.1958	35.9715	278.062	94.4487
TGME49_209705	TGGT1_209705	-2.12716	0.341005	-0.421206	-1.32364	0.111457	2.0995	-1.0764	0.610294	protein_coding	hypothetical protein	0.317116	0.292947	0.895299	0.623144	0.319075	0.1707	0.461573	1.83105	0.202609	0.652237	6.66009	3.21162	9.63446	38.2197	4.22909	13.6142
TGME49_270040	TGGT1_270040	-2.12468	0.0990899	-0.567541	-0.903282	-0.160041	1.16716	0.818576	-0.354874	protein_coding	hypothetical protein	10.3402	10.1127	23.5421	21.4862	9.94643	7.88132	13.1928	33.1028	25.9974	11.5262	67.5524	53.5269	89.6005	224.822	176.564	78.2818
TGME49_201690	TGGT1_201690	-2.12457	0.176931	-1.17387	0.143835	-0.600721	-0.141865	0.155593	1.61703	protein_coding	BT1 family protein	2.39584	2.2338	5.52174	4.74586	1.44314	3.59731	2.14706	2.95103	3.62675	9.98744	123.687	308.315	184.018	252.924	310.838	855.994
TGME49_293890	TGGT1_293890	-2.12127	0.197083	-0.791962	-1.06197	0.22654	1.22348	1.01957	-0.615661	protein_coding	intraflagellar transport 80 family protein	0.270557	0.250292	0.609395	0.530937	0.210543	0.174606	0.426521	0.851237	0.739038	0.23791	14.2716	14.9875	36.611	73.067	63.4363	20.4213
TGME49_297680	TGGT1_297680	-2.12123	0.141685	-0.736739	-0.478041	-0.41257	1.51864	0.614276	-0.505566	protein_coding	calmodulin, putative	0.861934	0.857969	2.12445	1.81995	0.749868	0.897141	0.938792	3.58032	1.91285	0.880187	15.2231	11.7759	12.5248	56.2054	32.7754	17.8687
TGME49_242300	TGGT1_242300	-2.11148	0.209705	-0.897064	-0.897064	0.176749	1.72119	0.311752	-0.415559	protein_coding	dihydrodipicolinate synthase	0.0944281	0	0.328258	0.270605	0	0.0727852	0.210499	0.614005	0.231148	0.13962	0	2.14108	3.85378	11.2411	5.28636	3.40356
TGME49_286020	TGGT1_286020	-2.11147	0.0934159	-0.997474	0.395451	-1.01535	0.293683	0.503286	0.820403	protein_coding	hypothetical protein	8.28452	7.4013	15.8063	15.6276	5.3868	14.1463	5.32047	13.1828	15.2442	18.9918	332.053	872.489	327.572	836.337	944.143	1184.44
TGME49_231110	TGGT1_231110	-2.10933	0.164066	-0.675692	-1.09051	0.151022	1.5605	-0.108492	0.163165	protein_coding	hypothetical protein	0.270464	0.253254	0.612638	0.534195	0.230263	0.172724	0.408404	1.08489	0.341168	0.411856	8.56298	6.42323	4.81723	26.9786	12.6873	15.316
TGME49_310020	TGGT1_310020	-2.10704	0.20946	-0.691362	-1.10617	0.18471	1.69898	0.285226	-0.371379	protein_coding	hypothetical protein	4.30495	4.00706	10.1563	8.44303	3.60198	2.70191	6.61097	18.8845	7.088	4.49641	45.6692	34.2572	83.8198	239.435	89.8681	57.0096
TGME49_236020	TGGT1_236020	-2.09829	0.238836	-0.924272	-1.10762	0.428068	1.51035	0.659475	-0.565999	protein_coding	BT1 family protein	0.60571	0.536907	1.32313	1.12659	0.409825	0.360916	1.04639	2.2156	1.22844	0.525351	21.9342	19.3165	56.0036	118.581	65.7472	28.1172
TGME49_314560	TGGT1_314560	-2.09623	0.165127	-0.60215	0.425817	-1.42536	-0.0676973	0.594842	1.07455	protein_coding	hypothetical protein	7.79084	6.79871	14.9966	14.2517	6.48457	13.223	3.66496	9.3922	14.8666	20.7309	572.768	1167.96	323.718	829.592	1313.13	1831.11
TGME49_258120	TGGT1_258120	-2.09262	0.10801	-1.43407	0.114589	-0.278481	0.944024	0.48362	0.170318	protein_coding	Pex2 / Pex12 amino terminal region protein	0.316586	0.288314	0.6183	0.60333	0.154352	0.451549	0.343858	0.802398	0.583169	0.469333	4.75721	13.917	10.5979	24.7304	17.9736	14.4651
TGME49_273468	TGGT1_273468	-2.09045	0.130265	-0.919696	-0.558794	-0.117235	1.53272	0.198533	-0.135532	protein_coding	hypothetical protein	0.891948	0.869109	2.07387	1.81683	0.664261	0.853063	1.15852	3.63572	1.44198	1.14392	28.5433	39.6099	51.0626	186.602	74.009	58.7113
TGME49_202735	TGGT1_202735	-2.08868	0.335376	-0.405067	-1.2201	0.0312866	1.77484	1.03488	-1.21584	protein_coding	hypothetical protein	0.459932	0.432712	1.23019	0.903796	0.472278	0.26844	0.639077	2.14001	1.28134	0.269235	16.5083	9.38321	22.3387	74.8031	37.7506	7.21922
TGME49_273340	TGGT1_273340	-2.0814	0.176855	-0.57189	-0.723669	-0.290768	1.25367	1.0657	-0.733036	protein_coding	hypothetical protein	0.634294	0.629352	1.53728	1.30993	0.610822	0.549825	0.742234	2.16502	1.90054	0.546267	4.75721	4.28215	5.78068	16.8616	14.8018	4.25445
TGME49_264850	TGGT1_264850	-2.07809	0.0855767	-0.0560782	-0.640817	-0.88599	0.677555	1.12255	-0.217222	protein_coding	hypothetical protein	2.27333	2.20627	4.9159	4.58482	3.05921	2.03979	1.721	5.08692	6.92488	2.7359	25.6889	17.1286	14.4517	42.7161	58.1499	22.974
TGME49_215340	TGGT1_215340	-2.07805	0.0607404	-0.276357	-1.15023	-0.156252	0.942223	0.594266	0.0463558	protein_coding	AP2 domain transcription factor AP2X-10	1.99922	1.91416	4.10577	3.97772	2.27832	1.24323	2.47611	5.30205	4.1658	2.84945	127.493	77.0788	133.919	305.757	231.542	165.072
TGME49_245600	TGGT1_245600	-2.07782	0.0497932	-0.369978	-0.78479	-0.42784	1.17018	0.474062	-0.0616337	protein_coding	hypothetical protein	1.67444	1.66135	3.67008	3.452	1.85307	1.39002	1.78022	5.38921	3.32639	2.29463	37.1062	27.834	35.6475	107.914	66.6081	45.948
TGME49_289590	TGGT1_289590	-2.0739	0.232886	-0.212604	-0.925641	-0.440272	1.74042	0.586888	-0.748787	protein_coding	hypothetical protein	5.44883	5.33804	13.9357	11.0706	6.634	4.04697	5.66553	25.6858	11.5464	4.57476	78.9697	48.1742	67.4412	305.757	137.445	54.4569
TGME49_203900	TGGT1_203900	-2.07122	0.222871	-0.488701	-0.934777	-0.152243	1.7434	0.487112	-0.654795	protein_coding	hypothetical protein	0.113026	0.08973	0.343134	0.275112	0.136233	0.0308293	0.172015	0.640048	0.267936	0.121418	22.8346	5.35269	29.8668	70.8188	46.5199	12.7633
TGME49_293280	TGGT1_293280	-2.06785	0.0416251	-0.173147	-0.722608	-0.676447	0.81447	0.848391	-0.0906585	protein_coding	cyclin protein	23.5157	23.1563	49.9286	47.8838	29.5329	20.1791	20.8352	58.561	59.9542	31.2707	4297.66	2936.49	3031.97	8521.86	8724.6	4550.55
TGME49_279000	TGGT1_279000	-2.0577	0.0715604	-1.11647	0.00121625	-0.446301	1.07166	0.182535	0.307353	protein_coding	SAG-related sequence SRS59J	0.63779	0.607404	1.29945	1.24986	0.401864	0.872037	0.639468	1.83135	0.98882	1.07818	13.3202	28.9045	21.1958	60.7018	32.7754	35.7373
TGME49_216830	TGGT1_216830	-2.0569	0.0170128	-0.798449	-0.448681	-0.313581	0.885275	0.554639	0.120796	protein_coding	DTW domain-containing protein	10.9273	10.821	22.7785	22.2577	8.9231	11.3712	12.4875	28.666	22.7948	16.8747	423.392	539.551	592.519	1360.17	1081.59	800.687
TGME49_305280	TGGT1_305280	-2.05634	0.41052	-0.0369159	-1.75705	0.233838	2.12347	0.587816	-1.15116	protein_coding	hypothetical protein	0.949409	0.811844	2.44891	1.66943	1.13477	0.344427	1.36903	5.0728	1.74973	0.524188	39.0091	12.8465	51.0626	188.85	59.2072	17.0178
TGME49_267160	TGGT1_267160	-2.05326	0.127746	-0.689017	-0.196936	-0.670924	1.55158	0.0481038	-0.0428052	protein_coding	SAG-related sequence SRS38D	0.190919	0.188474	0.444357	0.386987	0.167517	0.235608	0.169631	0.791672	0.279225	0.262173	3.80577	5.35269	3.85378	17.9857	6.34363	5.95622
TGME49_320240	TGGT1_320240	-2.0524	0.32747	-1.20688	-0.890992	0.541909	1.29493	1.26094	-0.999902	protein_coding	SAG-related sequence SRS15B	0.184249	0.156822	0.411677	0.330703	0.0921914	0.124478	0.336077	0.566395	0.553208	0.115427	4.75721	6.42323	17.342	29.2268	28.5463	5.95622
TGME49_294680	TGGT1_294680	-2.04849	0.671927	1.43338	1.55798	-4.5432	1.41624	-1.56421	1.69981	protein_coding	hypothetical protein	4.3873	0	4.86171	3.337	6.29693	6.86496	0	6.22257	0.788432	7.57413	48.6932	53.0857	0	48.1182	6.09682	58.5696
TGME49_210950	TGGT1_210950	-2.04795	0.234991	0.436373	-1.3641	-0.623542	1.42868	0.511163	-0.388578	protein_coding	oocyst wall protein	0.19931	0.168713	0.418822	0.368378	0.348334	0.0825126	0.167082	0.692964	0.366868	0.196635	18.0774	4.28215	8.67102	38.2197	22.2027	11.0616
TGME49_221818	TGGT1_221818	-2.04021	0.154278	-0.287908	-0.998383	-0.256788	1.25383	0.812291	-0.52304	protein_coding	hypothetical protein	9.65607	9.40404	21.6558	19.1862	11.0023	6.72371	11.2422	32.0326	23.5872	9.34763	608.923	336.149	599.264	1975.06	1406.17	486.709
TGME49_210400	TGGT1_210400	-2.03931	0.10862	-0.227411	-1.19654	-0.11817	1.18939	0.408296	-0.0555594	protein_coding	hypothetical protein	1.0419	0.989582	2.15268	2.01807	1.20708	0.616593	1.30203	3.22281	1.87544	1.35978	102.765	52.4936	110.848	274.374	159.665	115.765
TGME49_270260	TGGT1_270260	-2.03903	0.24866	-0.735917	-0.859424	0.0535168	1.70684	0.572698	-0.737719	protein_coding	hypothetical protein	36.5153	35.0396	89.2526	71.4467	30.0426	27.5777	51.9255	163.336	74.4166	30.0051	1495.67	1431.31	2590.71	8119.43	3741.68	1558.83
TGME49_244120	TGGT1_244120	-2.03757	0.0483427	-0.348616	-0.970396	-0.221267	-0.05061	0.756853	0.834037	protein_coding	hypothetical protein	5.41628	5.28589	11.162	10.7704	5.92558	3.85085	6.47242	7.28517	12.75	13.4507	1040.88	659.452	1106.04	1262.37	2183.27	2284.64
TGME49_211430	TGGT1_211430	-2.03282	0.362293	-0.179232	-1.47941	0.123417	1.90996	0.699001	-1.07374	protein_coding	leucine rich repeat-containing protein	1.38205	1.24747	3.47211	2.53589	1.57082	0.637874	1.93746	6.68397	2.88736	0.844995	126.542	51.3859	156.078	538.448	232.6	68.0711
TGME49_210783	TGGT1_210783	-2.03128	0.219357	-1.05756	-1.25799	0.78197	0.00469024	0.921095	0.607795	protein_coding	hypothetical protein	0.175379	0	0.352424	0.340861	0.114904	0	0.411234	0.239941	0.452866	0.364466	2.85433	0	8.67102	4.49643	2.11454	1.70178
TGME49_210815	TGGT1_210815	-2.02717	0.199911	-0.58832	-0.58832	-0.352556	-0.58832	0.424013	1.6935	protein_coding	hypothetical protein	0.0538172	0	0.244602	0.165002	0	0.0436986	0.117753	0.0457964	0.201717	0.486292	0	1.07262	2.89034	1.12411	1.05727	4.25445
TGME49_240260	TGGT1_240260	-2.02651	0.13817	0.0450496	-0.786771	-0.786771	1.44508	0.197104	-0.113694	protein_coding	hypothetical protein	0.102077	0.089311	0.275654	0.245593	0.177993	0.0745587	0.0536801	0.469737	0.197777	0.159447	5.70865	5.35269	3.85378	33.7232	7.4009	1.70178
TGME49_245440	TGGT1_245440	-2.0262	0.0791377	-0.563871	-0.665107	-0.299186	0.371173	1.29772	-0.140724	protein_coding	hypothetical protein	12.9246	12.8497	28.4049	26.0361	12.3735	11.535	14.8652	23.6575	44.9662	16.591	420.537	408.946	527.005	794.745	1514.01	568.394
TGME49_254780	TGGT1_254780	-2.02598	0.422597	0.827832	0.190631	-2.54639	1.431	0.288117	-0.191186	protein_coding	hypothetical protein	0.796575	0.543787	1.23668	1.1017	1.37388	0.883349	0.132497	2.08699	0.945102	0.677944	19.9803	12.8465	1.92689	30.3509	13.7445	7.658
TGME49_244015	TGGT1_244015	-2.02096	0.547375	-2.16458	-1.21333	1.85535	2.07785	-1.23132	0.676026	protein_coding	hypothetical protein	0.605202	0	0.93335	0.637355	0	0.193355	1.62225	1.89277	0.190959	0.71632	0	1.07054	1.92689	2.24822	1.05727	0.850889
TGME49_257360	TGGT1_257360	-2.0194	0.0113672	-0.34176	-0.533022	-0.646105	0.850947	0.124483	0.545457	protein_coding	hypothetical protein	4.98969	4.97067	10.25	10.0378	5.57373	4.88169	4.51366	12.7405	7.70015	10.3092	949.539	856.431	762.086	2204.38	1323.7	1813.24
TGME49_253330	TGGT1_253330	-2.01907	0.257018	0.628777	-1.8106	-0.338712	-0.0120442	0.529845	1.00274	protein_coding	Rhoptry kinase family protein, truncated (incomplete catalytic triad)	11.9173	9.59573	20.1764	19.3745	21.0831	3.88694	10.7818	13.5216	19.6858	27.3217	724.999	132.747	367.073	472.125	679.826	972.566
TGME49_250905	TGGT1_250905	-2.01732	0.0229661	-0.734405	-0.316401	-0.467852	0.998016	0.371874	0.148768	protein_coding	hypothetical protein	0.99806	0.991031	2.06441	1.99923	0.846051	1.13039	1.01774	2.8113	1.82146	1.56048	15.2231	20.3402	18.3055	50.5849	32.7754	28.0793
TGME49_233920	TGGT1_233920	-2.01707	0.0474109	-0.723637	-0.551765	-0.242986	1.08978	0.477716	-0.0491126	protein_coding	zinc finger, C3HC4 type (RING finger) domain-containing protein	21.117	20.9148	44.4321	42.1866	17.9878	20.2636	25.0997	63.2226	41.3639	28.7098	795.405	896.041	1109.89	2795.66	1829.08	1269.53
TGME49_224845	TGGT1_224845	-2.01547	0.064057	-0.633532	-0.835212	-0.0479336	1.10903	0.392117	0.0155345	protein_coding	hypothetical protein	1.7915	1.74263	3.69458	3.51223	1.59471	1.38666	2.39312	5.33635	3.24663	2.50075	97.917	85.1429	146.941	327.659	199.347	152.023
TGME49_269413	TGGT1_269413	-2.01056	0.121468	-0.503799	-0.503799	-0.503799	0.831833	1.18336	-0.503799	protein_coding	hypothetical protein	0.0237354	0	0.19147	0	0.0712063	0	0	0.252386	0.322023	0	0.951442	0	0	3.37232	4.22909	0
TGME49_288220	TGGT1_288220	-2.01036	0.135004	-0.514823	-0.904138	-0.0922251	1.26981	0.637142	-0.395766	protein_coding	hypothetical protein	0.503998	0.490899	1.09663	0.986885	0.487138	0.371926	0.65293	1.67834	1.0825	0.529044	29.4947	28.9045	41.4282	105.666	71.8945	48.5007
TGME49_207050	TGGT1_207050	-2.00926	0.133962	-1.10411	0.165571	-0.571454	1.1871	0.488616	-0.165722	protein_coding	hypothetical protein	0.277332	0.259744	0.561053	0.521893	0.171274	0.412957	0.247764	0.838334	0.516596	0.328228	6.66009	16.0581	9.63446	32.5991	20.0882	12.7633
TGME49_215955	TGGT1_215955	-2.00619	0.048494	-0.732627	-0.618331	-0.155727	1.11443	0.29566	0.0965976	protein_coding	hypothetical protein	3.45098	3.39825	7.15862	6.81754	2.89667	3.13549	4.32079	10.4212	5.90805	5.1466	75.1639	81.3609	100.198	252.924	153.304	104.659
TGME49_256220	TGGT1_256220	-2.00512	0.0823413	-0.419003	0.148963	-1.23549	0.264778	0.82426	0.416491	protein_coding	hypothetical protein	13.4158	12.4585	25.3259	24.9807	13.1948	19.5604	7.49232	21.1954	31.2365	23.5457	258.792	363.983	133.919	385.569	611.103	467.989
TGME49_321685	TGGT1_321685	-2.00114	0.274373	-0.217205	-1.01201	-0.272022	1.89301	0.278111	-0.669884	protein_coding	hypothetical protein	1.50168	1.458	3.81927	2.91767	1.77424	1.02271	1.70809	7.66037	2.50102	1.29641	51.3779	36.3983	61.6601	276.531	82.4672	46.7989
TGME49_299800	TGGT1_299800	-1.99753	0.519178	-0.11552	-1.86059	0.478787	2.22056	1.15416	-1.87739	protein_coding	hypothetical protein	2.58274	2.11506	7.13291	4.22489	2.75927	0.823143	4.1658	13.9323	6.6528	0.813616	86.5812	23.5518	127.175	438.402	209.34	25.5267
TGME49_249520	TGGT1_249520	-1.99384	0.143168	-0.625966	0.128752	-0.996109	1.1992	0.5962	-0.302073	protein_coding	hypothetical protein	0.794283	0.75246	1.63587	1.50028	0.688484	1.16168	0.532684	2.43962	1.60621	0.861778	9.51442	16.0581	6.74412	33.7232	22.2027	11.9124
TGME49_324100	TGGT1_324100	-1.99106	0.289201	-1.19982	-1.19982	0.909331	0.131838	0.0434027	1.31506	protein_coding	hypothetical protein	0.143812	0	0.353322	0.324132	0	0	0.431436	0.251691	0.236726	0.571548	0	0	1.92689	1.12411	1.05727	2.55267
TGME49_231860	TGGT1_231860	-1.99067	0.113113	-0.975349	-0.220237	-0.294299	1.35271	0.0512765	0.0859016	protein_coding	hypothetical protein	1.38046	1.3449	2.94209	2.67726	0.965118	1.62889	1.54738	4.84613	1.96619	2.01395	11.4173	19.2697	18.3055	57.3295	23.26	23.8249
TGME49_258810	TGGT1_258810	-1.99064	0.144763	0.55776	-1.0238	-1.0238	0.798351	0.294883	0.396614	protein_coding	SAG-related sequence SRS27B	0.0997647	0	0.290237	0.286875	0.299294	0	0	0.353609	0.249439	0.267663	3.80577	0	0	4.49643	3.17181	3.40356
TGME49_306580	TGGT1_306580	-1.98745	0.13829	-0.374495	-0.50102	-0.610864	1.33916	0.634491	-0.487275	protein_coding	hypothetical protein	0.699517	0.697949	1.57294	1.38714	0.758993	0.695264	0.644293	2.48943	1.52747	0.70192	19.9803	18.1992	17.342	67.4465	43.3481	17.0178
TGME49_289660	TGGT1_289660	-1.98294	0.0788799	-0.536805	-0.751912	-0.192749	1.00723	0.741667	-0.267428	protein_coding	hypothetical protein	0.854616	0.843676	1.78719	1.67296	0.818911	0.705477	1.03946	2.38801	1.98653	0.987023	16.5491	14.2568	21.0061	48.2586	40.1452	19.9465
TGME49_239755	TGGT1_239755	-1.98244	0.426491	-0.29057	-1.60934	0.418997	1.80376	1.01871	-1.34155	protein_coding	hypothetical protein	0.295248	0.253425	0.703172	0.5024	0.291729	0.116947	0.477068	1.24576	0.722957	0.1408	12.3687	4.28215	20.2324	52.8331	30.6609	5.95622
TGME49_329000	TGGT1_329000	-1.98019	0.189935	-0.116926	-0.183099	-1.17843	-0.358886	1.44236	0.394978	protein_coding	hypothetical protein	1.04254	0.990111	2.23498	1.96061	1.28481	1.22721	0.615594	1.08643	3.78645	1.83205	478.575	457.12	229.3	404.679	1410.4	682.413
TGME49_239580	TGGT1_239580	-1.97987	0.235631	-0.153953	-0.662078	-0.662078	1.71184	0.428349	-0.662078	protein_coding	hypothetical protein	0.0837915	0.0685225	0.258498	0.169614	0.14222	0.0278109	0.0813437	0.518346	0.212937	0.0442096	21.8981	4.28215	12.5248	79.8117	32.7867	6.80711
TGME49_260850	TGGT1_260850	-1.97715	0.022233	-0.868159	-0.0199358	-0.587035	0.635469	0.284	0.555661	protein_coding	mitochondrial import inner membrane translocase subunit TIM10, putative	2.84983	2.76395	5.49392	5.46474	2.12916	3.83309	2.58723	6.03734	4.73198	5.71243	4.75721	8.56431	5.78068	13.4893	10.5727	12.7633
TGME49_300790	TGGT1_300790	-1.97359	0.222097	-0.693654	0.561566	-1.33915	-0.262267	0.71165	1.02186	protein_coding	hypothetical protein	13.0676	11.2097	23.6322	22.1233	9.73668	23.2418	6.2244	13.1302	25.7899	31.9765	319.684	616.63	186.909	414.796	929.342	833.871
TGME49_224080	TGGT1_224080	-1.96815	0.378876	-0.0981144	-1.28712	-0.0800235	1.67086	1.08153	-1.28712	protein_coding	Kazal-type serine protease inhibitor domain-containing protein	0.17269	0.146064	0.452077	0.293092	0.227996	0.0592005	0.230873	0.777036	0.516457	0.0627386	24.7375	6.42323	25.0496	84.3081	56.0354	6.80711
TGME49_263633	TGGT1_263633	-1.96683	0.186072	-0.189285	0.288987	-1.56351	0.302847	0.996821	0.164145	protein_coding	hypothetical protein	22.9782	20.1684	41.0101	39.6679	24.807	34.558	9.56952	34.8916	56.4453	31.6933	19.9803	27.834	7.70757	28.1027	45.4627	25.5267
TGME49_208020	TGGT1_208020	-1.96662	0.114854	-1.1883	0.289932	-0.565208	0.100177	0.890802	0.472598	protein_coding	AP2 domain transcription factor AP2Ib-1	3.31928	3.03807	6.12617	5.97474	1.86958	5.20879	2.87948	4.56683	7.89981	5.91187	408.169	1141.19	630.094	1003.83	1730.75	1296.75
TGME49_310045	TGGT1_310045	-1.96211	0.0639852	-0.575087	-0.78494	-0.098584	1.03641	0.509376	-0.0871803	protein_coding	hypothetical protein	24.4165	23.9264	49.3332	46.9463	22.4968	19.4513	31.3013	68.7434	47.7064	31.5497	623.194	537.41	744.744	1305.09	1040.36	890.881
TGME49_311420	TGGT1_311420	-1.96177	0.135335	0.162823	-0.801971	-0.819086	1.23349	0.392985	-0.168247	protein_coding	hypothetical protein	0.460821	0.436769	0.92872	0.85684	0.684842	0.35088	0.346742	1.43845	0.803297	0.544413	17.126	8.56431	8.67102	35.9715	20.0882	13.6142
TGME49_270680	TGGT1_270680	-1.96094	0.250054	-0.762535	0.677701	-1.37248	-0.28748	0.974582	0.770214	protein_coding	hypothetical protein	2.31635	1.92694	4.03849	3.77862	1.59058	4.31628	1.04218	2.21086	5.30249	4.60213	16.1745	43.8921	10.5979	22.4822	53.9208	46.7989
TGME49_299570	TGGT1_299570	-1.9586	0.290041	-0.446057	-1.29294	0.284256	0.964052	1.2969	-0.806217	protein_coding	Toxoplasma gondii family B protein	5.70657	5.18347	12.0413	10.1524	5.32497	2.96061	8.83412	14.1515	17.8238	4.14857	48.5235	33.1867	79.0026	133.769	160.705	40.8427
TGME49_285350	TGGT1_285350	-1.95723	0.165389	-0.576471	-0.300284	-0.576471	1.34797	0.681729	-0.576471	protein_coding	dynein light chain, putative	0.0403663	0	0.235948	0.200715	0	0.121099	0	0.379589	0.239197	0.0890568	0	1.07054	0	5.62054	2.11454	1.70178
TGME49_204300	TGGT1_204300	-1.95346	0.508729	0.641154	-2.01936	-0.0708389	2.02261	0.999764	-1.57333	protein_coding	hypothetical protein	0.357654	0.237252	0.864712	0.566618	0.632259	0.0547232	0.385979	1.64723	0.810676	0.136229	37.1062	3.21162	22.1593	96.6733	47.5772	6.80711
TGME49_292250	TGGT1_292250	-1.95043	0.0462359	-0.191676	-0.758493	-0.495516	0.896915	0.638554	-0.0897845	protein_coding	SAG-related sequence SRS36A	0.26592	0.262511	0.532634	0.512008	0.321005	0.216712	0.260044	0.682669	0.570737	0.344496	4.75721	3.21162	3.85378	10.117	8.45817	5.10533
TGME49_257000	TGGT1_257000	-1.94754	0.0867288	-0.732594	-0.127289	-0.582591	0.0561143	0.137514	1.24885	protein_coding	hypothetical protein	3.23537	3.18291	6.68679	6.19884	2.67322	4.06677	2.96613	4.61806	4.88611	10.5562	130.348	199.12	146.444	227.07	236.829	515.639
TGME49_239855	TGGT1_239855	-1.94751	0.167126	-0.370685	-0.909939	-0.161825	1.43486	0.384041	-0.376448	protein_coding	Ras-associated protein Rap1 isoform 1 family protein	1.02249	0.999336	2.22155	1.94622	1.07861	0.74222	1.24663	3.77039	1.81995	1.07431	78.0182	56.7385	94.4177	288.896	126.873	84.238
TGME49_219670	TGGT1_219670	-1.94022	0.289272	0.0885985	-0.854439	-0.668491	1.91231	-0.460294	-0.0176829	protein_coding	zinc finger (CCCH type) motif-containing protein	0.160214	0.153663	0.390891	0.298139	0.227596	0.118381	0.134666	0.805668	0.155572	0.211432	14.2716	7.49377	8.67102	49.4608	9.51544	13.6142
TGME49_311755	TGGT1_311755	-1.93619	0.193901	-1.17564	-0.812846	0.558657	1.06496	0.339087	0.0257832	protein_coding	plasma membrane protein 62D16	0.97573	0.8466	1.71798	1.63918	0.521494	0.670596	1.7351	2.46454	1.49014	1.19926	6.66009	8.56431	22.1593	31.475	19.0309	15.316
TGME49_290610	TGGT1_290610	-1.93374	0.0581697	-0.16702	-0.630035	-0.630035	1.11088	0.0222722	0.293943	protein_coding	hypothetical protein	0.0698174	0	0.227049	0.215208	0.137842	0	0.0716102	0.334246	0.157168	0.189734	0.951442	0	0.963446	4.49643	2.11454	2.55267
TGME49_232140	TGGT1_232140	-1.93267	0.0465411	-0.881949	-0.296758	-0.247191	0.69968	-0.0517185	0.777937	protein_coding	hypothetical protein	1.12093	1.09988	2.1935	2.12571	0.829722	1.24478	1.28829	2.48342	1.47522	2.62185	14.2716	21.4108	22.1593	42.7161	25.3745	45.0971
TGME49_225905	TGGT1_225905	-1.93225	0.218487	-0.946001	0.534027	-1.01345	0.708857	-0.325697	1.04226	protein_coding	hypothetical protein	7.50295	6.57603	13.6868	12.7065	4.74483	13.2359	4.52812	14.9411	7.29375	18.8255	43.7663	118.83	37.5744	119.155	70.8372	183.792
TGME49_238980	TGGT1_238980	-1.92601	0.337719	-0.0170352	-0.756193	-0.645191	1.69277	0.858112	-1.13246	protein_coding	hypothetical protein	0.162212	0.15797	0.375883	0.182344	0.216659	0.129798	0.140179	0.708727	0.397395	0.0215264	17.126	10.7054	11.5614	58.4536	32.7754	1.70178
TGME49_248760	TGGT1_248760	-1.92248	0.297207	0.161637	-1.64278	0.0666955	1.52252	-0.0728988	-0.0351734	protein_coding	subtilisin SUB7	0.440265	0.383164	0.849955	0.736624	0.594255	0.170133	0.556407	1.5263	0.505092	0.518474	39.0091	9.63485	35.6475	100.046	31.7181	34.0356
TGME49_271410	TGGT1_271410	-1.92243	0.218968	0.579074	-0.420702	-1.57276	0.75408	0.524782	0.135532	protein_coding	hypothetical protein	3.07378	2.58069	5.03779	4.96119	5.34539	2.67311	1.20285	6.03478	5.14797	3.93061	42.8149	21.4108	9.63446	48.3367	41.2336	31.4829
TGME49_286660	TGGT1_286660	-1.91987	0.00999452	-0.62678	-0.631718	-0.153015	0.674358	0.504618	0.232536	protein_coding	kinesin, putative	1.06436	1.05112	2.03392	2.01802	0.943215	0.939992	1.30987	2.3243	2.06631	1.71116	33.3005	33.1867	46.2454	82.0599	72.9517	60.4131
TGME49_281555	TGGT1_281555	-1.91951	0.399671	-0.114519	-1.68266	0.386073	1.80057	0.513804	-0.903259	protein_coding	hypothetical protein	0.419922	0.357696	0.899643	0.686602	0.457758	0.154375	0.647633	1.72637	0.707587	0.264973	14.2716	4.28215	18.3055	47.2125	17.9736	8.50889
TGME49_300070	TGGT1_300070	-1.91845	0.416699	-0.284691	-1.37319	0.247971	1.90353	0.759576	-1.2532	protein_coding	hypothetical protein	0.173425	0	0.505462	0.358796	0.212653	0	0.307623	0.969154	0.438558	0.108673	6.66009	0	9.63446	37.0956	14.8018	3.40356
TGME49_259280	TGGT1_259280	-1.91091	0.462461	-0.805064	-1.80936	1.21303	1.43553	0.93206	-0.966201	protein_coding	hypothetical protein	0.337702	0	0.598709	0.484497	0.200596	0	0.81251	0.948002	0.668727	0.179397	0.951442	0	3.85378	4.49643	3.17181	0.850889
TGME49_297350	TGGT1_297350	-1.90937	0.0110255	-0.397629	-0.769787	-0.232227	0.735652	0.315581	0.34841	protein_coding	hypothetical protein	2.11096	2.08613	4.01914	3.98318	2.1882	1.69066	2.45402	4.79997	3.58744	3.67001	67.0457	48.5423	73.6718	147.849	110.501	113.044
TGME49_258400	TGGT1_258400	-1.90935	0.0994186	-0.531629	-0.818761	-0.0492277	1.12679	0.442607	-0.169775	protein_coding	PA14 domain-containing protein	2.56277	2.50051	5.10417	4.77433	2.3902	1.95884	3.33927	7.54513	4.69579	3.07159	185.404	151.944	259.021	585.263	364.244	238.258
TGME49_275355	TGGT1_275355	-1.90766	0.0166584	-0.780276	-0.177173	-0.44026	0.69298	0.54181	0.162919	protein_coding	SAG-related sequence SRS47A	0.91091	0.897832	1.73278	1.71276	0.722037	1.09676	0.913933	2.00472	1.80529	1.38832	19.0288	28.9045	24.0862	52.8331	47.5772	36.5882
TGME49_270030	TGGT1_270030	-1.90712	0.199578	-0.596674	-0.806798	0.00637923	1.25215	0.75252	-0.607577	protein_coding	hypothetical protein	8.92814	8.66878	18.847	16.5324	7.91644	6.84347	12.0245	28.5155	20.1687	7.85684	78.0182	67.4439	118.504	281.027	198.767	77.4309
TGME49_267290	TGGT1_267290	-1.90671	0.339118	-1.82829	-0.282767	0.714428	0.585255	1.1533	-0.341921	protein_coding	hypothetical protein	0.324622	0.256548	0.534273	0.490358	0.0992709	0.29191	0.582686	0.532782	0.789855	0.280183	1.58476	4.66005	9.30199	8.50531	12.6092	4.47284
TGME49_269170	TGGT1_269170	-1.90161	0.137856	-0.129048	-0.522799	-0.73899	1.34601	0.293201	-0.248375	protein_coding	hypothetical protein	0.90212	0.888194	1.88183	1.689	1.12001	0.852493	0.733856	3.11357	1.50083	1.0311	32.349	24.6224	21.1958	89.9287	43.3481	29.7811
TGME49_311700	TGGT1_311700	-1.89942	0.243302	-0.374094	-1.35868	0.344434	0.847117	1.00045	-0.459237	protein_coding	hypothetical protein	0.207048	0.18462	0.386974	0.353437	0.197874	0.0976691	0.325602	0.461328	0.513061	0.186534	22.8346	10.7054	37.5744	51.709	59.2072	21.2722
TGME49_319390	TGGT1_319390	-1.8987	0.419061	-0.500586	-1.33044	0.443501	1.8884	0.675418	-1.1763	protein_coding	hypothetical protein	0.329142	0.290784	0.766875	0.552111	0.283209	0.15933	0.544886	1.48342	0.639911	0.177295	28.5433	16.0581	54.9164	149.506	64.4936	17.8687
TGME49_283450	TGGT1_283450	-1.89845	0.291859	-0.854973	0.732978	-1.26523	0.00451212	0.00376756	1.37895	protein_coding	Toxoplasma gondii family B protein	1.40638	1.16388	2.4624	2.20956	0.886612	2.66535	0.667164	1.60866	1.60783	4.17072	47.5721	167.004	33.7206	86.5563	107.842	289.302
TGME49_239660	TGGT1_239660	-1.89511	0.407214	0.42538	-1.19796	-0.610838	1.78145	0.799933	-1.19796	protein_coding	hypothetical protein	0.152771	0	0.411335	0.243656	0.308088	0	0.150225	0.788666	0.399417	0.0459213	5.70865	0	1.92689	14.6134	7.4009	0.850889
TGME49_233180	TGGT1_233180	-1.8942	0.0900842	-1.02339	0.110243	-0.469245	0.89528	0.0162918	0.470817	protein_coding	hypothetical protein	0.889243	0.845063	1.65047	1.60072	0.57218	1.25542	0.840129	2.16326	1.17627	1.61188	19.0288	41.751	27.9399	71.9429	39.119	53.606
TGME49_262970	TGGT1_262970	-1.89397	0.0853864	-0.44282	-0.260338	-0.678958	0.0747517	0.0732139	1.23415	protein_coding	hypothetical protein	106.304	105.562	215.864	199.931	106.879	121.29	90.7419	153.002	152.839	341.752	6743.82	7931.62	5687.22	9956.23	9697.29	22758.7
TGME49_203375	TGGT1_203375	-1.88764	0.26213	0.0220814	-1.39274	-0.0042251	1.38821	0.415244	-0.42857	protein_coding	cpw-wpc domain-containing protein	0.687915	0.627613	1.34921	1.18471	0.875586	0.328395	0.859765	2.25706	1.14988	0.640677	31.3976	11.7759	30.8303	80.9358	41.2336	22.974
TGME49_200480	TGGT1_200480	-1.8857	0.0372058	-0.391785	-0.745251	-0.235609	0.045041	0.929008	0.398596	protein_coding	Toxoplasma gondii family B protein	0.449401	0.444637	0.86578	0.83845	0.465374	0.364249	0.51858	0.629941	1.16252	0.804879	3.80577	4.28215	2.89034	5.62054	7.4009	5.10533
TGME49_214510	TGGT1_214510	-1.8818	0.178307	0.0309244	-1.22954	-0.169562	0.951546	0.752194	-0.335565	protein_coding	hypothetical protein	1.48723	1.39158	2.80666	2.61869	1.95032	0.814084	1.69728	3.69182	3.21536	1.5128	133.202	58.8796	117.54	248.428	219.912	105.51
TGME49_294300	TGGT1_294300	-1.87806	0.195827	-0.453197	-1.28291	0.372245	1.10932	0.28392	-0.0293791	protein_coding	hypothetical protein	0.26561	0.238714	0.474874	0.44832	0.23895	0.134443	0.423438	0.705785	0.398292	0.320545	3.80577	2.14108	6.74412	11.2411	6.34363	5.10533
TGME49_278522	TGGT1_278522	-1.87763	0.334317	-0.809587	-0.571908	0.0181301	1.75875	0.578582	-0.973964	protein_coding	hypothetical protein	1.47169	1.42827	3.51401	2.68176	1.11662	1.3166	1.98186	6.62294	2.92271	0.996375	10.4659	14.9875	18.3055	69.6947	41.2336	18.7196
TGME49_214570	TGGT1_214570	-1.8767	0.25403	-0.749361	-0.730442	0.117508	1.61353	0.253479	-0.504717	protein_coding	hypothetical protein	0.124579	0.118497	0.277758	0.230291	0.0900484	0.10132	0.18237	0.514401	0.200394	0.11848	3.80577	4.28215	7.70757	25.8545	9.51544	5.95622
TGME49_268700	TGGT1_268700	-1.87463	0.224528	-0.3068	-0.707809	-0.3453	1.65121	0.122197	-0.413493	protein_coding	hypothetical protein	1.38659	1.37609	3.12771	2.57966	1.52317	1.15354	1.48306	5.91789	2.05064	1.41459	49.475	37.4688	48.1723	192.223	66.6081	45.948
TGME49_235390	TGGT1_235390	-1.87102	0.483004	0.322734	-2.00961	0.331136	1.77521	0.777735	-1.1972	protein_coding	PAN domain-containing protein	0.424843	0.337961	0.858831	0.632333	0.578174	0.114803	0.581551	1.58233	0.792552	0.20161	49.475	10.7054	42.3916	128.148	60.2645	17.0178
TGME49_286465	TGGT1_286465	-1.86996	0.391473	-0.451734	-1.41909	0.516309	1.46898	0.913419	-1.02788	protein_coding	hypothetical protein	8.45784	7.31842	17.1538	13.6852	7.31725	3.74236	14.3139	27.7038	18.8495	4.90806	41.8634	21.4108	81.8929	158.499	107.842	28.0793
TGME49_310275	TGGT1_310275	-1.8626	0.0994223	-0.640965	-0.640965	-0.0640458	1.03715	0.552214	-0.243392	protein_coding	hypothetical protein	0.0897012	0.0810847	0.226798	0.212818	0.0646932	0.0552444	0.149166	0.32001	0.228656	0.131729	2.85433	4.28215	11.5614	15.7375	12.6873	10.2107
TGME49_267410	TGGT1_267410	-1.85995	0.313755	-0.114641	-0.614128	-0.614128	1.91951	0.0375188	-0.614128	protein_coding	scavenger receptor protein SR1 precursor	0.0863592	0.07283	0.27628	0.203551	0.141371	0.0318135	0.0858931	0.579028	0.157096	0.0927158	14.2716	3.21162	8.67102	58.4536	15.8591	9.35978
TGME49_316550	TGGT1_316550	-1.85955	0.391335	-1.19714	-1.20414	1.05884	1.36304	0.514833	-0.535438	protein_coding	hypothetical protein	0.495877	0.369373	0.78762	0.686868	0.219682	0.218619	1.04933	1.29564	0.719696	0.347525	2.85433	3.21162	15.4151	17.9857	10.5727	5.10533
TGME49_269430	TGGT1_269430	-1.85939	0.0684234	-0.444028	-0.810979	-0.0872428	0.509967	0.92368	-0.0913977	protein_coding	polyprenyl synthetase superfamily protein	18.5053	18.1237	35.0895	33.6991	18.1663	14.0865	23.2632	35.1923	46.88	23.1963	1875.29	1453.79	2524.23	3938.88	5094.99	2533.1
TGME49_201400	TGGT1_201400	-1.85518	0.165234	-0.181672	-0.664586	-0.49108	1.36033	0.365904	-0.388893	protein_coding	Sin3-associated polypeptide SAP18	52.3458	51.8403	108.734	96.173	62.2546	44.5451	50.2378	181.284	90.9931	53.9252	3733.46	2761.99	3019.44	12104.4	5753.67	3637.55
TGME49_275680	TGGT1_275680	-1.85403	0.317488	-1.72165	0.831909	-0.446253	0.00200681	0.443468	0.890523	protein_coding	hypothetical protein	13.882	10.8567	20.7704	20.1287	4.48217	26.314	10.8498	14.8034	20.1027	27.4051	491.277	2884.2	1189.21	1622.56	2203.4	3003.78
TGME49_242710	TGGT1_242710	-1.85221	0.418648	-1.05807	-1.70195	1.42615	0.546583	0.826715	-0.0394244	protein_coding	hypothetical protein	0.343511	0	0.456269	0.442775	0.156252	0	0.874282	0.475199	0.577037	0.31657	1.64948	0	9.22938	5.01645	6.09151	3.34188
TGME49_283570	TGGT1_283570	-1.85153	0.0904449	-0.0449519	-0.524304	-0.763825	0.546141	0.975108	-0.188168	protein_coding	hypothetical protein	11.7504	11.4959	22.4402	21.285	15.1627	10.8762	9.21243	22.8409	30.75	13.7298	76.1153	54.5975	46.2454	114.659	154.362	68.922
TGME49_289260	TGGT1_289260	-1.8497	0.235766	-1.06089	-0.99212	0.722069	0.939223	0.300123	0.091594	protein_coding	hypothetical protein	0.255159	0.213874	0.408613	0.395604	0.139428	0.146235	0.479815	0.557755	0.358142	0.309943	11.4173	3.21162	23.1227	30.3509	14.8018	12.7633
TGME49_288640	TGGT1_288640	-1.84835	0.207241	-0.314022	-0.866495	-0.148839	1.34876	0.525568	-0.544973	protein_coding	radical SAM domain-containing protein	35.5228	34.7632	73.6	64.2545	38.0173	25.9221	42.6291	120.373	68.0335	32.3935	2631.9	1746.87	2952.12	9084.56	5003.42	2221.78
TGME49_286778	TGGT1_286778	-1.84747	0.499331	-0.940356	-0.940356	0.552379	2.58224	-0.313552	-0.940356	protein_coding	hypothetical protein	0.0938073	0	0.434548	0	0	0	0.281422	1.14923	0.154414	0	0	0	1.92689	7.86876	1.05727	0
TGME49_300052	TGGT1_300052	-1.8469	0.232747	-0.609239	0.397528	-1.11595	-0.281945	0.353602	1.256	protein_coding	hypothetical protein	148.879	135.015	274.53	249.359	120.283	241.697	84.6582	150.914	234.449	438.226	6706.27	13475.5	4720.02	8414.07	13071.4	24432.8
TGME49_220280	TGGT1_220280	-1.84461	0.734848	0.674253	-3.29747	1.29824	3.33412	1.28834	-3.29747	protein_coding	mucin family glycoprotein	1.34825	0.603198	4.13118	1.22272	1.56895	0.0578524	2.41796	9.91535	2.40141	0.0767718	107.513	3.21162	160.896	659.852	162.82	5.95622
TGME49_220080	TGGT1_220080	-1.84136	0.194533	-0.671599	0.463544	-1.1131	-0.0768298	0.38562	1.01236	protein_coding	Toxoplasma gondii family C protein	22.0444	19.7389	38.1398	36.3463	16.8159	36.9345	12.3827	25.3959	34.9925	54.0311	257.841	585.585	189.799	396.81	532.865	837.275
TGME49_258200	TGGT1_258200	-1.84115	0.258817	0.107212	-1.1701	-0.258027	1.52838	0.0529195	-0.260384	protein_coding	hypothetical protein	0.34594	0.324396	0.69794	0.597263	0.474127	0.195608	0.368084	1.26972	0.456616	0.367483	28.5433	11.7759	22.1593	76.4394	27.4891	22.1231
TGME49_307620	TGGT1_307620	-1.84044	0.216557	-1.53909	-0.290945	0.509957	0.531576	0.301124	0.487382	protein_coding	hypothetical protein	0.904337	0.773481	1.42691	1.42355	0.361075	0.857685	1.49425	1.51681	1.29288	1.47105	8.56298	20.3402	13.4882	35.9715	30.6609	34.8865
TGME49_312410	TGGT1_312410	-1.83998	0.138771	-0.383349	-0.662787	-0.273399	1.24251	0.436524	-0.359496	protein_coding	hypothetical protein	13.8438	13.7565	27.9832	25.3117	14.3059	11.7868	15.4388	44.1516	25.2535	14.5444	807.774	627.336	853.613	2712.47	1523.53	803.239
TGME49_215910	TGGT1_215910	-1.8398	0.0141261	-0.158563	-0.496352	-0.664408	0.249857	0.736173	0.333293	protein_coding	hypothetical protein	94.5079	93.4929	173.934	172.008	113.614	89.8974	80.0124	150.792	211.239	159.77	26478.6	21593.8	18838.3	36254.7	49656.9	38046.7
TGME49_234400	TGGT1_234400	-1.83951	0.354225	-0.172743	-1.99034	0.844099	0.639423	0.496202	0.183356	protein_coding	hypothetical protein	0.355252	0	0.543511	0.538893	0.352493	0	0.713264	0.618923	0.560432	0.451177	7.61153	0	18.3055	19.1098	15.8591	12.7633
TGME49_252300	TGGT1_252300	-1.83694	0.437825	-0.889685	-1.25514	0.828874	1.64485	0.721936	-1.05083	protein_coding	hypothetical protein	0.330146	0.267193	0.634856	0.490818	0.195457	0.151718	0.643264	1.13246	0.597307	0.1748	3.80577	3.21162	12.5248	23.6063	11.63	3.40356
TGME49_291580	TGGT1_291580	-1.8367	0.538081	0.208108	0.0867894	-1.61058	1.79291	1.40236	-1.8796	protein_coding	hypothetical protein	0.348432	0.303105	0.873631	0.556714	0.474525	0.436253	0.134518	1.42342	1.08584	0.111634	3.61689	3.32517	1.02531	10.8495	8.27639	0.850889
TGME49_203340	TGGT1_203340	-1.83504	0.179698	-0.989046	0.00280441	-0.327471	1.34516	-0.00719171	-0.0242582	protein_coding	metallo-beta-lactamase domain-containing protein	0.276813	0.266226	0.543236	0.488535	0.181694	0.361341	0.287405	0.916236	0.358846	0.354626	10.4659	21.4108	17.342	56.2054	22.2027	18.7196
TGME49_310122	TGGT1_310122	-1.83484	0.0513188	-0.445665	0.0574568	-0.925275	0.163448	0.497611	0.652424	protein_coding	hypothetical protein	5.56512	5.35542	9.92296	9.82636	5.32641	7.549	3.81995	8.12449	10.2421	11.4023	73.3328	103.933	52.5922	111.856	141.011	156.984
TGME49_278710	TGGT1_278710	-1.83253	0.242522	-0.757872	-0.523591	-0.0292895	1.638	-0.158254	-0.168995	protein_coding	hypothetical protein	0.604095	0.590564	1.30522	1.08223	0.47277	0.556129	0.783385	2.48817	0.716396	0.711082	20.9317	24.6224	34.6841	110.163	31.7181	31.4829
TGME49_290970	TGGT1_290970	-1.83231	0.230932	0.385402	-1.28677	-0.409121	-0.00907185	0.111557	1.208	protein_coding	8-amino-7-oxononanoate synthase	33.6348	30.1898	59.7225	55.3169	53.3797	16.7495	30.7752	40.6095	44.151	94.407	1552.75	496.73	891.188	1199.42	1289.87	2771.35
TGME49_276840	TGGT1_276840	-1.82716	0.273004	-0.14055	-0.10324	-1.06061	0.0953914	-0.408678	1.61769	protein_coding	hypothetical protein	1.59011	1.52277	3.35547	2.78233	1.86729	1.91621	0.986838	2.19906	1.55059	6.31675	21.8832	19.2697	11.5614	17.9857	14.8018	74.0273
TGME49_244620	TGGT1_244620	-1.82295	0.253522	-0.438491	-1.09398	0.23306	1.44741	0.162636	-0.310636	protein_coding	NEK kinase	0.605208	0.564615	1.18231	1.02926	0.562523	0.357124	0.895978	2.07899	0.853292	0.614651	54.2322	39.6099	63.5875	207.96	89.8681	68.0711
TGME49_312120	TGGT1_312120	-1.8221	0.00334083	-0.470984	-0.363424	-0.464	0.328087	0.271401	0.69892	protein_coding	hypothetical protein	9.66546	9.65981	17.7579	17.6012	9.40752	10.1357	9.45317	16.3689	15.7382	21.1666	44.6205	48.0744	44.837	77.6389	74.6471	100.394
TGME49_314515	TGGT1_314515	-1.82125	0.0303108	-0.45865	-0.0552243	-0.783517	0.671189	0.491725	0.134476	protein_coding	hypothetical protein	4.49502	4.39987	8.10746	8.01325	4.32073	5.71479	3.44955	9.45524	8.34927	6.51787	423.392	552.398	332.389	938.63	820.443	631.36
TGME49_212180	TGGT1_212180	-1.81952	0.164959	-0.649218	-0.657143	0.0110281	1.24217	0.397191	-0.344023	protein_coding	hypothetical protein	2.72998	2.66364	5.3539	4.84654	2.29097	2.27842	3.62054	8.49929	4.73173	2.83069	52.0901	51.8047	82.3206	193.249	107.586	64.3617
TGME49_252385	TGGT1_252385	-1.81888	0.106649	-0.0137331	-0.569991	-0.710856	1.0197	0.489227	-0.21435	protein_coding	hypothetical protein	9.02553	8.8245	17.0312	16.0507	11.7885	8.01693	7.27116	24.1298	16.7057	10.2581	254.986	179.85	168.603	531.703	362.644	225.486
TGME49_268860	TGGT1_268860	-1.8185	0.442305	0.587053	-2.01019	0.129014	1.55167	0.334027	-0.591568	protein_coding	enolase 1	3.69457	2.89005	6.30802	5.25556	5.8544	0.967462	4.26186	11.4251	4.91263	2.58632	183.628	34.2572	130.065	383.321	175.507	81.6854
TGME49_221930	TGGT1_221930	-1.81826	0.486714	-0.406348	-1.49924	0.611741	1.89314	0.745808	-1.3451	protein_coding	hypothetical protein	1.66019	1.40102	3.64293	2.54742	1.42544	0.668278	2.88685	7.01719	3.16798	0.743628	11.4173	5.35269	23.1227	56.2054	25.3745	5.95622
TGME49_326100	TGGT1_326100	-1.81608	0.700679	-1.49317	-0.323006	0.524936	-1.25258	4.41389	-1.87008	protein_coding	dynamin gtpase	0.316021	0.271258	2.66761	0.408767	0.129856	0.292224	0.525983	0.153422	7.79228	0.0571313	0.951442	2.14108	3.85378	1.12411	57.0927	0.850889
TGME49_272020	TGGT1_272020	-1.81529	0.301717	-0.367233	-1.57402	0.650948	1.02609	0.405331	-0.141119	protein_coding	hypothetical protein	0.955534	0.793492	1.52086	1.44042	0.828834	0.359078	1.67869	2.17721	1.4159	0.969471	18.0774	9.63485	31.7937	55.0813	31.7181	21.2722
TGME49_240940	TGGT1_240940	-1.8143	0.260034	-1.4688	0.493582	-0.313903	0.29332	-0.051937	1.04774	protein_coding	hypothetical protein	2.16651	1.87487	3.58383	3.40158	0.912376	3.55557	2.03157	3.09474	2.43608	5.22067	13.0329	50.7896	29.02	44.2069	34.7982	74.5748
TGME49_458610	TGGT1_458610	-1.81335	0.0849746	-0.738462	0.188941	-0.738462	0.259386	0.17095	0.857647	rRNA		0.063395	0	0.229952	0.224667	0	0.190185	0	0.199702	0.187828	0.302327	0	1.07054	0	1.12411	1.05727	1.70178
TGME49_259680	TGGT1_259680	-1.81271	0.521066	-0.250581	-2.12607	1.08944	-1.00999	1.70893	0.588277	protein_coding	hypothetical protein	0.43194	0	0.766715	0.587727	0.366927	0	0.928892	0.216758	1.42709	0.656298	1.90288	0	4.81723	1.12411	7.4009	3.40356
TGME49_289840	TGGT1_289840	-1.81242	0.421733	-0.515615	-1.1421	0.370834	1.79082	0.638163	-1.1421	protein_coding	hypothetical protein	0.17505	0.155524	0.378742	0.196858	0.15438	0.0853809	0.28539	0.763654	0.343489	0.0290838	11.4173	7.49377	25.0496	62.9501	27.4891	2.55267
TGME49_226385	TGGT1_226385	-1.80968	0.112917	-0.891168	-0.519381	0.126943	0.808863	0.639507	-0.164764	protein_coding	hypothetical protein	1.44403	1.3828	2.60534	2.50243	1.00298	1.29781	2.0313	3.25876	2.89782	1.65944	19.0288	24.6224	38.5378	61.826	54.9781	31.4829
TGME49_225070	TGGT1_225070	-1.80864	0.212468	-0.498276	-0.822059	0.0379781	1.44624	0.0945479	-0.258433	protein_coding	hypothetical protein	1.2746	1.23606	2.56481	2.23559	1.17685	0.94027	1.70667	4.5298	1.77492	1.3897	72.4183	61.1523	110.997	294.605	115.436	90.3819
TGME49_203040	TGGT1_203040	-1.80788	0.0852814	-0.822897	0.309559	-0.768115	0.287406	0.470797	0.523249	protein_coding	hypothetical protein	9.68452	9.03412	16.3722	16.3326	6.8668	15.0542	7.13256	14.8248	16.8343	17.4576	369.159	809.327	383.452	796.993	905.024	938.531
TGME49_233490	TGGT1_233490	-1.80665	0.325462	-0.110893	-1.21864	0.0495599	1.42108	0.652812	-0.793921	protein_coding	hypothetical protein	45.4945	42.4744	91.8559	76.7361	52.8666	24.5311	59.0857	152.88	89.7593	32.9283	5127.32	2879.75	5687.22	15434	8772.18	3907.28
TGME49_216190	TGGT1_216190	-1.80643	0.0400146	-0.299066	-0.137736	-0.842905	0.664433	0.56056	0.0547142	protein_coding	hypothetical protein	13.2411	12.9671	23.8095	23.4241	14.1653	15.8413	9.71659	27.6228	25.7039	18.1019	1522.31	1715	1049.19	3001.37	2768.99	1970.66
TGME49_209515	TGGT1_209515	-1.80159	0.062746	-0.319228	-0.149087	-0.805593	-0.0786393	0.832926	0.519621	protein_coding	hypothetical protein	0.099239	0	0.242477	0.234604	0.140091	0.157626	0	0.165514	0.311346	0.25057	0.951442	1.07054	0	1.12411	2.11454	1.70178
TGME49_253480	TGGT1_253480	-1.80001	0.217443	-0.706286	-0.870423	0.3047	1.14654	0.52337	-0.397896	protein_coding	topoisomerase VIA, putative	7.77942	7.26302	14.3246	13.0735	5.9723	5.33005	12.0359	21.5723	14.0057	7.39565	205.511	187.344	447.039	825.095	525.464	255.267
TGME49_315240	TGGT1_315240	-1.79917	0.0720448	-0.427676	-0.473252	-0.370064	1.11873	0.0781224	0.0741445	protein_coding	hypothetical protein	1.27527	1.27472	2.4393	2.29343	1.27118	1.23165	1.32297	3.71296	1.80496	1.79999	34.2519	33.1867	35.6475	100.046	48.6345	48.5007
TGME49_264182	TGGT1_264182	-1.7977	0.231531	-0.654491	-0.599822	-0.0149161	1.19949	0.744515	-0.674778	protein_coding	hypothetical protein	1.26461	1.2384	2.54512	2.22628	1.05487	1.09561	1.64335	3.81332	2.7819	1.04014	37.1062	38.5394	57.8068	68.5706	62.379	36.5882
TGME49_246110	TGGT1_246110	-1.79502	0.243257	-0.834863	-0.663255	0.232114	1.26198	0.536108	-0.532081	protein_coding	hypothetical protein	0.378201	0.357829	0.72549	0.642312	0.268777	0.302727	0.563098	1.14975	0.695177	0.331542	9.51442	11.7759	23.1227	47.2125	28.5463	13.6142
TGME49_271033	TGGT1_271033	-1.79471	0.209144	-0.304838	0.361589	-1.32237	0.0912741	0.194824	0.979523	protein_coding	hypothetical protein	53.163	47.7303	89.1299	85.6618	51.7637	82.1561	25.5692	68.1188	73.1878	126.083	234.055	371.477	115.614	308.006	330.926	570.096
TGME49_225950	TGGT1_225950	-1.79413	0.206372	-0.120616	-0.749505	-0.394806	1.48008	-0.12146	-0.0936889	protein_coding	hypothetical protein	0.343906	0.338545	0.702267	0.607393	0.417094	0.269724	0.344901	1.265	0.41685	0.424952	39.9407	21.4108	28.9034	116.705	37.7556	36.2881
TGME49_294380	TGGT1_294380	-1.79174	0.281329	-0.362642	-1.13508	0.235687	0.809344	1.11297	-0.660278	protein_coding	PP-loop domain-containing protein	1.44621	1.34463	2.72865	2.40923	1.39983	0.819497	2.11929	3.15412	3.89296	1.13888	179.602	105.143	271.91	404.68	499.475	146.121
TGME49_221400	TGGT1_221400	-1.78871	0.0143766	-0.446581	-0.0962434	-0.715557	0.298409	0.605516	0.354456	protein_coding	hypothetical protein	66.9065	65.8756	118.347	117.832	64.6488	82.4181	53.6526	108.349	134.052	112.641	14605.1	18657.3	12098.8	24476.2	30233.7	25488.4
TGME49_257945	TGGT1_257945	-1.78857	0.0819662	0.0536127	-0.720831	-0.590995	0.168374	0.125357	0.964483	protein_coding	3'5'-cyclic nucleotide phosphodiesterase domain-containing protein	1.77961	1.72928	3.2115	3.09293	2.40025	1.40322	1.53536	2.59898	2.52263	4.5129	337.762	228.025	232.191	384.445	366.873	675.606
TGME49_267585	TGGT1_267585	-1.78644	0.110327	0.0259743	-0.0562679	-1.22534	0.525136	0.430898	0.299601	protein_coding	hypothetical protein	43.6431	40.687	72.8338	72.685	55.3693	52.3012	23.2587	78.2585	73.31	66.9328	1169.32	1115.5	492.321	1670.42	1553.13	1426.94
TGME49_288265	TGGT1_288265	-1.78606	0.264231	-0.693473	-0.532247	-0.0294498	1.59203	-0.476222	0.139365	protein_coding	hypothetical protein	0.868281	0.85127	1.83354	1.52042	0.703492	0.786671	1.11468	3.42976	0.817821	1.25305	18.0774	20.3402	22.1593	85.4322	21.1454	29.7811
TGME49_217728	TGGT1_217728	-1.78517	0.18358	-0.429014	0.171977	-0.997056	0.349883	1.13618	-0.231965	protein_coding	hypothetical protein	12.9206	12.2389	23.5688	21.8486	12.1461	18.4227	8.19293	20.8405	35.9423	13.9237	87.5327	83.502	63.5875	122.528	197.71	68.922
TGME49_268310	TGGT1_268310	-1.7847	0.164927	-0.393218	-0.553356	-0.306949	1.34529	-0.304189	0.21242	protein_coding	oocyst wall protein OWP3	0.96971	0.967306	1.9424	1.72635	0.983957	0.880582	1.04459	3.28337	1.04659	1.49724	49.475	46.0332	42.3916	157.375	53.9208	79.9836
TGME49_240525	TGGT1_240525	-1.78445	0.2317	-0.226576	-0.956601	-0.0700433	1.43199	-0.333916	0.15515	protein_coding	hypothetical protein	0.705151	0.681849	1.39816	1.21673	0.778456	0.469326	0.867671	2.4576	0.722639	1.01425	45.7869	27.6046	51.0342	144.55	42.5038	59.6554
TGME49_278410	TGGT1_278410	-1.78442	0.00837819	-0.4042	-0.140946	-0.70804	0.344545	0.522893	0.385748	protein_coding	Toxoplasma gondii family A protein	0.854571	0.843705	1.50765	1.50553	0.851654	1.02214	0.689919	1.43106	1.61937	1.47252	42.8149	51.3859	34.6841	71.9429	81.4099	74.0273
TGME49_255730	TGGT1_255730	-1.78253	0.142129	-1.13239	-0.00422119	-0.114278	0.980348	0.177342	0.0931964	protein_coding	hypothetical protein	0.704668	0.666106	1.2363	1.18735	0.405676	0.886729	0.8216	1.75459	1.00565	0.948673	12.3687	27.834	25.0496	55.0813	30.6609	29.7811
TGME49_202060	TGGT1_202060	-1.78239	0.291301	-1.08375	-1.02624	0.85926	-0.0219987	0.853072	0.41965	protein_coding	hypothetical protein	1.95164	1.57928	2.90178	2.8149	0.994764	1.03522	3.82493	2.07653	3.80856	2.82025	13.4754	14.0234	37.3027	28.1293	29.406	26.236
TGME49_221390	TGGT1_221390	-1.78173	0.363455	0.0973414	-1.19384	-0.153422	1.47382	0.710932	-0.934835	protein_coding	hypothetical protein	10.7443	10.0363	22.0487	17.882	14.3317	5.85617	12.0451	37.21	21.9284	7.0078	761.153	448.556	686.937	2169.53	1313.13	599.877
TGME49_320290	TGGT1_320290	-1.78148	0.224326	-0.416537	-0.416537	-0.416537	1.56058	0.0116701	-0.322638	protein_coding	hypothetical protein	0.0545391	0	0.211662	0.178148	0.0954955	0.0681218	0	0.393705	0.134556	0.106725	3.80577	2.14108	0	14.6134	4.22909	4.25445
TGME49_238410	TGGT1_238410	-1.78087	0.424364	-0.0600291	-1.18674	-0.00210396	1.4896	1.02979	-1.27053	protein_coding	hypothetical protein	1.23764	1.16069	2.71805	2.06704	1.48581	0.680441	1.54668	4.3496	3.16251	0.642048	215.977	92.0663	225.446	633.997	444.054	91.0451
TGME49_292960	TGGT1_292960	-1.77911	0.0450425	-0.66649	-0.329023	-0.251218	0.0321148	0.305712	0.908905	protein_coding	hypothetical protein	44.9071	44.5674	81.9586	79.2903	37.4529	47.3231	49.9453	60.7836	73.4763	111.616	2333.89	3044.61	3110	4018.69	4739.75	7123.64
TGME49_202600	TGGT1_202600	-1.7758	0.328663	0.984672	-0.985876	-1.2415	0.7011	-0.0770216	0.618624	protein_coding	hypothetical protein	0.263801	0.204314	0.372931	0.362821	0.53878	0.137473	0.115151	0.442637	0.258113	0.418042	16.7447	4.27252	3.57877	13.7567	8.02187	12.9923
TGME49_308010	TGGT1_308010	-1.77466	0.243837	-0.392207	-0.675145	-0.173961	1.15607	0.833435	-0.748197	protein_coding	hypothetical protein	16.8602	16.6922	34.1392	29.623	16.9436	13.9262	19.7108	49.5547	39.6242	13.2386	1672.01	1374.25	1945.09	4890.12	3910.17	1306.4
TGME49_320770	TGGT1_320770	-1.77454	0.00251612	-0.413724	-0.413724	-0.413724	0.574695	0.493528	0.172949	protein_coding	Toxoplasma gondii family B protein	0.013691	0	0.178709	0.177454	0	0	0.0410731	0.198401	0.187547	0.150178	0	0	0.963446	2.24822	4.22909	1.70178
TGME49_281970	TGGT1_281970	-1.77436	0.350619	-0.221255	-1.05112	0.0314237	1.83693	-0.252701	-0.343275	protein_coding	adenylate kinase superfamily protein	0.215442	0.205386	0.474219	0.364429	0.234686	0.13203	0.279609	0.977378	0.229626	0.215653	5.70865	3.21162	7.70757	26.9786	6.34363	5.95622
TGME49_251857	TGGT1_251857	-1.76704	0.224388	-0.767026	-1.05025	0.585269	0.303646	0.00693479	0.921423	protein_coding	hypothetical protein	2.48887	2.18487	4.00129	3.86076	1.70668	1.40247	4.35746	3.58473	2.91835	5.5008	32.349	26.7635	66.4778	64.0742	48.6345	62.9658
TGME49_275470	TGGT1_275470	-1.76677	0.149553	-0.963941	0.39576	-0.66349	1.47876e-05	0.651418	0.580239	protein_coding	dense granule protein GRA15	61.9027	56.8027	102.326	100.357	38.7065	99.3333	47.6682	75.5029	118.592	112.883	2328.06	5974.53	2867.07	4541.22	7132.87	6789.51
TGME49_286540	TGGT1_286540	-1.76612	0.179414	-0.269415	-0.781525	-0.179942	1.28472	0.266073	-0.319914	protein_coding	hypothetical protein	5.53843	5.44974	10.7189	9.62493	6.00876	4.21332	6.39321	17.6452	8.70929	5.80207	131.299	92.0663	139.7	385.569	190.309	126.782
TGME49_238450	TGGT1_238450	-1.76345	0.178524	-0.409201	-0.409201	-0.409201	-0.409201	0.314087	1.32272	protein_coding	hypothetical protein	0.0526225	0	0.165754	0	0.0742844	0.083583	0	0	0.165094	0.332169	0.951442	1.07054	0	0	2.11454	4.25445
TGME49_221922	TGGT1_221922	-1.76284	0.275941	-0.174073	-1.12529	0.0725106	1.12457	0.742913	-0.640632	protein_coding	NifU family domain-containing protein	17.0444	16.0716	31.9747	28.3315	18.9131	9.7818	22.4384	46.5257	35.7111	13.6872	930.51	501.012	1092.55	2293.18	1752.96	755.589
TGME49_278565	TGGT1_278565	-1.76262	0.462104	-0.571462	-1.01042	0.355305	1.86446	0.662707	-1.30058	protein_coding	hypothetical protein	4.01806	3.70802	9.23917	6.53582	3.31279	2.44373	6.29765	17.9258	7.7932	1.99851	84.9833	62.6893	161.554	459.853	199.92	51.268
TGME49_263540	TGGT1_263540	-1.76224	0.0853161	-0.637358	0.121418	-0.710178	0.891743	0.146711	0.187663	protein_coding	hypothetical protein	5.36164	5.17382	9.38971	9.11752	4.4155	7.47127	4.19816	12.7434	7.60341	7.82233	249.278	421.792	237.008	719.429	429.252	441.611
TGME49_228440	TGGT1_228440	-1.76193	0.510269	-0.108373	-1.0295	-0.0878592	2.31397	0.367559	-1.45579	protein_coding	hypothetical protein	0.215645	0.206654	0.584498	0.258062	0.254457	0.134378	0.258101	1.36399	0.353903	0.0356023	4.75721	3.21162	5.78068	32.5991	8.45817	0.850889
TGME49_245980	TGGT1_245980	-1.76045	0.116942	-0.687168	0.362618	-0.899366	0.232917	0.344375	0.646624	protein_coding	hypothetical protein	90.5741	83.8298	148.685	147.578	69.08	143.011	59.6313	130.715	141.214	174.126	5232.93	10830.6	4542.65	10404.7	10762	13185.4
TGME49_257010	TGGT1_257010	-1.75832	0.0597569	-0.49984	-0.32969	-0.391769	1.01623	0.188865	0.0161983	protein_coding	sporozoite developmental protein	2.50751	2.50455	4.6205	4.40381	2.34862	2.64261	2.53131	6.71733	3.78559	3.35858	192.191	216.249	207.141	549.689	309.781	274.837
TGME49_326200	TGGT1_326200	-1.75673	0.373901	-0.406445	-0.406445	-0.406445	-0.406445	2.03223	-0.406445	protein_coding	type I fatty acid synthase	0	0	0.180714	0	0	0	0	0	0.542142	0	0	0	0	0	3.17181	0
TGME49_285940	TGGT1_285940	-1.75627	0.320526	-0.0419017	-1.23136	0.054493	1.32571	0.575742	-0.682683	protein_coding	hypothetical protein	1.71977	1.5983	3.26194	2.80704	2.0575	0.902144	2.19967	5.30925	3.15696	1.31961	188.385	105.983	263.984	575.543	335.155	151.458
TGME49_281590	TGGT1_281590	-1.75214	0.361606	-1.08847	-0.277229	0.152027	1.74305	0.0730928	-0.602474	protein_coding	hypothetical protein	0.798658	0.752143	1.67859	1.31786	0.46819	0.821543	1.10624	3.3327	1.04734	0.655725	8.56298	16.0581	20.2324	62.9501	20.0882	13.6142
TGME49_212937	TGGT1_212937	-1.74728	0.276348	-0.520212	-0.852637	0.165178	1.35531	0.451331	-0.59897	protein_coding	hypothetical protein	0.661606	0.632938	1.27897	1.10592	0.583369	0.463312	0.938137	2.14058	1.14395	0.552376	8.56298	10.7054	17.342	49.4608	26.4318	12.7633
TGME49_281040	TGGT1_281040	-1.74725	0.390319	-0.728122	0.230526	-0.710031	-1.1396	1.05207	1.29516	protein_coding	hypothetical protein	3.79451	3.60594	7.9146	6.30047	2.87746	5.59231	2.91377	2.16342	9.88327	11.6971	10.4659	20.3402	10.5979	7.86876	35.9472	42.5445
TGME49_228680	TGGT1_228680	-1.74719	0.124176	-0.354785	-1.14134	0.288561	0.374594	0.465482	0.367484	protein_coding	mitochondrial carrier superfamily protein	0.728537	0.673041	1.1765	1.17593	0.695683	0.403307	1.08662	1.15339	1.22839	1.14772	47.5721	31.0456	59.7337	79.8117	75.0663	76.58
TGME49_239880	TGGT1_239880	-1.74631	0.113095	-0.241648	-1.13579	0.17097	0.589139	0.267279	0.350048	protein_coding	hypothetical protein	1.08698	1.01688	1.78388	1.77579	1.13655	0.611541	1.51286	2.02153	1.6173	1.7128	84.6783	47.1037	113.687	154.003	127.93	131.888
TGME49_223120	TGGT1_223120	-1.74584	0.275051	-0.869514	-0.504427	0.168059	1.51422	-0.252965	-0.0553682	protein_coding	cyclin-dependent kinase regulatory subunit protein	1.27774	1.22109	2.50509	2.13183	0.883079	1.13737	1.81276	4.60865	1.35394	1.55268	37.1062	40.6805	61.6606	165.244	52.8636	61.264
TGME49_322110	TGGT1_322110	-1.7453	0.121982	-0.812289	0.419365	-0.812289	0.393842	0.401376	0.409996	protein_coding	hypothetical protein	0.113279	0.0865016	0.231987	0.231984	0.0521704	0.234836	0.0528303	0.230718	0.231926	0.233316	0.951442	4.28215	0.963446	4.49643	4.22909	4.25445
TGME49_258550	TGGT1_258550	-1.74499	0.406498	-0.28682	-1.59839	0.680385	1.09115	0.82409	-0.710421	protein_coding	SAG-related sequence SRS28	5.60402	4.62375	9.18626	8.06838	5.00667	2.0171	9.78829	13.0125	10.8135	3.73278	79.9211	35.3278	158.005	222.573	182.908	63.8167
TGME49_312540	TGGT1_312540	-1.74463	0.142883	-0.587861	-0.540565	-0.0759596	1.16731	0.271516	-0.234436	protein_coding	hypothetical protein	1.65596	1.63418	3.09601	2.85104	1.43611	1.48397	2.04779	4.84781	2.60547	1.83476	46.6207	48.1742	66.4778	157.375	84.5817	59.5622
TGME49_205080	TGGT1_205080	-1.74457	0.130646	-0.453153	-0.86833	0.117181	0.848324	0.555622	-0.199644	protein_coding	hypothetical protein	0.622432	0.598322	1.09084	1.04381	0.577253	0.432898	0.857144	1.42282	1.16155	0.688145	14.2716	10.7054	21.1958	29.2268	28.5463	17.0178
TGME49_313322	TGGT1_313322	-1.74443	0.163122	-0.717119	-0.546973	0.0599581	1.21535	-0.0174743	0.00625749	protein_coding	hypothetical protein	3.68062	3.58006	6.79993	6.24517	2.87636	3.2364	4.92909	10.9793	4.67151	4.74899	12.3687	13.917	21.1958	47.2125	20.0882	20.4213
TGME49_314680	TGGT1_314680	-1.74368	0.106433	-0.470265	-0.5216	-0.211339	0.830513	0.717057	-0.344365	protein_coding	hypothetical protein	27.8689	27.7435	51.4084	48.3758	26.4442	25.5198	31.6428	65.1484	60.2213	28.8556	560.399	569.527	663.814	1375.91	1269.78	650.93
TGME49_277060	TGGT1_277060	-1.74349	0.0821386	-0.749628	-0.386664	-0.0666779	0.597488	0.767765	-0.162284	protein_coding	hypothetical protein	0.667867	0.655611	1.18578	1.14305	0.514868	0.662154	0.826579	1.30984	1.47393	0.773578	61.8437	83.502	96.3446	176.485	176.564	97.0014
TGME49_203682	TGGT1_203682	-1.7413	0.116131	-0.976418	-0.126093	-0.0977384	0.317728	0.916491	-0.0339688	protein_coding	hypothetical protein	1.11809	1.07752	1.94826	1.87629	0.722655	1.30288	1.32874	1.77218	2.68382	1.38879	27.5918	51.3859	54.9164	71.9429	102.555	52.7551
TGME49_219742	TGGT1_219742	-1.74128	0.500119	0.389209	-2.32936	0.739927	0.970393	0.775742	-0.54591	protein_coding	hypothetical protein	0.546079	0.39056	0.748392	0.680075	0.674972	0.102545	0.860721	1.00981	0.882356	0.35301	25.6889	3.21162	29.8668	49.4608	35.9472	11.9124
TGME49_329800	TGGT1_329800	-1.73864	0.0589126	-0.426033	0.0265116	-0.797418	0.0260569	0.649482	0.521401	protein_coding	hypothetical protein	22.3389	21.7366	38.427	37.7921	21.3328	29.1929	16.4911	29.1837	44.9583	41.139	1561.32	2172.12	1206.23	2221.24	3251.11	3061.5
TGME49_270805	TGGT1_270805	-1.73841	0.0151582	-0.174297	-0.239316	-0.78304	0.3453	0.458493	0.392859	protein_coding	hypothetical protein	75.2151	73.9427	128.609	128.543	86.3978	82.5905	56.6569	123.856	133.965	128.007	1475.69	1359.58	962.483	2216.74	2256.22	2130.63
TGME49_272710	TGGT1_272710	-1.73781	0.0889349	-0.690619	0.199722	-0.705009	0.0242609	0.672044	0.4996	protein_coding	AP2 domain transcription factor AP2VIII-4	18.3057	17.4926	30.9318	30.3989	14.2876	26.4837	14.1458	23.4509	36.7419	32.6025	2649.77	4911.63	2623.46	4349.17	6814.11	6046.42
TGME49_223915	TGGT1_223915	-1.73718	0.0347924	-0.51179	-0.341633	-0.341693	0.564717	0.718373	-0.0879736	protein_coding	hypothetical protein	1.15562	1.15386	2.06083	2.00445	1.06662	1.20014	1.20009	2.24942	2.50222	1.43084	17.126	19.2697	19.2689	31.475	40.1763	22.974
TGME49_288465	TGGT1_288465	-1.73493	0.240144	-0.602635	-0.0176623	-0.572022	1.23916	0.574745	-0.621587	protein_coding	hypothetical protein	0.970577	0.953232	1.88334	1.65379	0.826854	1.24029	0.844587	2.96391	1.87006	0.816063	20.4636	30.6957	20.9025	73.3531	46.2816	20.1965
TGME49_253670	TGGT1_253670	-1.73271	0.567898	-0.24618	-1.5064	0.56303	1.74663	1.2799	-1.83699	protein_coding	hypothetical protein	0.336677	0.287116	0.763921	0.497489	0.318649	0.13303	0.558353	1.26826	0.917717	0.105787	15.2231	7.49377	26.013	66.3224	51.8063	5.95622
TGME49_220060	TGGT1_220060	-1.73119	0.0550369	-0.321468	-0.812078	-0.0540982	0.135647	0.776224	0.275772	protein_coding	hypothetical protein	8.5855	8.39069	14.8005	14.5259	8.83483	6.28796	10.6337	12.1284	18.9076	13.3655	352.985	225.884	424.88	466.505	698.856	437.357
TGME49_299000	TGGT1_299000	-1.73047	0.171407	-0.576218	0.304753	-0.915276	-0.109902	0.348656	0.947987	protein_coding	hypothetical protein	21.0001	19.6587	35.5943	34.0187	17.3451	31.943	13.7123	23.9636	32.93	49.8894	3878.08	7563.35	3025.22	5386.73	7553.15	11805.2
TGME49_200340	TGGT1_200340	-1.73013	0.0255338	-0.676562	-0.173213	-0.336543	0.595507	0.0510961	0.539715	protein_coding	hypothetical protein	13.8841	13.7414	24.104	23.7744	11.3085	16.0298	14.314	27.3109	18.7263	26.2749	194.094	275.128	245.679	468.753	321.411	450.971
TGME49_289027	TGGT1_289027	-1.72896	0.314724	-1.03023	-0.573988	0.419368	1.36125	0.322976	-0.499377	protein_coding	hypothetical protein	0.696233	0.635718	1.26149	1.09913	0.409285	0.561525	1.11789	2.14751	1.04564	0.591329	25.6889	35.3278	70.3316	133.769	64.4936	28.9302
TGME49_305498	TGGT1_305498	-1.72722	0.0721938	-0.222104	-0.904259	-0.0563209	0.751151	0.077805	0.353727	protein_coding	hypothetical protein	0.232368	0.225392	0.396579	0.389303	0.253953	0.158272	0.284878	0.498577	0.312633	0.378526	2.85433	2.14108	3.85378	6.74465	4.22909	4.25445
TGME49_220230	TGGT1_220230	-1.72625	0.43855	0.119253	-1.32986	0.0291433	1.68415	0.530801	-1.03349	protein_coding	leucine rich repeat-containing protein	17.037	15.5332	35.0129	26.8143	22.1673	8.11871	20.8251	65.5836	29.485	9.97014	3293.38	1190.32	2990.75	11773.8	4576.97	1612.76
TGME49_215930	TGGT1_215930	-1.72435	0.015814	-0.581042	-0.39574	-0.202296	0.42609	0.655413	0.0975748	protein_coding	mediator complex subunit MED21	17.6418	17.5408	30.6241	30.2464	15.3975	17.5078	20.02	30.9476	36.2794	24.6453	416.732	482.813	542.42	945.375	989.606	692.624
TGME49_240575	TGGT1_240575	-1.7232	0.334912	-1.68484	0.134447	0.37276	0.76366	-0.206929	0.6209	protein_coding	type iib dna topoisomerase	0.422636	0.357263	0.641255	0.615635	0.145871	0.514788	0.60725	0.796233	0.406316	0.721216	4.40969	15.562	18.3572	24.0702	12.283	21.8024
TGME49_227660	TGGT1_227660	-1.72165	0.133816	-0.425536	-0.275285	-0.474872	1.20267	-0.153345	0.126373	protein_coding	DNA methyltransferase 2, putative	3.5908	3.58453	6.72945	6.17132	3.50192	3.8863	3.38419	10.8254	4.22906	5.1339	208.366	231.236	201.36	644.114	251.631	305.469
TGME49_306880	TGGT1_306880	-1.72082	0.261148	-1.45452	0.434016	-0.154146	0.503971	0.69982	-0.0291431	protein_coding	hypothetical protein	0.771883	0.675167	1.18753	1.16184	0.323166	1.19655	0.795933	1.256	1.43862	0.867973	7.61153	24.6224	16.3786	26.9786	29.6036	18.7196
TGME49_322400	TGGT1_322400	-1.71546	0.321827	-0.493751	-0.0188338	-0.655306	-0.433317	1.69977	-0.0985587	protein_coding	hypothetical protein	1.6059	1.57723	3.38995	2.70567	1.46707	2.03899	1.31165	1.52983	6.71066	1.92937	25.6889	33.1867	14.4517	29.2268	109.956	33.1847
TGME49_210320	TGGT1_210320	-1.71293	0.162702	-0.193992	-0.720976	-0.249728	1.19285	0.209914	-0.238064	protein_coding	SAG-related sequence SRS37A	2.0134	1.98762	3.72043	3.40465	2.27408	1.57822	2.1879	5.94683	3.0088	2.20566	100.181	69.5254	96.3838	261.976	132.547	97.1663
TGME49_262110	TGGT1_262110	-1.71283	0.0918983	-0.419124	-0.728667	-0.0167784	0.912617	-0.0675527	0.319505	protein_coding	hypothetical protein	6.29196	6.16419	10.984	10.5582	6.03342	4.86835	7.9741	15.1865	7.69834	10.0673	216.929	194.838	321.791	589.033	301.322	378.646
TGME49_314715	TGGT1_314715	-1.71123	0.131558	-0.411365	-0.339822	-0.411365	1.05256	-0.357781	0.467776	protein_coding	hypothetical protein	0.0581675	0	0.187856	0.173975	0	0.105084	0.0694185	0.275857	0.103784	0.183928	0	2.14108	0.963446	5.62054	2.11454	2.55267
TGME49_274170	TGGT1_274170	-1.71115	0.267481	-1.08888	0.68424	-0.757803	0.147021	0.113612	0.901811	protein_coding	protein kinase (incomplete catalytic triad)	18.6016	15.9875	28.2862	27.357	9.83192	33.6048	12.3681	23.157	22.6269	39.0748	232.152	802.904	295.778	563.178	546.609	941.083
TGME49_269400	TGGT1_269400	-1.71007	0.237383	0.504156	-0.811334	-0.853899	1.00679	0.297397	-0.143115	protein_coding	oxidoreductase, short chain dehydrogenase/reductase family protein	0.363873	0.328463	0.593312	0.561693	0.609198	0.244769	0.237653	0.863113	0.527859	0.388965	30.4461	11.7759	10.5979	37.0956	20.0882	19.5704
TGME49_232010	TGGT1_232010	-1.70708	0.0776132	-0.41898	0.0742968	-0.812607	0.448145	0.701086	0.00805942	protein_coding	protein phosphatase 2C domain-containing protein	4.89223	4.73943	8.24735	8.09056	4.63155	6.51955	3.5256	8.44806	10.067	6.22699	1155.05	1614.37	875.773	2111.08	2519.48	1550.32
TGME49_233090	TGGT1_233090	-1.70579	0.35593	0.166325	-1.15752	-0.164463	1.2824	0.684465	-0.811208	protein_coding	XPG N-terminal domain-containing protein	4.02014	3.74957	7.52439	6.39597	5.49557	2.19531	4.36954	11.912	7.87025	2.79091	399.606	202.332	316.01	1056.66	697.799	273.986
TGME49_309095	TGGT1_309095	-1.70382	0.244474	-0.918755	-0.471352	0.23695	1.27917	0.0548058	-0.180818	protein_coding	hypothetical protein	0.425408	0.402562	0.761559	0.685892	0.277953	0.379012	0.61926	1.2753	0.545811	0.463567	8.73083	11.9052	19.4517	40.0586	17.1446	14.5612
TGME49_221855	TGGT1_221855	-1.70248	0.273628	0.122916	-0.46338	-0.81099	1.46188	-0.227976	-0.0824537	protein_coding	hypothetical protein	2.03916	1.96647	3.89404	3.34787	2.79402	1.86096	1.4625	7.06804	2.19079	2.4233	71.3581	50.3153	39.5013	191.098	59.2072	65.5185
TGME49_234940	TGGT1_234940	-1.70092	0.114763	-0.309492	-0.976785	0.136809	0.784972	0.154856	0.20964	protein_coding	hypothetical protein	10.5551	10.0557	17.4545	17.1039	10.5825	6.66366	14.4191	22.5972	14.6006	15.1657	311.121	195.909	423.916	664.348	429.252	445.866
TGME49_263637	TGGT1_263637	-1.70062	0.102612	0.144731	-0.215634	-1.07819	0.385324	0.351338	0.412429	protein_coding	hypothetical protein	5.41352	5.1033	8.68007	8.67877	7.35738	5.73116	3.15201	8.69258	8.4902	8.85744	24.7375	19.2697	10.5979	29.2268	28.5463	29.7811
TGME49_252640	TGGT1_252640	-1.69794	0.393967	-0.249461	-0.0011764	-0.89504	-0.253134	-0.486488	1.8853	protein_coding	P-type ATPase PMA1	4.61035	4.46333	10.1723	7.57846	4.89243	5.8112	3.12742	4.87999	4.15119	21.4858	396.751	474.249	250.496	396.81	340.441	1759.64
TGME49_289218	TGGT1_289218	-1.69704	0.496303	1.16695	-1.0037	-1.30777	-0.500301	1.67161	-0.0267861	protein_coding	hypothetical protein	1.15852	0.847506	1.79381	1.43825	2.47899	0.550609	0.445975	0.780518	3.51718	1.08374	23.786	21.4108	17.342	30.3509	27.4891	16.1669
TGME49_266040	TGGT1_266040	-1.6969	0.637516	0.314486	-2.07141	0.612573	1.85614	1.35961	-2.07141	protein_coding	regulator of chromosome condensation (RCC1) repeat-containing protein	0.413949	0.295154	0.886414	0.459356	0.522667	0.0765533	0.642626	1.52163	1.07855	0.0590606	26.6404	2.14108	32.7572	77.5635	54.9781	2.55267
TGME49_306050	TGGT1_306050	-1.69689	0.246408	-0.827935	-0.582302	0.265901	1.18381	0.349644	-0.389119	protein_coding	hypothetical protein	1.37915	1.30513	2.44229	2.21466	0.957741	1.13551	2.04421	3.86228	2.16638	1.29821	15.2231	21.4108	30.8303	65.1983	32.7754	29.7811
TGME49_229240	TGGT1_229240	-1.69437	0.314951	-0.370621	-0.685899	-0.0846	1.63897	-0.0518141	-0.446036	protein_coding	hypothetical protein	4.16605	4.10655	8.57619	6.958	4.1344	3.3228	5.04096	16.6479	5.15683	3.92383	46.6207	37.4688	56.8433	187.726	58.1499	44.2462
TGME49_248240	TGGT1_248240	-1.69358	0.486811	0.0654524	-1.46781	0.262242	1.60383	0.737518	-1.20123	protein_coding	leucine rich repeat-containing protein	2.93864	2.59822	5.79514	4.4003	3.5382	1.22243	4.05529	10.2773	5.6376	1.47053	458.595	158.44	522.188	1332.07	726.346	190.599
TGME49_313318	TGGT1_313318	-1.69335	0.234436	-0.0158802	-1.22664	0.102702	0.867858	0.542908	-0.270949	protein_coding	hypothetical protein	2.66453	2.46686	4.3985	4.17725	3.17495	1.37171	3.44694	5.85826	4.6768	2.66044	30.4461	33.1867	45.282	158.499	81.4099	54.4569
TGME49_254860	TGGT1_254860	-1.69265	0.197714	-0.447643	0.338922	-1.0302	0.920113	-0.0785057	0.297316	protein_coding	hypothetical protein	1.07981	1.0009	1.76583	1.69417	0.954815	1.64702	0.637604	2.46408	1.23322	1.6002	116.076	202.332	77.0757	301.261	149.075	197.406
TGME49_315345	TGGT1_315345	-1.69241	0.15859	-0.387184	-0.865204	0.113769	0.855588	0.55094	-0.267909	protein_coding	SAG-related sequence SRS52F	3.33913	3.21426	5.72178	5.43984	3.19727	2.29552	4.52461	7.56643	6.12608	3.47284	31.3976	26.7635	48.1723	75.3153	60.2645	41.6936
TGME49_289910	TGGT1_289910	-1.69181	0.572662	0.297694	-1.77491	0.339371	1.79589	0.943273	-1.60131	protein_coding	hypothetical protein	11.0453	9.14219	22.6914	15.4668	14.6164	3.47475	15.0448	41.2897	22.8654	3.91906	646.98	171.286	671.522	2007.66	1032.95	199.108
TGME49_275400	TGGT1_275400	-1.68927	0.248675	-0.0395979	0.328965	-1.42396	0.67731	0.377144	0.080142	protein_coding	hypothetical protein	1.17227	1.04002	1.78205	1.75686	1.31513	1.69792	0.503771	2.16162	1.75558	1.42894	82.7754	96.3485	29.8668	131.521	102.555	80.8345
TGME49_265290	TGGT1_265290	-1.68894	0.0173128	-0.576123	-0.492815	-0.0652414	0.589061	0.330473	0.214645	protein_coding	hypothetical protein	8.29839	8.19623	13.9258	13.843	7.14482	7.56954	10.1808	16.0231	13.3938	12.3605	204.912	217.093	291.982	459.539	384.13	354.495
TGME49_306692	TGGT1_306692	-1.68768	0.507287	-0.468218	-0.483014	-0.181332	-0.92428	2.41863	-0.361782	protein_coding	hypothetical protein	2.48405	2.47233	7.12143	4.17251	2.32169	2.298	2.83247	1.69245	17.1724	2.49945	13.3202	7.49377	15.4151	17.9857	86.6963	12.7633
TGME49_271030	TGGT1_271030	-1.68636	0.207526	-0.444257	0.38757	-1.07418	-0.0301288	0.273854	0.887143	protein_coding	AP2 domain transcription factor AP2VIII-6	49.7439	45.6367	79.7666	76.9599	43.5567	77.5282	28.1468	58.039	71.6519	109.609	4094.05	7287.16	2645.62	5455.3	6734.82	10302.6
TGME49_311710	TGGT1_311710	-1.68436	0.572829	-0.997661	-1.56433	1.43369	0.995146	1.36593	-1.23278	protein_coding	hypothetical protein	1.21785	0.795161	1.71866	1.33933	0.516828	0.348949	2.78777	2.05703	2.65986	0.439104	19.0288	12.8465	101.162	74.1911	93.0399	16.1669
TGME49_243680	TGGT1_243680	-1.68367	0.192536	-0.655433	0.0704183	-0.5424	-0.425466	0.536626	1.01625	protein_coding	dihydrodipicolinate reductase	8.21761	8.01141	14.6152	13.4886	6.59983	10.9153	7.13771	7.74033	15.0792	21.0262	263.053	445.73	284.214	315.608	611.152	847.784
TGME49_312930	TGGT1_312930	-1.68314	0.204848	-0.632843	-0.64292	0.149034	1.19213	0.148958	-0.214358	protein_coding	cystathione gamma lyase, putative	10.9585	10.5843	19.4788	17.8148	8.85559	8.79395	15.226	31.3754	15.2252	11.8357	328.247	312.597	508.7	1280.36	603.702	427.997
TGME49_289050	TGGT1_289050	-1.68293	0.0317001	-0.491123	0.0102328	-0.645574	0.145518	0.426893	0.554054	protein_coding	FIKK kinase, putative	151.307	148.4	251.47	249.748	136.97	193.887	123.064	212.948	258.807	282.654	24096.2	33897.5	21956	37759.9	46111.8	49236.7
TGME49_222975	TGGT1_222975	-1.68154	0.162872	-0.639158	-0.656642	0.171125	1.0383	0.199839	-0.113461	protein_coding	hypothetical protein	1.37801	1.32702	2.36711	2.23145	1.10491	1.0916	1.93752	3.5342	1.97647	1.59066	39.0091	38.5394	68.4047	124.776	69.7799	56.1587
TGME49_203665	TGGT1_203665	-1.68144	0.372946	0.00512929	-0.522835	-0.606836	0.223703	1.69599	-0.795155	protein_coding	hypothetical protein	0.719717	0.706693	1.5224	1.18826	0.919634	0.637796	0.601721	1.07007	2.96904	0.528087	509.021	353.278	338.17	604.77	1649.34	291.004
TGME49_286485	TGGT1_286485	-1.68067	0.630061	-0.274128	-1.31797	0.468548	2.05552	1.34585	-2.27783	protein_coding	hypothetical protein	2.93943	2.60441	7.77123	4.37714	2.79209	1.35426	4.67194	14.0354	8.58206	0.696235	24.7375	12.8465	44.3185	132.645	81.4099	5.95622
TGME49_301470	TGGT1_301470	-1.67971	0.238944	-1.18293	0.129238	-0.0686284	0.913926	0.503566	-0.295168	protein_coding	hypothetical protein	0.980734	0.912545	1.62299	1.53282	0.520923	1.29353	1.12775	2.22839	1.67672	0.963868	27.5918	68.5145	59.7337	118.031	88.8108	51.0533
TGME49_203050	TGGT1_203050	-1.67849	0.270378	-0.92734	0.558089	-0.751494	-0.317424	0.626593	0.811576	protein_coding	AP2 domain transcription factor AP2VIIa-6	13.1047	11.7066	20.7356	19.6495	7.97506	22.3302	9.00884	12.1713	23.4161	26.6195	1760.93	4920.94	1994.97	2682.9	5164.75	5860.45
TGME49_292350	TGGT1_292350	-1.67637	0.230222	0.0694432	-0.760409	-0.427042	1.31003	-0.100326	-0.0917003	protein_coding	hypothetical protein	0.448657	0.436163	0.818979	0.73117	0.592568	0.333371	0.420031	1.40021	0.526784	0.529943	9.51442	5.35269	6.74412	22.4822	8.45817	8.50889
TGME49_201730	TGGT1_201730	-1.67599	0.0261444	-0.760571	-0.2425	-0.114449	0.54415	0.254079	0.319291	protein_coding	hypothetical protein	0.897327	0.881368	1.48274	1.47716	0.673501	0.96448	1.054	1.66379	1.36075	1.42367	10.4659	14.9875	16.3786	25.8545	21.1454	22.1231
TGME49_287960	TGGT1_287960	-1.67579	0.148368	-0.241371	-0.594408	-0.281481	-0.143257	0.0972941	1.16322	protein_coding	hypothetical protein	4.43347	4.4077	8.01638	7.38638	4.82683	3.77909	4.69448	5.16651	6.10394	12.7787	221.686	185.203	216.775	241.683	280.177	602.429
TGME49_204330	TGGT1_204330	-1.67577	0.0285894	-0.668183	-0.455351	0.00630411	0.445466	0.495477	0.176287	protein_coding	hypothetical protein	4.97409	4.87823	8.2126	8.17477	3.97398	4.60569	6.34259	8.59939	8.90271	7.1357	234.898	283.661	378.061	499.202	571.99	393.868
TGME49_201750	TGGT1_201750	-1.67451	0.609392	0.104014	0.274162	-1.49379	2.66653	-1.49379	-0.0571316	protein_coding	Tctex-1 family protein	0.214417	0	0.686251	0	0.302682	0.34057	0	1.78806	0	0.270693	0.951442	1.07054	0	5.62054	0	0.850889
TGME49_230650	TGGT1_230650	-1.67213	0.269609	-0.445791	0.565048	-1.23178	0.326326	-0.0470896	0.833289	protein_coding	hypothetical protein	2.91973	2.56639	4.42864	4.29133	2.43647	4.90969	1.41304	4.16094	3.21205	5.91293	209.317	421.792	121.394	357.466	275.948	507.981
TGME49_240680	TGGT1_240680	-1.67037	0.132085	-0.370084	-0.370084	-0.370084	0.515912	-0.370084	0.964422	protein_coding	hypothetical protein	0	0	0.145664	0	0	0	0	0.184804	0	0.252189	0	0	0	5.08187	0	6.93486
TGME49_459670	TGGT1_459670	-1.67019	0.116747	-0.370008	-0.370008	-0.370008	0.784232	0.695799	-0.370008	rRNA		0.0656776	0.0655847	0.143967	0	0.0627934	0.0706536	0.0635857	0.222567	0.209334	0	0.951442	1.07054	0.963446	3.37232	3.17181	0
TGME49_204395	TGGT1_204395	-1.66997	0.0651982	-0.52537	-0.245466	-0.338897	0.77143	0.511027	-0.172725	protein_coding	hypothetical protein	7.17094	7.14792	12.3752	11.9368	6.41773	7.79186	7.30324	15.7673	13.1634	8.1948	367.257	451.767	442.222	870.06	725.288	473.945
TGME49_293560	TGGT1_293560	-1.66928	0.102455	-0.574909	0.0201584	-0.554089	0.0291761	0.131	0.948663	protein_coding	hypothetical protein	7.85304	7.70532	13.425	12.8623	6.68329	10.0954	6.78044	10.1587	10.9016	19.2146	1317.75	1987.99	1292.94	1997.54	2109.26	3809.43
TGME49_320410	TGGT1_320410	-1.66872	0.508915	0.872587	-0.462967	-1.51773	0.679293	1.48438	-1.05556	protein_coding	hypothetical protein	1.86034	1.48688	3.12468	2.48119	3.51676	1.39348	0.670787	3.07578	5.37416	0.924086	80.8048	32.0181	15.4127	70.6723	123.482	21.2328
TGME49_310802	TGGT1_310802	-1.66851	0.0357256	-0.562271	-0.360653	-0.184913	0.789405	0.132865	0.185567	protein_coding	CRAL/TRIO domain-containing protein	9.3728	9.31967	15.8989	15.5499	8.15275	9.37556	10.5901	20.8065	13.1996	13.6907	412.926	535.269	553.018	1140.97	687.226	793.029
TGME49_223400	TGGT1_223400	-1.6681	0.191663	-0.641592	-0.793305	0.32759	0.473473	0.851605	-0.21777	protein_coding	hypothetical protein	2.86582	2.69182	4.69673	4.49022	2.22853	2.00608	4.36286	4.8271	6.27358	2.98952	28.5433	25.6929	55.8799	61.826	80.3526	38.29
TGME49_325800	TGGT1_325800	-1.66512	0.137913	-0.65658	-0.80836	0.361506	0.262084	0.173649	0.667701	protein_coding	EGF family domain-containing protein	0.47638	0.444757	0.74908	0.740572	0.364078	0.327721	0.737342	0.68824	0.647319	0.911681	4.75721	4.28215	9.63446	8.99287	8.45817	11.9124
TGME49_235950	TGGT1_235950	-1.66381	0.530861	-0.343735	-1.01751	0.259508	1.70788	0.997316	-1.60346	protein_coding	subtilisin SUB8	0.416153	0.390427	0.93875	0.649595	0.396841	0.248766	0.602852	1.64518	1.00534	0.16573	33.3005	20.3402	48.1723	142.762	84.5817	14.4651
TGME49_310798	TGGT1_310798	-1.66348	0.0712418	-0.499484	-0.251553	-0.350263	0.944873	0.154216	0.00221167	protein_coding	hypothetical protein	8.8453	8.82339	15.3227	14.6775	8.04978	9.55914	8.92697	21.9068	12.6639	11.3975	237.86	282.622	235.081	619.384	371.102	336.952
TGME49_283840	TGGT1_283840	-1.66275	0.14738	-0.548193	-0.715081	0.162919	0.813415	0.510856	-0.223915	protein_coding	GATA zinc finger domain-containing protein	1.25084	1.20621	2.09381	2.00563	1.06369	0.947495	1.74133	2.73338	2.21626	1.33178	114.173	101.701	186.909	293.392	237.886	142.949
TGME49_266870	TGGT1_266870	-1.66237	0.298165	-0.402099	-0.898612	0.200852	1.211	0.484776	-0.595916	protein_coding	transporter, major facilitator family protein	21.4166	20.4017	38.3693	33.9151	19.9061	14.1098	30.2338	60.8944	36.8097	17.4037	825.128	584.865	1253.22	2524.13	1525.8	721.4
TGME49_209810	TGGT1_209810	-1.66231	0.47079	0.409309	-0.989774	-0.519316	1.85773	-0.989774	0.231824	protein_coding	hypothetical protein	0.134096	0	0.342023	0.230656	0.263734	0	0.138555	0.719755	0.0731094	0.233205	3.95227	0	2.07636	10.7861	1.09561	3.49478
TGME49_203590	TGGT1_203590	-1.66224	0.384398	-0.92577	-0.755622	0.581701	1.05732	0.829727	-0.78736	protein_coding	hypothetical protein	3.82727	3.40519	6.49437	5.66024	2.31102	2.6003	6.57049	9.13639	7.80299	2.54372	49.475	55.668	140.663	195.595	167.049	54.4569
TGME49_217722	TGGT1_217722	-1.65898	0.317322	-0.442328	0.607523	-1.26064	0.0290136	1.04895	0.0174737	protein_coding	hypothetical protein	2.18557	1.90163	3.34866	3.15476	1.80257	3.73189	1.02225	2.49908	5.06772	2.47917	23.786	49.2448	13.4882	28.1027	49.6918	25.5267
TGME49_312075	TGGT1_312075	-1.65878	0.279074	0.407854	-0.309262	-1.19378	0.146383	1.05938	-0.110571	protein_coding	hypothetical protein	6.21732	5.63301	9.95635	9.34396	9.62525	5.85516	3.17155	8.02974	15.1196	6.71971	52.3293	26.7635	26.9765	39.3438	54.9781	22.974
TGME49_225130	TGGT1_225130	-1.65854	0.101161	-0.526934	-0.0102802	-0.557659	-0.112419	0.304323	0.902969	protein_coding	hypothetical protein	12.3889	12.1959	21.0978	20.2274	10.9007	15.5949	10.671	14.529	19.3949	29.3696	1060.86	1585.47	1051.12	1438.86	1828.02	2880.26
TGME49_293368	TGGT1_293368	-1.65831	0.462577	-0.697328	-1.07934	0.6821	1.13775	1.03616	-1.07934	protein_coding	TIP49 C-terminus family protein	0.161371	0.0867182	0.311164	0.19212	0.130316	0.01476	0.339037	0.464956	0.433341	0.0351947	8.56298	1.07054	18.3055	33.7232	25.3745	2.55267
TGME49_314690	TGGT1_314690	-1.6578	0.0430071	-0.432529	-0.374246	-0.287125	0.602246	0.618281	-0.126628	protein_coding	hypothetical protein	17.9227	17.9073	30.5047	29.6867	17.0841	17.7884	18.8957	35.0018	35.393	21.1192	851.54	993.46	842.052	1934.59	1924.23	1204.01
TGME49_234380	TGGT1_234380	-1.65581	0.00428069	-0.53871	-0.346513	-0.20608	0.363052	0.227584	0.500668	protein_coding	hypothetical protein	224.652	223.658	371.442	370.335	198.117	226.349	249.49	370.151	336.976	407.198	9966.35	11510.4	12186.6	18659.1	16962.9	20822.1
TGME49_214330	TGGT1_214330	-1.65546	0.226281	-0.60635	-0.60635	0.12185	1.00535	0.582786	-0.497283	protein_coding	DnaJ domain-containing protein	0.0860497	0	0.213827	0.195879	0	0.0924921	0.165657	0.305611	0.228016	0.107853	0	2.53828	4.54617	8.38696	6.2575	2.95985
TGME49_222075	TGGT1_222075	-1.65442	0.341832	0.127753	0.457866	-1.6751	0.526551	0.438118	0.124814	protein_coding	hypothetical protein	0.26251	0	0.413621	0.410751	0.34891	0.438619	0	0.460006	0.432656	0.3482	1.90288	3.21162	0	1.12411	1.05727	0.850889
TGME49_224630	TGGT1_224630	-1.65366	0.0753318	-0.0720561	-0.331309	-0.685131	0.196953	0.847869	0.0436743	protein_coding	zinc finger (CCCH type) motif-containing protein	8.47423	8.3485	14.2315	13.8056	10.2127	8.53292	6.67708	12.3061	19.3226	11.0657	1411.94	1203.29	919.128	1715.39	2665.38	1561.38
TGME49_220840	TGGT1_220840	-1.65346	0.288093	-0.0410457	-0.772931	-0.27425	1.21927	0.537639	-0.668683	protein_coding	threonine synthase	0.596394	0.583635	1.10294	0.965015	0.729427	0.4392	0.620555	1.74733	1.08939	0.472111	31.3976	20.3402	33.7206	120.28	53.9208	18.7196
TGME49_307070	TGGT1_307070	-1.6523	0.276069	-0.764987	0.3832	-0.70493	-0.511069	0.839758	0.758028	protein_coding	hypothetical protein	2.1314	1.98487	3.55718	3.27961	1.50139	3.32761	1.56521	1.79032	4.56636	4.31486	159.842	354.348	166.676	188.85	480.001	459.48
TGME49_251750	TGGT1_251750	-1.65189	0.446869	-0.271851	-0.789201	-0.0251237	1.9596	-0.0503479	-0.823079	protein_coding	MORN repeat-containing protein	2.28637	2.23327	5.1862	3.68912	2.37737	1.66096	2.82078	11.1643	2.77189	1.62241	77.0668	46.0332	80.9295	305.757	79.2954	47.6498
TGME49_319680	TGGT1_319680	-1.65157	0.189062	-0.701908	0.217458	-0.601308	1.066	0.0633167	-0.0435568	protein_coding	hypothetical protein	0.308016	0.295095	0.519395	0.48737	0.233139	0.440932	0.249976	0.793976	0.396251	0.367958	16.1738	14.9875	17.3418	55.0813	27.4895	25.5267
TGME49_213290	TGGT1_213290	-1.65021	0.288281	-0.184201	-0.931591	0.0318206	1.34397	0.128418	-0.388414	protein_coding	hypothetical protein	1.08996	1.04892	1.97426	1.73094	1.18594	0.706441	1.3775	3.42048	1.47289	1.02941	32.349	19.2697	37.5744	93.301	40.1763	28.0793
TGME49_294808	TGGT1_294808	-1.65018	0.546415	-0.11705	-1.50329	0.536406	1.69886	0.783568	-1.39849	protein_coding	hypothetical protein	4.61435	3.95432	9.05395	6.52534	4.68384	1.79185	7.36736	16.4909	8.7441	1.92686	142.716	54.5975	224.483	502.476	266.432	58.7113
TGME49_253755	TGGT1_253755	-1.65013	0.0999336	-0.596008	0.113434	-0.60129	-0.0850256	0.423096	0.745793	protein_coding	hypothetical protein	18.7799	18.2551	30.9576	30.1232	15.5141	25.3682	15.4574	22.1079	31.4418	39.3232	552.788	751.518	519.298	420.416	536.037	822.81
TGME49_236975	TGGT1_236975	-1.64997	0.226313	-0.361219	-0.361219	-0.361219	1.33541	0.109469	-0.361219	protein_coding	Toxoplasma gondii family D protein	0.00841863	0	0.15424	0	0	0	0.0252559	0.324142	0.138577	0	0	0	0.963446	12.3652	5.28636	0
TGME49_236880	TGGT1_236880	-1.64753	0.344566	-0.392283	-1.09661	0.408442	1.19623	0.457977	-0.573753	protein_coding	hypothetical protein	11.3273	10.3547	19.2136	17.0596	10.1266	6.21499	17.6403	30.4546	18.2565	8.92968	136.056	83.502	237.008	409.175	245.287	119.975
TGME49_304870	TGGT1_304870	-1.64701	0.165579	-1.10874	-0.201624	0.230584	0.453789	0.573935	0.052051	protein_coding	hypothetical protein	1.30732	1.2192	2.03143	2.00803	0.725537	1.36059	1.83584	2.14302	2.32913	1.62215	17.126	32.1162	44.3185	50.5849	54.9781	38.29
TGME49_268400	TGGT1_268400	-1.64596	0.0794973	-0.440586	-0.316933	-0.320879	-0.136089	0.300009	0.914478	protein_coding	hypothetical protein	22.5147	22.4971	38.7339	37.0293	21.267	23.1702	23.1069	26.2645	35.5343	54.4028	826.803	926.016	879.626	1027.43	1312.07	1996.19
TGME49_271040	TGGT1_271040	-1.64596	0.572895	-0.0499889	-1.75431	0.725906	1.78429	0.642741	-1.34863	protein_coding	hypothetical protein	6.95976	5.58051	12.8834	9.18529	6.91569	2.12219	11.8414	24.6608	11.1781	2.81128	52.3293	16.0581	89.6005	186.602	84.5817	21.2722
TGME49_295390	TGGT1_295390	-1.64561	0.252166	0.211453	-0.523074	-0.766317	0.904248	0.707111	-0.533421	protein_coding	hypothetical protein	1.19796	1.1474	2.05822	1.88818	1.70425	1.02428	0.865357	2.75477	2.40293	1.01696	55.1836	29.9751	27.9399	75.3153	66.6081	31.4829
TGME49_267490	TGGT1_267490	-1.64466	0.343146	-0.879451	-0.82955	0.632319	0.922602	0.679737	-0.525657	protein_coding	preprocathepsin c precursor, putative	0.928821	0.817962	1.46579	1.34527	0.570203	0.590271	1.62599	1.98839	1.68032	0.728672	35.1059	36.3415	100.108	122.42	103.453	44.8624
TGME49_299130	TGGT1_299130	-1.6442	0.154939	-0.223177	-0.674264	-0.178635	0.661927	0.806859	-0.39271	protein_coding	hypothetical protein	2.73652	2.70501	4.73257	4.44757	2.97141	2.17356	3.06458	5.48789	6.06784	2.64197	556.593	418.581	579.995	1040.92	1140.8	505.428
TGME49_249365	TGGT1_249365	-1.64205	0.0881435	-0.95733	-0.0742696	-0.0416481	0.567279	0.297027	0.208942	protein_coding	hypothetical protein	1.32204	1.27036	2.09788	2.086	0.838369	1.54619	1.58155	2.41206	2.00002	1.88156	21.0271	38.78	39.6669	60.4968	50.1625	47.1913
TogoCp15	TogoCp15	-1.64193	0.404218	-0.573588	1.05599	-1.5555	0.474361	0.163534	0.435194	protein_coding	elongation factor Tu	0.314972	0.238547	0.393438	0.391677	0.205392	0.635531	0.103992	0.424666	0.342357	0.413292	3.80577	11.7759	1.92689	7.86876	6.34363	7.658
TGME49_232100	TGGT1_232100	-1.63997	0.139113	-0.564183	0.177714	-0.684037	0.0925449	0.0652353	0.912726	protein_coding	RAP domain-containing protein	4.4407	4.2813	7.3013	7.0212	3.70815	6.20141	3.41254	5.84591	5.73629	10.3217	313.024	523.493	288.07	493.484	484.23	871.31
TGME49_209180	TGGT1_209180	-1.63879	0.0428138	-0.382873	-0.391689	-0.294391	0.821203	0.0121469	0.235602	protein_coding	PAN domain-containing protein	1.06383	1.06333	1.79353	1.74258	1.04394	1.03758	1.10997	2.40513	1.37274	1.60271	57.0865	56.7385	60.6971	131.521	75.0663	87.6416
TGME49_212145	TGGT1_212145	-1.63764	0.299552	0.203059	0.183649	-1.45414	0.766919	0.349508	-0.0489986	protein_coding	hypothetical protein	2.93857	2.59775	4.3686	4.25418	3.82678	3.77564	1.2133	5.65682	4.23564	3.21334	20.9317	17.1286	5.78068	39.3438	35.9472	16.1669
TGME49_268800	TGGT1_268800	-1.63735	0.125859	-0.44611	-0.0596425	-0.561289	0.0557479	-0.0150913	1.02639	protein_coding	hypothetical protein	4.48862	4.43805	7.6966	7.26664	4.16841	5.4489	3.84856	5.90262	5.61979	11.5674	129.396	169.145	119.467	183.23	174.45	359.075
TGME49_279315	TGGT1_279315	-1.63731	0.388068	0.157056	0.453786	-1.67783	-0.154813	0.91586	0.305943	protein_coding	hypothetical protein	9.89194	8.29116	14.2204	13.5752	11.8293	14.5306	3.31591	9.52965	20.0162	13.1153	213.123	208.755	81.8929	168.616	357.358	196.555
TGME49_264620	TGGT1_264620	-1.63437	0.45647	-0.796283	-0.626125	0.359313	1.70735	0.355879	-1.00014	protein_coding	hypothetical protein	0.16712	0.156457	0.330521	0.239733	0.115177	0.129595	0.256587	0.653183	0.255977	0.082404	4.75721	5.35269	10.5979	26.9786	10.5727	3.40356
TGME49_212240	TGGT1_212240	-1.63436	0.265212	-0.370918	-0.660717	-0.031449	1.02756	0.696244	-0.660717	protein_coding	beta-1 tubulin, putative	0.100493	0.0774327	0.215573	0.177985	0.122247	0.0245531	0.154678	0.322271	0.256145	0.0683038	9.51442	2.14108	13.4882	28.1027	21.1454	5.95622
TGME49_209920	TGGT1_209920	-1.6335	0.175883	-0.53546	-0.594095	0.0675997	1.09746	0.0761379	-0.111639	protein_coding	PAN domain-containing protein	0.116744	0.113134	0.207283	0.19293	0.104148	0.0878888	0.158194	0.323004	0.159133	0.139712	7.61153	6.42323	11.5614	23.6063	11.63	10.2107
TGME49_259020	TGGT1_259020	-1.63294	0.448872	0.531926	-1.67159	0.0784572	0.542487	-0.60917	1.12789	protein_coding	bradyzoite antigen BAG1	3.63715	3.03262	5.55126	4.95208	5.6031	1.21648	4.09186	5.64427	2.54053	8.46897	133.202	36.3983	105.016	151.755	69.7799	186.345
TGME49_254350	TGGT1_254350	-1.6326	0.0789903	-0.171003	-0.91047	0.020713	0.165301	0.380047	0.515412	protein_coding	endo-1,3(4)-beta-glucanase	2.76453	2.66598	4.37404	4.35248	3.02566	1.81225	3.45567	3.81995	4.43305	4.86913	71.3581	46.0332	87.6736	97.7974	121.586	125.932
TGME49_258870	TGGT1_258870	-1.63133	0.0910147	-0.586774	-0.0457882	-0.42651	-0.0509726	0.231119	0.878925	protein_coding	hypothetical protein	971.993	959.805	1625.55	1565.76	816.239	1187.6	912.14	1183.34	1438.89	2254.43	60923.7	90044.1	66788	89738.7	108811	173998
TGME49_243355	TGGT1_243355	-1.63052	0.249928	0.170744	-1.22788	-0.000863721	0.912341	0.165942	-0.0202881	protein_coding	hypothetical protein	2.41788	2.22595	3.78036	3.62945	3.19946	1.21353	2.84065	5.34958	3.18883	2.80266	80.8726	31.0456	70.3316	143.886	78.2381	75.7291
TGME49_278120	TGGT1_278120	-1.6278	0.116927	-0.743231	-0.0538454	-0.257304	-0.0942164	0.260602	0.887995	protein_coding	SCP family extracellular subfamily protein	2.16978	2.12811	3.60695	3.46413	1.62203	2.61568	2.27163	2.5435	3.25269	5.02466	85.1362	136.356	116.549	133.888	167.949	258.654
TGME49_310920	TGGT1_310920	-1.6274	0.291011	-0.0685541	0.313096	-1.2984	-0.268533	0.590561	0.731826	protein_coding	hypothetical protein	1.84875	1.67053	2.83913	2.71862	2.03219	2.6476	0.866453	1.76915	3.20906	3.53918	18.0774	23.5518	7.70757	15.7375	28.5463	31.4829
TGME49_205140	TGGT1_205140	-1.62579	0.552236	-0.0514546	-1.29069	0.290435	2.0022	0.403954	-1.35444	protein_coding	hypothetical protein	0.641649	0.58138	1.41349	0.945203	0.715325	0.303009	0.906614	2.96971	0.980833	0.289912	83.7269	37.4688	112.723	313.626	107.842	33.1847
TGME49_231998	TGGT1_231998	-1.62419	0.777739	0.330566	-2.95871	1.57856	2.99437	1.34522	-3.29001	protein_coding	hypothetical protein	1.47053	0.791612	3.56861	1.28573	1.26865	0.129769	3.01318	8.03947	2.56321	0.103143	10.4659	1.07054	17.342	66.3224	21.1454	0.850889
TGME49_253430	TGGT1_253430	-1.621	0.00790013	-0.345324	-0.5146	-0.185399	0.203489	0.289757	0.552077	protein_coding	asparagine synthetase, putative	359.153	357.601	582.79	579.67	358.374	318.698	400.386	524.259	556.564	667.546	42794.9	40450.3	46682.8	64520.4	68385.4	85224.2
TGME49_252370	TGGT1_252370	-1.62034	0.580653	-0.148148	-1.44282	0.546524	2.02528	0.461978	-1.44282	protein_coding	AP2 domain transcription factor AP2III-1	0.226652	0.154116	0.515959	0.302486	0.245321	0.0375801	0.397056	1.10663	0.374456	0.06679	27.5918	4.28215	42.3916	129.272	42.2909	8.50889
TGME49_283810	TGGT1_283810	-1.61716	0.127567	0.036397	-0.782248	-0.294343	0.118652	0.0323401	0.889202	protein_coding	hypothetical protein	14.5243	14.1444	23.7463	22.8738	18.4467	10.4588	14.6675	19.529	18.3949	33.3149	1848.65	1104.8	1525.14	2087.47	1958.07	3365.27
TGME49_291075	TGGT1_291075	-1.61674	0.395261	0.194465	-1.63266	0.398564	0.966821	0.265409	-0.192599	protein_coding	hypothetical protein	1.35313	1.14635	1.95879	1.85335	1.66793	0.470066	1.9214	2.84892	1.752	1.27544	134.153	37.4688	155.115	233.815	143.789	104.659
TGME49_209040	TGGT1_209040	-1.61674	0.551554	0.145035	-1.72731	0.542648	1.0912	1.21241	-1.26399	protein_coding	hypothetical protein	0.32601	0.268532	0.553608	0.434146	0.377551	0.10312	0.497358	0.727446	0.791205	0.142173	28.624	7.81803	37.7072	55.1513	59.9852	10.7789
TGME49_211320	TGGT1_211320	-1.61627	0.514285	-0.910748	-0.428277	0.300021	0.642166	1.74137	-1.34453	protein_coding	hypothetical protein	0.359162	0.33817	0.759243	0.546575	0.228681	0.319498	0.529307	0.670971	1.43746	0.169297	6.66009	9.63485	15.4151	20.2339	43.3481	5.10533
TGME49_216710	TGGT1_216710	-1.61574	0.427952	-0.501455	-0.264711	-0.272131	1.5627	0.587908	-1.11232	protein_coding	transporter, major facilitator family protein	4.33296	4.32064	9.00639	6.98104	3.87955	4.57139	4.54794	16.2239	8.25491	2.54035	309.219	374.688	369	1302.84	667.138	216.126
TGME49_306270	TGGT1_306270	-1.61492	0.0787094	-0.396788	-0.75346	0.113055	0.506639	0.491428	0.0391256	protein_coding	hypothetical protein	18.5968	18.0352	29.4438	29.1254	17.4081	13.5951	24.7873	32.5619	32.2204	23.5491	518.215	404.706	737.886	969.323	959.157	701.025
TGME49_264660	TGGT1_264660	-1.61446	0.249486	0.106378	0.143444	-1.2864	-0.0450912	0.431748	0.649922	protein_coding	SAG-related sequence SRS44	68.9832	62.8605	103.492	101.486	85.9834	88.2211	32.7451	77.4137	107.736	125.325	13266	13666.5	5037.86	11993.1	16614	19424.1
TGME49_294225	TGGT1_294225	-1.61411	0.215261	-0.00801708	-0.438016	-0.590079	1.20589	0.0376514	-0.207432	protein_coding	hypothetical protein	6.09013	5.99968	10.6697	9.68417	7.58022	5.62651	5.06365	17.5835	7.82401	6.60164	181.725	134.888	121.394	421.541	171.278	158.265
TGME49_262750	TGGT1_262750	-1.61329	0.192538	-0.421288	0.446593	-1.06031	0.368646	0.231301	0.435056	protein_coding	histone lysine methyltransferase, SET, putative	3.58183	3.26754	5.28053	5.27148	3.09925	5.65607	1.99018	5.35859	4.87198	5.61102	78.0182	142.382	50.0992	134.893	122.643	141.248
TGME49_268170	TGGT1_268170	-1.61253	0.319254	-0.344359	0.429184	-1.11881	-0.446654	0.552866	0.927777	protein_coding	hypothetical protein	175.363	159.674	277.318	257.48	159.708	273.015	93.3668	148.776	297.453	385.725	693.601	1101.58	503.882	616.011	1294.1	1386.95
TGME49_204290	TGGT1_204290	-1.61205	0.709741	0.676127	-2.39822	0.688748	2.03603	1.39554	-2.39822	protein_coding	hypothetical protein	0.590274	0.383497	1.19336	0.454285	0.842309	0.0788031	0.84971	2.16194	1.38687	0.0312685	39.9606	4.28215	46.2454	113.535	64.4936	1.70178
TGME49_238440	TGGT1_238440	-1.61082	0.0105936	-0.389357	-0.398903	-0.243435	0.379643	0.0797149	0.572337	protein_coding	SAG-related sequence SRS22A	8.29062	8.28043	13.4687	13.3383	8.02359	7.97067	8.8776	13.6729	11.1064	15.6267	225.492	228.025	243.752	379.949	310.838	456.077
TGME49_271590	TGGT1_271590	-1.60841	0.288313	-0.290028	-0.369211	-0.369211	-0.0494316	1.44709	-0.369211	protein_coding	Toxoplasma gondii family D protein	0.035214	0	0.19049	0.160738	0.105642	0	0	0.124814	0.352178	0.0944774	0.951442	0	0	1.12411	3.17181	0.850889
TGME49_280375	TGGT1_280375	-1.60815	0.0412779	-0.108837	-0.142317	-0.776946	0.269885	0.258945	0.49927	protein_coding	hypothetical protein	130.741	127.966	206.406	205.788	150.485	147.033	94.7049	195.659	194.181	229.378	4132.11	4399.91	2840.24	5692.48	5475.61	5969.84
TGME49_215920	TGGT1_215920	-1.60761	0.00667718	-0.403224	-0.206901	-0.417247	0.274798	0.5647	0.187874	protein_coding	hypothetical protein	35.145	35.0661	56.7318	56.3725	33.6198	38.5207	33.2946	53.7898	65.7611	50.6446	2704	2999.65	2821.93	4586.36	5512.61	3945.57
TGME49_205690	TGGT1_205690	-1.60614	0.114516	-0.629599	-0.20068	-0.195112	0.878271	0.334841	-0.187721	protein_coding	hypothetical protein	10.2991	10.2007	17.1395	16.3837	8.35589	11.2489	11.2924	23.7633	16.3049	11.3504	404.189	544.127	546.233	1149.47	788.699	549.037
TGME49_203770	TGGT1_203770	-1.6056	0.103976	-0.616836	-0.508654	0.10082	0.733746	0.376159	-0.0852341	protein_coding	hypothetical protein	0.722396	0.704601	1.16169	1.13131	0.582205	0.627541	0.957441	1.48471	1.15877	0.841597	25.6889	24.6224	39.5013	62.9501	52.8636	40.8427
TGME49_229190	TGGT1_229190	-1.60478	0.228424	-0.868039	0.109466	-0.264989	-0.168014	0.0914756	1.1001	protein_coding	hypothetical protein	3.68644	3.55039	6.14559	5.69759	2.46421	4.85217	3.74295	4.00319	4.79204	9.64155	7.61153	14.9875	11.5614	12.3652	14.8018	29.7811
TGME49_320250	TGGT1_320250	-1.60339	0.259916	-0.383677	0.464545	-1.10256	-0.143081	0.446555	0.718215	protein_coding	SAG-related sequence SRS15A	0.299703	0.271839	0.449031	0.435863	0.263835	0.474977	0.160298	0.311716	0.469091	0.566285	4.75721	8.56431	2.89034	5.62054	8.45817	10.2107
TGME49_227130	TGGT1_227130	-1.60339	0.110379	-0.20832	-0.623133	-0.190232	0.0322727	0.943839	0.0455741	protein_coding	hypothetical protein	0.390214	0.386613	0.649199	0.619891	0.423726	0.317844	0.429072	0.500623	0.941715	0.50526	2.85433	2.14108	2.89034	3.37232	6.34363	3.40356
TGME49_315190	TGGT1_315190	-1.6033	0.118656	-0.391596	0.253915	-0.883879	0.158524	0.495538	0.367498	protein_coding	CAM kinase, SNF1 family	6.13861	5.82545	9.38287	9.33992	5.62282	8.79574	3.99726	8.23298	10.3994	9.51622	1323.46	2075.77	938.397	1941.33	2434.9	2241.24
TGME49_304480	TGGT1_304480	-1.60239	0.37643	-0.612797	-1.2887	0.881164	0.629738	0.525136	-0.134541	protein_coding	3-oxo-5-alpha-steroid 4-dehydrogenase	0.395027	0.322257	0.529944	0.51638	0.266757	0.166974	0.751351	0.631184	0.58704	0.371608	5.70865	5.35269	24.0862	20.2339	17.9736	11.9124
TGME49_217724	TGGT1_217724	-1.60208	0.559818	0.0254261	0.872865	-1.91821	0.313495	1.53194	-0.82551	protein_coding	hypothetical protein	3.74121	2.84787	5.64576	4.56253	3.66874	6.60118	0.953725	4.47955	10.4237	2.03404	39.0091	34.2572	10.5979	50.5849	70.8372	22.974
TGME49_281675	TGGT1_281675	-1.60205	0.416707	-1.34578	0.779133	-0.453231	-0.520229	0.790701	0.749409	protein_coding	protein kinase, putative	3.0581	2.55226	4.42387	4.08886	1.27099	5.54378	2.35954	2.25247	5.58841	5.43073	154.134	672.298	286.144	273.158	677.711	658.588
TGME49_223550	TGGT1_223550	-1.602	0.152909	-0.973338	0.315634	-0.362112	0.149102	0.496588	0.374126	protein_coding	hypothetical protein	28.55	26.7268	43.0273	42.8165	17.2296	42.1012	26.3192	37.5114	47.7273	43.8432	725.95	1773.88	1108.93	1580.5	2010.93	1847.28
TGME49_270800	TGGT1_270800	-1.59964	0.00182776	-0.213186	-0.32067	-0.48277	0.284513	0.436031	0.296083	protein_coding	GAF domain-containing protein	70.8328	70.6256	113.106	112.976	77.0546	71.5225	63.9213	108.798	120.846	109.674	3326.24	3087.43	2759.31	4696.52	5216.58	4734.35
TGME49_297190	TGGT1_297190	-1.59802	0.443549	0.76306	-0.651752	-1.12574	0.556196	1.17825	-0.720013	protein_coding	hypothetical protein	0.737477	0.62688	1.14655	1.00177	1.34487	0.504405	0.363157	1.16522	1.79335	0.481095	14.2716	5.35269	3.85378	12.3652	19.0309	5.10533
TGME49_201670	TGGT1_201670	-1.59696	0.160889	-0.672695	0.277436	-0.617729	0.66939	-0.138685	0.482282	protein_coding	DnaJ domain-containing protein	3.8535	3.67236	6.02636	5.86459	2.91132	5.62481	3.02438	7.3807	4.21544	6.48295	285.198	551.015	296.273	723.024	412.951	635.079
TGME49_224320	TGGT1_224320	-1.59578	0.114535	-0.365009	-0.2649	-0.381487	0.995883	0.0941694	-0.0786562	protein_coding	hypothetical protein	1.53973	1.53874	2.59736	2.45549	1.50929	1.61774	1.49215	3.87652	2.07491	1.84066	243.569	259.07	238.935	631.749	336.212	296.109
TGME49_256650	TGGT1_256650	-1.59448	0.115968	-0.403151	0.159778	-0.76626	-0.0252671	0.670788	0.364112	protein_coding	hypothetical protein	12.2353	11.8105	19.1969	18.8316	11.2776	16.66	8.76819	14.6545	23.7413	19.1949	297.801	439.991	229.3	400.183	630.134	512.235
TGME49_206500	TGGT1_206500	-1.59303	0.0105025	-0.379812	-0.190487	-0.437364	0.564679	0.122699	0.320284	protein_coding	hypothetical protein	6.00563	5.9894	9.61675	9.5413	5.80979	6.6245	5.58259	11.181	8.2306	9.43866	705.97	735.46	659.961	1699.65	1010.75	1021.92
TGME49_225230	TGGT1_225230	-1.59208	0.0121736	-0.181536	-0.278763	-0.546072	0.534475	0.313935	0.157961	protein_coding	hypothetical protein	102.157	101.586	162.669	161.734	113.024	105.658	87.7878	185.657	159.339	143.011	4432.77	4148.34	3419.27	7368.53	6194.55	5613.32
TGME49_267580	TGGT1_267580	-1.59	0.0989261	-0.0799277	-0.0259992	-0.897613	0.55808	0.352301	0.0931596	protein_coding	cyclin2 related protein	96.0877	92.7407	148.734	147.458	110.639	114.853	62.7712	172.174	149.287	124.742	5332.83	5728.45	3022.33	8594.93	7177.82	6202.13
TGME49_273980	TGGT1_273980	-1.58952	0.203888	-0.781356	0.00852062	-0.230053	0.815932	0.588156	-0.4012	protein_coding	hypothetical protein	15.7469	15.3544	25.9464	24.4061	11.263	19.4729	16.5049	34.0789	29.1017	14.6586	117.027	202.332	171.493	354.094	302.38	152.309
TGME49_220520	TGGT1_220520	-1.58916	0.104678	0.0973262	-0.350645	-0.749085	0.357612	0.678223	-0.033432	protein_coding	hypothetical protein	27.0001	26.2369	42.5405	41.6948	35.3831	25.9384	19.6789	42.3789	52.9253	32.3172	4450.84	3273.71	2484.73	5368.74	6651.3	4082.57
TGME49_213560	TGGT1_213560	-1.58825	0.457187	-0.0478437	-1.12995	0.17664	1.4503	0.519825	-0.968965	protein_coding	hypothetical protein	3.8507	3.58827	7.05047	5.69907	4.37464	2.06631	5.11115	12.3574	6.48377	2.31024	211.609	99.951	247.235	597.75	313.631	111.75
TGME49_260000	TGGT1_260000	-1.58793	0.556045	-0.0913693	-0.864638	-0.0447107	1.83629	0.738864	-1.57444	protein_coding	hypothetical protein	0.299602	0.290264	0.679788	0.460917	0.343323	0.200875	0.354608	1.30613	0.610419	0.122816	47.5721	27.834	49.1358	180.981	84.5817	17.0178
TGME49_298060	TGGT1_298060	-1.5873	0.153067	-0.649608	0.129776	-0.480026	-0.122639	0.235676	0.886822	protein_coding	Toxoplasma gondii family C protein	37.0195	36.0011	59.6454	57.1444	28.913	49.6262	32.5194	41.6607	53.406	83.8696	3123.58	6030.34	3441.43	4758.35	6334.11	10490.6
TGME49_299015	TGGT1_299015	-1.58561	0.135086	-0.719268	0.0522594	-0.33055	-0.159227	0.354975	0.80181	protein_coding	hypothetical protein	68.4308	66.8296	109.896	105.966	51.1147	87.2567	66.9209	75.359	107.628	146.702	886.744	1513.74	1160.95	1307.34	1867.14	2545.01
TGME49_251940	TGGT1_251940	-1.58231	0.633655	1.23055	-1.98682	-0.236788	0.985717	-1.42464	1.43198	protein_coding	leucine rich repeat-containing protein	0.447068	0.285968	0.667337	0.498583	0.930087	0.0747508	0.336365	0.784913	0.147649	1.06945	13.3202	1.07054	4.81723	11.2411	2.11454	15.316
TGME49_297910	TGGT1_297910	-1.58223	0.15049	-0.0585879	-0.550621	-0.383731	0.826804	-0.329321	0.495456	protein_coding	hypothetical protein	7.99387	7.91293	13.203	12.5201	9.55731	6.79546	7.62883	17.6549	7.92204	14.032	292.093	207.684	233.154	539.572	242.115	428.848
TGME49_230180	TGGT1_230180	-1.58089	0.000225658	-0.378388	-0.325352	-0.287368	0.412021	0.322847	0.256239	protein_coding	hypothetical protein	434.46	434.315	687.278	686.605	420.097	435.828	447.455	726.585	683.034	652.216	29114.1	30089.6	30347.6	51158.2	46990.4	45121.8
TGME49_270540	TGGT1_270540	-1.58077	0.025682	-0.341662	-0.0685513	-0.580732	0.485694	0.0938289	0.411423	protein_coding	Trm112p family domain-containing protein	14.508	14.356	22.8475	22.6935	14.2435	17.212	12.0684	25.2741	19.2625	24.0059	161.745	160.581	158.005	316.999	199.824	170.178
TGME49_278420	TGGT1_278420	-1.58058	0.3725	-0.957653	0.691038	-0.724059	1.08341	-0.326949	0.234213	protein_coding	Toxoplasma gondii family A protein	0.166931	0.136946	0.264943	0.244169	0.0696668	0.313549	0.117576	0.411549	0.154832	0.228448	2.85433	12.8465	4.81723	16.8616	6.34363	9.35978
TGME49_233842	TGGT1_233842	-1.58054	0.0889725	0.0774034	-0.511441	-0.556588	0.716546	0.293692	-0.0196131	protein_coding	hypothetical protein	3.79578	3.71745	6.00632	5.87557	4.93115	3.2786	3.17759	7.67979	5.72872	4.61045	20.9317	13.917	13.4882	32.5991	24.3172	19.5704
TGME49_248510	TGGT1_248510	-1.58033	0.326124	-0.00449138	-0.580191	-0.405654	-0.208789	1.46038	-0.261254	protein_coding	hypothetical protein	1.50039	1.47917	2.75912	2.33757	1.8537	1.24376	1.40371	1.60894	5.11693	1.55148	1245.44	828.597	948.031	1107.25	3409.7	1041.49
TGME49_264170	TGGT1_264170	-1.58009	0.0337338	-0.362235	-0.153196	-0.474585	0.334423	0.648916	0.0066761	protein_coding	hypothetical protein	12.1836	12.1313	19.486	19.1686	11.8633	13.713	10.9745	19.2274	23.9107	15.32	1461.41	1689.31	1342.08	2368.5	2945.56	1887.27
TGME49_240930	TGGT1_240930	-1.58003	0.0839705	-0.379914	-0.630906	0.0208937	0.439542	-0.088593	0.638977	protein_coding	MoaC family protein	2.24175	2.2028	3.55697	3.48049	2.12786	1.78808	2.8093	3.75512	2.60399	4.31181	75.1639	63.1618	99.235	132.645	91.9826	152.309
TGME49_246210	TGGT1_246210	-1.58002	0.630556	0.695209	-1.25173	-0.433402	1.52845	1.40414	-1.94267	protein_coding	hypothetical protein	1.03933	0.892406	2.16553	1.41002	1.81624	0.471072	0.830668	3.23597	2.96882	0.291804	12.3687	5.35269	10.5979	38.2197	26.4318	5.10533
TGME49_215343	TGGT1_215343	-1.57993	0.09357	0.144328	-0.694185	-0.439928	0.460656	0.537318	-0.00818832	protein_coding	hypothetical protein	1.90369	1.84666	2.95698	2.91758	2.56538	1.43461	1.71109	3.1943	3.36863	2.30802	158.891	88.8547	105.979	197.843	204.053	142.949
TGME49_311640	TGGT1_311640	-1.5798	0.339676	0.761439	-1.00702	-0.744038	0.0634268	0.849464	0.0767235	protein_coding	hypothetical protein	1.00536	0.860131	1.40593	1.35884	1.83266	0.537928	0.645488	1.12969	1.94796	1.14015	21.8832	6.42323	7.70757	13.4893	23.26	13.6142
TGME49_205770	TGGT1_205770	-1.57898	0.446714	-0.652907	0.658318	-0.993903	-0.567031	0.0923439	1.46318	protein_coding	hypothetical protein	2.08589	1.83332	3.45422	2.89478	1.46515	3.6358	1.15673	1.55501	2.45598	6.35166	56.1351	135.958	44.3185	59.5777	94.0972	243.354
TGME49_249150	TGGT1_249150	-1.57839	0.400916	-0.606604	0.216623	-0.597704	-0.208087	1.61539	-0.419615	protein_coding	PAN domain-containing protein	2.52575	2.43238	4.76439	3.83925	2.00693	3.55098	2.01935	2.64544	9.36307	2.28466	242.618	439.991	247.606	322.619	1122.82	280.793
TGME49_266670	TGGT1_266670	-1.57823	0.0548705	-0.432517	-0.469813	-0.0851277	0.00628467	0.729284	0.251888	protein_coding	hypothetical protein	0.408636	0.405627	0.654461	0.640172	0.377582	0.367946	0.480381	0.511804	0.844789	0.606789	45.6692	42.8215	64.5509	62.9501	100.441	71.4747
TGME49_310340	TGGT1_310340	-1.57794	0.312348	-0.396531	-0.396531	-0.194006	1.44354	-0.0599389	-0.396531	protein_coding	hypothetical protein	0.0509834	0	0.161435	0	0.0378791	0	0.115071	0.358027	0.126277	0	0.951442	0	2.89034	8.99287	3.17181	0
TGME49_290250	TGGT1_290250	-1.57718	0.463935	-0.475322	-1.59941	1.08871	0.78186	0.168806	0.0353517	protein_coding	hypothetical protein	0.618479	0.465161	0.753252	0.733641	0.420201	0.192785	1.24245	1.0044	0.656688	0.598667	6.83215	3.13453	20.2013	16.3308	10.6773	9.73388
TGME49_259895	TGGT1_259895	-1.57691	0.373901	-0.328549	-0.328549	-0.328549	1.64274	-0.328549	-0.328549	protein_coding	hypothetical protein	0	0	0.130706	0	0	0	0	0.392119	0	0	0	0	0	3.37232	0	0
TGME49_309610	TGGT1_309610	-1.57096	0.138916	-0.437726	-0.632447	0.0927041	0.690989	0.508877	-0.222399	protein_coding	hypothetical protein	17.7462	17.339	28.2119	27.2388	16.0449	14.0191	23.1746	35.0844	30.9238	18.6276	356.791	324.373	529.895	928.513	752.777	418.637
TGME49_312130	TGGT1_312130	-1.56999	0.106202	-0.603784	0.129075	-0.50143	0.0157614	0.225901	0.734477	protein_coding	hypothetical protein	10.3827	10.1134	16.2383	15.8779	8.3385	13.858	8.95158	12.8112	14.82	21.0836	594.48	987.985	638.189	913.351	1056.57	1503.12
TGME49_221370	TGGT1_221370	-1.56953	0.225266	-0.379578	-0.823232	0.227317	0.776301	0.532596	-0.333404	protein_coding	hypothetical protein	2.88225	2.7558	4.54915	4.32531	2.6538	1.95126	4.04168	5.9132	4.99413	2.74011	304.004	219	446.359	682.113	560.833	318.861
TGME49_301400	TGGT1_301400	-1.56932	0.0683216	-0.44519	0.00754617	-0.537563	-0.0650182	0.604901	0.435324	protein_coding	hypothetical protein	90.7714	89.5049	143.11	140.462	82.3544	112.713	77.2467	107.184	170.528	151.617	20988.8	28832.8	19596.5	27402.4	43360.8	38758.8
TGME49_278460	TGGT1_278460	-1.56926	0.435498	-1.14339	-0.16588	0.334137	1.22649	0.593738	-0.845099	protein_coding	hypothetical protein	0.380655	0.349983	0.643869	0.549215	0.198473	0.390805	0.552688	1.0259	0.661649	0.244059	7.61153	14.9875	21.1958	39.3438	25.3745	9.35978
TGME49_277860	TGGT1_277860	-1.56923	0.26761	-0.268521	-0.95409	0.247522	0.793442	0.578448	-0.396802	protein_coding	hypothetical protein	1.70873	1.61521	2.68836	2.53464	1.67973	1.04439	2.40206	3.50689	3.02136	1.53682	194.537	120.508	279.032	425.492	355.233	181.04
TGME49_206400	TGGT1_206400	-1.56399	0.198311	-0.47131	-0.22446	-0.272078	1.11119	0.135277	-0.278623	protein_coding	FAD binding domain of DNA photolyase domain-containing protein	7.51453	7.49424	12.7554	11.7209	6.76031	8.02187	7.76142	20.2464	10.2936	7.72629	291.141	380.041	338.17	934.134	451.455	375.242
TGME49_257460	TGGT1_257460	-1.5635	0.279995	-1.11053	-0.144775	0.28813	-0.0743257	0.932604	0.108893	protein_coding	hypothetical protein	0.181918	0.164719	0.283358	0.269992	0.0867902	0.195308	0.263656	0.205082	0.412139	0.232853	0.951442	2.14108	2.89034	2.24822	3.17181	2.55267
TGME49_259835	TGGT1_259835	-1.56272	0.263683	-0.895626	0.660097	-0.73056	0.238053	0.323177	0.404859	protein_coding	hypothetical protein	3.52926	3.1134	4.8708	4.86538	2.09202	6.15014	2.34561	4.59026	4.86925	5.15289	26.6404	69.585	29.8668	58.4536	57.0927	56.1587
TGME49_255160	TGGT1_255160	-1.56188	0.544842	0.00394807	0.672921	-1.64179	-1.05619	1.01389	1.00723	protein_coding	hypothetical protein	1.59487	1.31224	2.46559	2.04956	1.64447	2.61461	0.525543	0.788663	3.31169	3.29642	105.61	180.921	31.7937	51.709	211.454	218.678
TGME49_230170	TGGT1_230170	-1.56173	0.0196568	-0.351369	-0.291024	-0.322323	0.494133	0.488683	-0.0180999	protein_coding	hypothetical protein	87.1037	87.091	137.83	136.013	85.3107	88.9548	87.0457	153.294	152.716	107.48	9367.9	10107	9515.96	17348.4	16949.1	12347.3
TGME49_321390	TGGT1_321390	-1.56132	0.414287	0.0970793	-1.41558	0.354355	1.0508	0.38459	-0.471241	protein_coding	hypothetical protein	1.61045	1.42002	2.42407	2.2171	1.89786	0.665133	2.26836	3.67588	2.3164	1.27992	58.038	20.3402	69.3681	112.411	70.8372	39.1409
TGME49_239730	TGGT1_239730	-1.5608	0.434352	-0.451034	-0.975731	0.46333	1.1288	0.706561	-0.871929	protein_coding	MORN repeat-containing protein	5.14003	4.71328	8.56782	7.35652	4.30748	2.99415	8.11847	12.8766	9.60935	3.21752	566.108	401.452	1066.53	1659.18	1259.21	431.401
TGME49_247940	TGGT1_247940	-1.55868	0.222559	-0.320161	-0.320161	-0.320161	1.17268	-0.320161	0.10796	protein_coding	hypothetical protein	0.052963	0.0490472	0.14481	0.0887142	0.0829629	0.0423226	0.0336036	0.281443	0.0184379	0.134548	4.75721	3.21162	1.92689	21.3581	1.05727	10.2107
TGME49_285895	TGGT1_285895	-1.55849	0.0718607	-0.0784149	-0.230101	-0.651706	0.388431	0.626759	-0.0549679	protein_coding	AP2 domain transcription factor AP2V-2	8.77053	8.65132	13.7368	13.483	10.2289	9.20803	6.87466	14.1372	16.6766	10.3965	1939.04	1784.59	1321.85	2720.34	3159.13	2040.43
TGME49_219450	TGGT1_219450	-1.55816	0.53707	0.323315	-1.25948	-0.0236089	1.48117	0.738079	-1.25948	protein_coding	WD domain, G-beta repeat-containing protein	0.210787	0.190044	0.359863	0.146975	0.299549	0.0972882	0.235523	0.668369	0.399323	0.0118958	45.6692	13.917	36.611	102.294	60.2645	1.70178
TGME49_273780	TGGT1_273780	-1.55716	0.285696	0.0856851	-0.582955	-0.461112	0.977319	0.587632	-0.606569	protein_coding	SWI2/SNF2-containing protein	7.81585	7.65317	13.142	11.9172	10.1345	6.37561	6.93745	18.8023	14.3517	6.2721	2242.55	1428.1	1524.17	4399.76	3253.22	1420.13
TGME49_268560	TGGT1_268560	-1.55473	0.0194576	-0.149506	-0.185808	-0.619677	0.294211	0.202757	0.458022	protein_coding	XPG N-terminal domain-containing protein	14.5877	14.4345	22.5023	22.4417	16.2264	15.8232	11.7135	22.0696	20.714	24.7233	1839.14	1828.48	1320.88	2604.56	2328.11	2807.08
TGME49_200350	TGGT1_200350	-1.55262	0.00412054	-0.438392	-0.370685	-0.142987	0.427985	0.222641	0.301437	protein_coding	subtilisin SUB3	54.089	53.8788	83.7982	83.6536	49.543	51.9235	60.8006	90.3208	78.3381	82.7357	2958.98	3042.47	3574.39	5882.46	4866.62	4856.87
TGME49_244450	TGGT1_244450	-1.55243	0.160328	-0.493429	0.373262	-0.831622	0.184433	0.474666	0.29269	protein_coding	protein phosphatase 2C domain-containing protein	7.05045	6.6118	10.3	10.2643	5.85179	10.6706	4.62895	9.3615	11.4476	10.091	643.175	1188.3	505.809	1039.8	1250.75	1135.09
TGME49_217630	TGGT1_217630	-1.55197	0.210123	-0.131251	-0.876828	0.0569231	0.855278	0.332867	-0.236989	protein_coding	hypothetical protein	8.96148	8.63959	14.0534	13.4084	9.82708	5.86116	11.1962	19.4715	13.5562	9.1326	965.034	575.574	1099.48	1912.13	1329.8	896.835
TGME49_233245	TGGT1_233245	-1.55142	0.0931089	-0.000216939	-0.325839	-0.624327	0.5366	0.547694	-0.133912	protein_coding	hypothetical protein	3.66586	3.60915	5.72963	5.5993	4.49473	3.58659	2.91627	6.52081	6.57115	4.09692	816.337	614.489	532.786	1259	1222.21	725.808
TGME49_308960	TGGT1_308960	-1.55128	0.251516	-1.09059	-0.325778	0.466181	0.304932	0.577759	0.0674964	protein_coding	ATPase, AAA family protein	1.40717	1.27956	2.00582	1.98496	0.748351	1.27156	2.20161	1.96879	2.37864	1.67003	71.9966	106.103	233.418	241.628	291.927	152.912
TGME49_233520	TGGT1_233520	-1.55014	0.00846556	-0.268311	-0.136013	-0.544279	0.419817	0.265764	0.263022	protein_coding	ATP-dependent RNA helicase	21.5378	21.3912	33.2027	33.1594	22.1132	24.2369	18.2632	35.6286	32.0202	31.9594	935.267	1046.99	797.733	1567.01	1367.05	1405.67
TGME49_294812	TGGT1_294812	-1.55007	0.0831119	-0.554339	-0.261019	-0.133138	0.771183	-0.0701279	0.24744	protein_coding	RNA recognition motif-containing protein	10.3414	10.266	16.387	15.913	8.70369	10.666	11.6546	21.8135	12.1749	15.1727	402.46	486.025	499.065	1062.28	548.724	687.518
TGME49_219720	TGGT1_219720	-1.54939	0.0163662	-0.498771	-0.188219	-0.260567	0.553351	0.279391	0.114814	protein_coding	Ras-related protein Rab-5C, putative	17.3376	17.2657	26.9647	26.7514	15.2097	18.8628	17.9402	31.5385	26.0838	23.2717	1033.27	1281.43	1218.76	2142.55	1771.99	1580.95
TGME49_321580	TGGT1_321580	-1.5493	0.350058	-0.835174	-0.603688	0.491443	1.16689	0.0499349	-0.269409	protein_coding	membrane protein, putative	0.313978	0.288348	0.491724	0.446736	0.201174	0.236187	0.504572	0.80585	0.371549	0.297772	6.3154	7.41454	15.8399	25.2978	11.6639	9.34787
TGME49_203820	TGGT1_203820	-1.54915	0.0230277	-0.614703	-0.0189544	-0.313561	0.342229	0.241427	0.363563	protein_coding	hypothetical protein	25.2118	24.8575	38.5342	38.5081	20.2051	30.5351	24.8951	39.2217	36.5748	39.806	2297.73	3565.96	2810.37	4638.07	4210.06	4695.21
TGME49_306710	TGGT1_306710	-1.54704	0.20202	-0.135518	-0.438976	-0.369768	-0.098643	1.11972	-0.0768207	protein_coding	hypothetical protein	5.83792	5.81395	9.77469	8.99439	6.58304	5.33429	5.59642	6.75347	15.7142	6.8564	231.2	187.344	196.543	237.187	551.896	240.802
TGME49_228395	TGGT1_228395	-1.54697	0.317983	0.0181346	0.375183	-1.33749	0.0253178	0.648307	0.270548	protein_coding	hypothetical protein	5.5164	4.91824	7.73069	7.60839	6.19456	7.93401	2.42062	6.22548	9.58763	7.37895	688.844	882.124	268.801	692.451	1064.67	819.406
TGME49_227300	TGGT1_227300	-1.54654	0.274409	0.186628	-0.633215	-0.496979	1.00323	0.409016	-0.468675	protein_coding	hypothetical protein	4.35208	4.21395	7.08317	6.51705	5.96418	3.37873	3.71334	10.5044	6.95819	3.78691	820.143	464.614	510.626	1444.48	956.831	520.744
TGME49_205680	TGGT1_205680	-1.5431	0.0289177	-0.598014	-0.0640251	-0.27671	0.26304	0.515015	0.160694	protein_coding	hypothetical protein	53.1275	52.5253	81.491	81.0519	43.1068	62.4155	53.8602	78.2977	93.2397	72.9356	3161.65	4621.15	3942.88	5991.78	6923.89	5384.56
TGME49_213620	TGGT1_213620	-1.54276	0.258708	-0.886048	0.248566	-0.300791	-0.314807	0.379417	0.873664	protein_coding	ABC1 family protein	7.84947	7.46139	12.1625	11.5112	5.01467	11.0102	7.52354	7.4508	12.0555	16.9812	873.64	1913.76	1304.4	1297.44	2107.09	2968.16
TGME49_232110	TGGT1_232110	-1.54244	0.141155	-0.831752	0.120939	-0.227009	0.0308377	0.212552	0.694433	protein_coding	hypothetical protein	3.07624	2.96795	4.66725	4.57788	2.07099	4.00836	3.14937	3.76568	4.27115	5.96493	77.0668	150.946	86.7102	160.747	144.846	205.915
TGME49_293620	TGGT1_293620	-1.54127	0.562897	-0.103612	-1.33201	0.499439	1.85643	0.0732054	-0.993452	protein_coding	hypothetical protein	1.04782	0.923565	1.97803	1.42347	1.06713	0.455441	1.62089	4.15192	1.20627	0.575902	55.1836	23.5518	83.8198	214.705	62.379	29.7811
TGME49_218290	TGGT1_218290	-1.54058	0.300633	-0.569114	-0.613666	0.24757	0.911343	0.579239	-0.555373	protein_coding	WD domain, G-beta repeat-containing protein	0.533989	0.513231	0.861114	0.790673	0.429373	0.416316	0.756277	1.19811	0.951751	0.433482	53.2807	57.8091	105.016	166.368	132.159	53.606
TGME49_251480	TGGT1_251480	-1.53893	0.20777	-0.100842	-0.726871	-0.105175	0.882302	0.400152	-0.349566	protein_coding	DEAD/DEAH box helicase domain-containing protein	4.74846	4.65589	7.60052	7.16508	5.38586	3.48981	5.36971	10.6466	7.62201	4.53296	594.651	359.701	533.749	1296.1	863.791	464.585
TGME49_212200	TGGT1_212200	-1.53731	0.163404	-0.422032	-0.0379731	-0.470605	-0.265801	0.294514	0.901898	protein_coding	hypothetical protein	15.552	15.4089	25.007	23.6882	14.2596	18.6089	13.7875	15.8905	23.432	35.6985	2443.19	3105.64	2370.71	3045.77	3835.01	5637.9
TGME49_266785	TGGT1_266785	-1.53229	0.187377	-0.328096	-0.711002	0.115565	0.763833	0.431475	-0.271775	protein_coding	zinc finger (CCCH type) motif-containing protein	0.50094	0.487398	0.779281	0.746834	0.480604	0.368571	0.653646	1.02445	0.813656	0.499737	46.6207	36.3983	64.5509	101.17	80.3526	49.3516
TGME49_205020	TGGT1_205020	-1.53203	0.15575	-1.00018	0.00756276	0.069448	0.435112	0.240264	0.247798	protein_coding	hypothetical protein	5.82185	5.52384	8.47948	8.46272	3.41814	6.87309	7.17433	9.24394	8.07611	8.11839	425.868	791.239	646.755	975.582	688.008	860.201
TGME49_243400	TGGT1_243400	-1.53138	0.0706428	-0.444033	-0.109259	-0.368962	0.724421	0.266417	-0.0685842	protein_coding	hypothetical protein	5.96626	5.93633	9.32626	9.0908	5.39999	6.81036	5.68842	12.1376	8.83608	7.0051	779.231	982.754	820.856	1751.36	1275.07	1010.86
TGME49_249040	TGGT1_249040	-1.53137	0.475152	-0.642015	0.665638	-0.945855	-0.401422	1.51014	-0.186488	protein_coding	hypothetical protein	1.00241	0.884898	1.63682	1.3551	0.701725	1.73704	0.568463	0.829073	3.11911	0.962264	14.2716	35.3278	11.5614	16.8616	63.4363	19.5704
TGME49_296121	TGGT1_296121	-1.5312	0.0491237	-0.197853	-0.120754	-0.60339	0.00554343	0.359802	0.556652	protein_coding	hypothetical protein	94.5243	93.5459	145.001	143.238	100.921	106.461	76.1908	116.201	148.543	170.259	7901.72	8196.04	5886.66	9526.82	11811.8	13353
TGME49_286782	TGGT1_286782	-1.52991	0.372397	-0.538464	-0.538464	0.156764	1.38061	0.0780159	-0.538464	protein_coding	MAM domain-containing protein	0.0811765	0.0544823	0.194302	0.143917	0.0666237	0.0149918	0.161914	0.378181	0.153313	0.0514107	4.75721	1.07054	11.5614	30.3509	12.6873	4.25445
TGME49_251958	TGGT1_251958	-1.52917	0.335115	-0.250209	0.416364	-1.08528	0.411847	-0.350823	0.858104	protein_coding	SAG-related sequence SRS59B	1.61994	1.4849	2.40373	2.27067	1.54385	2.45055	0.865412	2.44289	1.43985	3.32844	53.2807	84.5725	29.8668	84.3081	49.6918	114.87
TGME49_277800	TGGT1_277800	-1.52884	0.440275	-0.06377	0.106374	-0.961258	0.984173	0.895739	-0.961258	protein_coding	hypothetical protein	0.14768	0.122567	0.276901	0.226512	0.186282	0.209599	0.047158	0.385153	0.362253	0.0832972	3.80577	4.28215	0.963446	7.86876	7.4009	1.70178
TGME49_254635	TGGT1_254635	-1.52871	0.259879	-1.09814	0.284976	-0.105303	-0.0941958	0.347794	0.664868	protein_coding	hypothetical protein	6.72777	6.24222	9.76276	9.54252	3.60519	9.40346	7.17467	7.23012	9.82195	12.2362	53.2807	129.535	100.198	119.155	145.903	165.923
TGME49_258370	TGGT1_258370	-1.52854	0.325598	-0.387118	-0.840156	0.309038	0.853471	0.613035	-0.54827	protein_coding	rhoptry kinase family protein ROP28	0.129829	0.0977948	0.239902	0.221336	0.136892	0.0308054	0.22179	0.323469	0.273813	0.122424	4.75721	1.07054	7.70757	11.2411	9.51544	4.25445
TGME49_299010	TGGT1_299010	-1.52753	0.112909	-0.174941	-0.202747	-0.539118	-0.23315	0.695963	0.453993	protein_coding	hypothetical protein	37.8311	37.5899	59.4758	57.4198	41.1532	40.3676	31.9724	39.5258	75.2613	63.6402	2132.18	2759.85	1623.41	2610.18	3880.19	4536.94
TGME49_300048	TGGT1_300048	-1.5266	0.26097	-0.61611	0.336061	-0.635432	-0.258268	0.260402	0.913347	protein_coding	hypothetical protein	197.202	187.149	301.938	285.702	150.863	291.887	148.856	193.332	276.974	435.507	7503.07	14312	7148.77	9726.91	13645.1	21206.7
TGME49_293010	TGGT1_293010	-1.52551	0.652817	-1.09299	-1.09299	1.27205	2.18602	-0.179088	-1.09299	protein_coding	hypothetical protein	0.196628	0	0.386369	0	0.0747151	0	0.515169	0.970693	0.188414	0	1.90288	0	2.89034	17.9857	4.22909	0
TGME49_226260	TGGT1_226260	-1.52496	0.0123876	-0.31882	-0.248123	-0.346211	0.578018	0.193805	0.141331	protein_coding	hypothetical protein	65.3878	65.3608	100.609	99.6725	64.7101	67.9601	63.4931	120.489	92.3183	89.0208	3556.49	3735.11	3489.6	6622.12	5073.85	4892.61
TGME49_242580	TGGT1_242580	-1.52461	0.098982	-0.286932	-0.150519	-0.475209	0.828333	0.140617	-0.0562903	protein_coding	iron only hydrogenase large subunit, c-terminal domain-containing protein	13.0836	13.0284	20.5898	19.8633	13.1855	14.4931	11.5723	28.5644	17.7338	15.4713	1234.97	1357.44	1083.88	2675.38	1660.97	1449.06
TGME49_278030	TGGT1_278030	-1.52383	0.0113574	-0.335694	-0.0601229	-0.515736	0.240952	0.30992	0.360681	protein_coding	hypothetical protein	31.7726	31.5035	48.0337	48.006	30.8158	37.3017	27.2004	45.958	48.2084	49.9348	5251.96	6619.14	4645.74	8045.24	8242.49	8870.52
TGME49_259890	TGGT1_259890	-1.52299	0.583371	0.0766646	-1.10481	0.117794	1.69785	0.688987	-1.47648	protein_coding	Kazal-type serine protease inhibitor domain-containing protein	0.819353	0.764717	1.64074	1.16465	0.995239	0.4388	1.02402	3.06164	1.52144	0.339143	45.6692	21.4108	46.2454	138.265	69.7799	15.316
TGME49_273040	TGGT1_273040	-1.52243	0.146399	-0.588049	-0.423405	0.101894	0.80983	-0.0859633	0.185694	protein_coding	hypothetical protein	0.101758	0.0832105	0.192037	0.185476	0.0318624	0.112089	0.161322	0.263514	0.141626	0.17097	0.951442	2.14108	4.81723	7.86876	4.22909	5.10533
TGME49_268182	TGGT1_268182	-1.5219	0.540126	0.528214	-1.70419	0.267165	0.809734	0.931735	-0.832653	protein_coding	hypothetical protein	1.57085	1.29382	2.24626	1.96908	2.30185	0.489841	1.92085	2.79784	3.04473	0.896221	95.1442	19.2697	80.9295	124.776	130.044	39.9918
TGME49_300055	TGGT1_300055	-1.52188	0.167333	-0.646314	0.0836109	-0.346081	-0.218981	0.34228	0.785486	protein_coding	hypothetical protein	242.536	237.317	375.775	361.169	187.051	310.234	230.324	251.536	371.156	504.632	21831.3	34195.5	24152.5	29697.7	42106.5	52323.3
TGME49_220128	TGGT1_220128	-1.52126	0.559608	1.21829	-1.03935	-1.08684	1.06597	-0.819545	0.661469	protein_coding	hypothetical protein	0.199187	0	0.300338	0.261983	0.494213	0.103347	0	0.444694	0.120355	0.335965	10.261	2.14574	0	9.23291	2.49886	6.97544
TGME49_211675	TGGT1_211675	-1.52071	0.0788152	-0.231655	-0.465354	-0.210107	0.790148	0.0306114	0.0863564	protein_coding	hypothetical protein	1.78178	1.77618	2.78346	2.70105	1.86541	1.58644	1.89348	3.78763	2.2373	2.32544	60.4195	51.3838	61.3285	122.679	72.4646	75.3194
TGME49_241165	TGGT1_241165	-1.52064	0.156985	-0.772155	-0.45004	0.315174	0.506994	0.0611069	0.338919	protein_coding	hypothetical protein	2.51706	2.39039	3.66414	3.63493	1.726	2.15778	3.66741	4.18893	3.07523	3.72827	98.95	119.9	188.835	249.552	168.106	222.082
TGME49_264650	TGGT1_264650	-1.52011	0.266203	-0.0933238	-0.592058	-0.220882	0.985919	0.449052	-0.528706	protein_coding	phosphoacetylglucosamine mutase	9.33861	9.24152	15.3399	14.0481	10.6804	7.55881	9.77662	22.5669	15.5546	7.89813	770.668	666.946	745.707	1860.4	1269.78	807.494
TGME49_207160	TGGT1_207160	-1.51974	0.579831	1.29719	-1.99188	-0.211054	-0.251874	0.294465	0.863152	protein_coding	SAG-related sequence SRS49D	4.67165	3.18196	5.08016	4.83577	9.63995	0.986198	3.38881	3.29427	4.81087	7.13535	351.082	35.3278	121.394	120.28	172.335	261.223
TGME49_284645	TGGT1_284645	-1.51836	0.30142	-0.0760235	-0.289594	-0.538157	1.05644	0.465563	-0.618228	protein_coding	hypothetical protein	3.06774	3.04173	5.13751	4.61844	3.55568	3.06642	2.58111	7.79521	5.17555	2.44176	564.205	506.365	428.734	1257.88	851.104	409.278
TGME49_237894	TGGT1_237894	-1.51833	0.373901	-0.301244	-0.301244	-0.301244	-0.301244	1.50622	-0.301244	protein_coding	OTU family cysteine protease	0	0	0.116676	0	0	0	0	0	0.350027	0	0	0	0	0	3.17181	0
TGME49_212420	TGGT1_212420	-1.51762	0.330848	-0.631362	0.564318	-0.835666	-0.340147	0.713438	0.529418	protein_coding	hypothetical protein	2.71128	2.45945	3.91153	3.7325	1.95596	4.48018	1.69769	2.39345	4.96804	4.3731	26.6404	61.0207	23.1227	32.5991	67.6654	59.5622
TGME49_253790	TGGT1_253790	-1.5173	0.486236	0.883047	-1.53261	-0.2527	-0.115001	1.01694	0.000327885	protein_coding	zinc finger (CCCH type) motif-containing protein	4.54182	3.65158	5.91818	5.54056	8.29547	1.55473	3.77526	4.15335	9.1022	4.499	1174.08	230.166	527.005	599.15	1291.99	635.614
TGME49_253890	TGGT1_253890	-1.51702	0.0121123	-0.241817	-0.348333	-0.311705	0.229077	0.560932	0.111846	protein_coding	peptidase M16 inactive domain-containing protein	18.4392	18.4305	28.2083	27.9594	19.1972	17.8309	18.2894	26.6067	33.488	24.5302	1920.01	1890.57	1924.97	2625.92	3278.6	2519.48
TGME49_234600	TGGT1_234600	-1.51665	0.0977318	0.161069	-0.259883	-0.802524	0.313359	0.31279	0.27519	protein_coding	hypothetical protein	1.65021	1.59103	2.41323	2.41305	2.19083	1.6364	1.12341	2.43474	2.43378	2.37117	125.948	94.0748	64.5835	139.97	139.915	136.315
TGME49_227995	TGGT1_227995	-1.51607	0.118014	-0.492189	-0.239138	-0.169183	0.868986	-0.0356263	0.0671508	protein_coding	hypothetical protein	2.39746	2.38661	3.77085	3.61828	2.08919	2.48974	2.61344	5.36701	2.86693	3.07862	22.8346	25.6929	25.0496	74.1911	29.6036	30.632
TGME49_249540	TGGT1_249540	-1.51532	0.165507	-0.353956	-0.51912	-0.0263631	0.331108	0.842942	-0.274612	protein_coding	hypothetical protein	25.0068	24.7523	39.3908	37.5078	23.8406	21.2617	29.918	38.3303	54.6537	25.1885	5238.64	4714.65	6553.36	8548.84	12003.2	5618.42
TGME49_261790	TGGT1_261790	-1.51459	0.114314	-0.585681	0.0757686	-0.388475	0.741902	0.135225	0.0212607	protein_coding	hypothetical protein	10.1441	9.95407	15.4578	15.0763	8.16282	12.9109	9.35848	20.4872	13.4541	12.4322	684.087	1063.04	777.501	1794.08	1155.6	1033.83
TGME49_231090	TGGT1_231090	-1.5131	0.297412	-0.0684155	-0.373091	-0.454761	1.14356	0.289693	-0.536986	protein_coding	hypothetical protein	0.667998	0.663487	1.12107	1.00392	0.778344	0.630166	0.595484	1.80307	0.997638	0.562494	25.6889	21.4108	20.2324	59.5777	32.7754	18.7196
TGME49_289020	TGGT1_289020	-1.51266	0.378745	-0.562809	-0.562809	0.229988	1.30193	0.156514	-0.562809	protein_coding	hypothetical protein	0.0889908	0.0624485	0.201116	0.1647	0.0749812	0.0187481	0.173243	0.364201	0.164641	0.0745072	8.56298	2.14108	14.4517	41.592	15.8591	8.50889
TGME49_205070	TGGT1_205070	-1.5123	0.462671	-0.239615	-1.46701	0.811514	0.586589	-0.355595	0.66412	protein_coding	hypothetical protein	0.581886	0.478959	0.759389	0.724329	0.498868	0.21306	1.03373	0.8845	0.460333	0.933334	8.99509	3.84167	18.6392	15.9484	8.30026	16.8289
TGME49_250115	TGGT1_250115	-1.51177	0.0534676	-0.64055	0.0649845	-0.318793	0.198176	0.234833	0.461349	protein_coding	hypothetical protein	176.501	173.002	262.407	261.54	136.449	222.514	170.541	244.035	250.315	292.87	13070.9	20768.4	17077.1	22327	23282.2	26460.1
TGME49_227430	TGGT1_227430	-1.5111	0.086907	-0.584376	-0.0053173	-0.303703	-0.104496	0.439284	0.558607	protein_coding	transmembrane amino acid transporter protein	41.923	41.3645	63.7111	62.5059	33.9125	50.661	41.1956	47.2953	68.9465	74.8914	2099.54	3365.21	2584.48	3100.27	4391.6	4969.39
TGME49_249325	TGGT1_249325	-1.51095	0.0594173	-0.00395542	-0.303289	-0.585936	-0.00255252	0.50966	0.386072	protein_coding	hypothetical protein	20.7384	20.4594	31.2582	30.9131	25.08	20.3807	16.7546	25.1044	35.8048	32.8653	137.008	111.336	91.5274	137.141	195.595	179.538
TGME49_278180	TGGT1_278180	-1.50885	0.247154	-0.339837	-0.491616	-0.0587153	0.900756	-0.50961	0.499022	protein_coding	hypothetical protein	0.147153	0.146007	0.238097	0.220302	0.141708	0.127557	0.172195	0.33485	0.125976	0.253464	4.75721	4.28215	5.78068	11.2411	4.22909	8.50889
TGME49_329400	TGGT1_329400	-1.50885	0.132876	-0.76388	0.112541	-0.23883	0.182986	0.047244	0.659939	protein_coding	Toxoplasma gondii family C protein	2.93223	2.84467	4.36611	4.29217	2.0578	3.77774	2.96114	3.96678	3.61057	5.52097	18.0774	33.1867	26.013	34.8474	31.7181	48.5007
TGME49_262470	TGGT1_262470	-1.50816	0.198579	-0.756064	-0.40024	0.267126	0.440733	0.623589	-0.175145	protein_coding	C protein immunoglobulin-A-binding beta antigen, putative	1.18969	1.13825	1.76301	1.71666	0.827683	1.0592	1.68219	1.8973	2.15368	1.23805	13.3202	18.1992	28.9034	32.5991	37.0045	21.2722
TGME49_313930	TGGT1_313930	-1.50809	0.107816	-0.205452	-0.427338	-0.2563	0.727545	0.387645	-0.2261	protein_coding	transmembrane protein	39.1276	39.0441	61.0379	58.8821	41.5836	35.6556	40.1435	79.393	62.7281	40.9927	5212.95	4331.4	5573.54	12712.5	9275.44	4976.85
TGME49_260340	TGGT1_260340	-1.50806	0.139061	-0.180272	0.0214182	-0.730192	0.549764	-0.163013	0.502295	protein_coding	DNL zinc finger protein	10.0281	9.7979	15.1343	14.7759	10.6188	12.2121	7.25326	17.6132	10.7466	17.0431	165.551	195.909	97.3081	251.8	139.56	217.828
TGME49_269420	TGGT1_269420	-1.50758	0.265079	-0.145558	0.219641	-0.962441	-0.292056	0.547021	0.633393	protein_coding	hypothetical protein	189.546	179.389	281.127	270.444	199.122	256.481	113.035	179.895	321.815	341.67	7426.96	9566.33	4216.04	6709.8	12003.2	12743.8
TGME49_313630	TGGT1_313630	-1.50693	0.461436	0.0442546	-0.654406	-0.277265	-0.271335	1.68482	-0.526069	protein_coding	hypothetical protein	1.388	1.36138	2.63937	2.05151	1.72325	1.06177	1.37899	1.38467	5.37289	1.16055	1285.4	791.128	1023.18	1030.81	4026.09	861.951
TGME49_263460	TGGT1_263460	-1.5061	0.257103	-0.829834	0.340313	-0.39671	0.444706	-0.262641	0.704165	protein_coding	hypothetical protein	3.18657	3.00966	4.7078	4.53285	2.07797	4.67615	2.80558	5.02706	3.0788	6.01754	19.9803	44.9626	26.9765	48.3367	29.6036	57.8605
TGME49_208370	TGGT1_208370	-1.50608	0.00482605	-0.428101	-0.109974	-0.348125	0.242476	0.379186	0.264537	protein_coding	myosin heavy chain, putative	82.8389	82.4709	124.316	124.208	75.2235	93.782	79.5113	119.734	131.635	121.579	10354.1	13367.7	10823.2	16776.2	18089.7	17348.6
TGME49_313025	TGGT1_313025	-1.50477	0.379854	-1.23252	-0.3103	0.658505	0.724109	-0.118839	0.279042	protein_coding	hypothetical protein	3.19918	2.78383	4.30982	4.18901	1.45329	2.75402	5.39022	5.64099	3.14487	4.14359	18.0774	34.2572	43.3551	60.7018	39.119	26.3776
TGME49_313270	TGGT1_313270	-1.50405	0.107747	-0.0656053	0.0416754	-0.859342	0.298107	0.331648	0.253517	protein_coding	hypothetical protein	22.25	21.4616	32.2871	32.2792	25.1503	27.0918	14.5079	32.3617	33.1229	31.3768	3965.61	4464.15	2308.42	5377.73	5263.1	5111.29
TGME49_218340	TGGT1_218340	-1.50403	0.290218	-0.123791	-0.379981	-0.379482	0.437594	1.03779	-0.592132	protein_coding	hypothetical protein	1.47962	1.47436	2.45352	2.21748	1.65946	1.38946	1.38994	2.44884	3.71226	1.19945	124.639	99.5601	118.504	205.712	282.291	92.7469
TGME49_232340	TGGT1_232340	-1.5031	0.000287596	-0.210651	-0.356922	-0.314339	0.335061	0.252866	0.293984	protein_coding	protein phosphatase 2C domain-containing protein	91.0495	90.9665	136.769	136.732	96.3747	87.0825	89.6912	140.682	132.891	136.733	5151.11	4738.2	4809.52	7821.55	7049.89	7338.07
TGME49_260375	TGGT1_260375	-1.50184	0.0867091	-0.705715	0.0924673	-0.266841	0.467767	0.346293	0.0660292	protein_coding	hypothetical protein	3.94714	3.84891	5.81912	5.78043	2.89206	5.02903	3.92032	6.5232	5.99644	4.93771	10.4659	18.1992	10.5979	23.6063	19.0309	17.8687
TGME49_222330	TGGT1_222330	-1.50168	0.543342	0.270603	-1.4567	0.306236	1.37483	0.425162	-0.920137	protein_coding	hypothetical protein	0.708599	0.617979	1.12699	0.928004	0.913527	0.2759	0.936371	1.96394	1.01683	0.400196	148.425	44.9626	149.334	339.481	170.221	66.3693
TGME49_234370	TGGT1_234370	-1.50143	0.124725	-0.680407	0.0765637	-0.275656	0.065351	0.103239	0.71091	protein_coding	SAG-related sequence SRS42	67.2679	65.7574	100.916	98.7299	50.2775	84.9659	66.5604	84.3081	86.5515	131.887	2550.78	4310.66	3376.88	4277.29	4391.11	6691.16
TGME49_276820	TGGT1_276820	-1.50134	0.527288	0.289129	0.755739	-1.92425	-0.0723438	0.396939	0.554785	protein_coding	hypothetical protein	7.54439	5.8199	8.88236	8.73766	8.71348	12.0408	1.87888	6.78231	9.38957	10.4752	112.27	159.51	38.5378	78.6876	133.216	167.625
TGME49_215570	TGGT1_215570	-1.50123	0.0452722	-0.0779962	-0.161809	-0.639418	0.493598	0.246485	0.13914	protein_coding	AP2 domain transcription factor AP2X-11	4.30616	4.24587	6.40833	6.37405	4.92847	4.65031	3.3397	7.32452	6.1715	5.72897	370.111	351.137	252.423	558.682	466.257	437.357
TGME49_294010	TGGT1_294010	-1.50043	0.243992	0.0842869	-0.703252	-0.259098	0.777167	0.519272	-0.418377	protein_coding	yrdC domain-containing protein	12.099	11.8058	18.7767	17.7138	15.3312	8.88185	12.0839	24.783	20.7262	10.8208	1439.75	807.506	1136.38	2419.33	1993.53	990.492
TGME49_313890	TGGT1_313890	-1.49861	0.327418	-1.07371	0.455522	-0.257251	-0.269214	0.599285	0.545367	protein_coding	hypothetical protein	3.55995	3.25155	5.04742	4.87281	1.89111	5.45835	3.33039	3.30289	6.03029	5.80908	21.8832	63.1618	38.5378	38.2197	69.7799	67.2202
TGME49_215670	TGGT1_215670	-1.498	0.38703	-0.616022	-0.616022	0.357486	1.27513	0.00613061	-0.406706	protein_coding	cAMP-dependent protein kinase	0.101623	0.0826784	0.213488	0.187585	0.04617	0.0623392	0.196361	0.370932	0.153917	0.115614	4.75721	6.42323	20.2324	38.2197	15.8591	11.9124
TGME49_313445	TGGT1_313445	-1.49751	0.0449755	-0.370872	-0.292403	-0.210577	0.615582	0.322475	-0.0642043	protein_coding	hypothetical protein	19.3953	19.3753	29.5517	29.0148	18.3354	19.3603	20.4901	36.3281	29.6489	22.6781	1756.36	1872.37	1975.06	3537.57	2836.66	2197
TGME49_208820	TGGT1_208820	-1.49729	0.316685	-0.200897	-0.505316	-0.167316	1.04993	0.47026	-0.646656	protein_coding	1-deoxy-D-xylulose-5-phosphate synthase	10.034	9.97984	16.6671	14.9427	10.6243	8.60322	10.8745	25.2834	16.9176	7.80034	1401.62	1217.61	1380.16	3595.79	2307.44	1177.36
TGME49_323310	TGGT1_323310	-1.49686	0.477554	-0.595063	0.382437	-0.660277	-0.0325395	-0.660277	1.56572	protein_coding	hypothetical protein	0.121202	0.104517	0.226826	0.16137	0.104624	0.20601	0.052972	0.154514	0.0581307	0.467834	3.80577	7.49377	1.92689	5.62054	2.11454	17.0178
TGME49_237550	TGGT1_237550	-1.4957	0.0411926	-0.28181	-0.233309	-0.356115	0.405749	0.550585	-0.0850994	protein_coding	hypothetical protein	33.4243	33.4039	50.823	49.9622	33.6036	34.7525	31.9167	54.1205	59.8359	38.5125	2787.72	3106.7	2646.59	4708.89	4972.35	3491.2
TGME49_316490	TGGT1_316490	-1.49469	0.334347	-0.375973	-0.00410168	-0.489695	0.756637	0.838034	-0.724902	protein_coding	hypothetical protein	4.10235	4.0592	6.75288	6.06725	3.82417	4.94859	3.5343	8.38468	8.87135	3.00261	230.249	286.904	198.47	477.746	509.605	179.538
TGME49_291900	TGGT1_291900	-1.49372	0.19021	-0.862355	0.138076	-0.144081	0.708725	-0.00392485	0.163561	protein_coding	Ydr279p family (RNase H2 complex component) protein	11.8185	11.3523	17.3509	16.9571	7.63172	15.268	12.5558	22.6759	13.8368	15.5401	415.78	831.808	684.047	1235.39	753.835	846.635
TGME49_268176	TGGT1_268176	-1.49312	0.383753	-0.442358	0.525339	-0.950472	-0.489092	0.493489	0.863094	protein_coding	hypothetical protein	86.4521	78.8256	126.476	117.696	70.8845	138.63	49.8418	68.6251	135.603	175.199	3415.68	6665.17	2419.21	3330.73	6581.52	8439.12
TGME49_310900	TGGT1_310900	-1.49066	0.122464	-0.0959108	0.0774402	-0.845458	0.169957	0.44561	0.248362	protein_coding	AP2 domain transcription factor AP2XI-2	54.8034	52.8627	79.0583	78.8003	60.3902	68.1005	35.9195	72.6107	87.8983	76.666	7404.12	8458.33	4398.13	9092.91	10776.8	9490.82
TGME49_244710	TGGT1_244710	-1.49044	0.264208	-0.319208	-0.671612	0.127219	0.862055	0.428647	-0.4271	protein_coding	hypothetical protein	66.1025	64.4204	102.433	96.0144	63.036	49.3747	85.8967	142.95	105.856	58.4938	1365.32	1071.61	1864.27	3102.54	2297.45	1269.53
TGME49_264805	TGGT1_264805	-1.48918	0.269474	-0.810279	-0.318201	0.266706	0.368915	0.801313	-0.308454	protein_coding	hypothetical protein	0.30424	0.290416	0.453817	0.43248	0.202104	0.284253	0.426363	0.457665	0.617607	0.28618	11.4173	16.0581	24.0862	25.8545	34.89	16.1669
TGME49_227450	TGGT1_227450	-1.48916	0.0570231	0.00658271	-0.245875	-0.622459	0.518798	0.145917	0.197037	protein_coding	hydrolase, NUDIX family protein	19.8378	19.5276	29.2751	29.0797	23.9387	20.0957	15.4789	34.1423	26.366	27.317	3795.88	3224.03	2452.42	5447.73	4177.22	4361.57
TGME49_239670	TGGT1_239670	-1.48893	0.216713	0.00378854	-0.860342	-0.0048592	0.820454	0.0528709	-0.0119121	protein_coding	hypothetical protein	0.256912	0.247693	0.382339	0.368797	0.303034	0.16648	0.301223	0.533743	0.313521	0.299754	22.0683	11.8597	21.4586	43.9429	25.4693	22.2167
TGME49_304880	TGGT1_304880	-1.48779	0.0277217	-0.321768	-0.0974909	-0.440504	0.514071	0.303189	0.042502	protein_coding	hypothetical protein	57.3426	57.0617	85.6521	84.8961	55.6871	65.0532	51.2875	99.3956	85.8787	71.6821	8520.16	10084.5	7819.33	15142.9	13009.7	11053
TGME49_288020	TGGT1_288020	-1.48725	0.209307	-0.443352	-0.613281	0.197666	0.645233	0.50789	-0.294157	protein_coding	hypothetical protein	16.1026	15.62	24.1383	23.2308	14.0091	12.4525	21.8462	29.7925	27.0871	15.5354	95.1442	84.5725	148.371	202.339	183.965	105.51
TGME49_220260	TGGT1_220260	-1.4867	0.302944	-0.112669	-0.693233	-0.052261	1.0016	0.369262	-0.512701	protein_coding	hypothetical protein	17.0636	16.7415	27.182	24.8895	18.8794	12.6247	19.6867	40.8712	26.3672	14.3076	968.568	640.182	1004.87	2134.68	1383.97	746.23
TGME49_222080	TGGT1_222080	-1.486	0.40859	-0.739639	0.648141	-0.765655	-0.426332	0.299333	0.984152	protein_coding	hypothetical protein	8.26664	7.38655	11.8643	10.9764	5.39259	14.1111	5.29622	6.70058	11.0805	17.8119	62.7952	165.933	61.6606	82.0599	132.159	208.468
TGME49_274180	TGGT1_274180	-1.48544	0.127248	-0.184211	-0.247261	-0.424857	0.771651	0.311248	-0.22657	protein_coding	hypothetical protein	3.31158	3.30344	5.1034	4.90704	3.54356	3.39203	2.99915	6.87358	4.9956	3.44103	254.986	244.083	215.812	494.608	359.472	247.609
TGME49_257580	TGGT1_257580	-1.48399	0.250004	-0.00809278	0.149933	-0.996055	-0.152666	0.408105	0.598776	protein_coding	hypothetical protein	6.26331	5.92044	8.99353	8.78584	7.17187	8.00208	3.61598	6.48801	9.57019	10.9224	227.395	253.718	114.65	205.712	303.437	346.312
TGME49_216210	TGGT1_216210	-1.48373	0.175516	0.0480678	-0.483728	-0.418183	0.147532	0.8645	-0.158188	protein_coding	hypothetical protein	3.5976	3.54792	5.50945	5.26415	4.46808	3.09054	3.23419	4.78699	7.86849	3.87286	1522.31	1064.12	1106.04	1716.51	2745.73	1341.85
TGME49_269640	TGGT1_269640	-1.48328	0.641034	-2.34282	0.769296	0.720335	-0.455712	0.166347	1.14255	protein_coding	hypothetical protein	0.970602	0.673642	1.11006	0.9992	0.161727	1.39837	1.35171	0.598216	0.920696	1.81127	2.85433	28.9045	27.9399	12.3652	19.0309	37.4391
TGME49_306660	TGGT1_306660	-1.48291	0.301744	0.0454083	-0.512506	-0.385553	0.178959	1.10945	-0.435762	protein_coding	RNA pseudouridine synthase superfamily protein	8.97459	8.84922	14.4724	13.1226	11.1207	7.55411	8.24897	12.1993	23.251	7.96683	4151.14	2819.8	3079.17	4553.76	8679.14	2973.86
TGME49_268970	TGGT1_268970	-1.48221	0.232492	-0.746813	0.458705	-0.563522	0.0483731	0.241212	0.562045	protein_coding	hypothetical protein	30.9867	28.8475	43.2271	42.7582	20.9291	48.2667	23.7644	36.3183	41.5122	51.8509	517.584	1193.65	587.702	898.162	1026.61	1282.29
TGME49_316680	TGGT1_316680	-1.48182	0.0938769	-0.138969	-0.184588	-0.527504	0.449038	0.569893	-0.16787	protein_coding	RNA pseudouridine synthase superfamily protein	17.3751	17.2536	26.1814	25.5668	19.0741	18.4804	14.5708	28.6716	31.1769	18.6958	5522.53	5379.52	4220.08	8321.11	9010.03	5436.83
TGME49_248730	TGGT1_248730	-1.47995	0.515109	-0.225612	-1.20445	0.581739	1.22334	0.462658	-0.837679	protein_coding	hypothetical protein	1.64595	1.457	2.52431	2.15629	1.51589	0.769146	2.6528	4.13853	2.44263	0.991784	66.6009	33.1867	103.089	201.215	106.784	45.948
TGME49_222260	TGGT1_222260	-1.47993	0.847057	0.419571	-3.70553	2.43766	3.24513	1.3087	-3.70553	protein_coding	hypothetical protein	2.93759	0	5.20048	0	1.74494	0	7.06784	12.3697	3.23173	0	2.85433	0	11.5614	20.2339	5.28636	0
TGME49_278240	TGGT1_278240	-1.47941	0.110003	-0.153574	0.117184	-0.811141	0.286582	0.25748	0.303469	protein_coding	Zn-finger in Ran binding protein and others domain-containing protein	2.99025	2.88826	4.27329	4.27292	3.15828	3.81028	2.00218	4.285	4.19943	4.33545	215.026	270.846	135.846	299.013	285.463	307.171
TGME49_269010	TGGT1_269010	-1.4791	0.0162767	-0.288778	-0.306311	-0.251991	0.52081	0.292399	0.0338709	protein_coding	AP2 domain transcription factor AP2VIII-7	194.523	194.499	290.416	287.684	193.636	191.297	198.637	339.388	289.693	242.166	19818.5	19791	20208.3	35081.2	29544.4	25146.3
TGME49_275798	TGGT1_275798	-1.47812	0.524532	0.270574	-1.24733	0.131119	1.2679	0.518945	-0.941199	protein_coding	microneme protein, putative	0.928823	0.841796	1.48801	1.24427	1.23456	0.431098	1.12081	2.46454	1.46649	0.533006	27.5918	9.63485	25.0496	55.0813	32.7754	11.9124
TGME49_326900	TGGT1_326900	-1.47773	0.138086	-0.281692	-0.281692	-0.281692	0.764254	-0.281692	0.362515	protein_coding	hypothetical protein	0.0586199	0	0.153286	0.14633	0.0873786	0	0.0884811	0.206472	0.0970978	0.156288	0.951442	0	0.963446	2.24822	1.05727	1.70178
TGME49_277055	TGGT1_277055	-1.47477	0.370644	-0.744668	-0.642132	0.546062	0.0378777	1.00929	-0.206426	protein_coding	hypothetical protein	3.23931	2.96636	4.6905	4.3747	2.1499	2.30826	5.25977	3.69818	7.25122	3.12209	31.7464	26.0694	69.3176	64.1844	97.9295	42.2668
TGME49_230020	TGGT1_230020	-1.47434	0.373901	-0.280036	-0.280036	-0.280036	1.40018	-0.280036	-0.280036	protein_coding	kinesin motor domain-containing protein	0.0428386	0.035004	0.151392	0.105436	0.0270338	0.0193066	0.0821753	0.320476	0.0953366	0.0383633	0.951442	2.14108	4.81723	23.6063	10.5727	4.25445
TGME49_247700	TGGT1_247700	-1.47396	0.119287	0.0829596	-0.325185	-0.597316	0.344061	0.594512	-0.0990325	protein_coding	AP2 domain transcription factor AP2XII-4	22.9622	22.5306	33.8542	33.2092	28.9727	21.8336	18.0803	34.7207	41.303	25.539	6133.95	4619.37	3835.48	7394.38	8784.87	5404.85
TGME49_327000	TGGT1_327000	-1.47368	0.373901	-0.279712	-0.279712	-0.279712	1.39856	-0.279712	-0.279712	protein_coding	U5 small nuclear ribonucleoprotein component (U5 snRNP), putative	0	0	0.106681	0	0	0	0	0.320044	0	0	0	0	0	4.49643	0	0
TGME49_214960	TGGT1_214960	-1.47323	0.0768	0.00559169	-0.429002	-0.415064	0.429585	0.502694	-0.0938042	protein_coding	AP2 domain transcription factor AP2X-8	11.5528	11.4371	17.1246	16.8495	13.9359	10.3112	10.4113	18.6969	19.6688	13.0081	3616.43	2710.6	2693.8	4883.13	5067.5	3429.93
TGME49_300980	TGGT1_300980	-1.47318	0.27608	-0.629389	0.346205	-0.555211	-0.32884	0.451052	0.716183	protein_coding	hypothetical protein	22.2745	21.1897	32.6291	31.2162	16.626	32.6942	17.5032	20.4768	35.1587	42.2518	1967.58	3878.56	2064.67	2429.2	4170.94	4999.82
TGME49_227590	TGGT1_227590	-1.47227	0.234436	-0.493255	-0.0340446	-0.309763	0.967539	-0.326972	0.196494	protein_coding	hypothetical protein	1.2748	1.26385	1.99286	1.86072	1.08944	1.49775	1.2372	2.99879	1.22253	1.75727	12.3687	13.917	15.4151	33.7232	10.5727	22.1231
TGME49_291660	TGGT1_291660	-1.47203	0.184987	-0.485356	-0.697121	0.345771	0.1104	0.562508	0.163798	protein_coding	hypothetical protein	1.9899	1.89102	2.81176	2.78363	1.63888	1.41514	2.91569	2.47678	3.38833	2.57017	46.5793	40.2202	82.868	70.3937	96.3011	73.0477
TGME49_220212	TGGT1_220212	-1.47187	0.265807	-0.0389707	-0.5199	-0.277601	1.00741	0.23475	-0.405684	protein_coding	pseudouridine synthase	4.7669	4.72308	7.52906	6.95174	5.57735	3.99626	4.72708	11.5191	6.74258	4.3255	299.704	199.12	279.399	909.404	437.71	219.529
TGME49_209300	TGGT1_209300	-1.47067	0.620525	-0.00934107	-1.28916	0.463796	1.49347	0.81356	-1.47233	protein_coding	WD domain, G-beta repeat-containing protein	3.57324	3.17749	6.33701	4.67303	3.82851	1.57676	5.31445	10.8498	6.77248	1.38876	351.188	160.648	452.862	1021.59	673.562	150.211
TGME49_232320	TGGT1_232320	-1.47018	0.436817	0.0290174	-1.09511	0.232107	0.790886	0.754261	-0.711163	protein_coding	hypothetical protein	5.17904	4.81193	7.83328	7.07439	5.95305	2.73114	6.85292	10.0945	9.84146	3.56388	568.962	282.622	696.572	1178.07	1002.29	345.461
TGME49_315620	TGGT1_315620	-1.46949	0.0487165	-0.406718	0.0643757	-0.490628	0.462813	0.133824	0.236334	protein_coding	vacuolar ATP synthase subunit C, putative	7.90103	7.78497	11.4926	11.4399	7.11878	9.86777	6.71655	13.0065	10.3544	11.1169	978.127	1355.84	922.859	1787.11	1422.7	1527.47
TGME49_279350	TGGT1_279350	-1.46941	0.0893561	-0.45152	0.160089	-0.54142	0.0932287	0.250051	0.489571	protein_coding	hypothetical protein	65.9793	64.3956	95.2337	94.6233	57.0829	87.2205	53.6344	83.2706	92.8325	109.598	4006.52	6130.97	3359.54	5933.05	6546.63	7640.13
TGME49_314700	TGGT1_314700	-1.46937	0.0686412	-0.265626	-0.00652682	-0.560641	0.178173	0.585735	0.0688859	protein_coding	hypothetical protein	55.3198	54.6478	81.2833	80.2978	55.1032	65.9437	44.9126	74.9503	99.4173	69.4824	6461.73	7732.95	5266.72	8789.11	11658.3	8147.92
TGME49_252380	TGGT1_252380	-1.46888	0.272418	-0.104757	-0.727682	0.000369933	0.860551	0.386933	-0.415415	protein_coding	hypothetical protein	22.1248	21.6115	33.8159	31.7447	24.3581	15.817	26.1993	47.5587	34.2497	19.6393	2948.52	2166.77	3079.17	6359.08	4214.28	2727.95
TGME49_230230	TGGT1_230230	-1.46749	0.24332	-0.604631	0.0210432	-0.246442	-0.373642	0.326873	0.8768	protein_coding	hypothetical protein	26.4655	26.0569	40.6395	38.2383	20.7586	32.0291	26.6087	24.3631	39.5921	57.9633	704.067	1099.44	927.799	874.556	1321.59	1901.74
TGME49_255220	TGGT1_255220	-1.46744	0.0147459	-0.296281	-0.246619	-0.287058	0.230365	0.528043	0.0715494	protein_coding	AP2 domain transcription factor AP2VIIb-3	27.9172	27.9141	41.3209	40.9624	27.5369	28.5013	27.7135	39.669	48.7597	35.5339	3702.06	3897.83	3714.09	5381.11	6564.6	4883.25
TGME49_235990	TGGT1_235990	-1.46498	0.0519224	-0.176116	-0.321973	-0.328237	0.601786	0.296688	-0.0721479	protein_coding	hypothetical protein	10.3696	10.3571	15.449	15.173	11.0953	10.0284	9.98495	19.0244	15.3981	11.9244	1020.49	999.823	908.352	1940.34	1436.19	1185.08
TGME49_206450	TGGT1_206450	-1.46491	0.169535	0.0850043	-0.0736693	-0.837557	0.083776	0.603896	0.13855	protein_coding	autophagy-related cysteine peptidase atg4, putative	32.3676	31.211	46.3434	45.7215	40.0685	35.8953	21.139	40.0344	57.4123	41.5836	9406.95	8427.2	4962.85	9398.95	13478.8	9762.64
TGME49_314460	TGGT1_314460	-1.46483	0.345355	-0.0835145	-0.528256	-0.214327	1.08166	0.378839	-0.6344	protein_coding	hypothetical protein	5.91051	5.86232	9.60443	8.58729	6.69611	4.91974	6.11567	15.0167	9.22582	4.57077	272.493	200.205	248.873	611.092	375.438	186.004
TGME49_316510	TGGT1_316510	-1.46396	0.0832641	-0.449209	-0.0272629	-0.348348	0.161855	0.66892	-0.00595506	protein_coding	hypothetical protein	47.312	46.9381	70.129	68.7157	41.5973	55.7293	44.6095	63.5351	90.2933	56.5585	9977.77	13440.6	10676.9	15470	21655	13667
TGME49_321470	TGGT1_321470	-1.46378	0.65288	-0.229449	-1.32234	0.727239	1.33307	1.1451	-1.65363	protein_coding	SAG-related sequence SRS12D	0.536733	0.457615	0.931771	0.669848	0.472245	0.221399	0.916556	1.39487	1.22447	0.175973	11.4173	5.35269	22.1593	33.7232	29.6036	4.25445
TGME49_223080	TGGT1_223080	-1.46376	0.0597759	-0.170702	-0.201496	-0.452314	0.0944591	0.657224	0.0728283	protein_coding	hypothetical protein	43.2773	43.1156	64.2742	63.1107	46.3428	45.3641	38.1249	55.6934	82.2646	54.8646	12795	12622.7	10453.4	15626.2	22766.2	15331.3
TGME49_278860	TGGT1_278860	-1.46362	0.080501	-0.612421	-0.300198	0.0883067	0.439127	0.346829	0.0383572	protein_coding	hypothetical protein	0.263228	0.258065	0.380319	0.377709	0.204214	0.253556	0.331914	0.423285	0.397053	0.320619	17.126	23.5518	30.8303	20.2339	22.2027	29.7811
TGME49_236150	TGGT1_236150	-1.46343	0.742636	-1.46255	-1.46255	2.10106	-1.46255	2.04473	0.241851	protein_coding	hypothetical protein	0.394123	0	0.487661	0	0	0	1.18237	0	1.13709	0.325893	0	0	29.4586	0	28.3305	8.11958
TGME49_268270	TGGT1_268270	-1.46284	0.553264	-0.735821	-0.954577	0.867235	1.08974	-0.954577	0.688	protein_coding	hypothetical protein	0.156633	0	0.241567	0	0.116373	0	0.353525	0.412478	0	0.312223	0.951442	0	2.89034	3.37232	0	2.55267
TGME49_227015	TGGT1_227015	-1.4626	0.44383	-0.991413	0.640039	-0.471427	-0.475905	0.279992	1.01871	protein_coding	hypothetical protein	7.57333	6.75139	10.7759	9.87458	4.10687	12.7241	5.88901	5.87076	9.91384	16.5432	60.8923	149.875	91.5274	61.826	91.9826	188.897
TGME49_228150	TGGT1_228150	-1.46248	0.153885	-0.0467949	-0.164504	-0.611329	0.568081	0.500172	-0.245625	protein_coding	hypothetical protein	32.1287	31.6917	47.7844	46.3486	37.1026	34.1956	25.0878	56.8199	54.2073	32.3259	5656.57	5261.28	3840.3	8824.22	8271.72	4997.27
TGME49_280660	TGGT1_280660	-1.46223	0.415639	0.224902	-0.683532	-0.36363	0.103178	1.28758	-0.568495	protein_coding	HECT-domain (ubiquitin-transferase) domain-containing protein	3.80487	3.67507	6.20625	5.37382	5.1937	2.76701	3.45391	4.77347	10.8486	2.99668	5393.18	2993.39	3684.79	5066.48	10831.5	3209.8
TGME49_278110	TGGT1_278110	-1.46184	0.236709	-0.177629	-0.0550152	-0.589029	-0.39974	0.394098	0.827315	protein_coding	1,3-beta-glucan synthase component protein	14.4263	14.2524	22.0943	20.8347	15.2358	16.5873	11.4557	13.0618	22.645	30.5762	2910.68	3111.49	2189.92	2630.66	4518.86	5668.8
TGME49_311110	TGGT1_311110	-1.46181	0.17703	-0.412037	-0.509876	0.100277	0.700497	0.364077	-0.242938	protein_coding	Ubiquitin-fold modifier 1 precursor family protein, putative	34.9772	34.3604	52.0283	50.2283	31.2225	29.1753	44.5338	67.5109	53.4689	35.1052	1013.37	1100	1397.43	2353.54	1739.38	1462.44
TGME49_271420	TGGT1_271420	-1.4609	0.382295	0.447316	0.00169853	-1.2693	0.437017	0.53719	-0.153918	protein_coding	porphobilinogen deaminase	3.75333	3.35162	5.00133	4.89639	5.52358	4.0558	1.68061	5.48429	5.87862	3.64109	202.657	148.805	61.6606	201.215	215.683	133.59
TGME49_272370	TGGT1_272370	-1.46034	0.0110334	-0.192213	-0.228029	-0.39921	0.437719	0.301147	0.0805871	protein_coding	hypothetical protein	108.944	108.734	159.607	158.788	115.008	112.188	99.6359	177.974	161.899	138.947	19994.6	20135.8	17058.8	31278.3	27842.2	24994.9
TGME49_234460	TGGT1_234460	-1.45925	0.155409	-0.861182	0.111962	-0.0686258	0.113507	0.422768	0.281571	protein_coding	hypothetical protein	22.2552	21.3831	31.3228	31.2033	14.2198	27.9151	24.6307	27.945	34.6259	31.3976	1531.82	3007.14	2653.33	3010.36	3730.05	3382.28
TGME49_281910	TGGT1_281910	-1.45858	0.0683694	-0.654127	0.0739073	-0.236633	0.206492	0.214649	0.395711	protein_coding	hypothetical protein	11.192	10.9594	16.0149	15.9852	8.41087	13.9316	11.2336	15.2726	15.3592	17.413	815.249	1350.36	1088.86	1480.34	1488.74	1687.81
TGME49_315165	TGGT1_315165	-1.45855	0.176851	-0.194122	0.156259	-0.778933	-0.107819	0.450584	0.474031	protein_coding	hypothetical protein	8.14925	7.87276	11.6744	11.4828	8.31094	10.5956	5.54121	8.82328	12.9935	13.2064	247.375	315.809	210.031	242.807	364.759	344.61
TGME49_244660	TGGT1_244660	-1.45772	0.0140769	-0.288633	-0.268832	-0.2581	0.117224	0.530629	0.167712	protein_coding	hypothetical protein	4.60286	4.60269	6.76573	6.70941	4.54947	4.61234	4.64678	6.02748	8.02755	6.24215	673.177	714.777	662.617	961.365	1220.17	937.974
TGME49_307780	TGGT1_307780	-1.45764	0.518422	-0.264375	-0.456796	-0.0942836	1.47872	0.472746	-1.13601	protein_coding	hypothetical protein	0.519331	0.516613	0.962564	0.753036	0.519285	0.454445	0.584263	1.73832	0.865568	0.283803	17.126	14.9875	19.2689	57.3295	28.5463	9.35978
TGME49_315710	TGGT1_315710	-1.45719	0.0917917	-0.17728	-0.0671276	-0.570374	0.534369	-0.104182	0.384596	protein_coding	hypothetical protein	10.0372	9.92883	14.7187	14.4682	10.5996	11.4406	8.07154	17.3587	11.1505	15.647	452.471	488.372	344.554	741	475.988	667.932
TGME49_306700	TGGT1_306700	-1.45567	0.348245	-0.0254824	-0.630748	-0.156287	-0.184132	1.22242	-0.225774	protein_coding	hypothetical protein	5.43821	5.35391	8.76065	7.7935	6.34645	4.17184	5.79635	5.68555	15.0726	5.52379	1651.7	1070.54	1373.87	1445.6	4001.77	1361.42
TGME49_277050	TGGT1_277050	-1.4556	0.0857539	-0.0225515	-0.274278	-0.515585	0.434977	0.488435	-0.110998	protein_coding	hypothetical protein	2.21682	2.19537	3.24971	3.19557	2.60759	2.19009	1.85277	3.58071	3.71588	2.45253	288.889	242.636	205.265	396.7	411.675	271.711
TGME49_297643	TGGT1_297643	-1.45547	0.151435	-0.467057	-0.0547404	-0.290429	0.820594	0.101715	-0.110083	protein_coding	hypothetical protein	3.36169	3.33862	5.05586	4.85926	2.91387	3.87784	3.29337	7.11364	4.32203	3.7319	86.6883	115.367	97.9785	203.219	128.581	111.025
TGME49_211020	TGGT1_211020	-1.45529	0.0311723	-0.380419	-0.241545	-0.190001	0.0361994	0.209152	0.566613	protein_coding	RNA recognition motif-containing protein	113.606	113.431	167.055	165.075	105.121	115.743	119.953	140.315	158.186	202.663	2281.56	2356.26	2596.49	3022.73	3233.14	3763.48
TGME49_252860	TGGT1_252860	-1.45508	0.396081	-0.650459	-0.769818	0.608636	0.88559	0.290195	-0.364143	protein_coding	hypothetical protein	0.762845	0.690299	1.06785	1.00444	0.530484	0.488362	1.26969	1.5384	1.01821	0.646937	10.4659	9.63485	25.0496	30.3509	20.0882	12.7633
TGME49_243550	TGGT1_243550	-1.4546	0.557218	-0.704145	-0.703914	0.597132	1.17388	0.801652	-1.1646	protein_coding	H-SHIPPO 1, putative	0.204775	0.18587	0.312514	0.200884	0.137598	0.13762	0.339106	0.505771	0.390753	0.0410187	8.56298	8.56431	18.3055	31.475	24.3172	2.55267
TGME49_300990	TGGT1_300990	-1.45448	0.371645	-0.456511	0.510559	-0.864802	-0.410644	0.467071	0.754327	protein_coding	Toxoplasma gondii family C protein	13.6036	12.5216	19.2362	18.2124	11.005	21.5133	8.29244	11.3605	20.8745	25.4735	1022.8	1969.79	758.232	1017.32	1890.4	2337.39
TGME49_231400	TGGT1_231400	-1.4539	0.535705	-0.806283	1.1055	-1.10911	-0.252572	0.0182328	1.04423	protein_coding	tubulin/FtsZ family, GTPase domain-containing protein	4.07555	3.18152	5.00546	4.62562	2.19375	8.25452	1.77839	3.22011	3.885	7.91128	58.038	225.884	42.3916	98.9215	109.956	240.802
TGME49_261650	TGGT1_261650	-1.45332	0.0649439	-0.216528	-0.327704	-0.264795	-0.0788043	0.23754	0.650291	protein_coding	hypothetical protein	37.1918	37.1733	55.2003	54.0247	38.5683	35.7078	37.2993	42.4316	52.8346	70.3346	3336.71	3146.31	3126.38	3892.79	4574.81	6315.3
TGME49_315465	TGGT1_315465	-1.45328	0.159191	0.124999	-0.140337	-0.793625	0.0912307	0.146541	0.571191	protein_coding	hypothetical protein	2.43098	2.34964	3.45375	3.41468	3.0889	2.56998	1.63407	3.01744	3.13537	4.20844	51.3779	39.6099	45.282	38.2197	35.9472	40.8427
TGME49_214980	TGGT1_214980	-1.45251	0.0208769	-0.148212	-0.332792	-0.326822	0.364628	0.435645	0.00755227	protein_coding	hypothetical protein	121.435	121.218	177.517	176.071	131.829	115.997	116.478	188.101	197.592	146.859	12721.7	11215	11215.5	18173.5	19034.1	14209
TGME49_233470	TGGT1_233470	-1.45236	0.591135	0.0183117	-1.15166	0.325741	1.35974	0.752675	-1.30481	protein_coding	hypothetical protein	55.8134	51.1519	95.6751	74.2912	62.4327	27.747	77.2605	158.206	103.867	24.9524	2663.09	1180.8	3260.3	6907.65	4465.91	1099.35
TGME49_206290	TGGT1_206290	-1.4512	0.593648	-0.453623	1.05616	-1.40841	-0.703206	0.17952	1.32955	protein_coding	hypothetical protein	4.6898	3.66541	6.27004	5.31923	3.22427	9.18168	1.66346	2.71206	5.00065	11.0974	101.804	315.809	54.9164	87.6804	167.049	376.944
TGME49_220450	TGGT1_220450	-1.45076	0.201877	-0.78527	0.210809	-0.230754	0.644634	-0.0474392	0.20802	protein_coding	ribonuclease HI protein	3.85375	3.70634	5.48515	5.37701	2.59032	5.16658	3.80434	6.97907	4.31979	5.1566	92.2899	188.415	138.736	249.552	157.533	188.046
TGME49_271625	TGGT1_271625	-1.45055	0.000319521	-0.30078	-0.319327	-0.184787	0.28951	0.229294	0.28609	protein_coding	serine--tRNA ligase	15.9635	15.9498	23.1401	23.1359	15.5947	15.3955	16.9003	23.4786	22.5188	23.423	986.645	1160.46	1095.44	1888.5	1580.62	1862.6
TGME49_280590	TGGT1_280590	-1.44968	0.224492	0.175637	-0.0396734	-0.939559	0.461543	-0.0283875	0.37044	protein_coding	hypothetical protein	1.81659	1.72514	2.52734	2.50089	2.34602	2.02077	1.08299	2.86021	2.03664	2.68518	439.204	378.312	202.748	535.467	381.284	502.698
TGME49_270060	TGGT1_270060	-1.44966	0.211758	-0.764572	0.414204	-0.453207	0.160144	0.228654	0.414777	protein_coding	hypothetical protein	15.3716	14.4444	20.9984	20.9394	10.237	23.175	12.7029	19.433	20.3781	23.1842	396.751	898.182	492.321	753.153	789.782	898.539
TGME49_230570	TGGT1_230570	-1.44842	0.0729782	-0.0708701	-0.101539	-0.629317	0.520458	0.145316	0.135951	protein_coding	transporter, major facilitator family protein	22.9152	22.5724	32.9541	32.6943	25.8637	25.3197	17.5623	38.9671	30.0448	29.8504	1949.5	1905.56	1306.43	3031.72	2241.42	2247.2
TGME49_269700	TGGT1_269700	-1.44806	0.117554	-0.334422	-0.352196	-0.114559	0.684342	0.319512	-0.202677	protein_coding	NLI interacting factor family phosphatase	107.356	107.051	159.9	155.015	102.167	100.916	118.986	207.009	160.755	111.936	11541	11996.5	13183.8	23436.5	17883.7	13283.2
TGME49_238490	TGGT1_238490	-1.44708	0.0908478	-0.32598	0.114257	-0.587999	0.0366053	0.293308	0.469809	protein_coding	SAG-related sequence SRS22E	2.12089	2.07793	3.02962	3.00693	1.9941	2.70565	1.66292	2.56387	3.06317	3.46181	32.349	43.8921	26.9765	41.592	49.6918	56.1587
TGME49_318220	TGGT1_318220	-1.44675	0.579984	0.0910958	-0.890266	-5.78128e-05	1.44907	0.680898	-1.33074	protein_coding	hypothetical protein	0.717256	0.686828	1.3028	0.993671	0.87997	0.445706	0.826091	2.25558	1.32439	0.328438	36.1548	20.3402	34.6841	95.5492	53.9208	14.4651
TGME49_264468	TGGT1_264468	-1.44667	0.099983	-0.0246807	-0.0712175	-0.703199	0.126179	0.16642	0.506498	protein_coding	hypothetical protein	24.0282	23.5112	34.2574	34.0128	27.799	26.9166	17.369	30.8633	31.7363	40.1726	521.39	511.717	329.499	559.806	605.817	764.098
TGME49_270620	TGGT1_270620	-1.44633	0.094322	-0.564749	0.164498	-0.398348	0.189251	0.137981	0.471368	protein_coding	DEAD/DEAH box helicase domain-containing protein	7.95845	7.76832	11.2949	11.2356	6.31618	10.4708	7.08837	10.652	10.2801	12.9526	391.994	670.157	420.063	719.429	613.217	822.81
TGME49_268380	TGGT1_268380	-1.44619	0.162464	-0.24783	0.187409	-0.737967	-0.0157501	0.536572	0.277567	protein_coding	RNA recognition motif-containing protein	35.9113	34.7169	50.8208	50.2074	35.1601	47.5412	25.0325	41.2965	60.559	50.607	4060.75	5585	2890.34	4957.32	6942.04	5991.96
TGME49_258085	TGGT1_258085	-1.4459	0.557144	-0.504087	-1.0709	0.777036	0.874008	0.911105	-0.987161	protein_coding	hypothetical protein	0.421943	0.363662	0.614782	0.525819	0.308334	0.208158	0.749338	0.801437	0.822312	0.220598	4.75721	3.21162	11.5614	12.3652	12.6873	3.40356
TGME49_251580	TGGT1_251580	-1.44559	0.0440625	-0.100408	-0.515222	-0.181856	0.403219	0.392785	0.0014822	protein_coding	hypothetical protein	0.79672	0.790743	1.15242	1.14309	0.886813	0.665213	0.838135	1.2573	1.24824	0.951709	14.2716	10.7054	13.4882	20.2339	20.0882	15.316
TGME49_223650	TGGT1_223650	-1.44467	0.140865	-0.264058	0.106233	-0.638287	0.650307	0.117835	0.0279695	protein_coding	hypothetical protein	4.3771	4.28159	6.30274	6.18549	4.28549	5.53948	3.30633	8.07703	5.58421	5.24698	159.842	206.614	123.321	301.261	208.282	195.704
TGME49_242040	TGGT1_242040	-1.44453	0.330486	-0.297008	0.195069	-0.69396	-0.35598	1.02507	0.126807	protein_coding	hypothetical protein	2.29073	2.21891	3.47429	3.20528	2.17067	3.05298	1.64854	2.08373	5.42725	2.91189	15.2231	21.4108	11.5614	14.6134	38.0618	20.4213
TGME49_314570	TGGT1_314570	-1.44365	0.33452	-0.410553	0.324926	-0.708953	-0.41517	0.339472	0.870277	protein_coding	hypothetical protein	76.3437	72.8467	112.129	105.165	65.8494	109.636	53.5457	65.639	110.747	160	908.627	1538.36	737.036	934.134	1559.48	2237.84
TGME49_315290	TGGT1_315290	-1.44337	0.0925556	-0.138232	-0.502215	-0.153714	0.558211	0.376104	-0.140154	protein_coding	hypothetical protein	70.7872	70.3223	103.571	101.501	76.7662	59.6486	75.9468	124.4	109.648	76.664	8856.02	6975.63	8728.82	14602.2	12690.4	8962.41
TGME49_293390	TGGT1_293390	-1.44258	0.0362145	-0.299204	-0.0392524	-0.454518	0.442886	0.0361334	0.313955	protein_coding	cytochrome C-type heme lyase, putative	27.2943	27.1006	39.3614	39.0948	26.4533	31.6762	23.7534	44.2457	33.3754	40.4631	1477.59	1828.48	1287.16	2457.3	1800.53	2323.78
TGME49_228070	TGGT1_228070	-1.4418	0.117156	0.100205	-0.300819	-0.591194	0.154075	0.603553	0.0341792	protein_coding	hypothetical protein	8.36213	8.20105	12.0012	11.8243	10.5557	7.99405	6.53665	10.9573	14.9627	10.0835	2502.29	1900.21	1507.79	2711.35	3524.94	2379.09
TGME49_204390	TGGT1_204390	-1.44142	0.095382	-0.50996	-0.260758	-0.0205229	0.607096	0.260322	-0.0761777	protein_coding	hypothetical protein	10.9613	10.857	15.9438	15.6495	9.15359	10.8795	12.8507	19.8545	15.6124	12.3644	207.414	258	296.741	469.877	371.102	284.197
TGME49_271110	TGGT1_271110	-1.44113	0.0293078	-0.205189	-0.0491498	-0.536461	0.268162	0.377886	0.144753	protein_coding	hypothetical protein	7.61637	7.54281	10.8938	10.8702	7.85447	8.75164	6.24301	10.9046	11.7663	10.0106	970.471	1100.51	746.671	1469.21	1430.49	1265.27
TGME49_220540	TGGT1_220540	-1.44028	0.30419	-0.678504	0.351221	-0.462241	-0.130514	0.0262438	0.893795	protein_coding	hypothetical protein	27.2547	25.9414	39.3301	37.3629	19.4521	39.7141	22.5979	28.4399	31.7042	57.8463	722.144	1407.76	802.551	1093.76	1140.8	2003.84
TGME49_240850	TGGT1_240850	-1.44007	0.0516239	-0.346756	-0.419151	-0.0233041	0.325199	0.482747	-0.0187342	protein_coding	WD domain, G-beta repeat-containing protein	7.1953	7.14314	10.3931	10.2866	6.74058	6.41068	8.43463	10.7393	11.9785	8.46139	424.164	445.793	533.627	774.113	743.527	577.193
TGME49_207180	TGGT1_207180	-1.43965	0.0551079	-0.513327	0.081011	-0.356268	0.392677	0.109811	0.286097	protein_coding	indole-3-glycerol phosphate synthase domain-containing protein	7.07614	6.96678	10.0623	10.0298	5.85645	8.84195	6.53001	10.9741	9.02023	10.1926	701.213	1065.19	768.83	1402.89	1075.25	1237.19
TGME49_246060	TGGT1_246060	-1.43946	0.0570977	-0.042858	-0.48804	-0.257398	0.562767	0.145769	0.0797607	protein_coding	DNA-dependent RNA polymerase	3.71768	3.68839	5.36969	5.30931	4.29572	3.15517	3.70214	6.53653	4.89574	4.67679	592.748	439.991	518.334	884.673	660.795	662.843
TGME49_202640	TGGT1_202640	-1.43585	0.412005	0.3077	-0.552009	-0.538556	0.642552	0.860386	-0.720074	protein_coding	RNA pseudouridine synthase superfamily protein	2.52793	2.4265	3.86099	3.4841	3.59884	1.98319	2.00177	4.53903	5.27883	1.76511	528.05	305.103	335.279	780.131	778.152	293.557
TGME49_289370	TGGT1_289370	-1.4356	0.00960084	-0.333284	-0.372903	-0.0762868	0.382446	0.175693	0.224335	protein_coding	hypothetical protein	43.3182	43.1353	62.042	61.9248	41.0223	39.9111	49.0212	67.3715	58.3764	60.3782	956.199	930.298	1142.65	1570.38	1360.71	1407.37
TGME49_225745	TGGT1_225745	-1.4355	0.483426	0.035318	-0.526336	-0.29131	-0.411209	1.57277	-0.379234	protein_coding	hypothetical protein	1.16033	1.14553	2.05671	1.64441	1.4065	0.952939	1.12154	1.0321	4.08281	1.05523	954.296	657.311	764.013	708.188	2760.54	719.001
TGME49_235460	TGGT1_235460	-1.43548	0.0584582	-0.0661265	-0.267684	-0.448484	0.588567	0.0623166	0.131411	protein_coding	hypothetical protein	15.8147	15.7222	22.876	22.5689	17.9931	15.647	13.804	28.3262	19.6685	20.6334	779.895	680.141	597.954	1230.07	855.827	894.34
TGME49_329500	TGGT1_329500	-1.43519	0.740593	1.60082	-1.19134	-1.19134	-0.965967	2.53057	-0.782737	protein_coding	hypothetical protein	0.247588	0	0.523046	0.27358	0.692665	0	0.0500997	0.116908	1.31949	0.13274	13.3202	0	0.963446	2.24822	25.3745	2.55267
TGME49_283550	TGGT1_283550	-1.43448	0.143123	-0.0838759	-0.0400424	-0.656879	0.156763	0.657426	-0.0333912	protein_coding	hypothetical protein	18.272	17.9454	26.2873	25.7423	20.2792	20.9048	13.632	23.9602	33.9004	21.0014	4689.66	4850.61	3151.43	5592.44	7867.16	4861.98
TGME49_248290	TGGT1_248290	-1.43419	0.0637262	-0.220746	-0.266331	-0.293274	0.473128	0.453784	-0.146561	protein_coding	WD domain, G-beta repeat-containing protein	7.43128	7.42967	10.8585	10.6555	7.63522	7.39774	7.26087	12.3509	12.1864	8.0381	1476.64	1484.84	1419.16	2435.94	2365.12	1623.5
TGME49_200385	TGGT1_200385	-1.43387	0.260581	-0.0908803	0.176856	-0.86584	-0.206506	0.622096	0.364274	protein_coding	Myb family DNA-binding domain-containing protein	97.8906	93.6748	138.08	134.317	105.322	126.799	61.5507	97.2103	172.642	144.389	14318.2	17262.4	8605.5	13571.4	23372	19642.8
TGME49_215895	TGGT1_215895	-1.43276	0.187139	-0.722162	0.205656	-0.261692	-0.113162	0.461677	0.429682	protein_coding	AP2 domain-containing protein	20.5846	19.8925	28.9591	28.5012	14.4339	27.459	19.8609	22.0146	32.791	32.0718	2877.16	5580.72	4048.4	4478.45	6659.75	6511
TGME49_270280	TGGT1_270280	-1.43268	0.429013	-0.581633	-0.581633	0.385196	1.12993	0.229772	-0.581633	protein_coding	hypothetical protein	0.0896905	0.0599836	0.178131	0.121733	0.0526414	0.0209761	0.195454	0.327516	0.175492	0.031386	2.85433	1.13737	10.5979	17.7586	9.51544	1.70178
TGME49_254830	TGGT1_254830	-1.43246	0.0723698	-0.361902	-0.336175	-0.079659	-0.125824	0.491542	0.412018	protein_coding	hypothetical protein	2.28991	2.28083	3.32398	3.26718	2.12417	2.16239	2.58317	2.50182	3.83797	3.63214	153.182	155.228	178.238	180.981	270.662	251.012
TGME49_289350	TGGT1_289350	-1.4324	0.3946	-0.767183	0.283224	-0.293689	-0.480956	0.181677	1.07693	protein_coding	ATP-binding cassette G family transporter ABCG84	126.216	120.741	190.76	172.949	84.9065	175.851	117.89	103.539	163.899	304.841	8562.98	15982.1	11341.7	10620.6	15254.3	24232.5
TGME49_324500	TGGT1_324500	-1.43109	0.216067	-0.258558	-0.258558	-0.258558	-0.258558	0.102626	0.931608	protein_coding	nuclear distribution protein C, putative	0	0	0.118876	0	0	0	0	0	0.128448	0.228179	0	0	0	0	2.11454	0.850889
TGME49_263639	TGGT1_263639	-1.43084	0.0768489	-0.649632	0.0908379	-0.216507	0.274491	0.186054	0.314755	protein_coding	hypothetical protein	9.23151	9.03308	12.9339	12.9249	6.88769	11.5074	9.29945	13.0696	12.2925	13.4395	31.3976	52.4564	42.3916	59.5777	56.0354	61.264
TGME49_203815	TGGT1_203815	-1.43054	0.402397	-0.401298	-0.458004	0.0844678	1.07366	0.422181	-0.72101	protein_coding	hypothetical protein	35.8774	35.353	57.103	50.5737	32.0164	30.7824	44.8335	88.998	56.6584	25.6525	341.568	315.809	478.833	886.921	567.755	314.829
TGME49_220525	TGGT1_220525	-1.42931	0.124461	-0.0745986	-0.610029	-0.088343	0.332519	0.558491	-0.118039	protein_coding	hypothetical protein	50.6693	49.9516	72.7252	71.396	56.7094	39.1268	56.1717	75.1986	87.9496	55.0273	163.648	128.465	149.334	276.531	253.745	187.196
TGME49_311230	TGGT1_311230	-1.42888	0.156944	0.0117137	-0.334258	-0.449783	0.242914	0.717517	-0.188102	protein_coding	hypothetical protein	44.507	44.0891	65.0959	62.9981	53.1319	41.803	38.5861	62.3668	86.6609	46.2599	14843.4	11914	10786.7	17686.7	24190.4	13126.7
TGME49_288280	TGGT1_288280	-1.42758	0.175798	-0.143649	0.0199627	-0.646674	0.705649	-0.114056	0.178768	protein_coding	hypothetical protein	1.90071	1.86574	2.73954	2.66349	2.01794	2.26027	1.42391	3.63557	2.05976	2.52328	210.269	235.518	148.371	378.824	214.626	262.925
TGME49_293760	TGGT1_293760	-1.42733	0.0639422	-0.372164	-0.0222449	-0.375574	0.154592	0.0366921	0.578699	protein_coding	EF hand domain-containing protein	38.948	38.6853	55.96	55.2168	35.7089	45.5106	35.6246	51.4453	47.4083	69.0263	2315.81	2951.47	2310.34	3336.35	3074.55	4476.53
TGME49_215210	TGGT1_215210	-1.42725	0.029715	-0.552878	-0.0401089	-0.176867	0.222425	0.244692	0.302737	protein_coding	hypothetical protein	16.7979	16.6145	23.7196	23.713	13.5302	19.3047	17.5588	23.1576	23.5178	24.4833	1688.27	2443.34	2192.53	2906.09	2931.92	3105.97
TGME49_311100	TGGT1_311100	-1.42692	0.0205782	-0.376906	-0.049181	-0.343269	0.171042	0.160472	0.437842	protein_coding	zinc finger (CCCH type) motif-containing protein	174.799	173.871	249.104	248.101	159.944	200.735	163.717	233.839	232.132	281.34	9461.14	12229.8	9551.61	14169.4	13592.3	16775.3
TGME49_254960	TGGT1_254960	-1.42682	0.570325	-0.0868018	-1.0481	0.365692	1.30189	0.586846	-1.11953	protein_coding	hypothetical protein	3.16485	2.92904	5.1638	4.17922	3.29443	1.692	4.50811	8.62619	5.25495	1.61027	316.83	162.722	433.551	829.592	505.376	154.862
TGME49_245990	TGGT1_245990	-1.4266	0.220866	-0.0795253	-0.383404	-0.305943	0.901828	0.128009	-0.260965	protein_coding	hypothetical protein	10.7801	10.7365	16.2252	15.3167	12.136	9.83103	10.3733	23.9603	14.0136	10.7018	1270.56	1053.61	1080.58	2515.12	1481.82	1133.65
TGME49_257690	TGGT1_257690	-1.42633	0.188881	-0.256155	-0.256155	-0.256155	-0.256155	0.168961	0.855658	protein_coding	hypothetical protein	0.0287007	0	0.148519	0.140299	0	0.0453177	0.0407843	0.0951707	0.134268	0.216117	0	1.07054	0.963446	2.24822	3.17181	5.10533
TGME49_225900	TGGT1_225900	-1.42474	0.316385	-0.612622	0.471313	-0.624738	0.0852221	-0.0837958	0.764621	protein_coding	hypothetical protein	11.385	10.6417	15.6802	15.1616	8.3073	17.6099	8.23783	13.4751	11.9854	21.58	688.844	1460.21	683.083	1117.36	993.835	1789.42
TGME49_240755	TGGT1_240755	-1.42374	0.420728	0.500629	-0.0831915	-1.18197	-0.305763	0.468967	0.601325	protein_coding	hypothetical protein	12.081	10.8498	16.0109	15.4472	18.3164	12.2206	5.70595	10.4735	17.9188	19.6405	115.124	93.1369	34.6841	79.8117	107.842	123.379
TGME49_272040	TGGT1_272040	-1.42309	0.160639	-0.0111618	-0.341877	-0.410498	0.656411	0.36366	-0.256534	protein_coding	WD domain, G-beta repeat-containing protein	1.45314	1.44232	2.12203	2.05255	1.70733	1.35757	1.29451	2.71192	2.21386	1.4403	315.879	263.352	243.752	524.959	415.508	279.092
TGME49_306510	TGGT1_306510	-1.42307	0.348456	-1.00728	0.446666	-0.202901	-0.197134	0.563048	0.397601	protein_coding	hypothetical protein	12.7822	11.7783	17.1745	16.7614	6.98995	19.1494	12.2072	12.2561	20.7582	18.5091	656.495	1798.5	1146.5	1151.09	1949.61	1738.37
TGME49_220630	TGGT1_220630	-1.42242	0.0296347	-0.250483	-0.355801	-0.156244	-0.0137013	0.471457	0.304773	protein_coding	hypothetical protein	162.726	162.467	233.313	231.096	162.883	151.416	173.878	191.935	268.659	239.345	21340.8	19828.5	21640	26107.4	35573	31683.7
TGME49_279540	TGGT1_279540	-1.42229	0.164376	-0.394095	0.159539	-0.527763	-0.16852	0.502714	0.428124	protein_coding	hypothetical protein	28.0178	27.4076	39.7912	38.9814	24.8731	36.5082	22.6721	29.0827	46.3123	43.9787	1948.55	2131.44	1548.26	2087.47	3646.53	2768.79
TGME49_214160	TGGT1_214160	-1.42191	0.373901	-0.253917	-0.253917	-0.253917	-0.253917	-0.253917	1.26958	protein_coding	hypothetical protein	0.00102765	0	0.0958293	0	0	0.00308294	0	0	0	0.287488	0	0.0340813	0	0	0	3.17813
TGME49_211600	TGGT1_211600	-1.42009	0.0706703	-0.11692	-0.178754	-0.463295	0.248144	0.562202	-0.0513763	protein_coding	hypothetical protein	14.1129	14.0378	20.237	19.9349	15.4262	14.779	12.1336	19.868	24.6999	16.1432	2899.03	2765.7	2265.31	3802.1	4596.74	3034.68
TGME49_231900	TGGT1_231900	-1.41974	0.629298	0.320117	-1.26114	0.182588	1.41198	0.693344	-1.34689	protein_coding	acyl-CoA dehydrogenase domain-containing protein	2.08961	1.87861	3.48535	2.66713	2.79451	0.933899	2.54042	5.95646	3.61958	0.880011	119.882	44.9626	104.052	278.779	150.133	43.3953
TGME49_248970	TGGT1_248970	-1.41967	0.40593	-0.0323548	-1.202	0.476014	0.222082	0.654484	-0.118227	protein_coding	leucine rich repeat-containing protein	0.628052	0.564078	0.820362	0.800807	0.657194	0.292143	0.93482	0.783947	1.05792	0.619218	19.0288	9.63485	30.8303	25.8545	34.89	20.4213
TGME49_230950	TGGT1_230950	-1.41936	0.155241	-0.193692	0.152402	-0.716573	0.0645785	0.166335	0.526949	protein_coding	hypothetical protein	8.53066	8.28005	11.8667	11.7524	8.62527	10.9637	6.00302	10.3162	11.0701	14.2137	1134.12	1442.02	792.916	1363.54	1447.4	1888.12
TGME49_252080	TGGT1_252080	-1.41934	0.786614	0.329097	-1.82268	0.735755	2.26407	1.29981	-2.80605	protein_coding	hypothetical protein	2.12212	1.66775	4.90654	2.3671	2.49598	0.561684	3.3087	9.54388	4.89165	0.284098	52.3293	11.7759	69.3681	200.091	102.555	5.95622
TGME49_263120	TGGT1_263120	-1.41906	0.0224581	-0.426888	-0.0387007	-0.291821	0.310171	0.354776	0.0924619	protein_coding	hypothetical protein	12.3591	12.2816	17.4824	17.4283	10.883	14.2431	11.9511	18.1395	18.7091	15.5987	495.701	648.746	544.347	826.22	852.161	710.492
TGME49_314550	TGGT1_314550	-1.41905	0.25194	-0.556012	0.160938	-0.362314	-0.254953	0.195256	0.817084	protein_coding	hypothetical protein	60.5231	59.1669	87.9799	83.9608	47.9404	78.7998	54.829	59.0649	80.6967	124.178	1703.08	2689.19	1838.26	2034.64	2788.02	3956.63
TGME49_318690	TGGT1_318690	-1.41898	0.207648	-0.326205	0.252408	-0.683485	0.403557	-0.137785	0.491511	protein_coding	RNA recognition motif-containing protein	3.93197	3.79189	5.47692	5.38061	3.60285	5.38054	2.81251	5.97484	4.1055	6.35043	261.647	390.747	204.251	433.906	298.151	461.182
TGME49_294840	TGGT1_294840	-1.4188	0.0473087	-0.407843	-0.167483	-0.181681	0.15251	0.566239	0.0382565	protein_coding	zinc finger (CCCH type) motif-containing protein	33.5235	33.4278	48.0329	47.4273	30.012	35.4528	35.1056	44.2566	58.9553	40.8869	6727.51	7971.08	7868.67	9984.26	13225.2	9197.22
TGME49_224480	TGGT1_224480	-1.41864	0.35783	-0.141362	-0.518859	-0.096545	1.08361	0.205788	-0.532635	protein_coding	cell-cycle-associated protein kinase CLK, putative	17.5376	17.3919	27.3709	24.6728	18.7814	14.4574	19.374	43.9018	23.8908	14.32	3031.29	2407.64	3135.05	7605.72	3926.71	2475.24
TGME49_226950	TGGT1_226950	-1.41833	0.0940654	-0.0201584	-0.346694	-0.389437	0.110227	0.644948	0.00111352	protein_coding	IgA-specific metalloendopeptidase	22.6567	22.5057	32.5552	31.9204	26.4309	21.0773	20.462	28.9309	41.9111	26.8235	4667.77	3716.91	3646.64	5391.22	7383.98	4770.08
TGME49_270570	TGGT1_270570	-1.41772	0.0170898	-0.101689	-0.174498	-0.479176	0.182001	0.360686	0.212676	protein_coding	hypothetical protein	6.34716	6.30751	8.95553	8.9423	6.9991	6.65464	5.38775	8.52004	9.64342	8.70313	668.864	623.053	483.65	873.432	874.364	837.275
TGME49_287040	TGGT1_287040	-1.41699	0.0485823	-0.359996	-0.393566	-0.000676973	0.498823	0.0721431	0.183273	protein_coding	hypothetical protein	4.92841	4.89014	6.98491	6.92927	4.5356	4.43128	5.81836	8.22555	6.11958	6.6096	176.968	179.85	231.227	320.371	238.943	270.583
TGME49_252250	TGGT1_252250	-1.41693	0.0221731	-0.0368242	-0.314712	-0.402622	0.361649	0.0867377	0.305771	protein_coding	ATPase, AAA family protein	6.67768	6.6381	9.43706	9.40575	7.70253	6.35303	5.97747	10.1528	8.3913	9.76708	733.562	629.477	553.018	1044.3	774.98	947.04
TGME49_281030	TGGT1_281030	-1.41661	0.710467	-1.6144	1.29888	-0.438138	-1.6144	1.11097	1.2571	protein_coding	hypothetical protein	0.351238	0.233095	0.464385	0	0.0743916	0.753332	0.225991	0	0.66133	0.731825	0.951442	9.63485	2.89034	0	8.45817	9.35978
TGME49_259950	TGGT1_259950	-1.41661	0.0871854	-0.388926	0.07526	-0.439991	0.0462734	0.545711	0.161673	protein_coding	carbonate dehydratase, eukaryotic-type domain-containing protein	78.2039	77.1682	110.55	109.317	70.143	96.765	67.7037	94.8402	134.072	102.738	3729.65	5169.63	3634.12	5233.85	7215.88	5519.72
TGME49_218955	TGGT1_218955	-1.41654	0.364042	0.373606	-0.275408	-0.851758	0.433031	0.728178	-0.407649	protein_coding	hypothetical protein	46.3639	43.6731	65.1552	61.8648	67.3435	42.946	28.8021	70.1753	86.1058	39.1845	612.729	390.747	262.057	638.493	783.438	356.523
TGME49_316780	TGGT1_316780	-1.41591	0.127701	-0.250862	-0.250862	-0.250862	0.630904	0.372546	-0.250862	protein_coding	hypothetical protein	0	0	0.128269	0.109689	0	0	0	0.184263	0.154051	0.0464925	0	0	0	10.117	8.45817	2.55267
TGME49_237080	TGGT1_237080	-1.4155	0.539602	0.572102	-0.914262	-0.409814	1.13462	0.531613	-0.914262	protein_coding	hypothetical protein	0.166951	0.146318	0.260059	0.219616	0.280182	0.0788133	0.141858	0.413786	0.272428	0.093964	7.61153	2.14108	3.85378	11.2411	7.4009	2.55267
TGME49_276860	TGGT1_276860	-1.4152	0.40652	-0.486413	0.221324	-0.486413	0.068922	-0.486413	1.16899	protein_coding	hypothetical protein	0.0933674	0.0821029	0.183901	0.160754	0.0538448	0.163324	0.0629335	0.146951	0.0897399	0.315012	6.61125	19.2688	5.78077	15.7375	11.0184	34.0356
TGME49_205160	TGGT1_205160	-1.41513	0.320148	-0.207323	-0.257081	-0.286993	0.772225	0.605705	-0.626534	protein_coding	hypothetical protein	4.66682	4.6656	7.17331	6.60242	4.80723	4.64426	4.54896	9.47913	8.4458	3.59501	551.836	533.128	522.188	1088.14	969.518	412.681
TGME49_227290	TGGT1_227290	-1.41462	0.0659824	-0.351356	-0.173492	-0.225768	0.627182	0.126527	-0.00309199	protein_coding	histone deacetylase HDAC3	65.9078	65.8204	94.8312	93.1106	61.3636	69.415	66.9448	120.915	85.461	78.1176	5161.57	5733.8	5467.56	10329.4	7129.18	6459.1
TGME49_220420	TGGT1_220420	-1.41459	0.323295	0.128659	-0.930056	0.0508248	0.800571	0.107232	-0.157229	protein_coding	3'5'-cyclic nucleotide phosphodiesterase domain-containing protein	0.458369	0.435637	0.641739	0.616247	0.566461	0.271935	0.53671	0.902476	0.55811	0.464632	48.5235	24.6224	51.0626	78.6876	45.4627	38.29
TGME49_231460	TGGT1_231460	-1.41441	0.0361565	-0.483567	-0.219151	-0.0475794	0.431312	0.0877662	0.231219	protein_coding	hypothetical protein	7.25339	7.19826	10.2302	10.1813	6.12275	7.35434	8.28308	11.5439	9.09777	10.0489	259.744	338.29	339.133	473.25	366.873	487.559
TGME49_315950	TGGT1_315950	-1.41435	0.159743	-0.287175	-0.254104	-0.208923	0.651061	0.410465	-0.311325	protein_coding	zinc finger, C3HC4 type (RING finger) domain-containing protein	41.1623	41.1521	60.4472	58.2033	40.1071	41.0371	42.3426	76.8526	65.0477	39.4413	5829.48	5997.16	6165.09	11200.6	9447.78	5801.36
TGME49_287280	TGGT1_287280	-1.41397	0.245184	-0.559249	0.111624	-0.30201	-0.215827	0.125844	0.839617	protein_coding	Toxoplasma gondii family C protein	35.5764	34.9215	51.7928	49.3781	28.1814	44.8658	33.6821	35.7555	45.3102	74.3127	580.38	920.663	672.485	696.947	929.342	1496.71
TGME49_262090	TGGT1_262090	-1.41389	0.619149	-0.772087	-0.772087	0.794674	1.75414	-0.772087	-0.232556	protein_coding	hypothetical protein	0.155648	0.128347	0.264584	0.182285	0.0975159	0.0731882	0.296239	0.576065	0.0723384	0.14535	2.85433	2.14108	8.67102	16.8616	2.11454	4.25445
TGME49_214295	TGGT1_214295	-1.41282	0.441745	-0.53906	0.00960335	-0.218408	1.3645	-0.435811	-0.180826	protein_coding	hypothetical protein	2.57532	2.5446	4.2307	3.59505	2.08156	3.04476	2.59965	7.78786	2.23599	2.66826	28.5433	41.751	35.6475	106.79	30.6609	36.5882
TGME49_222370	TGGT1_222370	-1.41181	0.305909	-0.251258	0.00701024	-0.502068	0.057852	-0.32486	1.01332	protein_coding	SAG-related sequence SRS13	33.7094	33.362	50.9758	47.1008	33.3046	39.8337	27.99	41.2625	31.6481	80.0168	2719.22	3252.3	2285.29	3368.95	2583.97	6533.13
TGME49_228170	TGGT1_228170	-1.41163	0.0193491	-0.167627	-0.166578	-0.41184	0.258493	0.421983	0.0655684	protein_coding	inner membrane complex protein IMC2A	148.616	148.151	210.199	209.135	156.713	156.827	132.309	210.562	235.828	184.206	23572.4	24794.1	19534	33486	35532.9	29749.1
TGME49_315260	TGGT1_315260	-1.41118	0.153443	-0.617159	0.0963256	-0.224516	0.200761	-0.0594788	0.604067	protein_coding	alanine dehydrogenase	4.54006	4.44936	6.39357	6.27884	3.44592	5.65048	4.52379	6.07468	5.07205	8.03398	315.879	505.386	397.903	554.185	456.741	716.494
TGME49_286800	TGGT1_286800	-1.4102	0.0543387	0.0783533	-0.452584	-0.369622	0.347328	0.310266	0.0862596	protein_coding	hypothetical protein	8.64987	8.53415	12.0727	12.0349	10.7001	7.40559	7.84393	12.8931	12.5661	10.7589	569.914	430.356	473.052	796.993	711.544	599.026
TGME49_214930	TGGT1_214930	-1.40991	0.160319	0.198147	-0.406484	-0.535068	0.583967	0.183058	-0.0236207	protein_coding	hypothetical protein	63.3097	61.7153	88.3767	87.013	84.0692	55.2872	50.5728	109.845	83.1945	72.0905	333.61	219.395	200.687	435.894	330.139	286.075
TGME49_297890	TGGT1_297890	-1.40977	0.109779	-0.597013	0.0936376	-0.239814	0.0453791	0.189675	0.508135	protein_coding	hypothetical protein	13.549	13.2945	18.914	18.7421	10.4358	16.8435	13.3676	16.2894	18.0029	22.4496	1016.14	1640.07	1301.62	1586.12	1752.96	2185.93
TGME49_230150	TGGT1_230150	-1.40942	0.414602	0.102515	-0.620047	-0.225121	1.03786	0.390866	-0.686076	protein_coding	ChAPs (Chs5p-Arf1p-binding proteins) protein	23.1945	22.7194	35.8363	32.0212	28.9586	17.5495	23.0754	55.379	35.3655	16.7644	2604.1	1721.43	2026.13	5369.87	3365.3	1716.24
TGME49_259620	TGGT1_259620	-1.40919	0.435538	-0.0740628	-1.03067	0.36243	0.851335	0.39191	-0.50094	protein_coding	hypothetical protein	5.25355	4.87211	7.3702	6.86575	5.49424	2.831	7.43541	10.4347	7.58891	4.087	101.804	52.4564	137.773	193.347	140.617	75.7291
TGME49_225870	TGGT1_225870	-1.40904	0.153137	-0.604144	0.160084	-0.298013	-0.0970688	0.417364	0.421779	protein_coding	hypothetical protein	23.9227	23.3564	33.3622	32.9103	18.2391	30.9784	22.5506	25.9208	37.0261	37.1396	2996.09	5025.11	3584.02	4298.59	6024.33	6016.64
TGME49_251560	TGGT1_251560	-1.40891	0.17186	-0.442697	-0.0409822	-0.258188	0.546814	0.49497	-0.299917	protein_coding	hypothetical protein	6.1223	6.0827	8.86244	8.56997	5.31218	7.0178	6.03692	10.5474	10.1751	5.86481	661.252	873.559	751.488	1312.96	1266.61	730.063
TGME49_249800	TGGT1_249800	-1.40741	0.0566004	-0.441295	-0.135831	-0.162432	0.0314004	0.554096	0.154062	protein_coding	hypothetical protein	13.102	13.0435	18.584	18.3575	11.3962	14.0836	13.8263	15.8145	22.7197	17.2179	574.671	730.107	697.535	817.227	1177.8	892.583
TGME49_229270	TGGT1_229270	-1.40738	0.373901	-0.246505	-0.246505	-0.246505	1.23252	-0.246505	-0.246505	protein_coding	hypothetical protein	0	0	0.0929203	0	0	0	0	0.278761	0	0	0	0	0	2.24822	0	0
TGME49_313480	TGGT1_313480	-1.40595	0.00660883	-0.124759	-0.380849	-0.231705	0.35472	0.230958	0.151635	protein_coding	hypothetical protein	4.86697	4.85416	6.83621	6.82469	5.27889	4.4203	4.90172	7.36004	6.75498	6.3936	455.741	391.817	429.697	732.919	619.561	563.289
TGME49_314660	TGGT1_314660	-1.40568	0.136054	-0.500134	-0.0247076	-0.212055	-0.188141	0.360963	0.564074	protein_coding	TPRX1 protein	59.3865	58.8509	84.6701	82.7252	49.3333	68.5895	60.2366	61.2434	89.6099	103.157	2339.6	3138.82	2720.77	2774.3	4158.25	4484.19
TGME49_297395	TGGT1_297395	-1.40471	0.0304988	-0.0276918	-0.523286	-0.184436	0.239908	0.30102	0.194485	protein_coding	hypothetical protein	14.5506	14.4052	20.2444	20.2351	16.7485	11.8792	15.0242	20.1619	21.0343	19.537	66.6009	55.668	72.2585	105.666	97.269	70.6238
TGME49_243420	TGGT1_243420	-1.4045	0.500359	-0.163622	-0.885356	0.31389	0.958881	0.642324	-0.866118	protein_coding	hypothetical protein	9.71485	9.1858	14.7083	12.9015	9.71903	5.89331	13.5322	21.1607	16.9917	5.97242	147.083	89.1863	204.789	320.234	257.143	90.3836
TGME49_289920	TGGT1_289920	-1.40449	0.0346773	-0.366353	-0.316957	-0.0517647	0.26292	0.445772	0.0263828	protein_coding	hypothetical protein	223.668	222.626	314.881	312.676	204.669	211.798	254.538	316.579	359.357	268.706	13428.7	13760.7	16501.9	21026.4	23452.4	17530
TGME49_458430	TGGT1_458430	-1.40437	0.633395	0.463429	-2.06686	0.868544	0.588544	0.374579	-0.228232	rRNA		0.679527	0.499586	0.72108	0.701606	0.816315	0.141307	1.08096	0.890269	0.767558	0.505414	12.3687	2.14108	16.3786	13.4893	11.63	7.658
TGME49_266500	TGGT1_266500	-1.40398	0.661152	0.467566	-1.30423	0.102384	1.5719	0.592579	-1.4302	protein_coding	hypothetical protein	0.383908	0.339713	0.651013	0.476949	0.5566	0.162997	0.432128	1.19669	0.606982	0.149368	50.4264	16.0581	39.5013	119.155	59.2072	12.7633
TGME49_257760	TGGT1_257760	-1.40387	0.453165	-0.952592	0.578642	-0.36016	-0.380178	0.164925	0.949363	protein_coding	hypothetical protein	30.1809	27.3972	41.3395	38.462	16.773	48.4795	25.2901	24.9416	36.3929	62.6839	1383.4	3998.46	2085.86	2057.12	3001.59	5170
TGME49_232040	TGGT1_232040	-1.40331	0.336232	-0.781771	0.432175	-0.383648	-0.146038	0.117204	0.762077	protein_coding	hypothetical protein	5.4574	5.12369	7.45404	7.1901	3.53039	8.18949	4.65232	5.48526	6.58326	10.2936	138.911	322.232	183.055	215.829	259.032	405.023
TGME49_213040	TGGT1_213040	-1.40302	0.036368	-0.26726	-0.227069	-0.238482	0.548448	0.162083	0.0222795	protein_coding	hypothetical protein	6.29367	6.29324	8.93765	8.82957	6.19375	6.36872	6.31854	10.902	8.34063	7.57031	1029.46	1074.82	1007.76	1882.88	1406.17	1258.46
TGME49_233390	TGGT1_233390	-1.40242	0.303883	-0.316702	-0.264537	-0.150631	0.941015	0.27293	-0.482074	protein_coding	hypothetical protein	34.5307	34.4906	52.3373	48.3702	32.7946	34.0021	36.7955	78.4175	49.3514	29.2429	2337.81	2359.88	2549.54	6009.28	3642.29	2130.76
TGME49_259900	TGGT1_259900	-1.40217	0.596556	0.366046	-0.548771	-0.548771	1.82904	-0.548771	-0.548771	protein_coding	hypothetical protein	0.0848428	0.0573401	0.196527	0	0.188533	0.0235704	0.0424249	0.519746	0.0698347	0	8.56298	1.07054	1.92689	23.6063	3.17181	0
TGME49_211015	TGGT1_211015	-1.40102	0.0438776	-0.290529	-0.238032	-0.201157	0.0335312	0.126498	0.56969	protein_coding	hypothetical protein	114.612	114.575	162.71	160.522	110.88	114.989	117.966	138.805	148.044	201.282	1677.39	1769.6	1734.2	2195.38	2221.33	3190.83
TGME49_210412	TGGT1_210412	-1.40059	0.562509	0.520441	-1.69318	0.44369	0.682725	-0.218075	0.264402	protein_coding	hypothetical protein	1.12596	0.919617	1.32995	1.28801	1.5611	0.336561	1.48022	1.74696	0.935654	1.30724	37.1062	8.56431	40.4647	47.2125	23.26	39.9918
TGME49_251820	TGGT1_251820	-1.40052	0.503653	-0.640777	-0.467857	0.379686	1.20984	0.321407	-0.802297	protein_coding	hypothetical protein	0.218199	0.207518	0.338588	0.290634	0.15751	0.177567	0.31952	0.568066	0.30687	0.140827	7.61153	8.56431	19.2689	29.2268	16.9163	5.10533
TGME49_223258	TGGT1_223258	-1.39976	0.397192	-0.797984	0.274464	-0.20425	-0.426921	0.174385	0.980305	protein_coding	hypothetical protein	12.7254	12.1641	18.4462	17.0268	8.27732	17.4072	12.4917	10.7051	16.2406	28.3928	326.345	679.792	545.311	404.679	605.817	1044.04
TGME49_236900	TGGT1_236900	-1.39907	0.131762	-0.606972	0.093081	-0.212819	0.548476	0.149399	0.0288341	protein_coding	hypothetical protein	3.01329	2.9553	4.18521	4.13469	2.29512	3.72857	3.01618	5.11246	3.877	3.56617	177.139	287.774	232.791	394.583	299.23	275.24
TGME49_203610	TGGT1_203610	-1.39888	0.0089787	-0.20114	-0.241945	-0.283323	0.308496	0.0470705	0.370841	protein_coding	3'-5' exoribonuclease csl4, putative	25.1119	25.1051	35.2819	35.119	25.8287	25.1084	24.3985	36.7721	30.6776	38.396	1341.59	1309.73	1197.46	2023.65	1490.78	1967.14
TGME49_255460	TGGT1_255460	-1.39863	0.482788	-0.872059	0.73698	-0.590935	-0.422878	0.247684	0.901208	protein_coding	EGF family domain-containing protein	0.841653	0.742112	1.11194	1.03794	0.479517	1.46276	0.582681	0.654668	1.04203	1.63912	42.8149	130.606	52.0261	58.4536	93.0399	146.353
TGME49_259670	TGGT1_259670	-1.39859	0.283551	-0.00871511	-0.465651	-0.251591	0.97092	-0.0329808	-0.211983	protein_coding	von Willebrand factor type A domain-containing protein	1.59341	1.58012	2.36751	2.20993	1.85742	1.35319	1.56963	3.66277	1.82644	1.61332	132.25	96.3485	111.76	260.793	130.044	114.87
TGME49_309752	TGGT1_309752	-1.39848	0.0485882	-0.381881	-0.122784	-0.221124	0.433783	0.357159	-0.0651516	protein_coding	succinate-Coenzyme A ligase, beta subunit, putative	47.5022	47.3733	66.9937	66.2506	42.9936	51.4517	48.0614	75.6734	71.7591	53.5487	5476.54	6187.17	5870.12	10338	9493.6	6554.11
TGME49_269850	TGGT1_269850	-1.3984	0.445579	-0.875551	-0.281233	0.431125	1.06345	0.0514351	-0.38923	protein_coding	protein c21orf59, putative	1.4976	1.39874	2.14464	1.95599	0.901541	1.36111	2.23015	3.45688	1.7141	1.26294	23.786	31.0456	50.0992	147.258	60.2645	49.3516
TGME49_241170	TGGT1_241170	-1.39832	0.101025	0.0555345	-0.244978	-0.536099	0.41906	0.364642	-0.0581604	protein_coding	hypothetical protein	27.7973	27.4113	38.7359	38.3298	33.6861	27.3519	22.3538	43.3394	41.7351	31.1333	2721.12	2236.36	1814.17	3524.08	3367.41	2535.65
TGME49_233510	TGGT1_233510	-1.39787	0.192636	-0.0989649	0.194335	-0.820222	0.290772	0.109226	0.324854	protein_coding	hypothetical protein	18.654	17.9001	25.0752	25.0221	19.7605	24.2153	11.9861	25.8893	22.8281	26.5082	192.191	235.518	116.577	251.8	222.027	257.819
TGME49_248380	TGGT1_248380	-1.39661	0.22448	-0.387051	-0.458364	0.122519	0.794629	-0.124543	0.0528096	protein_coding	hypothetical protein	5.24228	5.15576	7.49278	7.2006	4.65926	4.43455	6.63304	10.5691	5.58907	6.32016	136.55	129.965	194.396	309.751	163.8	185.227
TGME49_248270	TGGT1_248270	-1.39653	0.115986	-0.025148	0.0207588	-0.71838	0.188916	0.287694	0.246159	protein_coding	zinc finger (CCCH type) motif-containing protein	104.998	102.323	142.953	142.896	118.83	122.672	73.4924	137.837	147.605	143.416	5064.52	5196.39	3135.05	6018.48	6310.85	6072.8
TGME49_278550	TGGT1_278550	-1.39608	0.40735	0.0141954	-0.60892	-0.127347	1.02834	0.337379	-0.64365	protein_coding	elongation factor Tu GTP binding domain-containing protein	6.52227	6.41597	9.96434	8.9572	7.6558	4.97066	6.94036	15.4625	9.57808	4.85243	1230.86	835.493	1119.83	2534.77	1554.09	833.657
TGME49_263350	TGGT1_263350	-1.39532	0.567831	0.435034	-1.33342	0.177487	1.32199	-0.351412	-0.249676	protein_coding	hypothetical protein	1.13308	0.999314	1.62309	1.39437	1.59587	0.468425	1.33496	2.95119	0.925239	0.99284	21.8832	6.42323	18.3055	40.4679	12.6873	13.6142
TGME49_247320	TGGT1_247320	-1.39522	0.0731794	-0.182205	-0.395875	-0.142664	0.581999	-0.043032	0.181776	protein_coding	hypothetical protein	14.541	14.4986	20.5612	20.2288	15.0938	13.016	15.5132	25.6358	16.6224	19.4253	847.203	734.012	851.038	1434.17	908.042	1099.96
TGME49_250820	TGGT1_250820	-1.39495	0.0518804	-0.238634	-0.504726	0.0230382	0.398361	0.2218	0.100162	protein_coding	hypothetical protein	14.0951	13.9393	19.5151	19.4446	13.9535	11.6033	16.7284	21.6989	19.1994	17.647	1540.14	1369.11	1827.8	2512.46	2096.24	2075.18
TGME49_323110	TGGT1_323110	-1.39487	0.00170964	-0.288789	-0.175655	-0.255748	0.235234	0.337162	0.147796	protein_coding	hypothetical protein	67.2521	67.2155	93.8918	93.7567	64.9833	70.2843	66.4887	93.4433	100.284	87.9482	2283.46	2469.73	2336.36	3283.52	3523.89	3090.43
TGME49_265250	TGGT1_265250	-1.39445	0.036459	-0.145953	-0.232266	-0.341323	0.498145	0.222606	-0.00120982	protein_coding	RNA recognition motif-containing protein	39.7507	39.6899	55.9047	55.3455	42.3589	39.899	36.9941	66.1969	54.688	46.8292	4280.54	4339.96	3756.48	7169.56	5436.49	5146.18
TGME49_272595	TGGT1_272595	-1.39363	0.183088	0.351971	-0.561535	-0.508707	0.222307	0.300588	0.195376	protein_coding	hypothetical protein	5.07177	4.8513	6.76417	6.76092	7.30947	3.88055	4.02528	6.68118	7.05372	6.55762	50.4264	25.6929	27.9399	60.7018	47.5772	39.1409
TGME49_201260	TGGT1_201260	-1.39249	0.0191918	-0.307947	-0.18488	-0.223674	0.0494566	0.204371	0.462674	protein_coding	sugar transporter ST3	202.065	201.938	283.185	281.197	192.492	209.633	204.071	246.605	274.559	328.392	16657.8	18066.4	17155.1	21758.2	23746.3	27759.4
TGME49_238480	TGGT1_238480	-1.39206	0.479742	-0.0813525	0.596715	-1.2312	-0.0698963	0.842298	-0.056567	protein_coding	SAG-related sequence SRS22D	0.217269	0.180695	0.2901	0.276985	0.22189	0.355023	0.0748939	0.223659	0.420905	0.225735	2.85433	5.35269	0.963446	3.37232	6.34363	3.40356
TGME49_222150	TGGT1_222150	-1.39175	0.0649671	-0.537293	0.0394829	-0.217548	0.135017	0.165882	0.414459	protein_coding	hypothetical protein	6.69086	6.60291	9.22488	9.18963	5.36754	8.00575	6.69928	8.55383	8.7388	10.382	40.912	61.0207	51.0626	65.1983	66.6081	79.1327
TGME49_225110	TGGT1_225110	-1.3913	0.467306	-0.0168278	-0.718563	0.0207458	0.932635	0.613965	-0.831955	protein_coding	AP2 domain transcription factor AP2X-2	22.5322	21.9521	34.5329	30.5419	25.593	15.7354	26.2683	49.424	39.6286	14.546	3740.12	2311.29	3807.54	7233.64	5765.3	2129.78
TGME49_204045	TGGT1_204045	-1.39058	0.395163	-1.18555	0.0518021	0.420219	0.472609	0.0945439	0.146372	protein_coding	hypothetical protein	5.40798	4.88857	6.8449	6.79792	2.53451	5.97548	7.71396	7.99923	6.15516	6.3803	63.7466	135.958	176.311	140.514	136.388	176.985
TGME49_206510	TGGT1_206510	-1.39027	0.0970913	-0.0988438	-0.318927	-0.295275	0.453968	0.439166	-0.180088	protein_coding	toxolysin TLN4	89.0087	88.7978	125.93	123.453	97.768	83.9354	85.3228	143.42	141.956	92.4144	16975.6	14664.2	14410.3	25425.1	24668.3	16284.3
TGME49_206520	TGGT1_206520	-1.38997	0.121734	-0.571863	0.192979	-0.333704	0.412459	0.131694	0.168435	protein_coding	hypothetical protein	0.749169	0.730571	1.01934	1.01548	0.579453	0.984597	0.683457	1.14638	0.943648	0.967988	6.22395	10.5756	7.34107	12.3134	10.1358	10.3972
TGME49_226310	TGGT1_226310	-1.38907	0.127781	-0.342399	-0.564023	0.195245	0.18959	0.0891514	0.432435	protein_coding	zinc finger (CCCH type) motif-containing protein	7.24791	7.0684	9.86829	9.8185	6.57069	5.63502	9.53801	9.5007	8.86177	11.2424	544.225	480.672	779.428	781.255	724.231	945.338
TGME49_208722	TGGT1_208722	-1.3889	0.173742	-0.044888	-0.495682	-0.170344	0.66674	0.254594	-0.21042	protein_coding	hypothetical protein	65.7006	65.1466	93.2773	90.4822	74.4243	54.4518	68.2258	121.881	91.5942	66.3567	652.689	495.659	590.593	1088.14	796.125	596.473
TGME49_275700	TGGT1_275700	-1.38842	0.201969	-0.351543	-0.0070781	-0.351543	0.566553	0.481728	-0.338117	protein_coding	hypothetical protein	0.0677079	0	0.156023	0.150344	0	0.126968	0.0761557	0.188962	0.178172	0.100935	0	3.21162	1.92689	3.37232	4.22909	2.55267
TGME49_254700	TGGT1_254700	-1.38753	0.113427	-0.502403	0.0986115	-0.304989	0.516983	0.201336	-0.00953869	protein_coding	hypothetical protein	6.4053	6.30798	8.85241	8.75252	5.24534	7.95604	6.01452	10.6326	8.54319	7.38143	194.094	294.398	222.556	393.438	316.124	273.135
TGME49_272380	TGGT1_272380	-1.38751	0.00852165	-0.220064	-0.07578	-0.412898	0.252176	0.233475	0.22309	protein_coding	hypothetical protein	158.681	157.96	219.178	219.171	159.742	176.544	139.756	221.604	218.75	217.181	10466.8	12382.9	9615.19	15241.8	15028.1	15406.2
TGME49_204050	TGGT1_204050	-1.38675	0.0397826	-0.238549	-0.224518	-0.24449	0.360154	0.423251	-0.075848	protein_coding	subtilisin SUB1	781.078	781.064	1095.55	1083.14	779.606	787.225	776.402	1180.6	1233.38	872.676	48942.2	50390.2	48243.6	77247.6	79710.9	55869.4
TGME49_213720	TGGT1_213720	-1.38672	0.20248	0.0193235	-0.752403	0.0255676	0.57395	0.110952	0.0226105	protein_coding	hypothetical protein	1.69188	1.642	2.31022	2.27698	1.95967	1.14781	1.96817	2.87834	2.08817	1.96414	279.724	205.543	320.828	569.923	351.014	307.171
TGME49_227320	TGGT1_227320	-1.38654	0.603526	0.0206147	-0.878798	0.150955	1.61966	0.138381	-1.05081	protein_coding	hypothetical protein	6.76509	6.45891	11.8047	8.95552	7.71491	4.136	8.44437	23.3718	8.37109	3.67112	736.416	426.074	778.465	2439.31	862.734	394.813
TGME49_203540	TGGT1_203540	-1.38639	0.0732845	-0.216744	0.0654852	-0.555735	0.122334	0.382009	0.202652	protein_coding	RNA binding protein, putative	157.115	154.724	215.122	214.508	156.767	190.64	123.939	198.302	237.409	209.655	11287.9	13725.4	9182.61	15969.1	17420.7	15154.3
TGME49_264840	TGGT1_264840	-1.38542	0.545163	-0.0322324	-0.77834	0.105089	1.17045	0.567582	-1.03255	protein_coding	ATP-dependent DNA helicase, RecQ family protein	4.96849	4.80316	7.9558	6.65438	5.52859	3.2962	6.08068	12.725	8.3787	2.76369	732.61	434.639	792.916	1884.01	1148.2	361.628
TGME49_210095	TGGT1_210095	-1.38531	0.136986	-0.235103	-0.235103	-0.235103	0.306907	0.633505	-0.235103	protein_coding	hypothetical protein	0	0	0.109397	0	0	0	0	0.1456	0.18259	0	0	0	0	3.37232	4.22909	0
TGME49_292035	TGGT1_292035	-1.38527	0.211661	0.162732	-0.522533	-0.34545	0.583078	0.349658	-0.227486	protein_coding	hypothetical protein	3.0615	2.99832	4.26582	4.15348	3.95032	2.45667	2.7775	5.28651	4.49679	3.01415	607.971	385.394	432.587	861.067	713.658	447.568
TGME49_228230	TGGT1_228230	-1.38443	0.100963	-0.135902	-0.494839	-0.0731961	0.223217	0.548076	-0.0673554	protein_coding	hypothetical protein	93.7635	93.0124	130.739	128.769	99.6014	77.6631	104.026	127.753	160.016	104.448	16861.5	13393.5	17685	21947.1	27143.3	18176.7
TGME49_204090	TGGT1_204090	-1.3837	0.111689	0.130208	-0.369949	-0.463063	0.155939	0.503145	0.04372	protein_coding	eIF2 kinase IF2K-C	7.26725	7.14577	9.98089	9.88763	9.19956	6.50436	6.09782	9.36511	11.9133	8.66426	146.522	85.6431	78.0391	125.9	139.56	105.51
TGME49_313725	TGGT1_313725	-1.38364	0.364471	-0.27662	-0.27662	-0.149462	1.14462	-0.165295	-0.27662	protein_coding	hypothetical protein	0.0818518	0.079454	0.140735	0.110286	0.0755555	0.060786	0.109214	0.267815	0.108022	0.0463672	8.56298	7.49377	10.5979	31.475	15.8591	6.80711
TGME49_201100	TGGT1_201100	-1.38301	0.671138	-0.542304	-0.957123	0.797711	1.02021	1.19481	-1.51331	protein_coding	hypothetical protein	0.279765	0.242739	0.440036	0.321281	0.196021	0.147038	0.496235	0.578985	0.653472	0.0876521	5.70865	4.28215	14.4517	16.8616	19.0309	2.55267
TGME49_305830	TGGT1_305830	-1.38296	0.640438	0.12439	-1.70546	0.879442	1.23945	-0.501062	-0.0367574	protein_coding	EF hand domain-containing protein	0.356371	0.28091	0.445145	0.388486	0.360094	0.101292	0.607728	0.779979	0.233419	0.322037	11.4173	3.21162	19.2689	24.7304	7.4009	10.2107
TGME49_243930	TGGT1_243930	-1.38289	0.00752669	-0.205114	-0.102175	-0.39424	0.253277	0.16016	0.288092	protein_coding	hypothetical protein	100.566	100.217	138.686	138.589	102.233	109.794	89.6723	140.469	131.689	143.9	8520.16	9384.34	7520.66	11750.3	11028.4	12330.2
TGME49_213445	TGGT1_213445	-1.38234	0.0610104	-0.329357	-0.0881165	-0.283189	0.0500167	0.0880419	0.562603	protein_coding	hypothetical protein	144.223	143.84	201.538	198.834	134.598	159.096	138.975	175.082	179.758	249.773	9981.58	12235.2	10203.9	13996.3	13462.2	19064.2
TGME49_272593	TGGT1_272593	-1.38216	0.292434	0.37652	-0.404314	-0.672588	0.595984	-0.171673	0.276071	protein_coding	hypothetical protein	4.871	4.6359	6.55879	6.40754	7.07549	4.11815	3.41935	8.238	4.83876	6.59961	25.6889	14.9875	9.63446	31.475	16.9163	22.974
TGME49_228780	TGGT1_228780	-1.38171	0.279695	-0.279101	0.169812	-0.590389	-0.198227	0.0848114	0.813094	protein_coding	Toxoplasma gondii family C protein	81.9596	80.0468	115.706	110.601	77.5415	105.845	62.4924	82.0124	99.789	165.317	1410.04	1921.62	1127.23	1504.06	1779.39	2967.9
TGME49_315705	TGGT1_315705	-1.38143	0.0769787	-0.373601	0.0129261	-0.338561	0.25123	-0.0411456	0.489151	protein_coding	hypothetical protein	3.71095	3.6832	5.14535	5.08806	3.34136	4.36797	3.42351	5.15248	4.20729	6.07628	431.418	563.967	433.911	665.259	543.221	784.535
TGME49_306455	TGGT1_306455	-1.38033	0.423858	-0.0122298	-1.13408	0.448781	0.389013	-0.217576	0.52609	protein_coding	hypothetical protein	3.29085	2.98821	4.22408	4.12473	3.48114	1.5996	4.79181	4.59735	3.0193	5.05559	41.8634	20.3402	50.0992	56.2054	31.7181	59.5622
TGME49_251910	TGGT1_251910	-1.37996	0.0736995	-0.13708	-0.288858	-0.270995	0.366548	-0.136925	0.46731	protein_coding	hypothetical protein	0.540426	0.539824	0.757004	0.744934	0.57666	0.519075	0.525542	0.817574	0.576722	0.876717	9.51442	8.56431	8.67102	13.4893	9.51544	14.4651
TGME49_207110	TGGT1_207110	-1.37981	0.492263	0.591027	0.0506824	-1.33841	-0.0652865	0.660725	0.101263	protein_coding	hypothetical protein	2.75861	2.39839	3.38951	3.30932	4.24372	2.91801	1.11411	2.69263	4.45377	3.02213	51.3779	35.3278	13.4882	32.5991	53.9208	36.5882
TGME49_292950	TGGT1_292950	-1.37976	0.341531	-0.320345	0.42819	-0.804466	0.130178	-0.120321	0.686763	protein_coding	hypothetical protein	11.6852	10.9761	15.5749	15.1443	10.3256	17.3479	7.38211	14.1103	11.8612	20.7532	1184.55	1990.13	846.869	1618.72	1360.71	2380.79
TGME49_207360	TGGT1_207360	-1.37899	0.74311	0.560288	-1.05647	-0.19923	2.17011	0.586916	-2.06162	protein_coding	hypothetical protein	0.393296	0.355491	0.835273	0	0.615563	0.200715	0.363609	1.87879	0.62703	0	11.4173	1.07054	6.74412	34.8474	11.63	0
TGME49_207370	TGGT1_207370	-1.37891	0.00993488	-0.295929	-0.298212	-0.101153	0.333779	0.279207	0.0823067	protein_coding	hypothetical protein	39.7583	39.6757	54.8605	54.7093	37.9498	37.8898	43.4353	58.7179	56.5383	49.3253	6638.21	6627.7	7597.74	10271	9889.72	8628.02
TGME49_232840	TGGT1_232840	-1.37872	0.0163982	-0.10634	-0.305667	-0.282989	0.404826	0.0659914	0.224177	protein_coding	hypothetical protein	20.5364	20.4967	28.3899	28.2593	22.3569	19.4719	19.7804	31.8631	25.1935	28.113	140.813	122.041	176.311	152.879	189.252	112.317
TGME49_264980	TGGT1_264980	-1.3787	0.286741	-0.346342	0.284488	-0.633104	-0.140512	0.0971997	0.738271	protein_coding	hypothetical protein	2.12276	2.04715	2.92058	2.8224	1.89071	2.92768	1.54989	2.18065	2.57125	4.00983	199.803	309.386	163.786	230.442	271.719	423.743
TGME49_254500	TGGT1_254500	-1.37868	0.111772	0.0196441	-0.39128	-0.323298	0.468718	0.36817	-0.141954	protein_coding	hypothetical protein	5.2204	5.17903	7.25854	7.14023	6.16444	4.63653	4.86024	8.41547	7.84893	5.51122	358.694	281.552	285.18	504.725	432.424	335.25
TGME49_203000	TGGT1_203000	-1.37822	0.221839	-0.231404	-0.231404	-0.231404	0.846064	0.0795524	-0.231404	protein_coding	hypothetical protein	0.0075363	0	0.118351	0.0805552	0	0	0.0226089	0.211033	0.124053	0.0199675	0	0	0.963446	8.99287	5.28636	0.850889
TGME49_300230	TGGT1_300230	-1.37808	0.509637	-0.0553084	-0.937052	0.298366	0.996566	0.468512	-0.771084	protein_coding	nuclease, putative	4.64813	4.37604	6.78939	6.03055	4.9439	2.68311	6.31737	10.2498	7.10813	3.01023	270.258	146.672	345.339	560.305	388.566	164.555
TGME49_203560	TGGT1_203560	-1.37794	0.0378422	-0.301188	0.0200421	-0.412625	0.217749	0.372757	0.103265	protein_coding	hypothetical protein	215.375	213.607	295.205	294.338	203.5	254.252	188.373	291.595	324.67	269.35	1783.95	2228.86	1651.35	2556.22	2846.17	2361.22
TGME49_306020	TGGT1_306020	-1.37706	0.580501	0.273987	-0.781074	-0.185297	0.641721	1.19397	-1.14331	protein_coding	hypothetical protein	1.31104	1.25505	2.11134	1.72828	1.7808	0.857058	1.29526	2.29781	3.36945	0.666754	903.87	419.651	668.632	1210.66	1727.58	335.25
TGME49_269300	TGGT1_269300	-1.37591	0.449559	-0.669974	0.617183	-0.637786	-0.442716	0.736033	0.397259	protein_coding	lipase	1.5067	1.37375	1.99724	1.89015	1.01279	2.47168	1.03564	1.18558	2.68392	2.12221	64.698	179.85	63.5875	77.5635	180.793	159.116
TGME49_254420	TGGT1_254420	-1.37483	0.0652084	-0.232258	-0.126896	-0.32972	-0.0397909	0.550717	0.177947	protein_coding	phospholipase, patatin family protein	23.434	23.3954	32.6336	32.1645	23.3527	25.122	21.8272	26.6855	40.1824	31.0328	2778.21	3139.89	2629.24	3214.95	4829.62	3864.74
TGME49_258225	TGGT1_258225	-1.37452	0.540369	-0.851567	-0.681419	0.844591	-0.34794	-0.02134	1.05768	protein_coding	hypothetical protein	1.16126	0.999328	1.50458	1.3736	0.649287	0.730561	2.10393	0.920542	1.15441	2.4388	4.75721	5.35269	15.4151	6.74465	8.45817	17.8687
TGME49_203760	TGGT1_203760	-1.37398	0.00702	-0.171458	-0.171632	-0.344445	0.259336	0.097232	0.330967	protein_coding	hypothetical protein	9.27553	9.26094	12.7533	12.7243	9.63897	9.63781	8.54981	12.9931	11.6122	13.6545	1158.86	1218.27	980.788	1599.61	1311.02	1669.44
TGME49_230200	TGGT1_230200	-1.37386	0.159695	-0.317837	-0.38509	0.0155781	0.522774	0.400235	-0.23566	protein_coding	hypothetical protein	2.87969	2.85804	4.02636	3.92655	2.68758	2.56517	3.38633	4.81294	4.42102	2.84511	119.882	146.664	211.958	274.282	227.313	155.713
TGME49_244550	TGGT1_244550	-1.37373	0.101964	-0.377595	-0.0138417	-0.29571	0.582205	0.156612	-0.05167	protein_coding	hypothetical protein	5.77461	5.74041	8.0213	7.88577	5.17876	6.66387	5.4812	10.0729	7.4996	6.49141	357.742	460.332	378.634	695.823	518.063	448.419
TGME49_314770	TGGT1_314770	-1.37365	0.299246	-0.025863	-0.721556	0.0603962	0.751808	0.200705	-0.265489	protein_coding	tRNA (guanine-N1)-methyltransferase	5.97659	5.8136	8.32425	7.98585	6.69264	4.13212	7.105	11.4736	7.83071	5.66843	430.052	188.415	422.953	818.351	469.429	244.205
TGME49_221910	TGGT1_221910	-1.3734	0.116189	0.0145697	-0.404436	-0.296766	0.574158	0.199341	-0.0868671	protein_coding	AN1 family Zinc finger domain-containing protein	53.3543	52.9435	74.0112	72.7128	62.6755	46.8775	50.5099	92.3742	71.2393	58.4201	2087.85	1561.59	1682.59	3077.18	2373.13	1946.1
TGME49_207955	TGGT1_207955	-1.37162	0.384824	-0.869655	-0.284498	0.470333	-0.205258	0.697514	0.191564	protein_coding	hypothetical protein	0.682648	0.635008	0.900145	0.87099	0.407009	0.610596	1.03034	0.645071	1.20606	0.849303	5.70865	8.56431	14.4517	8.99287	16.9163	11.9124
TGME49_262400	TGGT1_262400	-1.37134	0.0517043	-0.163527	-0.267138	-0.252716	0.462027	0.306671	-0.0853163	protein_coding	lipase	346.621	346.445	481.015	475.095	362.227	337.125	340.512	558.845	501.793	382.406	35738.1	34164.1	33460.5	56725.9	49374.6	38714.6
TGME49_304450	TGGT1_304450	-1.37084	0.655199	-0.757896	-0.900597	0.975906	-0.00322524	1.58641	-0.900597	protein_coding	cation-transporting ATPase	0.159194	0	0.25366	0.113763	0.110397	0	0.367184	0.186267	0.560614	0.0140994	6.66009	0	22.1593	11.2411	33.8327	0.850889
TGME49_249030	TGGT1_249030	-1.37058	0.0104511	-0.409081	-0.068617	-0.204477	0.254843	0.223111	0.20422	protein_coding	endonuclease/exonuclease/phosphatase family protein	52.6469	52.402	71.8285	71.821	46.2013	58.4984	53.241	73.2007	71.6082	70.6767	7416.49	9404.68	8535.17	11773.9	11480.9	11363.6
TGME49_264175	TGGT1_264175	-1.37056	0.181578	-0.473052	-0.327993	0.118903	0.368993	0.513771	-0.200622	protein_coding	hypothetical protein	24.6653	24.2821	34.0123	33.28	20.4801	22.6464	30.8694	36.7124	40.5878	24.7367	165.551	183.062	249.533	296.765	320.353	199.959
TGME49_288800	TGGT1_288800	-1.37039	0.0175847	-0.274629	-0.100446	-0.306803	0.420029	0.105764	0.156085	protein_coding	endonuclease/exonuclease/phosphatase family protein	43.5833	43.4962	59.8846	59.6067	42.0922	47.4937	41.1639	68.1263	54.7913	56.7361	2424.27	2872.25	2328.65	4147.96	3104.15	3613.73
TGME49_250940	TGGT1_250940	-1.36971	0.143839	-0.399486	-0.0166552	-0.264667	-0.0146991	0.0217738	0.673733	protein_coding	hypothetical protein	25.3184	25.1643	35.3437	34.4678	22.3276	29.1129	24.5147	29.1524	29.8988	46.98	2859.32	3728.27	3139.4	3733.32	3828.9	6016.37
TGME49_242625	TGGT1_242625	-1.36956	0.515861	0.276228	-0.701706	-0.255087	-0.270957	1.36632	-0.414795	protein_coding	ATPase family associated with various cellular activities (AAA) subfamily protein	2.16881	2.08714	3.38455	2.85845	2.95797	1.50178	2.04669	2.0243	6.29714	1.83221	1485.2	775.07	1022.22	1030.81	3154.9	937.68
TGME49_311140	TGGT1_311140	-1.36941	0.422079	0.14534	-0.837932	0.0122634	0.741924	0.507146	-0.568742	protein_coding	hypothetical protein	4.95652	4.75198	6.98414	6.5074	6.15025	3.11099	5.60832	9.29999	7.90328	3.74915	980.849	499.385	934.105	1579.72	1323.54	589.901
TGME49_266640	TGGT1_266640	-1.36925	0.0244881	-0.242513	-0.184116	-0.253454	0.165971	0.043363	0.470749	protein_coding	Acetyl-coenzyme A synthetase 2, putative	243.462	243.407	335.926	333.286	240.753	250.698	238.934	319.549	293.514	394.716	18691.1	21569.2	18346.9	26323.2	23517.9	33537.8
TGME49_297340	TGGT1_297340	-1.36837	0.119014	-0.0658338	-0.0886751	-0.524175	0.0121299	0.0970284	0.569526	protein_coding	hypothetical protein	87.5511	86.6546	120.357	118.575	96.8445	95.3233	70.4856	102.222	108.418	150.431	12805	12974.6	9209.13	13741.6	14281.1	20569.5
TGME49_271335	TGGT1_271335	-1.36778	0.332	-0.630739	0.125984	-0.173002	-0.217306	-0.0118315	0.906894	protein_coding	hypothetical protein	18.3061	17.8949	26.0003	24.4764	13.5166	22.8383	18.5635	18.0021	20.7576	39.2411	591.797	1151.9	806.404	893.666	1027.67	1882.17
TGME49_263270	TGGT1_263270	-1.3676	0.0205997	-0.0824994	-0.252871	-0.342092	0.163895	0.101494	0.412074	protein_coding	glycerophosphodiester phosphodiesterase family protein	42.4512	42.3321	58.1484	57.8932	46.7535	41.5458	39.0543	55.4608	53.1131	65.8712	4705.83	4374.22	3985.78	5708.22	5243.01	6756.06
TGME49_231125	TGGT1_231125	-1.36709	0.306591	-0.520929	0.298639	-0.454381	0.286649	-0.289983	0.680003	protein_coding	hypothetical protein	6.26791	6.05337	8.58736	8.27553	4.93266	8.70554	5.16552	8.63349	5.78899	11.3396	128.445	215.178	118.504	224.822	139.56	295.259
TGME49_233220	TGGT1_233220	-1.36684	0.0423979	-0.292539	0.0324372	-0.416169	0.160874	0.374928	0.140469	protein_coding	hypothetical protein	84.7956	84.0559	115.207	114.891	80.2351	100.506	73.6458	109.864	127.436	108.321	9513.47	12091.7	8674.87	13249.9	15120	13118.2
TGME49_220175	TGGT1_220175	-1.36586	0.0478791	-0.208305	-0.0967105	-0.369697	0.294875	-0.0421905	0.422028	protein_coding	hypothetical protein	7.9952	7.97127	10.986	10.8876	8.06352	8.712	7.21009	11.4287	9.04753	12.4817	522.111	593.793	454.747	781.255	573.052	783.013
TGME49_270910	TGGT1_270910	-1.36561	0.174274	-0.585297	0.0194941	-0.108523	0.603423	0.151928	-0.081026	protein_coding	acyltransferase domain-containing protein	2.89871	2.85373	3.97487	3.89709	2.22272	3.38022	3.0932	5.0667	3.7052	3.15272	120.833	181.992	155.115	274.282	207.225	184.643
TGME49_226470	TGGT1_226470	-1.36501	0.264304	-0.385942	0.233182	-0.520614	-0.280659	0.556286	0.397748	protein_coding	hypothetical protein	24.1228	23.4824	33.0243	32.0538	20.9957	32.2482	19.1245	22.5852	40.3431	36.1447	3975.07	6161.53	3643.45	4295.3	7638.76	6893.48
TGME49_201780	TGGT1_201780	-1.36419	0.00193757	-0.170764	-0.229094	-0.272202	0.297943	0.25647	0.117647	protein_coding	microneme protein MIC2	1249.21	1248.69	1705.86	1703.45	1295.65	1244.31	1207.68	1793.01	1742.2	1582.37	52419.7	50649.3	48761	73296.4	70956.7	64540.8
TGME49_203520	TGGT1_203520	-1.36408	0.0867469	-0.319596	0.123908	-0.476207	0.263483	0.0632933	0.345118	protein_coding	hypothetical protein	4.9066	4.82911	6.60923	6.58731	4.51939	6.14593	4.05448	6.77024	5.89306	7.16438	589.894	800.763	528.932	892.542	769.694	926.618
TGME49_323020	TGGT1_323020	-1.36382	0.452832	-0.707801	-0.176379	0.212702	0.0851758	1.09514	-0.508833	protein_coding	KRUF family protein	0.283709	0.2744	0.41658	0.374231	0.196197	0.283574	0.371357	0.33994	0.68459	0.22521	9.51442	9.63485	13.4882	13.4893	23.26	9.35978
TGME49_203880	TGGT1_203880	-1.36366	0.0703613	0.0730569	-0.361223	-0.38306	0.229518	0.404641	0.037068	protein_coding	hypothetical protein	40.3233	39.8849	54.6838	54.3895	48.9953	36.2596	35.7149	54.6077	61.6554	47.7882	8272.23	6370.77	6683.43	9660.43	10742.1	8513.45
TGME49_269060	TGGT1_269060	-1.36354	0.0835184	-0.215463	0.0813416	-0.536918	0.109571	0.187219	0.374249	protein_coding	hypothetical protein	14.3779	14.1608	19.3668	19.3089	14.2417	17.4948	11.3971	17.8405	18.827	21.433	1836.28	2320.93	1476	2413.46	2430.67	2810.49
TGME49_234350	TGGT1_234350	-1.36343	0.27702	-0.503318	0.210566	-0.378104	-0.301278	0.319946	0.652188	protein_coding	hypothetical protein	41.2276	40.2435	56.8801	54.8691	33.1511	54.3749	36.1569	38.1345	58.6577	73.8482	1407.18	2308.08	1534.77	1618.72	2489.87	3134.68
TGME49_202780	TGGT1_202780	-1.36319	0.0274111	-0.407859	0.011101	-0.273724	0.252883	0.134026	0.283574	protein_coding	rhoptry kinase family protein ROP25	55.0718	54.6638	74.591	74.5172	48.1061	64.3161	52.7933	76.0507	70.0364	77.6859	4089.3	5467.24	4487.73	6464.75	5953.5	6603.75
TGME49_314650	TGGT1_314650	-1.36318	0.308633	-0.484748	0.308335	-0.494045	-0.223984	0.166114	0.728328	protein_coding	hypothetical protein	46.428	44.7987	63.375	61.0685	37.3781	64.7678	37.138	44.7832	58.6876	86.6542	762.105	1347.81	722.585	927.389	1219.03	1857.49
TGME49_276230	TGGT1_276230	-1.36242	0.344812	-0.00720008	-0.569314	-0.0927369	0.0867986	0.93602	-0.353568	protein_coding	Toxoplasma gondii family B protein	35.9121	35.4092	51.772	48.2421	41.1248	27.8542	38.7574	43.8935	79.0754	32.3472	384.383	255.859	337.206	381.073	703.086	290.153
TGME49_288590	TGGT1_288590	-1.36151	0.326144	-0.357388	-0.437511	0.127093	0.817596	-0.416682	0.266893	protein_coding	hypothetical protein	0.595904	0.586771	0.847804	0.798893	0.534434	0.505562	0.747717	1.2067	0.512914	0.823799	15.6922	17.3173	25.7551	41.5784	17.6702	28.3824
TGME49_294690	TGGT1_294690	-1.36036	0.0709415	-0.256639	-0.31531	-0.0940281	0.197511	0.52656	-0.0580939	protein_coding	rhomboid protease ROM5	69.9245	69.7759	96.2416	94.9201	68.1202	65.4055	76.2477	93.323	117.231	78.1707	6965.34	6879.72	7703.72	9938.46	11823.7	7932.98
TGME49_264160	TGGT1_264160	-1.35989	0.16085	-0.104653	0.0856913	-0.646266	0.159567	0.482379	0.023282	protein_coding	DEAD/DEAH box helicase domain-containing protein	17.0515	16.6782	22.8869	22.6805	18.0883	20.6394	12.4267	21.7238	27.1714	19.7656	1165.52	1287.86	831.454	1432.11	1711.72	1235.49
TGME49_214840	TGGT1_214840	-1.35988	0.138287	0.0574672	-0.417742	-0.304944	0.509241	0.299575	-0.143597	protein_coding	AP2 domain transcription factor AP2X-7	85.3369	84.4793	116.882	114.882	102.518	73.7476	79.745	140.216	121.25	89.1813	25127.9	18076	19546.1	34367.9	29719.3	21858.9
TGME49_235635	TGGT1_235635	-1.35983	0.0206446	-0.104458	-0.196577	-0.364109	0.353341	0.267804	0.0439987	protein_coding	hypothetical protein	17.2889	17.2415	23.54	23.4455	18.7013	17.5445	15.621	25.6852	24.2066	20.7282	495.701	449.626	418.136	699.195	635.42	548.823
TGME49_305455	TGGT1_305455	-1.35973	0.117078	-0.271014	-0.31263	-0.0813376	0.537453	0.305582	-0.178053	protein_coding	hypothetical protein	8.95119	8.92912	12.3945	12.1412	8.62883	8.38348	9.84125	15.1121	12.8684	9.20314	363.257	392.587	471.052	651.524	497.453	405.92
TGME49_219530	TGGT1_219530	-1.35869	0.052465	-0.294988	-0.2396	-0.128739	0.488852	0.220691	-0.0462155	protein_coding	hypothetical protein	16.0492	16.0307	22.0311	21.7807	15.2304	15.8265	17.0906	26.2223	21.7744	18.0967	1126.51	1265.38	1395.07	2175.15	1745.56	1467.78
TGME49_271935	TGGT1_271935	-1.3586	0.102729	-0.478464	-0.262817	0.0780921	0.0517639	0.483852	0.127573	protein_coding	hypothetical protein	79.8584	78.8468	108.061	107.122	65.9627	76.5975	97.0149	95.2605	128.524	100.4	979.985	1137.98	1441.32	1415.25	1909.43	1491.61
TGME49_207140	TGGT1_207140	-1.35857	0.622033	1.2195	-1.17603	-0.706599	-0.282464	-0.0364764	0.98207	protein_coding	SAG-related sequence SRS49B	2.13079	1.62066	2.37543	2.20178	4.39884	0.836012	1.15751	1.55311	1.84184	3.73134	74.2125	13.917	19.2689	25.8545	30.6609	62.1149
TGME49_208740	TGGT1_208740	-1.35852	0.0485639	-0.0758301	-0.478194	-0.109037	0.0486065	0.258955	0.355499	protein_coding	microneme protein, putative	299.167	296.86	404.863	403.291	328.29	248.39	320.82	357.863	414.036	442.691	15251.6	11631.4	14853.5	16990.9	19178.9	20490.3
TGME49_267970	TGGT1_267970	-1.35836	0.226534	-0.191151	0.146518	-0.618159	-0.210711	0.409647	0.463855	protein_coding	DEAD/DEAH box helicase domain-containing protein	7.02832	6.86753	9.52928	9.32854	7.01076	8.85959	5.21462	6.91635	10.6322	11.0393	513.779	645.535	379.598	505.849	776.037	802.388
TGME49_208420	TGGT1_208420	-1.35821	0.297113	0.169846	-0.507802	-0.324601	0.697153	0.321716	-0.356311	protein_coding	Sodium:neurotransmitter symporter family protein	36.7241	35.989	51.0618	48.8806	47.1826	29.4978	33.4918	68.0013	52.4203	32.7637	5770.71	3857.35	4125.38	8715.06	6483.03	4372.65
TGME49_255380	TGGT1_255380	-1.35807	0.624181	-1.68945	1.00463	0.0224817	0.396993	-0.314877	0.58022	protein_coding	hypothetical protein	0.660387	0.510188	0.716588	0.692872	0.184339	1.19293	0.603892	0.782886	0.477974	0.888905	2.85433	17.1286	8.67102	11.2411	7.4009	12.7633
TGME49_209500	TGGT1_209500	-1.35761	0.137462	-0.158865	0.129432	-0.632165	0.0564463	0.345726	0.259425	protein_coding	hypothetical protein	21.6564	21.1628	28.831	28.7307	22.087	26.9726	15.9096	25.642	31.3353	29.5158	4797.17	5890.1	3440.47	5618.29	6806.71	6454.84
TGME49_262420	TGGT1_262420	-1.35686	0.142919	-0.124856	0.0336463	-0.569198	0.528816	-0.0147062	0.146298	protein_coding	AP2 domain transcription factor APVIIb-1/ADA2-B	8.15123	8.02893	11.0338	10.8941	8.57709	9.57313	6.30347	13.4932	9.2576	10.3506	1324.41	1528.73	984.642	2254.96	1518.24	1673.7
TGME49_312400	TGGT1_312400	-1.35674	0.178268	-0.193652	-0.228446	-0.238118	0.694687	0.204211	-0.238683	protein_coding	exosomal 3'-5' exoribonuclease complex subunit, putative	10.3431	10.3422	14.5285	14.0316	10.5333	10.2823	10.2136	19.4976	13.8782	10.2096	575.622	560.962	522.188	1218.53	798.24	553.929
TGME49_320680	TGGT1_320680	-1.3565	0.163649	-0.388287	0.165635	-0.437184	0.406503	0.37526	-0.121928	protein_coding	AP2 domain transcription factor AP2IV-2	2.43925	2.39419	3.29182	3.24773	2.13051	3.12774	2.05951	3.69606	3.61688	2.56251	344.422	507.435	333.352	609.267	587.843	416.085
TGME49_306640	TGGT1_306640	-1.3561	0.254832	-0.42816	0.163989	-0.395018	-0.164801	0.0851531	0.738837	protein_coding	hypothetical protein	22.3047	21.8976	30.7844	29.6952	18.9519	28.5698	19.3923	22.7474	27.0505	42.5553	1262.56	1967.65	1322.81	1565.88	1868.2	2972.16
TGME49_288740	TGGT1_288740	-1.35474	0.338157	-0.564505	0.333409	-0.425931	-0.0187575	-0.121522	0.797306	protein_coding	L-asparaginase, putative	18.9945	18.2642	25.8228	24.7433	14.3746	26.7852	15.8238	20.9837	19.541	36.9438	1136.97	2145.36	1258.26	1671.55	1554.19	2993.43
TGME49_227400	TGGT1_227400	-1.35468	0.106862	-0.279586	-0.46112	0.083782	0.487775	0.1367	0.0324479	protein_coding	hypothetical protein	2.12016	2.09375	2.86292	2.83636	2.00761	1.77024	2.58264	3.41726	2.67913	2.49236	117.027	111.336	142.59	207.96	157.533	163.371
TGME49_222240	TGGT1_222240	-1.35446	0.226246	-0.40841	0.358008	-0.606174	0.118729	0.147874	0.389974	protein_coding	hypothetical protein	81.5946	78.1299	106.207	105.824	68.5104	116.539	59.7343	98.7282	100.743	119.15	3628.8	6172.73	3163.96	5229.35	5336.05	6311.04
TGME49_224710	TGGT1_224710	-1.35403	0.496166	-0.150671	-0.89208	0.386861	0.994512	0.233101	-0.571723	protein_coding	hypothetical protein	3.20743	3.01004	4.48396	4.07568	3.15522	1.88731	4.57976	6.97853	4.11677	2.35657	416.345	498.681	465.84	967.305	573.902	588.931
TGME49_267360	TGGT1_267360	-1.35394	0.326681	0.1252	-0.407324	-0.373628	0.827528	0.218678	-0.390454	protein_coding	histone deacetylase SIR2-like	2.37302	2.33829	3.35676	3.16591	2.96748	2.05155	2.10003	4.82847	3.16612	2.07568	357.742	248.365	267.838	617.135	383.79	248.46
TGME49_203870	TGGT1_203870	-1.35357	0.157477	-0.0634671	-0.555788	-0.0358963	0.590192	0.00941091	0.0555485	protein_coding	RAB43, member RAS oncogene family protein	33.1773	32.7444	45.0958	44.3218	36.4562	25.916	37.1596	57.3512	38.3451	39.5912	1780.15	1078.03	1667.73	3513.96	2075.42	2145.09
TGME49_252400	TGGT1_252400	-1.35347	0.286582	-0.381116	0.106958	-0.380839	-0.203679	0.021825	0.836851	protein_coding	HIT zinc finger protein	5.25192	5.18334	7.37644	7.01551	4.63028	6.4943	4.63117	5.23626	6.12216	10.7709	425.295	543.834	395.976	448.519	501.147	877.267
TGME49_308096	TGGT1_308096	-1.35335	0.642634	0.254881	-0.504581	-0.405102	0.980898	-1.45546	1.12936	protein_coding	rhoptry kinase family protein (incomplete catalytic triad)	0.981039	0.953495	1.67345	1.29041	1.32358	0.781861	0.837675	2.18929	0.404471	2.42658	38.0577	22.4813	24.0862	62.9501	11.63	69.7729
TGME49_264250	TGGT1_264250	-1.35315	0.379744	0.132232	-0.393325	-0.393384	-0.234419	1.02855	-0.139658	protein_coding	hypothetical protein	2.22434	2.1906	3.22582	2.9642	2.79281	1.94014	1.94006	2.16605	5.1983	2.3131	147.473	115.618	115.614	98.9215	309.781	137.844
TGME49_202850	TGGT1_202850	-1.3531	0.530699	0.136611	-0.938948	0.147928	1.05661	0.344957	-0.747161	protein_coding	ATP-binding domain-containing protein	3.47177	3.28109	5.02009	4.43965	4.19573	1.99082	4.22877	7.93881	4.84759	2.27387	585.137	279.411	628.167	1242.14	725.288	302.917
TGME49_277895	TGGT1_277895	-1.353	0.113205	0.0115061	-0.155209	-0.510538	0.418479	0.313674	-0.0779127	protein_coding	ubiquitin carboxyl-terminal hydrolase	3.05254	3.01878	4.12801	4.0844	3.53951	3.15324	2.46486	4.69304	4.3642	3.32679	783.988	690.497	543.384	1060.03	974.804	736.019
TGME49_310380	TGGT1_310380	-1.35228	0.279528	-0.129274	-0.546107	0.02229	0.615459	0.417353	-0.379722	protein_coding	brix domain containing protein	10.7012	10.5583	14.8814	14.2778	11.2257	8.4088	12.4692	18.8105	16.397	9.43672	958.496	707.39	1083.15	1759.2	1614.02	840.045
TGME49_286740	TGGT1_286740	-1.35217	0.498705	-0.487601	0.658909	-0.824222	-0.179642	-0.137289	0.969845	protein_coding	microneme-like protein	9.97254	9.00573	13.0929	12.1773	7.46882	16.5343	5.91451	9.24606	9.52152	20.511	497.604	1101.58	394.05	616.011	634.363	1366.53
TGME49_202975	TGGT1_202975	-1.35123	0.478885	0.167485	-0.662594	-0.156307	1.08253	0.223636	-0.654746	protein_coding	hypothetical protein	0.620111	0.603428	0.91669	0.815373	0.787787	0.443129	0.629416	1.48547	0.819053	0.445546	56.1351	33.1867	46.2454	104.542	61.3217	33.1847
TGME49_291005	TGGT1_291005	-1.35079	0.611625	-0.207764	-1.16015	0.717212	1.22969	0.175486	-0.754474	protein_coding	hypothetical protein	0.728848	0.636155	1.00239	0.859309	0.640196	0.330839	1.21551	1.73392	0.834993	0.438265	15.2231	9.63485	28.9034	48.3367	24.3172	12.7633
TGME49_272540	TGGT1_272540	-1.35013	0.561292	0.0302859	-1.17319	0.493253	0.635277	0.738125	-0.723751	protein_coding	protein kinase (incomplete catalytic triad)	0.797585	0.716944	1.06263	0.967969	0.850727	0.369409	1.17262	1.29393	1.38954	0.504432	121.785	64.2323	174.384	220.325	206.168	70.6238
TGME49_266330	TGGT1_266330	-1.34933	0.568191	-0.0317133	0.723396	-1.34005	0.43127	-0.464517	0.681609	protein_coding	Toxoplasma gondii family A protein	0.249743	0.205301	0.310294	0.294071	0.247655	0.417982	0.0835931	0.341365	0.183468	0.406049	5.70865	9.63485	1.92689	7.86876	4.22909	9.35978
TGME49_233610	TGGT1_233610	-1.34928	0.539458	-1.09674	0.968757	-0.520302	-0.0260171	0.076853	0.597445	protein_coding	hypothetical protein	9.48497	7.84658	10.7851	10.5872	4.26168	17.8384	6.35484	8.95157	9.61316	13.7905	151.279	612.348	221.593	334.984	345.728	484.156
TGME49_460400	TGGT1_460400	-1.34905	0.373901	-0.215972	-0.215972	-0.215972	-0.215972	1.07986	-0.215972	rRNA		0	0	0.0818397	0	0	0	0	0	0.245519	0	0	0	0	0	3.17181	0
TGME49_244490	TGGT1_244490	-1.34891	0.367755	-0.596081	0.550223	-0.601834	-0.0767706	0.164498	0.559964	protein_coding	insulysin, putative	2.13996	1.98493	2.72276	2.67749	1.5251	3.37575	1.51903	2.18588	2.58378	3.39862	58.038	128.465	57.8068	83.184	98.3263	129.335
TGME49_292975	TGGT1_292975	-1.34871	0.21974	0.0351437	-0.38227	-0.300242	0.498361	0.46907	-0.320062	protein_coding	hypothetical protein	9.00379	8.93194	12.4402	12.0466	10.6288	7.95848	8.42409	14.653	14.3585	8.30915	1935.23	1570.48	1449.99	2698.98	2566	1526.49
TGME49_218960	TGGT1_218960	-1.34837	0.298799	0.118725	-0.209036	-0.556515	0.38494	0.637339	-0.375452	protein_coding	AP2 domain transcription factor AP2XII-1	72.5366	71.2329	100.144	96.0484	89.8101	71.5582	56.2416	108.01	128.66	63.7622	11394.5	9254.81	7114.09	13897.4	16325.3	8194.06
TGME49_201240	TGGT1_201240	-1.34793	0.593945	0.116999	-1.22246	0.459341	0.738738	0.770965	-0.863583	protein_coding	hypothetical protein	1.60428	1.43542	2.18021	1.93485	1.80731	0.714192	2.29133	2.78096	2.84378	0.9159	113.222	43.8921	142.59	175.361	175.507	58.7113
TGME49_233150	TGGT1_233150	-1.34751	0.584489	-0.519181	-0.975062	0.848806	0.949517	0.366554	-0.670633	protein_coding	hypothetical protein	0.189966	0.156349	0.252185	0.228186	0.137162	0.0787064	0.354029	0.379626	0.253435	0.123493	6.66009	1.07054	11.5614	10.117	5.28636	3.40356
TGME49_240990	TGGT1_240990	-1.34668	0.335995	-0.563666	0.362878	-0.443327	0.697163	-0.213778	0.16073	protein_coding	hypothetical protein	3.10528	2.97541	4.14509	4.00693	2.33614	4.44034	2.53936	5.59817	2.97732	3.85979	168.405	320.091	183.055	403.555	214.626	278.241
TGME49_284550	TGGT1_284550	-1.34657	0.653294	0.272907	-0.252667	-0.664172	1.60274	0.35032	-1.30912	protein_coding	EF hand domain-containing protein	0.934121	0.901565	1.64447	1.21402	1.26405	0.878114	0.6602	3.17748	1.33373	0.422207	17.126	12.8465	9.63446	56.2054	21.1454	8.50889
TGME49_264460	TGGT1_264460	-1.34576	0.0359093	-0.196788	-0.0864046	-0.359439	0.0517713	0.160097	0.430764	protein_coding	DNA-directed RNA polymerase III RPC5	28.3038	28.219	38.2121	37.9759	28.5618	30.8329	25.5166	33.932	36.5779	44.1263	1601.28	1854.17	1442.28	1917.73	1947.49	2505.87
TGME49_207940	TGGT1_207940	-1.34557	0.0559909	-0.24117	-0.0482294	-0.352931	0.419174	-0.0369242	0.260081	protein_coding	ribosomal protein S9, putative	16.1629	16.101	21.8485	21.665	15.8018	18.0629	14.6239	24.9741	18.205	22.3665	800.163	987.037	692.718	1318.58	839.474	1209.11
TGME49_316420	TGGT1_316420	-1.34532	0.387559	-0.529887	-0.600236	0.488198	-0.289302	0.622266	0.308961	protein_coding	leucine rich repeat-containing protein	0.10588	0	0.181734	0.175834	0.104997	0	0.212643	0.124051	0.233351	0.1878	0.951442	0	1.92689	1.12411	2.11454	1.70178
TGME49_228750	TGGT1_228750	-1.34491	0.299675	0.23589	-0.159402	-0.717756	0.636747	0.154259	-0.149738	protein_coding	calcium dependent protein kinase CDPK7	20.2111	19.501	26.9054	26.2271	26.6326	20.2497	13.7511	35.1628	25.1675	20.3858	3217.78	2620.68	1665.8	4400.88	3083	2682
TGME49_205210	TGGT1_205210	-1.34449	0.441309	-0.295154	-0.417982	0.072554	1.10696	0.061154	-0.527536	protein_coding	hypothetical protein	3.01101	2.97905	4.48014	4.00529	2.81518	2.58542	3.63243	7.44022	3.60384	2.39636	144.619	162.722	196.543	393.438	199.824	157.414
TGME49_212410	TGGT1_212410	-1.34363	0.549884	-0.44879	0.734656	-0.925065	-0.641159	0.582685	0.697673	protein_coding	dense granule protein GRA11	4.46992	3.95737	5.75037	5.31723	3.36083	7.63307	2.41587	2.94129	6.86992	7.43989	154.134	350.066	110.796	134.893	315.067	341.207
TGME49_237540	TGGT1_237540	-1.34335	0.192005	-0.452773	-0.318187	0.13221	0.365742	0.468086	-0.195077	protein_coding	hypothetical protein	46.1077	45.4006	62.1861	60.9888	38.4466	42.2058	57.6707	67.804	72.7887	45.9655	1172.18	1286.79	1758.29	2067.24	2219.21	1401.41
TGME49_236670	TGGT1_236670	-1.34295	0.1503	-0.23769	-0.0810994	-0.319312	-0.0579242	0.0279422	0.668084	protein_coding	hypothetical protein	16.4649	16.426	22.6467	22.0592	16.1439	17.9948	15.2559	18.2862	19.4076	30.2464	1504.23	1698.94	1411.45	1741.24	1822.74	2882.81
TGME49_224100	TGGT1_224100	-1.3428	0.351825	-0.602894	0.220883	-0.255861	-0.223198	0.0110811	0.849989	protein_coding	hypothetical protein	24.638	23.9671	33.9465	32.1831	18.2866	32.3679	23.2595	23.7921	27.9871	50.0604	278.765	493.422	354.573	362.692	426.641	763.131
TGME49_220380	TGGT1_220380	-1.34249	0.0106267	-0.227409	-0.215018	-0.194942	0.287941	0.322784	0.0266444	protein_coding	hypothetical protein	37.6617	37.6601	50.7664	50.5584	37.2718	37.5933	38.1201	53.2741	54.5764	44.4486	3647.56	3676.15	3728.59	5215.72	5336.3	4348.48
TGME49_202800	TGGT1_202800	-1.34212	0.0107557	-0.0903906	-0.28418	-0.262203	0.354852	0.131307	0.150615	protein_coding	cytochrome c oxidase assembly protein COX11 protein, putative	5.14733	5.13794	6.91297	6.89574	5.59081	4.88808	4.96311	7.61213	6.51947	6.60731	344.422	306.174	275.546	517.09	399.649	410.129
TGME49_223570	TGGT1_223570	-1.34206	0.0712148	-0.482908	0.0532552	-0.207023	0.123361	0.142742	0.370574	protein_coding	hypothetical protein	26.0732	25.7761	34.6998	34.5931	21.3665	30.9838	25.8692	32.5266	32.9665	38.6062	2276.8	3673.02	2794.96	3892.79	3554.55	4535.24
TGME49_253560	TGGT1_253560	-1.34184	0.143015	-0.0184268	-0.21132	-0.406574	0.587798	0.164301	-0.115778	protein_coding	hypothetical protein	16.0839	15.9874	21.8928	21.4525	18.2844	15.9961	13.9713	27.8338	20.7533	17.0913	2934.25	2575.72	2238.09	4499.81	3326.18	2752.63
TGME49_263660	TGGT1_263660	-1.3417	0.418811	0.420588	-1.08569	0.0290017	0.274899	0.407923	-0.0467258	protein_coding	hypothetical protein	2.16018	1.97699	2.67533	2.65254	3.06509	1.07897	2.33649	2.77068	3.0383	2.21701	97.0471	71.7261	77.0757	131.521	106.784	65.5185
TGME49_266050	TGGT1_266050	-1.34067	0.239238	-0.702563	-0.0479537	0.116092	-0.106038	0.504093	0.23637	protein_coding	hypothetical protein	36.1032	35.0925	47.7486	47.0473	24.9679	39.3042	44.0374	37.7532	57.6264	47.8662	1013.29	1595.1	1787.19	1532.16	2338.68	1942.58
TGME49_268990	TGGT1_268990	-1.3403	0.071362	-0.487879	0.0829521	-0.228905	0.203135	0.306862	0.123835	protein_coding	hypothetical protein	5.69595	5.62171	7.54497	7.53477	4.64091	6.89351	5.55344	7.49237	8.05089	7.09165	333.005	502.083	403.684	554.185	586.786	516.49
TGME49_282220	TGGT1_282220	-1.33994	0.0684566	-0.186263	-0.0267445	-0.420244	0.378055	-0.0369826	0.292179	protein_coding	AP2 domain transcription factor AP2VIIa-9	10.7947	10.7278	14.4827	14.3746	10.914	12.19	9.28001	16.1384	12.1038	15.2058	1187.4	1346.74	989.459	1786.21	1295.16	1674.55
TGME49_273065	TGGT1_273065	-1.33983	0.409901	-0.585967	-0.278313	0.231211	0.934592	0.112162	-0.413685	protein_coding	hypothetical protein	3.79733	3.69358	5.33407	4.94876	2.84825	3.52526	5.01849	8.17169	4.621	3.20952	47.5721	58.8796	83.8198	110.163	77.1808	53.606
TGME49_233157	TGGT1_233157	-1.33959	0.229543	0.0820449	0.0817553	-0.796485	0.193357	0.127289	0.31204	protein_coding	hypothetical protein	30.4162	29.2801	39.2787	39.2233	35.8721	35.8649	19.5116	38.7494	37.0149	42.0719	333.005	332.937	181.128	359.715	343.613	390.558
TGME49_277090	TGGT1_277090	-1.33958	0.0715508	-0.314794	-0.297739	-0.020136	0.45321	0.225993	-0.0465334	protein_coding	carrier superfamily protein	35.7934	35.6336	48.2114	47.7341	33.1575	33.5518	40.6708	56.4643	48.2364	39.9334	3577.94	3727.83	4448.87	6296.33	5298	4450.7
TGME49_266080	TGGT1_266080	-1.33947	0.00810255	-0.234345	-0.235221	-0.162934	0.0691631	0.207277	0.35606	protein_coding	hypothetical protein	172.61	172.563	231.907	231.143	169.773	169.67	178.388	209.524	230.574	255.622	13745.5	13737.2	14443	16963.9	18668.2	20696.2
TGME49_271400	TGGT1_271400	-1.3394	0.272235	0.353325	-0.299771	-0.685929	0.477294	0.0622949	0.0927861	protein_coding	hypothetical protein	9.74253	9.31388	12.5853	12.475	13.7704	8.75679	6.70039	15.006	11.2548	11.4952	405.314	234.448	203.287	435.03	306.609	310.575
TGME49_275790	TGGT1_275790	-1.33838	0.607629	0.0659967	-1.2015	0.504772	1.08319	0.371363	-0.823819	protein_coding	EGF family domain-containing protein	0.653751	0.584476	0.896429	0.782251	0.707821	0.294015	0.959418	1.43261	0.874677	0.381999	38.0399	15.801	51.5613	76.9918	47.0072	20.5295
TGME49_220510	TGGT1_220510	-1.33833	0.150821	-0.470682	0.149217	-0.309179	0.355117	-0.0845697	0.360097	protein_coding	hypothetical protein	28.0863	27.6129	37.3286	36.955	23.0517	35.4251	25.7822	40.8595	30.1255	41.0008	1875.29	2881.89	2097.42	3323.99	2450.76	3335.49
TGME49_266105	TGGT1_266105	-1.33821	0.183031	-0.574928	-0.285697	0.230171	0.428883	0.0492728	0.152299	protein_coding	EF hand family protein	2.75883	2.68501	3.61572	3.5931	2.08515	2.54803	3.64331	4.18133	3.21396	3.45187	72.3096	84.5725	133.919	177.609	120.529	111.466
TGME49_257070	TGGT1_257070	-1.33804	0.117743	-0.0583189	-0.223544	-0.348323	0.597945	0.0146883	0.0175519	protein_coding	hypothetical protein	30.0357	29.9337	40.8123	40.0526	33.2537	29.6553	27.1982	52.4077	34.9798	35.0493	1204.53	1173.31	976.934	1866.02	1212.69	1402.27
TGME49_292110	TGGT1_292110	-1.33753	0.35386	-0.708617	0.353614	-0.274347	-0.0631786	-0.0277912	0.720319	protein_coding	formate/nitrite transporter protein	27.4681	26.2296	36.2564	35.0827	18.5621	38.7606	25.0816	29.0351	29.7561	49.9781	1113.19	2426.91	1461.55	1897.49	1822.74	3118.51
TGME49_275970	TGGT1_275970	-1.33751	0.332371	-0.383814	-0.528411	0.282905	0.479052	0.514789	-0.36452	protein_coding	tubulin, putative	10.2029	9.88896	13.7215	13.2265	8.76514	7.92923	13.9143	15.9407	16.3405	8.88315	321.587	315.809	516.407	644.114	632.248	350.566
TGME49_264860	TGGT1_264860	-1.33743	0.308384	0.0944886	-0.337652	-0.386035	-0.0590308	0.85798	-0.169751	protein_coding	zinc finger, C3HC4 type (RING finger) domain-containing protein	2.87346	2.84044	4.00911	3.7989	3.50724	2.59943	2.5137	3.1532	5.95387	2.92026	769.716	560.962	542.42	700.319	1298.33	629.658
TGME49_267140	TGGT1_267140	-1.33635	0.29396	-0.0778432	-0.737768	0.188172	0.622182	0.0743146	-0.0690571	protein_coding	SAG-related sequence SRS38B	1.0753	1.03875	1.41908	1.38814	1.13773	0.720082	1.3681	1.84828	1.26428	1.14468	30.4461	19.2697	36.611	49.4608	33.8327	30.632
TGME49_210310	TGGT1_210310	-1.33609	0.287564	0.0716326	-0.0345942	-0.664059	0.7134	-0.0376569	-0.0487227	protein_coding	hypothetical protein	6.30414	6.15494	8.49155	8.22353	7.47661	6.94588	4.48993	11.6653	6.93115	6.87819	1368.85	1279.35	824.671	2178.46	1281.02	1261.7
TGME49_304630	TGGT1_304630	-1.33588	0.381475	0.157764	-0.513774	-0.270669	-0.0815619	0.957083	-0.248843	protein_coding	ATG C terminal domain-containing protein	11.3588	11.1471	16.0103	14.8912	14.3727	9.02371	10.6799	12.1757	25.0125	10.8427	6545.92	4194.37	4876	5634.03	11427	5011.74
TGME49_263110	TGGT1_263110	-1.33541	0.0806631	-0.459374	-0.165839	-0.000713549	0.116827	0.445125	0.0639741	protein_coding	hypothetical protein	10.6703	10.58	14.2278	14.1286	8.89217	10.8986	12.2202	13.2575	16.6452	12.7806	159.842	195.909	219.666	238.311	299.208	229.74
TGME49_299990	TGGT1_299990	-1.33484	0.24434	-0.273937	-0.255188	-0.0958687	0.759641	0.138824	-0.273471	protein_coding	archease family protein	19.7832	19.7525	27.5481	26.3664	18.8744	19.1213	21.3539	38.6377	25.1262	18.8805	754.493	764.365	853.613	1544.52	1004.41	754.739
TGME49_311380	TGGT1_311380	-1.33427	0.304537	-0.481467	0.163697	-0.306313	-0.26492	0.754263	0.13474	protein_coding	hypothetical protein	12.6004	12.372	17.2297	16.5076	10.2359	16.0081	11.5572	11.8936	24.1056	15.69	2310.1	3667.67	2573.36	2745.07	5425.92	3612.87
TGME49_304500	TGGT1_304500	-1.33422	0.00317196	-0.285646	-0.201224	-0.137125	0.305077	0.142021	0.176898	protein_coding	hypothetical protein	198.003	197.828	264.261	263.946	187.462	198.759	207.789	282.318	252.147	258.317	9453.53	10530.9	10180.7	14843.8	13114.4	13687.4
TGME49_277880	TGGT1_277880	-1.33391	0.393995	-0.505372	0.209184	-0.327309	-0.393391	0.108732	0.908156	protein_coding	hypothetical protein	13.5246	13.2191	18.9126	17.6332	10.7556	17.6497	12.1685	11.6237	16.4626	28.6516	446.226	732.248	504.846	482.242	682.997	1188.69
TGME49_200320	TGGT1_200320	-1.33362	0.301616	-0.521752	0.173604	-0.274874	-0.34708	0.36891	0.601192	protein_coding	hypoxanthine-xanthine-guanine phosphoribosyl transferase HXGPRT	37.782	37.0249	51.2306	49.3771	29.7815	48.2247	35.3398	33.6146	55.2157	64.8614	844.88	1414.18	1006.8	1027.43	1674.72	1941.73
TGME49_300270	TGGT1_300270	-1.33345	0.159134	-0.210959	-0.360108	-0.0516714	0.195238	0.600203	-0.172702	protein_coding	hypothetical protein	14.1157	14.062	19.2044	18.7509	14.0291	12.6512	15.6668	18.5912	24.6158	14.4061	1310.14	1210.78	1451.91	1772.72	2287.94	1368.23
TGME49_275590	TGGT1_275590	-1.33338	0.767941	0.014346	-1.3787	0.741723	1.81728	0.844322	-2.03897	protein_coding	mono- or diacylglycerol acyltransferase	0.708485	0.600205	1.28516	0.800301	0.699995	0.26653	1.15893	2.44248	1.24435	0.16865	21.8832	11.7759	47.2089	107.914	54.9781	4.25445
TGME49_236635	TGGT1_236635	-1.33311	0.639542	-0.920344	-0.160686	0.458842	1.60122	-0.202085	-0.776945	protein_coding	hypothetical protein	1.18942	1.10476	1.90776	1.47276	0.673981	1.14111	1.75317	3.87002	1.10883	0.744415	13.3202	6.42323	16.3786	62.9501	17.9736	5.95622
TGME49_220940	TGGT1_220940	-1.3323	0.016565	-0.277768	-0.0731296	-0.269984	0.320581	0.247683	0.0526173	protein_coding	ribosomal RNA methyltransferase (FtsJ) family protein	18.405	18.3648	24.5417	24.4674	17.4852	20.1499	17.5798	26.4723	25.1679	21.985	3336.21	4009.67	3300.29	5451.2	4873.35	4221.43
TGME49_221580	TGGT1_221580	-1.33197	0.0836867	-0.0965345	-0.0700961	-0.453717	-0.0559541	0.33548	0.340822	protein_coding	ribosomal RNA large subunit methyltransferase J protein	24.0497	23.8788	32.0622	31.8059	25.7751	26.2518	20.1223	26.5104	34.7736	34.9026	3497.56	3887.19	2715.29	3805.1	4749.26	5157.06
TGME49_248780	TGGT1_248780	-1.33188	0.467931	0.431273	-0.686923	-0.364541	0.968482	0.00628887	-0.35458	protein_coding	SRR1 protein	3.08917	2.92402	4.21056	3.89444	4.55029	2.09618	2.62105	6.60321	3.38927	2.63921	262.598	120.971	151.261	381.073	195.595	152.309
TGME49_293030	TGGT1_293030	-1.33177	0.575388	-0.066793	-0.254538	-0.298682	0.864113	0.898949	-1.14305	protein_coding	hypothetical protein	0.916574	0.914321	1.4553	1.21766	1.00741	0.884483	0.857829	1.9206	1.96754	0.477772	125.59	110.265	106.943	239.435	245.287	59.5622
TGME49_270160	TGGT1_270160	-1.33171	0.060532	-0.313585	-0.0787854	-0.227555	-0.0338662	0.189955	0.463837	protein_coding	hypothetical protein	13.5914	13.5606	18.24	18.0588	12.5917	14.8172	13.3654	15.2858	17.8511	21.583	607.971	727.966	632.984	822.847	899.738	1000.65
TGME49_204325	TGGT1_204325	-1.33106	0.385091	-0.68853	-0.364251	0.433921	0.451123	0.483036	-0.315298	protein_coding	hypothetical protein	6.66411	6.30532	8.653	8.39275	4.51375	5.65139	9.82718	9.94506	10.1675	5.84644	133.202	160.581	289.997	274.282	283.349	154.011
TGME49_214950	TGGT1_214950	-1.33099	0.473242	-0.00737897	-0.785845	0.174468	0.922323	0.262042	-0.565609	protein_coding	hypothetical protein	88.5759	85.1979	123.52	113.398	97.7903	57.0104	110.927	186.279	117.869	66.4128	6767.86	3945.57	7677.04	12892	8157.46	4596.29
TGME49_216053	TGGT1_216053	-1.33089	0.569331	0.194736	-1.18705	0.373726	1.08041	-0.0632619	-0.398559	protein_coding	hypothetical protein	1.73486	1.56679	2.30781	2.08523	2.06873	0.793861	2.34199	3.82224	1.72997	1.37121	82.7754	31.0456	95.3812	158.499	70.8372	54.4569
TGME49_320170	TGGT1_320170	-1.33089	0.665701	1.08842	-0.939032	-0.767966	0.454543	1.10307	-0.939032	protein_coding	SAG-related sequence SRS16E	0.173424	0	0.258004	0.220764	0.407683	0	0.112589	0.262729	0.411846	0.0994357	10.4659	0	2.89034	6.74465	10.5727	2.55267
TGME49_273990	TGGT1_273990	-1.33052	0.225885	-0.46371	0.208098	-0.362367	0.569883	-0.111783	0.159878	protein_coding	CobW/P47K family protein	3.63367	3.55528	4.82139	4.73035	2.97367	4.73726	3.19007	6.08745	3.79519	4.58154	96.0956	153.087	103.089	196.719	122.643	148.055
TGME49_256080	TGGT1_256080	-1.32992	0.592601	0.56579	-1.35451	0.171713	0.854247	0.282877	-0.520115	protein_coding	glycosyltransferase, group 2 family protein	0.247107	0.201271	0.31723	0.294891	0.378502	0.0747888	0.288031	0.462277	0.311102	0.178311	15.2231	4.28215	16.3786	21.3581	11.63	10.2107
TGME49_269310	TGGT1_269310	-1.32978	0.437761	-0.586527	0.581044	-0.611299	-0.335644	0.463184	0.489242	protein_coding	hypothetical protein	19.8252	18.3122	25.1624	24.3512	14.0627	31.5895	13.8233	16.7337	29.1114	29.642	749.736	1740.7	727.402	928.513	1539.39	1644.77
TGME49_245435	TGGT1_245435	-1.32972	0.350595	-0.560452	0.0449112	-0.101151	-0.442808	0.72921	0.33029	protein_coding	hypothetical protein	35.2655	34.7262	48.7297	46.1764	27.1535	41.3103	37.3327	29.4605	66.3824	50.3461	337.762	513.859	464.381	366.459	825.729	626.254
TGME49_251870	TGGT1_251870	-1.32942	0.423974	0.38114	-0.922639	-0.0747014	0.225806	0.644329	-0.253933	protein_coding	histone H2Bb	2.61212	2.44525	3.35606	3.25077	3.67189	1.48735	2.67712	3.29708	4.40674	2.36436	23.786	9.63485	17.342	21.3581	28.5463	15.316
TGME49_291040	TGGT1_291040	-1.32936	0.636865	1.05021	-1.34561	-0.3207	-0.491707	0.185205	0.9226	protein_coding	lactate dehydrogenase LDH2	3.24477	2.58583	3.72049	3.4375	6.174	1.17315	2.38716	2.12033	3.3898	5.65135	346.325	66.3734	133.919	121.404	191.366	323.338
TGME49_235590	TGGT1_235590	-1.32824	0.281467	-0.204758	-0.204758	-0.204758	-0.204758	-0.0370272	0.856058	protein_coding	hypothetical protein	0	0	0.10698	0	0	0	0	0	0.112329	0.208611	0	0	0	0	1.05727	0.850889
TGME49_247360	TGGT1_247360	-1.32823	0.193539	-0.125524	-0.526197	0.0374608	0.483292	0.318724	-0.187755	protein_coding	PAP2 superfamily protein	101.724	100.401	135.888	133.356	106.069	80.3478	118.755	161.756	144.318	101.591	5905.93	4473.77	6612.3	9006.57	8035.63	5656.6
TGME49_266690	TGGT1_266690	-1.32807	0.0201199	-0.0755811	-0.165802	-0.37262	0.168811	0.11406	0.331133	protein_coding	hypothetical protein	35.0369	34.9088	46.4572	46.3615	38.1763	35.862	31.0725	45.2234	43.5393	50.6089	5228.17	5090.41	4278.66	6298.38	5995.79	7324.45
TGME49_250680	TGGT1_250680	-1.32802	0.0428945	-0.154664	-0.0440139	-0.415233	0.0408827	0.23988	0.333148	protein_coding	TBC domain-containing kinase (incomplete catalytic triad)	5.81425	5.78111	7.70452	7.67741	5.98487	6.46195	4.99592	6.85362	7.86727	8.39268	1013.29	1131.56	828.564	1155.58	1290.93	1441.41
TGME49_215550	TGGT1_215550	-1.32781	0.53859	-0.230037	-0.134438	-0.249106	1.20932	0.295155	-0.890898	protein_coding	hypothetical protein	1.14796	1.14726	1.79729	1.52335	1.12715	1.20437	1.11235	3.05684	1.62211	0.712923	151.279	161.651	147.407	417.044	215.683	97.8522
TGME49_300030	TGGT1_300030	-1.32759	0.0677235	-0.257624	-0.12259	-0.233005	-0.021395	0.123218	0.511396	protein_coding	hypothetical protein	37.6848	37.6533	50.6135	49.9883	36.2897	39.8504	36.9143	42.746	47.2529	61.8417	2508.95	2893.67	2504	3033.97	3143.27	4499.5
TGME49_305130	TGGT1_305130	-1.3275	0.354634	0.428719	-0.166667	-0.875124	0.304313	0.311032	-0.00227284	protein_coding	hypothetical protein	12.3229	11.5328	15.3866	15.3099	17.8859	11.8381	7.24461	16.4082	16.4848	13.2669	161.745	107.054	65.5143	148.382	149.075	119.975
TGME49_204055	TGGT1_204055	-1.32627	0.440156	-0.0392087	-0.871026	0.299173	0.66547	0.368525	-0.422933	protein_coding	hypothetical protein	11.7578	11.1362	15.4882	14.7696	12.481	7.01209	15.7802	20.3413	16.5573	9.56614	471.915	275.128	606.971	798.117	637.535	369.286
TGME49_226380	TGGT1_226380	-1.32606	0.036885	-0.450499	-0.0434499	-0.116768	0.14978	0.286456	0.174481	protein_coding	hypothetical protein	204.104	202.612	268.906	268.675	170.739	226.395	215.177	258.842	284.563	263.312	10679	14160	13458.4	16189.4	17798.1	16469
TGME49_209755	TGGT1_209755	-1.32562	0.684396	1.06851	-1.37754	-0.300976	-0.970667	0.552542	1.02813	protein_coding	hypothetical protein	3.36323	2.66051	4.10093	3.52684	6.42434	1.17895	2.48641	1.56306	4.4927	6.24704	577.525	105.983	223.52	140.514	403.878	561.587
TGME49_232700	TGGT1_232700	-1.32561	0.0899389	-0.0792301	-0.52039	-0.0103683	0.35691	0.202613	0.0504648	protein_coding	hypothetical protein	13.3948	13.2375	17.6139	17.5478	14.4266	10.6258	15.1319	19.5189	17.5391	15.7836	231.2	160.581	240.862	345.101	260.089	237.398
TGME49_222935	TGGT1_222935	-1.32551	0.379805	-0.441977	0.115195	-0.283034	0.798611	0.30742	-0.496216	protein_coding	hypothetical protein	1.50946	1.48924	2.10657	1.974	1.26214	1.85709	1.40914	2.98237	2.12177	1.21557	37.1062	54.5975	41.4282	87.6804	62.379	35.7373
TGME49_204140	TGGT1_204140	-1.32497	0.477699	-0.00517674	-0.486604	-0.117156	0.9931	0.333224	-0.717387	protein_coding	PHD-finger domain-containing protein	3.57802	3.54287	5.24509	4.69419	4.06349	2.91055	3.76002	8.11728	5.13769	2.48029	668.864	498.871	612.752	1351.18	855.333	427.997
TGME49_226390	TGGT1_226390	-1.32481	0.263152	-0.667544	0.258599	-0.199725	-0.105875	0.280376	0.434169	protein_coding	hypothetical protein	10.9032	10.5386	14.1309	13.9615	7.63671	14.5112	10.5617	11.2716	14.7319	16.3891	645.078	1225.77	892.151	952.12	1244.41	1384.4
TGME49_314450	TGGT1_314450	-1.3248	0.0168926	-0.189071	-0.102341	-0.317247	0.365695	0.10829	0.134674	protein_coding	hypothetical protein	184.287	183.944	244.486	243.689	185.714	197.221	169.926	272.801	228.223	232.435	13639.6	14520.8	12408.2	20593.7	16782.5	17118.2
TGME49_239620	TGGT1_239620	-1.32477	0.302529	-0.31807	0.350848	-0.641386	0.0513221	-0.00409176	0.561378	protein_coding	5'-nucleotidase, C-terminal domain-containing protein	10.5318	10.0975	13.5942	13.3769	9.32259	14.8218	7.4509	12.043	11.5892	17.1505	1065.61	1757.82	852.65	1469.21	1365.99	2079.57
TGME49_310940	TGGT1_310940	-1.32456	0.438207	-0.0369239	-0.874218	0.302865	0.782847	-0.305034	0.130464	protein_coding	hypothetical protein	0.22101	0.209196	0.290889	0.277093	0.234679	0.131348	0.297003	0.414238	0.194879	0.26355	3.98895	2.23259	5.0483	7.041	3.31245	4.47968
TGME49_290650	TGGT1_290650	-1.32444	0.181037	-0.144692	-0.405562	-0.0578182	0.562678	0.264442	-0.219049	protein_coding	hypothetical protein	13.9793	13.9076	18.8721	18.4198	14.4781	12.0832	15.3767	23.6402	19.2253	13.7508	1290.16	1033.07	1293.91	2646.15	1837.54	1141.04
TGME49_229340	TGGT1_229340	-1.32422	0.112132	0.086649	-0.479737	-0.21462	0.297604	0.334876	-0.0247715	protein_coding	hypothetical protein	6.18724	6.1081	8.1379	8.08844	7.46396	5.04046	6.05729	8.63919	8.86529	6.90921	878.181	628.406	687.901	1036.43	1019.21	861.951
TGME49_263760	TGGT1_263760	-1.32401	0.0428825	-0.0830723	-0.109653	-0.414651	0.12394	0.378789	0.104647	protein_coding	hypothetical protein	4.79831	4.77295	6.34365	6.31945	5.18473	5.09008	4.12013	5.98471	7.14102	5.90521	515.681	505.294	412.355	631.749	722.116	590.517
TGME49_239420	TGGT1_239420	-1.3237	0.224903	-0.0326389	-0.263389	-0.310843	0.650007	0.236008	-0.279144	protein_coding	protein kinase	134.871	134.385	184.041	177.887	151.155	128.813	124.645	242.616	182.093	127.414	35129.1	30430.1	28400.4	57003.5	42253.9	30194.6
TGME49_311450	TGGT1_311450	-1.32351	0.160989	-0.0535683	-0.209664	-0.343324	0.621877	0.106921	-0.122242	protein_coding	zinc finger, c2h2 type domain-containing protein	14.7714	14.7216	19.9542	19.4842	16.319	14.6455	13.3496	26.0629	18.2392	15.5604	940.976	878.912	813.149	1692.91	1135.51	935.978
TGME49_280370	TGGT1_280370	-1.32336	0.000374901	-0.175321	-0.266478	-0.164516	0.169885	0.226181	0.210249	protein_coding	hypothetical protein	334.708	334.541	442.779	442.72	340.81	319.942	343.372	432.942	450.17	445.226	17215.4	16263.6	16935.5	22686.8	22578	22243.1
TGME49_246230	TGGT1_246230	-1.32323	0.306479	0.349803	-0.128751	-0.82714	0.29494	0.169282	0.141867	protein_coding	hypothetical protein	13.8195	13.0932	17.3439	17.3252	19.1939	13.7754	8.48923	18.4777	16.9364	16.6176	656.495	472.108	286.144	628.376	580.442	568.394
TGME49_258760	TGGT1_258760	-1.32313	0.178579	0.0902337	-0.565342	-0.13083	0.452706	0.237926	-0.0846936	protein_coding	hypothetical protein	6.99887	6.87867	9.20705	9.1014	8.42305	5.34714	7.22641	10.8289	9.33102	7.46124	333.956	214.108	274.582	436.154	348.9	302.066
TGME49_246140	TGGT1_246140	-1.32303	0.16804	-0.155831	-0.348042	-0.1019	0.537845	0.301844	-0.233916	protein_coding	hypothetical protein	14.7236	14.6848	19.9022	19.4284	15.1615	13.2703	15.739	24.5222	20.8217	14.3627	1105.58	962.414	1159.99	1869.39	1540.44	1046.59
TGME49_207230	TGGT1_207230	-1.32227	0.372052	-0.697426	0.320158	-0.227253	-0.272592	0.20374	0.673373	protein_coding	hypothetical protein	17.0154	16.3241	22.3646	21.5849	11.5756	23.4351	16.0354	15.5393	21.6183	29.9361	1061.15	2154.53	1469.41	1418.62	1973.48	2759.43
TGME49_257790	TGGT1_257790	-1.32219	0.131452	-0.0700874	0.00111705	-0.535423	0.349776	0.313469	-0.0588517	protein_coding	histone deacetylase HDAC4	2.16975	2.14158	2.85414	2.83158	2.34576	2.46444	1.69904	3.13816	3.06017	2.3641	132.25	149.875	97.3081	193.347	180.793	148.055
TGME49_225360	TGGT1_225360	-1.32182	0.120661	-0.321386	-0.0755478	-0.206854	0.202396	-0.131824	0.533216	protein_coding	hypothetical protein	4.89206	4.88021	6.56544	6.45075	4.49032	5.32454	4.86133	6.45582	5.12084	8.11967	248.326	316.879	269.765	360.839	278.062	493.516
TGME49_257560	TGGT1_257560	-1.32175	0.00291934	-0.184359	-0.148486	-0.270832	0.147234	0.15459	0.301853	protein_coding	WD domain, G-beta repeat-containing protein	12.6682	12.6602	16.7543	16.7337	12.8091	13.1316	12.0639	16.119	16.2014	17.9425	696.455	699.062	639.728	877.929	866.963	960.654
TGME49_221180	TGGT1_221180	-1.32136	0.00955114	-0.0754741	-0.274759	-0.252802	0.315516	0.166184	0.121335	protein_coding	hypothetical protein	146.532	146.248	193.57	193.246	159.544	138.96	141.091	209.209	188.637	182.863	10866.4	9786.86	9620.97	15183.3	12844.8	12814.4
TGME49_280522	TGGT1_280522	-1.32102	0.184685	0.11132	-0.188704	-0.5251	0.542216	0.0200843	0.0401841	protein_coding	hypothetical protein	57.1598	56.2468	75.3894	74.3034	69.8335	56.7215	44.9244	94.1405	65.554	66.4737	7004.67	5689.47	4506.15	9442.79	6575.42	6667.67
TGME49_309910	TGGT1_309910	-1.32096	0.220539	-0.0404319	-0.389916	-0.17203	0.58061	0.3119	-0.290132	protein_coding	hypothetical protein	24.4219	24.3016	33.0945	32.1015	27.1587	21.3159	24.791	41.7697	34.6714	22.8424	5293.85	4185.35	4822.03	8301.64	6779.31	4493.61
TGME49_270277	TGGT1_270277	-1.32088	0.730908	-1.45138	1.00059	-0.151466	1.07104	0.982603	-1.45138	protein_coding	hypothetical protein	0.26446	0	0.371644	0	0	0.547166	0.246215	0.574546	0.540385	0	0	2.14108	0.963446	2.24822	2.11454	0
TGME49_258000	TGGT1_258000	-1.31984	0.0336801	-0.0205782	-0.231402	-0.34856	0.0653322	0.187448	0.34776	protein_coding	hypothetical protein	5.36759	5.34367	7.07556	7.05278	6.05209	5.22927	4.8214	6.42343	6.99081	7.81243	468.109	397.17	382.488	555.309	506.433	578.605
TGME49_244720	TGGT1_244720	-1.31945	0.648097	-0.122065	-0.538555	0.0607076	1.30986	0.624401	-1.33435	protein_coding	hypothetical protein	0.632876	0.623658	1.05483	0.822888	0.658261	0.493199	0.747168	1.77603	1.10435	0.284096	103.707	81.3609	116.577	290.02	175.507	45.0971
TGME49_267725	TGGT1_267725	-1.31924	0.0104997	-0.366255	-0.0758149	-0.157487	0.177319	0.190116	0.232122	protein_coding	hypothetical protein	11.3774	11.3371	14.9584	14.9564	10.1021	12.355	11.675	14.7246	14.8558	15.2947	350.131	428.215	404.647	510.345	514.891	530.104
TGME49_288010	TGGT1_288010	-1.31833	0.244654	-0.477232	-0.222159	0.101316	0.27572	0.571531	-0.249178	protein_coding	hypothetical protein	38.1626	37.65	50.9827	49.6352	31.0539	37.0596	46.3742	52.3332	64.2429	36.372	1299.67	1524.45	1900.88	2199.88	2714.02	1515.43
TGME49_205120	TGGT1_205120	-1.3183	0.177157	-0.218468	0.110512	-0.490064	-0.106239	0.484991	0.219269	protein_coding	hypothetical protein	3.27667	3.22941	4.31693	4.25734	3.18688	4.00312	2.64002	3.44469	5.18953	4.31656	338.713	418.581	271.692	394.562	548.724	455.226
TGME49_294970	TGGT1_294970	-1.3182	0.162866	-0.311915	-0.353294	0.0673621	0.175764	0.541551	-0.119468	protein_coding	hypothetical protein	116.51	115.484	154.937	152.231	106.811	103.791	138.928	149.769	192.99	122.053	13118.9	13071.8	16481.8	19257.7	23910.4	15109.2
TGME49_215580	TGGT1_215580	-1.31796	0.401189	0.214425	0.104466	-0.916356	0.640575	-0.0963897	0.0532802	protein_coding	hypothetical protein	2.45444	2.31952	3.13503	3.05704	3.08957	2.86284	1.41091	4.15128	2.49077	2.76305	48.5235	44.9626	22.1593	65.1983	39.119	43.3953
TGME49_273705	TGGT1_273705	-1.31771	0.480627	0.115238	0.0123641	-0.724656	1.02141	0.0532691	-0.477624	protein_coding	hypothetical protein	1.17336	1.13704	1.64705	1.49829	1.41376	1.31646	0.789846	2.64948	1.35432	0.93736	55.1836	51.3859	30.8303	103.418	52.8636	36.5882
TGME49_217030	TGGT1_217030	-1.31696	0.118819	-0.409555	-0.249248	0.0629872	0.0549086	0.488435	0.0524722	protein_coding	hypothetical protein	30.3093	30.0263	39.9568	39.5434	25.9418	28.9906	35.9956	35.7946	48.3417	35.7342	585.486	657.307	807.802	817.694	1090.65	817.075
TGME49_280530	TGGT1_280530	-1.31614	0.0507621	-0.16371	0.000800563	-0.431568	0.332721	0.154882	0.106874	protein_coding	hypothetical protein	1.63874	1.62646	2.14557	2.14065	1.66576	1.86696	1.3835	2.34992	2.07739	2.0094	83.4652	93.5471	69.3225	117.746	104.091	100.684
TGME49_266480	TGGT1_266480	-1.31567	0.399701	-0.607081	0.269008	-0.255623	-0.315955	0.0838388	0.825812	protein_coding	hypothetical protein	13.008	12.6048	17.5216	16.5837	9.49203	17.4216	12.1104	11.6144	15.3231	25.6273	518.536	1024.51	648.399	656.479	834.187	1427.79
TGME49_271182	TGGT1_271182	-1.31494	0.3563	0.14158	0.0560702	-0.790143	0.189685	-0.205911	0.608719	protein_coding	hypothetical protein	15.702	15.097	20.3842	19.8516	19.0969	17.9979	10.0112	19.7444	15.0092	26.3989	198.851	214.108	122.358	207.96	158.591	280.793
TGME49_214090	TGGT1_214090	-1.31479	0.336294	-0.212108	0.298645	-0.678787	-0.234232	0.296489	0.529992	protein_coding	signal peptidase	59.3344	57.116	76.8918	75.0955	56.5373	80.554	40.912	55.6769	80.4337	94.5648	6395.59	9358.65	4595.64	6699.69	9052.36	11195.1
TGME49_217810	TGGT1_217810	-1.3146	0.835688	-2.47652	0.451546	1.43305	1.33623	1.73222	-2.47652	protein_coding	hypothetical protein	0.754627	0	1.08478	0	0	0.761091	1.50279	1.40525	1.84909	0	0	7.34621	14.5052	13.5638	17.8478	0
TGME49_253750	TGGT1_253750	-1.3144	0.455915	-0.0170078	-0.0905173	-0.484076	-0.33018	1.10476	-0.182978	protein_coding	PLU-1 family protein	12.3865	12.2661	17.9391	16.1225	13.8979	13.2075	10.0542	11.186	30.2437	12.3876	6275.71	6043.19	4562.88	5122.56	13611.3	5629.48
TGME49_213530	TGGT1_213530	-1.31428	0.451424	0.230974	-1.07303	0.250647	0.024798	0.0122737	0.554336	protein_coding	hypothetical protein	0.19178	0.169017	0.245054	0.241189	0.246913	0.0781234	0.250303	0.214032	0.212182	0.308948	17.126	12.8465	34.6841	21.3581	34.89	28.9302
TGME49_213880	TGGT1_213880	-1.3141	0.737366	-1.25146	1.40272	-0.742385	-0.665731	-0.401863	1.65871	protein_coding	hypothetical protein	14.473	10.3436	17.9623	13.5926	4.98035	31.3508	7.08772	7.47449	8.97457	37.4377	35.2033	221.601	50.0992	52.8331	63.4363	264.626
TGME49_218730	TGGT1_218730	-1.31366	0.0830817	-0.272302	-0.11776	-0.200326	0.292281	-0.12509	0.423197	protein_coding	hypothetical protein	53.9066	53.8549	71.6517	70.7471	51.1088	56.8876	53.7233	75.5879	56.5993	82.7679	1833.43	2104.68	1939.42	2736.08	2025.73	3046.18
TGME49_250850	TGGT1_250850	-1.313	0.191632	-0.286016	0.0322676	-0.335545	0.00589232	0.639427	-0.0560263	protein_coding	CMGC kinase, putative	15.6807	15.5786	20.9672	20.4547	14.6407	18.2547	14.1466	17.924	27.8066	17.171	2619.04	3265.54	2529	3206.4	4974.27	3071.63
TGME49_218310	TGGT1_218310	-1.31256	0.241846	-0.336137	0.123825	-0.376269	-0.168759	0.117687	0.639653	protein_coding	microneme protein MIC14	138.923	137.16	185.035	180.031	124.48	171.223	121.065	139.793	170.496	244.817	11777.9	16050.6	11164.4	13524.1	15957.4	22537.5
TGME49_238077	TGGT1_238077	-1.31254	0.303215	-0.260458	0.289081	-0.617162	0.117242	0.579637	-0.10834	protein_coding	hypothetical protein	6.78957	6.56382	8.79024	8.61526	6.27779	9.18829	4.90262	8.15654	11.2383	6.97588	57.0865	85.6431	52.0261	86.5563	115.243	74.0273
TGME49_253490	TGGT1_253490	-1.31238	0.0518384	-0.177156	-0.0425564	-0.368563	0.405586	0.131957	0.0507312	protein_coding	hypothetical protein	11.923	11.8722	15.6689	15.5809	12.0291	13.2054	10.5345	18.0159	14.9034	14.0875	2143.6	2359.47	1909.55	3226.19	2661.15	2519.48
TGME49_307040	TGGT1_307040	-1.31201	0.240989	-0.191031	0.130005	-0.526644	-0.228992	0.3948	0.421861	protein_coding	shikimate dehydrogenase substrate binding domain-containing protein	10.5568	10.3772	13.8977	13.615	10.4122	13.0072	8.25112	10.1418	15.6277	15.9236	2116.01	2612.11	1676.4	2183.02	3110.49	3191.68
TGME49_220208	TGGT1_220208	-1.31187	0.450945	0.136829	-0.596168	-0.128099	0.872765	0.280737	-0.566064	protein_coding	hypothetical protein	5.04643	4.93934	7.01786	6.47978	6.2202	3.7424	5.1767	10.3596	6.87266	3.82131	1077.03	623.053	885.407	1933.47	1192.6	627.105
TGME49_263642	TGGT1_263642	-1.31182	0.322247	-0.625631	0.449096	-0.410813	0.397334	0.180696	0.00931826	protein_coding	hypothetical protein	4.97836	4.71513	6.22309	6.18539	3.50023	7.37262	4.06222	7.11279	6.12104	5.43545	78.0182	125.253	90.5639	121.404	118.414	113.168
TGME49_206660	TGGT1_206660	-1.31166	0.588445	-0.640025	-0.507347	0.560274	0.543989	0.920223	-0.877114	protein_coding	hypothetical protein	1.6503	1.53306	2.27951	2.01086	1.12669	1.23522	2.58899	2.55993	3.32266	0.955946	74.2125	81.3609	170.53	168.616	218.855	62.9658
TGME49_240530	TGGT1_240530	-1.31159	0.632213	-0.577835	0.317225	-0.326362	1.27017	0.456774	-1.13997	protein_coding	hypothetical protein	0.53365	0.515179	0.833511	0.675703	0.395286	0.735108	0.470557	1.42304	0.809766	0.267726	9.06792	16.8635	10.7946	32.6446	18.5761	6.14167
TGME49_278440	TGGT1_278440	-1.31149	0.273869	0.223085	-0.477777	-0.332117	0.467787	0.365486	-0.246464	protein_coding	SWI2/SNF2 Brahma-like putative	17.3793	16.9898	22.7921	22.282	22.7105	13.9716	15.4559	26.9085	25.0665	16.4013	4196.81	2786.61	2847.95	5057.36	4679.48	3234.23
TGME49_309880	TGGT1_309880	-1.31127	0.165131	-0.503996	0.133774	-0.216225	0.455551	0.147227	-0.0163301	protein_coding	hypothetical protein	15.9077	15.6492	20.7125	20.5203	12.6363	19.6611	15.4258	24.5738	19.8453	17.7183	1717.35	2672.06	2096.46	3339.73	2697.1	2408.02
TGME49_228410	TGGT1_228410	-1.31073	0.0596366	-0.174671	-0.417395	0.00651028	0.320244	0.0310683	0.234243	protein_coding	Tubulin-tyrosine ligase family protein	2.83021	2.80996	3.69595	3.6831	2.8502	2.40884	3.23159	4.01661	3.28707	3.78417	235.958	205.543	274.582	349.598	287.578	333.549
TGME49_278245	TGGT1_278245	-1.31059	0.221666	0.0208057	0.103158	-0.709285	0.0773211	0.164361	0.34364	protein_coding	hypothetical protein	3.16455	3.07109	4.03695	4.02493	3.56688	3.77641	2.15035	3.70938	3.94006	4.4614	145.571	128.465	88.6371	191.098	155.419	148.906
TGME49_294870	TGGT1_294870	-1.31048	0.0369687	-0.141219	-0.419672	-0.0242558	0.163261	0.289283	0.132603	protein_coding	universal stress family protein	136.669	135.786	178.143	177.945	140.948	116.208	152.851	174.067	189.956	170.407	11891.1	10044.9	12847.6	15395.8	16085.3	14510.2
TGME49_210975	TGGT1_210975	-1.31044	0.141486	0.0481698	-0.261719	-0.371523	0.187536	0.49728	-0.099743	protein_coding	hypothetical protein	19.1859	19.0382	25.3068	24.9484	22.5338	18.1781	16.8459	24.8192	30.7631	20.338	396.326	319.718	296.286	436.521	541.063	357.706
TGME49_259130	TGGT1_259130	-1.31036	0.122722	0.0256034	-0.0685823	-0.54197	0.309377	0.269853	0.00571854	protein_coding	4-hydroxybenzoate polyprenyl transferase	0.695404	0.685578	0.9022	0.898355	0.79884	0.748354	0.539018	0.972488	0.946207	0.787905	33.3005	27.834	19.2689	39.3438	34.89	28.9302
TGME49_240230	TGGT1_240230	-1.31015	0.762055	-0.308693	-1.49844	1.22254	1.61165	0.471385	-1.49844	protein_coding	hypothetical protein	0.329104	0.246739	0.444355	0.297573	0.228113	0.0998773	0.659323	0.863437	0.391721	0.0779064	8.56298	3.21162	14.4517	38.2197	12.6873	4.25445
TGME49_272415	TGGT1_272415	-1.31009	0.403184	0.266381	-0.898765	0.0478896	0.266895	0.525819	-0.208219	protein_coding	hypothetical protein	0.545325	0.51546	0.690008	0.675298	0.709633	0.316439	0.609904	0.709886	0.84944	0.510699	19.2389	8.57898	16.5352	19.2458	21.3114	13.8456
TGME49_227050	TGGT1_227050	-1.3094	0.113045	-0.396299	0.0832119	-0.270267	0.20435	-0.031736	0.410741	protein_coding	ATPase/histidine kinase/DNA gyrase B/HSP90 domain-containing protein	4.45801	4.41318	5.82391	5.77861	3.83698	5.34979	4.18725	5.81839	4.94008	6.71325	560.559	781.57	613.73	856.039	721.714	980.762
TGME49_278940	TGGT1_278940	-1.30882	0.0706696	-0.16601	-0.217061	-0.199331	0.499376	0.11205	-0.0290236	protein_coding	HECT-domain (ubiquitin-transferase) domain-containing protein	38.632	38.6278	51.1805	50.5569	39.3882	38.0188	38.4889	62.4694	47.7607	43.3115	5316.66	5592.49	5139.02	8598.3	6482.13	6424.21
TGME49_318540	TGGT1_318540	-1.30839	0.265531	-0.406345	0.231006	-0.406345	-0.181354	0.212129	0.550909	protein_coding	calcium binding egf domain-containing protein	0.08099	0.0665713	0.154854	0.151597	0.0474532	0.155547	0.0399699	0.116877	0.153525	0.194161	2.85414	8.56431	1.92677	6.74465	7.40077	9.35965
TGME49_461260	TGGT1_461260	-1.30829	0.373901	-0.193842	-0.193842	-0.193842	0.969212	-0.193842	-0.193842	rRNA		0	0	0.0746437	0	0	0	0	0.223931	0	0	0	0	0	1.12411	0	0
TGME49_276830	TGGT1_276830	-1.30814	0.515975	0.198105	0.341047	-1.12043	-0.324678	0.256056	0.649898	protein_coding	hypothetical protein	19.1308	17.461	23.7103	22.8414	22.9103	25.2965	9.18571	15.9462	23.8493	31.3353	320.636	371.477	129.102	222.573	334.098	453.524
TGME49_288000	TGGT1_288000	-1.30731	0.165837	-0.156579	0.0563651	-0.479695	0.0975044	0.518376	-0.0359724	protein_coding	hypothetical protein	40.0756	39.6178	52.5101	51.7929	40.6392	47.1029	32.4846	48.4654	64.8824	44.1826	8396.47	9660.54	6660.3	10165.3	13391.4	9096
TGME49_244480	TGGT1_244480	-1.30687	0.563764	-0.603085	0.859338	-0.835431	-0.214614	-0.00731773	0.801111	protein_coding	peptidase M16 inactive domain-containing protein	1.6635	1.43932	1.97404	1.88101	1.08325	2.98512	0.922116	1.41798	1.63709	2.86704	26.6404	65.3029	26.013	32.5991	42.2909	66.3693
TGME49_245560	TGGT1_245560	-1.30661	0.0414801	-0.141137	-0.187395	-0.250205	0.0835953	0.444926	0.0502163	protein_coding	hypothetical protein	33.1426	33.1268	43.6259	43.2836	34.3372	33.2537	31.837	40.1251	51.5451	39.2074	7983.55	7978.72	7189.24	9703.3	11991.6	9386.16
TGME49_304720	TGGT1_304720	-1.30656	0.444627	0.222731	-0.198857	-0.602532	-0.203486	0.968992	-0.186848	protein_coding	hypothetical protein	2.52177	2.45424	3.46404	3.2066	3.27363	2.4441	1.84757	2.43627	5.49132	2.46453	1143.06	854.948	642.37	856.714	1914.1	861.935
TGME49_203840	TGGT1_203840	-1.30645	0.0676871	-0.067666	-0.120727	-0.390092	0.427009	0.109032	0.0424432	protein_coding	DEAD/DEAH box helicase domain-containing protein	6.55054	6.51994	8.57711	8.518	7.11084	6.85406	5.68671	10.0192	8.03734	7.6748	832.512	830.738	657.07	1190.43	915.597	923.215
TGME49_221265	TGGT1_221265	-1.3063	0.373901	-0.192742	-0.192742	-0.192742	-0.192742	0.963712	-0.192742	protein_coding	hypothetical protein	0.0368412	0.0340949	0.111216	0.0834068	0.0286561	0.0238318	0.0580358	0.0338565	0.222909	0.0768837	0.951442	1.07054	1.92689	1.12411	7.4009	2.55267
TGME49_321700	TGGT1_321700	-1.30617	0.618588	-0.423058	-0.749986	0.59503	1.27697	0.0510315	-0.749986	protein_coding	hypothetical protein	0.126489	0	0.22197	0.18145	0.125434	0	0.254033	0.407544	0.174233	0.0841332	3.80577	0	7.70757	12.3652	5.28636	2.55267
TGME49_277820	TGGT1_277820	-1.30596	0.50736	-1.01408	0.622116	-0.185709	-0.255512	0.270295	0.56289	protein_coding	hypothetical protein	9.71233	8.75115	11.7374	11.4287	4.95179	15.3924	8.79279	8.37749	12.0614	14.7733	652.05	2026.87	1157.83	1103.15	1588.24	1945.34
TGME49_213930	TGGT1_213930	-1.30584	0.0643602	-0.110259	-0.319175	-0.148029	0.467739	0.0563908	0.053333	protein_coding	3' exoribonuclease family, domain 1 domain-containing protein	10.0358	10.0161	13.2025	13.0794	10.6036	9.1741	10.3296	15.8288	11.902	11.8768	901.015	800.763	830.491	1590.61	1027.67	993.838
TGME49_232740	TGGT1_232740	-1.30582	0.126016	-0.255854	-0.432002	0.110415	0.422858	0.133455	0.0211271	protein_coding	hipothetical protein	9.2593	9.14449	12.0249	11.9411	8.75149	7.74562	11.2808	14.0086	11.4624	10.6038	383.431	339.361	494.248	613.763	502.204	464.585
TGME49_314430	TGGT1_314430	-1.3052	0.00750911	-0.231613	-0.0448251	-0.299971	0.202246	0.172098	0.202065	protein_coding	serine/threonine specific protein phosphatase	158.348	157.901	206.103	206.093	153.639	174.876	146.529	207.542	203.25	207.516	26418.7	30520	25029.4	35539.8	34712.3	36182.4
TGME49_254135	TGGT1_254135	-1.30519	0.177885	-0.0810767	-0.276721	-0.2186	0.506004	0.321922	-0.251529	protein_coding	hypothetical protein	8.81757	8.80321	11.7673	11.4899	9.50763	8.3019	8.64318	14.2824	12.5715	8.44814	943.83	847.867	860.357	1540.03	1242.29	895.135
TGME49_221590	TGGT1_221590	-1.30504	0.0183176	-0.306609	-0.141329	-0.12821	0.111096	0.109752	0.355301	protein_coding	dual specificity phosphatase, catalytic domain-containing protein	202.291	201.975	264.447	263.586	186.557	209.202	211.113	249.203	248.971	295.166	12659.3	14340.1	14070.6	17357.5	16768	20449
TGME49_205760	TGGT1_205760	-1.30441	0.37458	-0.422327	-0.422327	0.269555	0.492069	-0.422327	0.505357	protein_coding	membrane protein	0.0915159	0.0801022	0.136082	0.101938	0.0531772	0.0598315	0.161539	0.188478	0.029545	0.190222	1.90288	2.14108	5.78068	6.74465	1.05727	6.80711
TGME49_285800	TGGT1_285800	-1.30408	0.291535	-0.518004	0.220755	-0.277305	-0.256865	0.492689	0.338731	protein_coding	hypothetical protein	20.4696	19.9995	26.7107	26.081	15.9491	26.6149	18.8449	19.1138	32.1355	28.8828	2576.5	4376.36	3031	3327.36	5249.35	4735.2
TGME49_244630	TGGT1_244630	-1.30408	0.0680025	-0.120701	-0.295234	-0.158608	0.438493	0.199253	-0.0632026	protein_coding	hypothetical protein	5.64412	5.63659	7.42466	7.35054	5.92016	5.24558	5.76663	8.72303	7.39008	6.16087	592.748	539.551	619.496	904.907	777.095	650.93
TGME49_320080	TGGT1_320080	-1.30402	0.111152	-0.0756977	-0.306619	-0.192133	0.26733	0.450631	-0.143511	protein_coding	hypothetical protein	59.41	59.2833	78.4286	77.3066	64.2373	54.736	59.2566	81.4796	92.5184	61.2877	15717.8	13333.6	14265.7	20229.5	22647.8	15005.4
TGME49_320490	TGGT1_320490	-1.30389	0.0515582	-0.12906	-0.0794057	-0.365767	0.390831	0.1627	0.0207014	protein_coding	N-acyl-phosphatidylethanolamine-hydrolyzing phospholipase D family protein	204.398	203.648	267.033	265.534	212.642	220.088	180.465	304.896	260.302	235.902	25870.7	26874.8	21942.5	37226	31650.5	28850.2
TGME49_305480	TGGT1_305480	-1.30384	0.0907429	-0.272422	0.0717647	-0.373501	0.0391671	0.135505	0.399486	protein_coding	elongator complex protein ELP3	6.76115	6.70109	8.78681	8.73719	6.33507	8.04196	5.90641	7.86229	8.40523	10.0929	446.227	598.431	416.209	593.529	602.645	758.993
TGME49_238130	TGGT1_238130	-1.30383	0.150613	-0.245266	-0.400133	0.0712733	0.504325	0.126311	-0.0565089	protein_coding	hypothetical protein	17.9942	17.8261	23.5542	23.2421	17.1725	15.4246	21.3856	28.8724	22.2172	19.5729	3432.56	3271.69	3859.27	4719.95	3702.66	3473.22
TGME49_217650	TGGT1_217650	-1.30316	0.533199	-0.59027	-0.59027	0.60752	0.669563	0.493726	-0.59027	protein_coding	hypothetical protein	0.115784	0.0801464	0.162586	0.122601	0.0238453	0.0941194	0.229388	0.239468	0.21199	0.0363014	1.90288	7.49377	18.3055	19.1098	16.9163	2.55267
TGME49_280570	TGGT1_280570	-1.30316	0.589496	0.528657	-1.09277	-0.00890103	0.197975	-0.583063	0.958103	protein_coding	SAG-related sequence SRS35A	17.7334	16.0407	22.9344	20.9036	26.4158	8.5855	18.1988	21.0048	12.2237	35.5746	648.883	210.896	447.039	515.966	300.265	873.863
TGME49_270560	TGGT1_270560	-1.30309	0.340572	0.35147	-0.674289	-0.250086	0.563786	-0.0638815	0.0729998	protein_coding	peptidyl-prolyl cis-trans isomerase family 1	18.6386	17.8553	23.6892	23.267	26.005	12.7724	17.1384	30.128	19.4995	21.4402	209.317	116.689	137.773	257.421	158.591	181.239
TGME49_295010	TGGT1_295010	-1.3028	0.386316	0.0528235	-0.139401	-0.485849	0.732519	-0.490295	0.330203	protein_coding	DEAD/DEAH box helicase domain-containing protein	4.03414	3.98723	5.50768	5.19457	4.72076	4.13187	3.24979	7.56172	3.23979	5.72152	221.686	208.755	157.042	385.569	156.476	280.793
TGME49_271370	TGGT1_271370	-1.30206	0.198108	-0.121125	0.148288	-0.598357	0.267768	0.340578	-0.0371523	protein_coding	hypothetical protein	1.70056	1.66315	2.17916	2.16552	1.74496	2.10323	1.2535	2.28483	2.4031	1.84954	333.956	402.522	239.898	437.278	459.913	353.97
TGME49_291150	TGGT1_291150	-1.30189	0.263248	-0.525461	0.346296	-0.391743	0.00700569	0.388098	0.175804	protein_coding	hypothetical protein	5.12927	4.9432	6.47332	6.43549	3.91846	7.17035	4.29901	5.66766	7.38115	6.37114	571.817	1093.02	625.277	848.702	1082.65	955.548
TGME49_262160	TGGT1_262160	-1.30184	0.0597921	-0.150539	-0.41277	-0.00751625	0.336427	0.0410017	0.193396	protein_coding	hypothetical protein	3.68331	3.65884	4.77987	4.76322	3.76102	3.13593	4.15298	5.27105	4.29502	4.77354	33.3005	33.1867	36.611	51.709	38.0618	45.0971
TGME49_263230	TGGT1_263230	-1.30183	0.336708	0.304086	-0.365678	-0.509226	0.555765	0.284233	-0.269181	protein_coding	hypothetical protein	27.7063	26.8483	35.9177	34.9521	37.8211	23.7747	21.523	45.0295	37.3042	25.4193	1726.87	1085.53	982.715	2055.99	1703.26	1160.61
TGME49_209650	TGGT1_209650	-1.30181	0.453492	-0.0176481	0.181654	-0.734784	-0.510039	0.717314	0.363503	protein_coding	RNA-directed DNA polymerase	1.71994	1.66082	2.2947	2.16208	1.87191	2.14922	1.13869	1.33064	3.11552	2.43794	503.313	589.867	310.23	361.963	845.817	660.29
TGME49_276900	TGGT1_276900	-1.30172	0.258812	-0.443828	0.116494	-0.243296	-0.256616	0.269733	0.557513	protein_coding	hypothetical protein	15.9775	15.7696	21.0768	20.5276	13.2274	19.5051	15.1999	15.0602	21.6909	26.4794	1148.48	1792.35	1270.58	1361.72	1843.09	2348.84
TGME49_270720	TGGT1_270720	-1.30155	0.66248	0.423663	-0.703775	-0.290229	0.963208	0.892307	-1.28517	protein_coding	hypothetical protein	2.04252	1.93686	3.10541	2.52091	2.9639	1.35666	1.80701	4.30807	4.10147	0.906676	808.726	352.207	522.188	1285.98	1221.15	249.31
TGME49_314500	TGGT1_314500	-1.30121	0.0366006	-0.105199	-0.0946359	-0.369949	0.0935361	0.356679	0.119568	protein_coding	subtilisin SUB2	121.984	121.519	158.665	158.123	128.87	129.817	107.264	147.903	177.497	150.596	19743.2	20344.6	16510.3	22877.4	27444.8	23665.8
TGME49_267540	TGGT1_267540	-1.30119	0.198897	-0.212974	0.187402	-0.544168	0.389907	-0.047199	0.227033	protein_coding	AGC kinase	5.12861	5.01929	6.58153	6.53103	4.9397	6.51967	3.92646	7.50215	5.5412	6.70125	314.927	420.722	234.117	526.083	333.041	410.129
TGME49_232690	TGGT1_232690	-1.30112	0.0398794	-0.0330776	-0.245987	-0.290569	0.167397	0.0316934	0.370544	protein_coding	DP-fucose transporter, putative	42.0272	41.898	54.7706	54.5144	46.7084	40.2998	39.0735	53.6715	48.8532	61.787	1583.2	1347.81	1296.8	1943.58	1654.63	2062.56
TGME49_248425	TGGT1_248425	-1.30094	0.407366	0.33696	-0.949071	0.0427741	0.397445	-0.0513778	0.22327	protein_coding	hypothetical protein	3.30265	3.09009	4.05268	4.02003	4.45179	1.82558	3.63058	4.6424	3.40121	4.11444	246.417	107.174	199.798	251.011	182.26	217.88
TGME49_275390	TGGT1_275390	-1.3009	0.7951	-1.32288	2.0765	-1.32288	1.14694	-1.32288	0.745203	protein_coding	hypothetical protein	0.351717	0	0.324435	0	0	1.05515	0	0.553975	0	0.419329	0	2.14108	0	1.12411	0	0.850889
TGME49_209630	TGGT1_209630	-1.3006	0.193785	-0.122899	0.0297227	-0.475591	0.408132	-0.192183	0.352818	protein_coding	hypothetical protein	7.17212	7.09722	9.38709	9.23065	7.433	8.26243	5.82094	10.7404	7.08447	10.3364	445.147	494.82	348.604	643.221	424.274	619.027
TGME49_237460	TGGT1_237460	-1.29983	0.448405	-0.651663	0.368276	-0.284099	-0.36665	0.134412	0.799725	protein_coding	hypothetical protein	7.37528	7.06063	9.69735	9.17763	5.12409	10.3908	6.61096	6.2433	8.83586	14.0129	274.967	569.527	361.292	342.853	470.486	761.546
TGME49_233290	TGGT1_233290	-1.29876	0.373901	-0.18857	-0.18857	-0.18857	-0.18857	0.942849	-0.18857	protein_coding	hypothetical protein	0.0497007	0	0.117945	0.0956708	0.0492859	0	0.0998162	0.0906848	0.219074	0.0440771	0.951442	0	1.92689	3.37232	4.22909	0.850889
TGME49_224970	TGGT1_224970	-1.29851	0.0602251	-0.184862	0.055436	-0.435859	0.216943	0.221084	0.127259	protein_coding	nucleolar protein,nop52 protein	28.0065	27.738	36.0342	36.0181	27.8067	32.8463	23.3664	36.7371	36.8427	34.5229	3879.98	4553	3265.12	5116.94	5110.85	4782
TGME49_202080	TGGT1_202080	-1.29803	0.0191499	-0.108393	-0.107345	-0.348752	0.301899	0.151851	0.11074	protein_coding	hypothetical protein	12.9327	12.8935	16.7636	16.7362	13.6265	13.6364	11.5353	18.109	16.3202	15.8617	1314.89	1445.23	1122.41	1822.18	1574.28	1663.49
TGME49_291140	TGGT1_291140	-1.29751	0.315758	0.136116	-0.513658	-0.186082	0.55858	0.340147	-0.335103	protein_coding	CCR4-Not complex component, Not1 protein	46.9599	46.1765	61.9165	59.9146	57.8032	36.8426	46.2339	77.4687	66.5842	41.6966	10418.3	6915.68	8301.05	14155.9	12029.6	7851.15
TGME49_227270	TGGT1_227270	-1.29742	0.384275	0.134104	-0.686511	-0.0110687	0.723669	0.112708	-0.272901	protein_coding	hypothetical protein	26.3645	25.6124	34.6222	33.2301	32.0155	18.1272	28.9507	48.1767	31.5442	24.1457	1143.63	701.203	1034.74	1770.47	1131.28	941.934
TGME49_315760	TGGT1_315760	-1.29726	0.221421	-0.234765	0.224937	-0.553382	-0.0327533	0.186614	0.409349	protein_coding	AP2 domain transcription factor AP2XI-4	12.9345	12.6182	16.4975	16.3691	12.2135	16.7967	9.79325	14.0492	16.3564	19.087	2753.47	3968.49	2222.67	3231.81	3698.34	4512.26
TGME49_294240	TGGT1_294240	-1.29683	0.465305	0.444491	-0.982706	-0.0242656	0.232599	0.508793	-0.178912	protein_coding	hypothetical protein	0.20804	0.192289	0.254097	0.249365	0.297989	0.110808	0.215323	0.257285	0.311571	0.193436	24.7375	11.7759	17.342	22.4822	28.5463	20.4213
TGME49_277070	TGGT1_277070	-1.29677	0.195343	-0.0278511	-0.281311	-0.253215	0.619395	0.0962974	-0.153315	protein_coding	SWI2/SNF2-containing protein	6.87894	6.85735	9.12188	8.89238	7.65955	6.42546	6.55182	11.9962	8.34787	7.02158	1100.82	894.97	969.227	2113.32	1245.47	909.6
TGME49_270273	TGGT1_270273	-1.29658	0.626079	-0.581586	-0.652265	0.671778	1.12847	0.262429	-0.82883	protein_coding	hypothetical protein	0.758577	0.689748	1.03378	0.894317	0.524827	0.499735	1.25117	1.7171	0.942085	0.442169	12.3687	11.7759	27.9399	40.4679	22.2027	9.35978
TGME49_273075	TGGT1_273075	-1.29656	0.404216	0.291493	-0.182215	-0.67131	0.729576	0.0975232	-0.265067	protein_coding	hypothetical protein	5.9222	5.70871	7.71424	7.40168	7.95577	5.72904	4.08178	10.7785	6.95491	5.4093	71.3581	51.3859	36.611	96.6733	62.379	48.5007
TGME49_314955	TGGT1_314955	-1.29653	0.0924421	0.0928363	-0.221487	-0.433326	0.25807	0.265973	0.0379339	protein_coding	DNA ligase (NAD+), putative	1.91466	1.8931	2.46093	2.45445	2.29885	1.8488	1.59632	2.57781	2.59197	2.21301	315.879	251.577	215.812	382.197	352.071	296.109
TGME49_312330	TGGT1_312330	-1.29559	0.528066	0.499613	-1.06807	0.00803612	-0.357377	0.578268	0.33953	protein_coding	hypothetical protein	22.8845	20.8244	27.9617	26.98	33.5124	11.3054	23.8356	18.5023	35.3902	29.9927	5665.84	1895.92	3968.43	3094.67	5931.29	5092.57
TGME49_209270	TGGT1_209270	-1.29558	0.335712	0.357914	-0.250465	-0.66785	0.521757	0.0301291	0.00851384	protein_coding	hypothetical protein	5.67675	5.43747	7.14375	7.04469	7.93181	5.20274	3.89571	8.88575	6.31974	6.22576	968.568	661.593	463.418	1094.88	764.407	769.204
TGME49_313990	TGGT1_313990	-1.29515	0.0291515	-0.0915979	-0.347332	-0.120747	0.283943	0.242706	0.033029	protein_coding	CBF/Mak21 family protein	4.16299	4.15019	5.39045	5.37511	4.43255	3.71253	4.34389	5.75046	5.58842	4.83248	450.983	393.958	440.295	664.348	576.213	510.533
TGME49_226440	TGGT1_226440	-1.29502	0.000316486	-0.19095	-0.129214	-0.239297	0.177592	0.192406	0.189464	protein_coding	SWI2/SNF2-containing protein RAD16	15.6734	15.6658	20.2877	20.2875	15.6174	16.3002	15.1027	20.1628	20.3709	20.3294	2194.98	2318.79	2012.64	2957.53	2775.34	2799.43
TGME49_233130	TGGT1_233130	-1.29457	0.427778	-0.748378	0.29235	-0.102684	-0.303336	0.148669	0.71338	protein_coding	nucleoside transporter protein	17.2603	16.5418	22.3254	21.4145	11.2037	23.049	17.5281	15.2522	20.8641	30.8599	378.674	790.057	585.775	559.806	707.315	1075.52
TGME49_266880	TGGT1_266880	-1.29431	0.353543	-0.168161	-0.447439	0.0573193	0.687576	0.289468	-0.418763	protein_coding	dihydrouridine synthase, putative	57.5197	56.9388	77.3198	73.6967	57.651	47.5046	67.4036	104.33	79.1711	48.4583	1419.55	1373.5	1548.26	2917.06	2048.99	1582.65
TGME49_294025	TGGT1_294025	-1.29416	0.240264	-0.0752033	-0.309899	-0.172915	0.596643	0.260458	-0.299084	protein_coding	hypothetical protein	21.6237	21.5758	28.8224	27.9225	23.2982	19.8003	21.7725	37.1166	29.4013	19.9493	357.742	304.033	334.316	569.923	451.455	306.32
TGME49_226610	TGGT1_226610	-1.29357	0.126341	-0.131587	-0.461977	0.0365194	-0.0611992	0.347309	0.270936	protein_coding	hypothetical protein	1.066	1.0553	1.37518	1.36511	1.09562	0.87137	1.23102	1.1504	1.52694	1.44821	93.2413	84.5725	90.5639	110.163	113.128	117.423
TGME49_224275	TGGT1_224275	-1.29331	0.446665	-0.512962	-0.190559	0.146917	0.971879	-0.115025	-0.30025	protein_coding	hypothetical protein	1.77544	1.74483	2.44521	2.2566	1.39055	1.73876	2.197	3.89196	1.83222	1.61146	36.1548	39.6099	55.8799	100.046	48.6345	34.8865
TGME49_226810	TGGT1_226810	-1.29291	0.422742	0.20163	-0.256981	-0.500586	-0.0297075	0.889448	-0.303803	protein_coding	histone lysine methyltransferase SET1	4.86485	4.76502	6.57797	6.16075	6.23083	4.53409	3.82964	5.3077	10.0369	4.3893	2667.84	1973	1664.84	2356.13	4348.56	1916.2
TGME49_253660	TGGT1_253660	-1.29284	0.77274	0.78918	-1.5673	0.222305	1.76674	0.356375	-1.5673	protein_coding	hypothetical protein	0.285946	0	0.462606	0	0.512119	0	0.34572	1.00843	0.379388	0	2.85433	0	1.92689	5.62054	2.11454	0
TGME49_232670	TGGT1_232670	-1.29283	0.0912713	-0.410026	0.0309904	-0.176756	-0.0317151	0.285045	0.302463	protein_coding	hypothetical protein	410.427	407.255	529.424	526.51	348.503	473.114	409.664	452.991	564.214	571.067	16561.7	22428.9	18607	21523.3	26670.7	27153.6
TGME49_268710	TGGT1_268710	-1.29279	0.0448127	-0.111425	-0.0959499	-0.348351	0.382028	0.0659811	0.107717	protein_coding	elongation factor Tu GTP binding domain-containing protein	5.58731	5.56978	7.2353	7.20054	5.86218	5.9254	4.97436	8.25284	6.62924	6.82382	752.591	688.356	631.057	1319.7	871.192	781.967
TGME49_309920	TGGT1_309920	-1.29176	0.0516661	-0.263769	-0.234695	-0.0555378	0.418762	0.0902589	0.0449819	protein_coding	hypothetical protein	20.4931	20.4508	26.5984	26.4175	19.3597	19.7538	22.3657	31.0714	24.7441	23.9796	1418.6	1600.46	1636.9	2476.41	1866.08	1873.66
TGME49_245730	TGGT1_245730	-1.29123	0.29062	0.276325	-0.37094	-0.458496	0.467105	0.276511	-0.190504	protein_coding	phosphatidylinositol-4-phosphate 5-Kinase	9.86216	9.60024	12.6176	12.3961	13.2119	8.43566	7.93893	15.0798	13.2136	9.55951	2591.69	1689.88	1538.14	2992.94	2584.18	1939.01
TGME49_270150	TGGT1_270150	-1.29118	0.101721	0.049391	-0.291102	-0.311331	0.280247	0.343873	-0.0710775	protein_coding	hypothetical protein	8.414	8.35746	10.8752	10.791	9.82735	7.76136	7.65329	11.5327	12.0527	9.04007	1135.07	967.767	862.284	1408.51	1352.25	1097.65
TGME49_282200	TGGT1_282200	-1.29086	0.730762	0.549567	-1.15313	0.051076	1.6761	0.181024	-1.30463	protein_coding	ATPase, AAA family protein	0.914796	0.818998	1.46839	1.05721	1.36194	0.418402	0.964045	2.97357	1.05491	0.376694	131.299	44.9626	92.4908	224.822	82.4672	28.0793
TGME49_225540	TGGT1_225540	-1.29082	0.194998	-0.486419	0.113782	-0.179802	-0.123795	0.253484	0.422749	protein_coding	hypothetical protein	236.676	233.303	304.856	301.154	189.203	286.818	234.007	243.27	315.981	355.316	9574.78	14738.1	11749	12473.2	15945.8	18497
TGME49_318350	TGGT1_318350	-1.29069	0.126536	0.0764988	-0.158715	-0.469993	0.336663	0.238568	-0.023021	protein_coding	Pumilio-family RNA binding repeat-containing protein	37.9561	37.5073	48.674	48.4102	44.9319	38.1723	30.7641	53.8111	50.2739	41.9369	4938.93	4412.76	3451.06	6501.84	5748.39	4851.77
TGME49_201790	TGGT1_201790	-1.2905	0.468949	-0.115212	-0.627852	0.191163	0.92743	0.0360001	-0.41153	protein_coding	FHA domain-containing protein	42.1173	41.0111	57.133	52.9249	43.0129	30.1494	53.1896	88.6064	47.7659	35.0266	1758.26	1294.28	2126.33	4241.26	2089.17	1552.87
TGME49_227275	TGGT1_227275	-1.29044	0.369266	0.0829643	-0.648753	0.0139939	0.720057	0.0518533	-0.220116	protein_coding	hypothetical protein	41.9696	40.9483	54.9254	52.8413	49.2696	29.6695	46.9696	76.6237	48.2185	39.934	377.771	247.302	350.698	568.925	338.379	285.922
TGME49_266390	TGGT1_266390	-1.29	0.154765	-0.072418	-0.21272	-0.265916	0.024643	0.584193	-0.0577825	protein_coding	DNA mismatch repair protein, C-terminal domain-containing protein	2.4682	2.46422	3.24398	3.17884	2.66179	2.41512	2.32769	2.84703	4.19598	2.68893	288.287	279.411	253.386	324.867	453.569	301.215
TGME49_278760	TGGT1_278760	-1.28983	0.635056	-0.581226	0.623805	-0.593354	-0.857895	0.219427	1.18924	protein_coding	hypothetical protein	7.3554	6.76483	10.2345	8.7255	5.1352	11.8388	5.09221	4.23908	8.94495	17.5195	470.012	1045.92	455.71	400.183	788.725	1573.29
TGME49_209583	TGGT1_209583	-1.28967	0.761981	1.39493	-0.960602	-0.984836	1.76724	-0.913184	-0.303549	protein_coding	hypothetical protein	0.238934	0.17111	0.313045	0.224753	0.520452	0.101694	0.0946566	0.673687	0.105092	0.160357	13.1303	2.56561	2.38805	16.9962	2.65133	4.0456
TGME49_294785	TGGT1_294785	-1.28933	0.355584	-0.831728	-0.00393554	0.28573	0.324559	0.250403	-0.0250288	protein_coding	zinc finger (CCCH type) motif-containing protein	22.008	20.9297	27.1291	26.9852	13.3527	23.7006	28.9706	29.7609	28.2698	23.3566	262.598	453.908	563.616	572.171	534.979	427.146
TGME49_287490	TGGT1_287490	-1.28922	0.59396	-0.10039	-1.11201	0.662653	0.437194	0.659084	-0.54653	protein_coding	hypothetical protein	2.99296	2.65505	3.63537	3.42294	2.812	1.39472	4.77215	4.08173	4.76036	2.06402	123.065	74.2964	199.01	197.091	188.667	103.188
TGME49_315170	TGGT1_315170	-1.28912	0.28703	-0.461054	0.207557	-0.296083	-0.200457	0.186101	0.563935	protein_coding	O-phosphoseryl-tRNA(Sec) selenium transferase	24.2788	23.7979	31.3995	30.6783	19.6288	31.2008	22.0067	23.5148	30.7402	39.9435	749.736	1422.75	872.882	954.368	1290.93	1698.37
TGME49_265270	TGGT1_265270	-1.2891	0.219144	-0.387272	0.253722	-0.416001	0.192086	-0.0370373	0.394501	protein_coding	hypothetical protein	25.1341	24.539	31.8692	31.6333	21.302	33.2184	20.882	31.8291	27.1551	36.6233	1830.57	2951.47	1791.05	2800.15	2336.57	3281.88
TGME49_276170	TGGT1_276170	-1.28893	0.05447	-0.186779	0.044263	-0.406753	0.253923	0.176426	0.11892	protein_coding	phosphatidylinositol 3- and 4-kinase	107.505	106.633	137.545	137.443	106.361	124.834	91.3195	144.36	136.81	131.464	16688.3	19944.1	14344.8	23035.2	21530.3	21191.4
TGME49_258880	TGGT1_258880	-1.28852	0.392167	-0.0124933	-0.29048	-0.245608	0.841769	0.151764	-0.444953	protein_coding	axonemal dynein light chain p33, putative	7.18821	7.16218	9.85841	9.22865	8.05992	6.64735	6.85735	14.571	9.03186	5.97238	336.81	269.776	317.937	745.284	448.283	301.215
TGME49_304750	TGGT1_304750	-1.28819	0.0859073	-0.111903	-0.0240447	-0.412074	0.33738	0.241308	-0.0306658	protein_coding	zinc finger, C3HC4 type (RING finger) domain-containing protein	15.0055	14.9086	19.3154	19.2052	15.6582	16.6414	12.7169	21.3791	20.0018	16.5652	4713.34	4590.76	3515.39	6523.99	5945.53	4827.54
TGME49_209000	TGGT1_209000	-1.28818	0.529151	0.233513	-0.587864	-0.193652	-0.282056	1.13243	-0.302367	protein_coding	HECT-domain (ubiquitin-transferase) domain-containing protein	2.01383	1.96029	2.83719	2.52521	2.61579	1.48028	1.94542	1.82979	4.87756	1.80421	1805.84	1030.93	1345.93	1276.99	3375.87	1263.57
TGME49_279550	TGGT1_279550	-1.28813	0.230965	-0.172643	0.051664	-0.426934	-0.246613	0.323744	0.470781	protein_coding	hypothetical protein	72.8239	72.1621	95.0133	92.9539	72.6637	84.8869	60.9212	69.032	102.505	113.503	1354.85	1625.08	1136.87	1293.85	1947.49	2187.64
TGME49_200590	TGGT1_200590	-1.28716	0.415965	-0.660124	0.32367	-0.209833	-0.238806	0.0625933	0.722499	protein_coding	Toxoplasma gondii family C protein	55.4668	53.3541	71.4644	68.6752	38.306	75.7562	52.3381	51.2975	63.2159	99.8798	1365.32	3075.66	2039.62	1850.28	2287.94	4053.64
TGME49_224540	TGGT1_224540	-1.28697	0.3847	0.110764	-0.538445	-0.118283	0.389318	0.604911	-0.448265	protein_coding	hypothetical protein	2.23148	2.19404	2.95661	2.82366	2.68764	1.71372	2.29309	3.26005	3.78551	1.82426	732.61	478.531	610.825	891.418	1043.53	496.919
TGME49_200260	TGGT1_200260	-1.28681	0.526423	-0.651295	-0.481194	0.586796	-0.410749	0.142316	0.814127	protein_coding	hypothetical protein	0.172582	0.159865	0.218471	0.205715	0.115465	0.129914	0.272366	0.136415	0.200148	0.31885	1.90288	2.14108	2.89034	2.24822	3.17181	5.10533
TGME49_205480	TGGT1_205480	-1.28652	0.0736781	-0.432468	-0.166521	0.0537746	0.135083	0.291168	0.118964	protein_coding	IMC subcompartment protein ISP4	9.46056	9.37184	12.0748	12.0571	7.87676	9.47121	11.0337	11.6734	13.0072	11.5437	331.102	406.805	475.942	555.309	573.041	476.498
TGME49_291180	TGGT1_291180	-1.28651	0.293135	0.115912	-0.216768	-0.444346	0.195618	0.61237	-0.262786	protein_coding	hypothetical protein	15.4712	15.274	20.255	19.6503	18.7739	14.9076	12.7321	19.8403	26.4852	14.4396	7361.49	5936.91	5012.59	7957.44	10429.2	5749.14
TGME49_225790	TGGT1_225790	-1.28616	0.344432	-0.397829	0.0990568	-0.245828	-0.0533652	-0.189339	0.787304	protein_coding	PDI family protein	84.0488	83.1651	112.128	106.963	71.5863	101.02	79.5402	90.8916	82.7164	162.776	2844.98	4212.69	3245.15	3916.79	3616.56	7318.74
TGME49_227090	TGGT1_227090	-1.28608	0.338124	-0.141508	-0.603495	0.200539	0.602346	-0.225949	0.168067	protein_coding	aspartokinase	1.10036	1.07259	1.41779	1.37943	1.10273	0.800566	1.39777	1.84668	1.04004	1.36666	104.659	78.1493	128.138	197.843	112.071	154.011
TGME49_239590	TGGT1_239590	-1.28578	0.0361447	-0.0276027	-0.208089	-0.308279	0.33193	0.044753	0.167288	protein_coding	WD domain, G-beta repeat-containing protein	14.8838	14.8353	19.1388	19.075	16.5033	14.5626	13.5856	21.1739	17.3521	18.8903	1632.66	1467.71	1287.16	2124.56	1666.25	1882.17
TGME49_246160	TGGT1_246160	-1.28559	0.531923	0.00366219	-0.681374	0.134065	0.553493	0.735422	-0.745268	protein_coding	hypothetical protein	30.3996	29.5333	41.6239	37.9677	33.5711	20.8809	36.7469	49.1452	55.7503	19.9763	2275.85	1430.24	2672.6	3837.71	3885.47	1353.76
TGME49_213100	TGGT1_213100	-1.28513	0.0815262	-0.232103	0.0655665	-0.376337	0.218624	0.308536	0.0157141	protein_coding	hypothetical protein	10.8476	10.7584	13.8752	13.826	10.3837	12.7632	9.39579	14.1917	15.1043	12.3297	609.79	747.962	560.891	872.611	898.533	707.643
TGME49_232815	TGGT1_232815	-1.285	0.0555698	-0.413979	-0.0698877	-0.0587787	0.213853	0.0490288	0.279763	protein_coding	Erv1 / Alr family protein	17.9983	17.8844	23.0329	22.9814	15.2162	19.3147	19.464	23.5127	20.9742	24.6118	921.947	1171.17	1186	1506.31	1312.07	1540.11
TGME49_219660	TGGT1_219660	-1.28473	0.692236	-0.0574562	-0.735349	0.250608	1.03577	0.919515	-1.41309	protein_coding	hypothetical protein	0.244233	0.23495	0.373214	0.267944	0.255909	0.159963	0.316827	0.545983	0.503713	0.0699473	70.4067	43.8921	88.6371	148.382	137.445	18.7196
TGME49_259870	TGGT1_259870	-1.28452	0.236304	-0.387325	0.249079	-0.403606	-0.110211	0.331368	0.320694	protein_coding	hypothetical protein	8.61594	8.4188	10.9206	10.8141	7.29499	11.3397	7.21313	8.83984	12.0053	11.9168	995.208	1553.35	999.094	1210.66	1619.74	1613.29
TGME49_216800	TGGT1_216800	-1.28421	0.0835717	-0.248284	-0.0486657	-0.244376	0.455456	-0.0245321	0.110402	protein_coding	flagellar/basal body protein	27.799	27.7402	35.9826	35.6243	26.4659	30.3933	26.5377	43.1056	30.906	33.9361	690.747	805.045	861.321	1305.09	963.174	746.23
TGME49_254530	TGGT1_254530	-1.28377	0.21966	0.117797	-0.0451314	-0.61325	0.277298	0.304794	-0.0415082	protein_coding	hypothetical protein	2.81491	2.75228	3.55377	3.5333	3.38374	3.02239	2.03859	3.7793	3.85202	3.02999	529.953	430.356	315.047	641.866	601.587	436.506
TGME49_243530	TGGT1_243530	-1.2837	0.49136	-0.552764	0.602555	-0.590248	0.0440005	-0.20615	0.702606	protein_coding	pentatricopeptide repeat domain-containing protein	3.47907	3.21608	4.28182	4.12848	2.48405	5.53281	2.42034	3.75668	3.15865	5.93013	242.618	560.962	227.373	399.058	301.322	607.535
TGME49_316120	TGGT1_316120	-1.28364	0.606456	0.977183	-0.682744	-0.834803	0.539705	0.377268	-0.376609	protein_coding	hypothetical protein	0.317081	0.266347	0.354354	0.341895	0.594062	0.187994	0.169188	0.43867	0.391958	0.232434	30.4461	9.63485	8.67102	22.4822	20.0882	11.9124
TGME49_262960	TGGT1_262960	-1.28355	0.117345	-0.249769	-0.180066	-0.110373	-0.0819789	0.1066	0.515588	protein_coding	U1 snRNP-associated protein Usp106, putative	54.3848	54.3425	70.8227	69.7513	51.7795	54.3426	57.0322	58.1658	66.2881	88.0143	1488.06	1679.67	1609.92	1719.89	1894.63	2723.7
TGME49_265320	TGGT1_265320	-1.28342	0.353	-0.621813	0.0754046	0.00641334	0.242063	-0.300724	0.598656	protein_coding	hypothetical protein	20.1203	19.6756	26.0707	25.2521	14.4853	23.4861	22.3894	26.3621	18.0961	33.754	612.729	993.46	947.068	1115.12	765.465	1427.79
TGME49_230490	TGGT1_230490	-1.28341	0.110258	0.0843964	-0.335775	-0.288598	0.359176	0.216329	-0.0355274	protein_coding	phosphatidylinositol-4-phosphate 5-kinase	16.4538	16.311	21.0662	20.9338	19.5916	14.6415	15.1282	23.7021	21.4677	18.0289	2517.52	2020.11	1899.92	3008.11	2656.92	2421.63
TGME49_306035	TGGT1_306035	-1.28337	0.479063	-0.800748	0.0253152	0.235525	0.827037	0.0146806	-0.30181	protein_coding	hypothetical protein	1.93021	1.84592	2.50627	2.369	1.20044	2.12819	2.46201	3.70982	2.11256	1.69643	32.0799	49.2373	49.4637	90.3256	56.455	33.0338
TGME49_233670	TGGT1_233670	-1.28329	0.777682	0.160852	-0.516995	-0.18363	1.31898	1.39101	-2.17022	protein_coding	hypothetical protein	0.783922	0.769678	1.55191	0.987721	0.974749	0.609313	0.767703	2.17533	2.28669	0.193718	8.56298	5.35269	6.74412	19.1098	20.0882	1.70178
TGME49_313120	TGGT1_313120	-1.28326	0.0410773	-0.046448	-0.218529	-0.27474	0.358956	0.166474	0.0142885	protein_coding	DNA-directed RNA polymerase, alpha subunit	5.61526	5.60241	7.22389	7.18934	6.14539	5.45441	5.24598	8.13932	7.12271	6.40963	780.126	667.981	658.404	1254.15	920.325	795.201
TGME49_202770	TGGT1_202770	-1.28199	0.0337155	-0.303438	-0.248539	0.0144072	0.28305	0.163087	0.0914324	protein_coding	RNA recognition motif-containing protein	126.318	125.725	161.42	161.177	115.35	119.824	143.78	173.208	159.388	151.665	13967	15542.2	16736.5	21444.1	19014.7	19582.9
TGME49_229390	TGGT1_229390	-1.28184	0.521842	-0.760381	0.624184	-0.401134	-0.344496	0.19359	0.688235	protein_coding	hypothetical protein	16.2836	14.9353	19.9674	19.1448	9.98241	26.0634	12.805	13.3177	19.3379	27.2466	567.059	1480.55	727.402	756.525	1098.51	1547.77
TGME49_285200	TGGT1_285200	-1.28166	0.246915	-0.0714237	0.0853601	-0.550953	0.294156	-0.177915	0.420775	protein_coding	cleavage and polyadenylation specifity factor protein	6.73298	6.61986	8.6155	8.48439	7.13237	7.95116	5.11542	9.18934	6.62486	10.0323	409.12	454.979	291.924	538.448	380.618	570.096
TGME49_229630	TGGT1_229630	-1.28162	0.152203	0.010502	-0.21955	-0.327901	0.116857	0.510954	-0.0908619	protein_coding	eIF2 kinase IF2K-A (incomplete catalytic triad)	23.1694	23.0575	30.004	29.5509	26.2938	22.4182	20.7962	28.3054	37.1967	24.5098	9059.63	7801.01	7183.45	9939.36	12807.8	8552.29
TGME49_207120	TGGT1_207120	-1.2813	0.156028	0.0798062	-0.163609	-0.452611	0.288108	0.338804	-0.090498	protein_coding	Sad1/UNC family protein	3.57043	3.53036	4.56222	4.52345	4.22346	3.56774	2.92008	4.87948	5.05399	3.7532	978.082	841.443	678.266	1140.97	1171.46	878.968
TGME49_244600	TGGT1_244600	-1.28117	0.15811	0.124141	-0.392856	-0.267484	0.446324	0.0103529	0.0795222	protein_coding	hypothetical protein	15.3869	15.2044	19.656	19.4795	18.7562	13.1073	14.2973	23.4494	17.3337	18.185	1171.22	862.854	901.786	1529.91	1075.25	1168.27
TGME49_242310	TGGT1_242310	-1.28111	0.727896	0.0483292	-1.0265	0.442076	1.60497	0.269887	-1.33876	protein_coding	hypothetical protein	0.528989	0.48624	0.851764	0.622929	0.569106	0.27017	0.747692	1.67413	0.663573	0.217589	17.1737	9.33898	24.9313	57.8698	21.188	7.5214
TGME49_266940	TGGT1_266940	-1.28103	0.0758003	-0.0483283	-0.0331722	-0.454464	0.239815	0.0610611	0.235089	protein_coding	DHHC zinc finger domain-containing protein	11.5644	11.4627	14.7082	14.6841	12.5464	12.6789	9.46804	15.32	13.5347	15.2699	1163.61	1184.02	879.626	1427.62	1256.04	1414.18
TGME49_258910	TGGT1_258910	-1.28086	0.498197	-0.286204	-0.32277	0.0732965	1.03075	0.0664501	-0.561519	protein_coding	hypothetical protein	0.475405	0.471677	0.670445	0.604154	0.437764	0.426808	0.561643	1.09064	0.558984	0.361711	36.1548	31.0456	44.3185	88.8045	53.9208	34.8865
TGME49_243460	TGGT1_243460	-1.28075	0.211342	0.146049	-0.44691	-0.234621	0.459234	0.191891	-0.115642	protein_coding	hypothetical protein	227.156	223.847	290.487	286.692	280.317	185.845	215.306	348.279	289.367	233.815	37936.8	25651.2	29005.5	47600.4	38978.4	32270
TGME49_215270	TGGT1_215270	-1.28074	0.857859	2.08409	-1.30978	-1.30978	-1.30978	-1.30978	3.15504	protein_coding	hypothetical protein	0.350377	0	0.736077	0	1.05113	0	0	0	0	2.20823	8.0312	0	0	0	0	16.8721
TGME49_314840	TGGT1_314840	-1.28046	0.286787	-0.525951	0.358333	-0.367379	0.102969	0.0530886	0.378938	protein_coding	ubiquitin carboxyl-terminal hydrolase	8.85355	8.53031	10.9778	10.9227	6.7038	12.3742	7.48266	10.3668	10.0145	12.5522	1127.46	2081.13	1247.66	1743.49	1684.23	2111.06
TGME49_293210	TGGT1_293210	-1.28046	0.124906	-0.130151	-0.00857756	-0.396265	-0.105592	0.275461	0.365124	protein_coding	hypothetical protein	13.7738	13.6888	17.6988	17.528	14.1537	15.3981	11.7696	14.3967	18.7487	19.9509	143.668	156.299	119.467	146.134	190.309	202.512
TGME49_202210	TGGT1_202210	-1.27945	0.729019	-0.575943	-0.405795	0.448459	1.85729	-0.0887672	-1.23525	protein_coding	nucleoside diphosphate kinase	0.218962	0.20813	0.371578	0.196801	0.157932	0.177701	0.321252	0.852996	0.221373	0.0403652	6.66009	7.49377	12.5248	35.9715	8.45817	1.70178
TGME49_232080	TGGT1_232080	-1.27941	0.613837	0.261941	-0.6167	-0.178464	-0.228101	1.35701	-0.595683	protein_coding	hypothetical protein	2.47392	2.39917	3.68798	3.06953	3.25401	1.76979	2.39797	2.31687	6.95131	1.79576	1889.56	1039.49	1395.07	1343.31	4021.86	1047.44
TGME49_228380	TGGT1_228380	-1.27933	0.301532	-0.0511891	0.0123004	-0.494191	0.633987	-0.243941	0.143034	protein_coding	hypothetical protein	7.29064	7.20556	9.50974	9.21828	7.86592	8.21981	5.78619	12.6476	6.88217	8.99946	827.754	864.995	608.898	1330.94	724.231	947.04
TGME49_312830	TGGT1_312830	-1.27923	0.283387	-0.350711	0.165069	-0.34727	-0.215914	0.167574	0.581253	protein_coding	hypothetical protein	7.18205	7.07788	9.28698	9.05423	6.27773	8.97569	6.29272	6.89256	8.99129	11.9771	470.964	673.369	472.089	517.09	674.539	898.539
TGME49_273290	TGGT1_273290	-1.27885	0.0454577	-0.110752	-0.187827	-0.233697	0.402058	0.000696095	0.129522	protein_coding	Mpv17 / PMP22 family protein	13.33	13.3217	17.1531	17.0365	13.9518	13.226	12.8121	19.9068	15.0723	16.4801	786.842	777.211	738	1176.94	890.223	992.988
TGME49_310190	TGGT1_310190	-1.27864	0.21381	0.123409	-0.206711	-0.448608	0.371846	0.329354	-0.169291	protein_coding	PIK3R4 kinase-related protein (incomplete catalytic triad)	8.26352	8.1544	10.5723	10.4265	10.0442	7.98986	6.75649	11.9317	11.5854	8.19981	2162.63	1754.61	1479.85	2636.03	2479.3	1781.76
TGME49_248110	TGGT1_248110	-1.2784	0.0485567	-0.143538	-0.107691	-0.280278	0.398486	0.0132408	0.119781	protein_coding	hypothetical protein	43.5097	43.4526	55.9088	55.5497	44.4774	45.5964	40.4554	64.7597	49.5832	53.3834	5926.53	6043.19	5233.44	8558.96	6531.82	7121.94
TGME49_265500	TGGT1_265500	-1.27835	0.221703	0.0137448	-0.0669343	-0.47823	-0.0353152	0.560148	0.00658651	protein_coding	chloride transporter, chloride channel (ClC) family protein	6.08502	6.01983	7.83813	7.69544	6.87142	6.4977	4.88593	6.64168	10.0353	6.83741	820.143	769.717	569.397	861.067	1193.66	812.599
TGME49_205200	TGGT1_205200	-1.27824	0.464081	-0.699586	0.582864	-0.414513	-0.15598	0.146582	0.540633	protein_coding	hypothetical protein	19.0839	17.6821	23.0504	22.602	12.3096	29.9433	14.9989	17.9426	22.1292	29.0795	1563.22	3802.55	1904.73	2278.57	2810.23	3692.86
TGME49_289930	TGGT1_289930	-1.27811	0.697193	0.632438	-1.57372	0.410267	0.632008	0.669044	-0.770036	protein_coding	phosphoenolpyruvate carboxykinase, putative	0.343966	0.2839	0.398646	0.362855	0.497544	0.107823	0.426532	0.497396	0.51033	0.188211	31.3976	9.63485	42.3916	43.8402	43.3481	11.9124
TGME49_263410	TGGT1_263410	-1.27809	0.454703	-0.113398	-0.764278	0.346696	0.724809	0.0168189	-0.210648	protein_coding	scavenger receptor cysteine-rich domain-containing protein	2.50432	2.38636	3.17317	3.04998	2.49391	1.58835	3.4307	4.45868	2.72948	2.33134	252.132	160.581	346.841	450.767	275.948	235.696
TGME49_231370	TGGT1_231370	-1.27803	0.555143	-0.179904	0.661912	-1.0129	-0.327089	0.299783	0.558195	protein_coding	phospholipase, patatin family protein	4.80192	4.30429	5.67786	5.50102	4.29552	7.69888	2.41135	3.8789	5.98985	7.16483	682.184	1222.56	384.415	631.749	953.659	1144.45
TGME49_203310	TGGT1_203310	-1.27797	0.020387	-0.157715	-0.268736	-0.104328	0.340124	0.0873771	0.103277	protein_coding	dense granule protein GRA7	1189.18	1187.85	1523	1518.03	1203.77	1114.61	1249.15	1699.84	1426.67	1442.48	117019	106460	121780	175155	141388	136739
TGME49_305790	TGGT1_305790	-1.27795	0.63323	-0.696202	1.00801	-0.842551	-0.161639	-0.171173	0.863556	protein_coding	hypothetical protein	3.14523	2.61983	3.55558	3.34801	1.8279	5.95623	1.65157	2.64772	2.63028	5.38873	195.997	658.381	184.018	310.254	287.578	593.921
TGME49_265130	TGGT1_265130	-1.27791	0.54323	-0.483913	-0.580944	0.534176	0.756681	-0.580944	0.354945	protein_coding	hypothetical protein	0.107857	0	0.148014	0	0.106957	0	0.216613	0.252735	0	0.191307	0.951442	0	1.92689	2.24822	0	1.70178
TGME49_296231	TGGT1_296231	-1.27789	0.174148	-0.067127	-0.0791807	-0.384344	-0.185345	0.273912	0.442084	protein_coding	hypothetical protein	213.374	212.3	275.759	271.297	229.082	227.176	183.865	211.059	290.171	326.046	12808.3	12547.8	10579.6	12303.4	16136.1	18150.3
TGME49_206670	TGGT1_206670	-1.27754	0.21365	0.131186	-0.329972	-0.331266	0.384492	0.333868	-0.188307	protein_coding	hypothetical protein	35.5056	35.0907	45.5248	44.8297	43.438	31.5535	31.5252	51.7753	49.99	34.8091	6838.96	5142.87	4881.78	8422.94	7906.28	5619.27
TGME49_249410	TGGT1_249410	-1.27746	0.124697	-0.460917	0.0910181	-0.160026	0.0790129	0.352744	0.098168	protein_coding	hypothetical protein	56.9809	56.2943	72.1886	71.914	46.2263	67.7701	56.9464	67.2085	81.2504	68.1068	3569.48	5233.05	4397.27	5189.68	6273.96	5259.05
TGME49_240050	TGGT1_240050	-1.27726	0.224237	-0.0102385	0.0605764	-0.579918	-0.100898	0.329935	0.300543	protein_coding	hypothetical protein	12.8362	12.5974	16.2351	16.0902	14.1364	14.8476	9.52463	13.2754	17.8954	17.5345	2875.26	3146.31	2007.82	2768.68	3730.05	3791.56
TGME49_254230	TGGT1_254230	-1.27724	0.0890821	-0.167722	-0.124812	-0.237017	-0.0795874	0.154798	0.454341	protein_coding	hypothetical protein	18.9274	18.9177	24.4426	24.1625	19.0334	19.608	18.1408	20.2324	23.8015	29.2938	1701.18	1691.45	1601.25	1861.52	1997.19	2368.88
TGME49_206460	TGGT1_206460	-1.27707	0.229292	-0.389642	-0.366125	0.226512	0.341264	0.30275	-0.114758	protein_coding	hypothetical protein	41.026	40.2008	51.8491	51.3392	34.6775	35.2474	53.1531	57.5536	56.0375	41.9562	4253.85	3153.89	3701.42	7920.19	5262.42	3957.09
TGME49_294700	TGGT1_294700	-1.27684	0.130502	-0.0297162	-0.327865	-0.17129	0.472758	0.151897	-0.0957828	protein_coding	polynucleotide 5'-hydroxyl-kinase	19.1971	19.129	24.7463	24.4247	21.1746	17.2212	19.1954	29.9968	24.0152	20.2268	1850.55	1423.82	1660.98	2920.43	2195.95	1652.43
TGME49_248450	TGGT1_248450	-1.27676	0.0749489	-0.171513	-0.171228	-0.185997	0.0393245	0.0189233	0.470491	protein_coding	zinc finger, C3HC4 type (RING finger) domain-containing protein	34.3037	34.3033	44.27	43.7972	34.416	34.4228	34.0722	39.8317	39.2724	53.706	1643.14	1758.89	1593.54	1998.66	1870.31	2585.85
TGME49_208718	TGGT1_208718	-1.2764	0.317512	-0.0903864	-0.508925	0.0711969	0.630017	0.152497	-0.2544	protein_coding	protein tyrosine phosphatase type IVA A, putative	72.0976	71.1012	93.6472	90.7532	75.4502	56.4505	84.3921	124.315	89.2844	67.3422	2234.94	1734.27	2492.44	3683.7	2628.38	2086.38
TGME49_292235	TGGT1_292235	-1.27633	0.127483	-0.0798778	-0.0547513	-0.393376	0.445624	-0.0630617	0.145443	protein_coding	hypothetical protein	6.76987	6.73238	8.68392	8.59276	7.19623	7.32266	5.79072	10.3585	7.2806	8.41266	849.638	899.252	678.266	1275.86	848.989	996.391
TGME49_203690	TGGT1_203690	-1.27633	0.144756	-0.0281048	-0.00703677	-0.492855	0.352365	-0.0341601	0.209792	protein_coding	AP2 domain transcription factor AP2VIIa-5	14.3883	14.2223	18.2623	18.1523	15.7576	15.9894	11.4179	20.5127	15.6916	18.5825	2704.95	2782.33	1931.71	3597.15	2700.27	3223.17
TGME49_227850	TGGT1_227850	-1.2763	0.245072	-0.010495	-0.29654	-0.220909	0.639865	0.0751809	-0.187101	protein_coding	peptidyl-prolyl cis-trans isomerase, cyclophilin-type domain-containing protein	7.57372	7.54676	9.91851	9.63191	8.46403	6.94175	7.31537	13.2848	8.9819	7.48882	473.818	393.958	395.976	813.854	521.235	427.146
TGME49_235350	TGGT1_235350	-1.27602	0.160568	-0.113286	-0.0883601	-0.325822	0.0338541	-0.0585789	0.552193	protein_coding	cwfj family protein	25.514	25.4457	33.0578	32.4692	26.573	27.0361	22.933	29.4262	27.6	42.1473	1939.04	2013.68	1606.06	2267.33	1917.89	3097.24
TGME49_301222	TGGT1_301222	-1.27585	0.0379076	0.0338907	-0.200893	-0.360181	0.198647	0.171886	0.156651	protein_coding	DNA repair protein Rad4 domain-containing protein	7.04699	7.00247	8.93473	8.93408	8.09753	6.88138	6.16205	9.07714	8.91032	8.81672	1064.66	877.842	771.72	1197.18	1140.8	1134.24
TGME49_232240	TGGT1_232240	-1.27572	0.538604	-0.771946	0.527117	-0.282144	-0.519499	0.356016	0.690456	protein_coding	hypothetical protein	3.43077	3.19843	4.32458	4.08031	2.11561	5.20586	2.97085	2.52017	4.62366	5.82992	150.328	341.502	216.775	182.106	323.525	388.005
TGME49_273080	TGGT1_273080	-1.27564	0.219676	0.00347937	-0.102889	-0.427418	0.545729	0.138765	-0.157666	protein_coding	hypothetical protein	5.83008	5.78437	7.52874	7.37876	6.54888	6.08341	4.85796	9.53675	7.1927	5.85676	81.824	76.0082	60.6971	119.155	89.8681	73.1765
TGME49_231930	TGGT1_231930	-1.27487	0.31702	-0.0100368	-0.328972	-0.186523	0.71652	-0.287437	0.0964485	protein_coding	hypothetical protein	6.57605	6.54914	8.70526	8.34933	7.34339	5.88691	6.49784	12.151	6.05886	7.90591	372.014	356.489	321.791	664.348	303.437	453.524
TGME49_321540	TGGT1_321540	-1.27486	0.266332	-0.36545	-0.0104316	-0.149623	-0.288832	0.241259	0.573079	protein_coding	hypothetical protein	50.2927	50.0382	65.6936	63.7916	43.8552	56.0909	50.9321	46.2472	66.7819	84.0517	5046.5	6233.08	5973.72	5427.85	7741.56	9434.57
TGME49_294600	TGGT1_294600	-1.27459	0.493319	-0.493866	-0.493866	0.462689	0.422152	0.596757	-0.493866	protein_coding	Toxoplasma gondii family D protein	0.0813261	0.0481153	0.143407	0.104705	0.0319414	0.0179698	0.194067	0.18869	0.212966	0.0285657	1.90288	1.07054	11.5614	11.2411	12.6873	1.70178
TGME49_314280	TGGT1_314280	-1.27424	0.0176943	-0.19193	-0.24688	-0.0856389	0.319303	0.0594275	0.145718	protein_coding	AAR2 protein	12.6587	12.645	16.1584	16.1127	12.4959	12.0289	13.4513	17.81	14.8742	15.791	802.065	770.788	848.796	1194.93	964.232	999.795
TGME49_306570	TGGT1_306570	-1.27418	0.752247	0.0806455	-1.21085	0.605849	1.37973	0.687183	-1.54256	protein_coding	hypothetical protein	1.09178	0.963557	1.65165	1.22775	1.15019	0.469884	1.65528	2.83031	1.75128	0.373367	82.7754	38.5394	116.577	237.187	153.304	30.632
TGME49_202310	TGGT1_202310	-1.27415	0.352291	-0.0618958	-0.480413	0.0180142	0.699353	0.143413	-0.31847	protein_coding	O-sialoglycoprotein endopeptidase	28.891	28.5727	37.9525	36.4058	30.8979	23.1176	32.6576	52.3706	35.6232	25.8638	2064.63	1492.33	2137.89	3564.55	2347.14	1683.06
TGME49_311510	TGGT1_311510	-1.27411	0.515466	-0.448398	0.439278	-0.51512	-0.568442	0.699728	0.392955	protein_coding	eIF2 kinase IF2K-B	30.6088	29.1736	39.6438	37.1705	24.1331	44.6509	23.0424	22.2063	53.4852	43.24	5777.15	10695.8	5514.77	5376.61	12815.2	10363
TGME49_315100	TGGT1_315100	-1.27385	0.466413	-0.16692	-0.334369	-0.0225025	0.903908	0.187428	-0.567544	protein_coding	hypothetical protein	0.881856	0.878435	1.2177	1.11899	0.883122	0.786346	0.976101	1.85512	1.12899	0.668992	92.2899	77.0788	106.943	200.091	123.701	67.2202
TGME49_223840	TGGT1_223840	-1.27372	0.262757	0.0770737	-0.284043	-0.316607	0.614517	0.104855	-0.195797	protein_coding	ATP-citrate lyase, putative	41.0074	40.6869	53.2587	51.8238	48.4388	37.7126	36.8709	70.304	49.3806	40.0914	3718.23	2946.12	2822.9	5409.21	3783.97	3126.17
TGME49_206640	TGGT1_206640	-1.27347	0.0661087	0.0462167	-0.189674	-0.379688	0.288129	0.169725	0.0652911	protein_coding	hypothetical protein	37.3173	37.0453	47.2701	47.176	43.1658	36.6547	32.1314	51.0461	47.024	43.7403	4692.51	4191.16	3525.25	5710.47	5099.22	4952.17
TGME49_251390	TGGT1_251390	-1.27341	0.364635	-0.197101	0.261209	-0.58716	-0.276364	0.270531	0.528886	protein_coding	rieske [2fe-2s] domain-containing protein	12.6575	12.297	16.0725	15.6592	12.1046	16.6309	9.237	11.4575	16.7387	20.0214	132.25	228.025	123.321	130.397	189.252	271.434
TGME49_299670	TGGT1_299670	-1.27304	0.00149832	-0.255528	-0.164836	-0.102055	0.180448	0.161734	0.180236	protein_coding	hypothetical protein	127.988	127.867	162.783	162.78	120.853	128.694	134.418	163.493	161.386	163.469	5731.55	6506.33	6122.73	8653.43	7791.54	8186.79
TGME49_324800	TGGT1_324800	-1.27292	0.263609	0.110895	-0.527925	-0.10519	0.353744	0.376698	-0.208223	protein_coding	tryptophanyl-tRNA synthetase	84.1947	82.8204	107.203	105.424	100.907	64.8063	86.8707	119.406	121.321	80.883	428.149	276.199	365.146	505.849	509.605	353.97
TGME49_252465	TGGT1_252465	-1.27274	0.0440433	-0.21751	-0.200583	-0.103811	0.0936879	0.399949	0.0282665	protein_coding	radical SAM domain-containing protein	4.90374	4.90076	6.27769	6.23738	4.75506	4.81118	5.14497	5.89978	7.29507	5.63822	363.451	347.925	341.06	483.367	485.288	371.839
TGME49_257610	TGGT1_257610	-1.27257	0.67738	0.0978102	-0.284259	-0.335171	1.03013	0.842139	-1.35065	protein_coding	hypothetical protein	0.680847	0.674601	1.07226	0.858478	0.814389	0.62491	0.603242	1.55413	1.36426	0.298403	76.1153	61.0207	56.8433	151.755	133.216	28.0793
TGME49_214940	TGGT1_214940	-1.27249	0.0576866	-0.232845	-0.276731	-0.0119098	0.359288	0.159544	0.00265322	protein_coding	MIC2-associated protein M2AP	763.258	760.76	973.046	968.062	730.268	708.388	851.119	1100.86	958.524	859.754	56649.5	57426.3	64081.4	87658.4	73056.9	70092.2
TGME49_263785	TGGT1_263785	-1.27235	0.146723	0.00188576	0.0207716	-0.543906	0.131254	0.105782	0.284213	protein_coding	phosphatidate cytidylyltransferase	8.41465	8.28349	10.5554	10.5395	9.35588	9.47916	6.40892	10.2336	10.0545	11.3782	513.779	528.846	356.475	571.047	560.354	634.763
TGME49_294330	TGGT1_294330	-1.27208	0.455015	0.281512	-0.834969	0.0326798	0.0655846	0.648534	-0.193342	protein_coding	EGF family domain-containing protein	0.442289	0.420313	0.551273	0.53467	0.576199	0.265753	0.484916	0.496103	0.743117	0.414598	53.2807	23.5518	45.282	55.0813	67.6654	38.29
TGME49_292070	TGGT1_292070	-1.27181	0.388201	0.255687	-0.382512	-0.393497	0.530259	0.385186	-0.395124	protein_coding	hypothetical protein	31.831	31.1047	41.049	39.5592	41.88	26.9085	26.7044	50.6595	45.8131	26.6743	1038.02	666.946	661.888	1255.63	1135.51	661.141
TGME49_289850	TGGT1_289850	-1.27144	0.740114	0.591493	-1.47283	0.361654	1.16912	0.583187	-1.23262	protein_coding	hypothetical protein	0.283063	0.222959	0.386044	0.312979	0.418239	0.074304	0.356645	0.624177	0.415838	0.118117	18.0774	3.21162	15.4151	26.9786	17.9736	5.10533
TGME49_204870	TGGT1_204870	-1.2714	0.715243	0.239384	-1.01648	0.257479	1.72791	-0.608458	-0.599829	protein_coding	hypothetical protein	0.182604	0.157129	0.312093	0.228104	0.238811	0.0671762	0.241825	0.670108	0.132687	0.133483	7.61153	2.14108	7.70757	21.3581	4.22909	4.25445
TGME49_226250	TGGT1_226250	-1.27105	0.106287	-0.154627	-0.304548	-0.0598641	0.428117	0.183924	-0.0930017	protein_coding	DEAD (Asp-Glu-Ala-Asp) box polypeptide DDX3X	107.589	107.328	137.904	136.42	108.705	97.9758	116.085	162.807	137.456	113.449	6970.26	6618.07	7446.48	10598.1	8821.87	7790.74
TGME49_233710	TGGT1_233710	-1.27093	0.190423	-0.0690596	0.0966561	-0.546419	-0.0311282	0.319777	0.230173	protein_coding	inorganic anion transporter, sulfate permease (SulP) family protein	17.348	17.0522	21.7855	21.6721	18.3253	20.5559	13.1629	18.8135	23.994	22.5491	1503.28	1811.35	1077.13	1601.85	1966.53	1995.33
TGME49_318440	TGGT1_318440	-1.27082	0.115729	-0.0283552	0.0151641	-0.505455	0.255385	0.161139	0.102122	protein_coding	helicase associated domain (ha2) protein	67.0456	66.1916	84.1987	84.1179	73.1661	75.4068	52.564	89.0685	83.436	80.0917	10473.5	10870.6	7559.36	13224	11971.9	11571.3
TGME49_214860	TGGT1_214860	-1.27058	0.6678	0.697113	-0.863147	-0.352203	1.17824	0.202401	-0.862406	protein_coding	hypothetical protein	6.10551	5.50013	8.19123	6.98838	10.0514	3.40833	4.85681	14.0301	7.13351	3.41008	26.7002	9.05382	12.9015	37.2692	18.9493	9.05846
TGME49_297400	TGGT1_297400	-1.27056	0.00664162	-0.279773	-0.0822884	-0.156138	0.142457	0.135531	0.240212	protein_coding	hypothetical protein	146.083	145.852	185.416	185.313	135.422	155.288	147.539	181.465	180.596	194.187	4984.6	6074.24	5417.46	6916.64	6736.93	7636.73
TGME49_239930	TGGT1_239930	-1.27055	0.0728102	-0.173244	0.00844374	-0.353373	0.00553977	0.342745	0.169889	protein_coding	beta-catenin family protein 1, putative	15.9612	15.8778	20.2656	20.1735	15.8721	18.0023	14.0091	17.9661	22.6967	20.1339	1162.01	1345.86	1008.44	1392.8	1705.6	1514.39
TGME49_313430	TGGT1_313430	-1.27049	0.339838	0.00981106	-0.287599	-0.240297	0.279423	0.640101	-0.40144	protein_coding	hypothetical protein	6.41801	6.39134	8.47499	8.12016	7.25323	5.90204	6.09876	8.74365	11.2271	5.45422	2415.71	1982.64	2036.73	3040.71	3740.63	1839.62
TGME49_232800	TGGT1_232800	-1.27035	0.238057	-0.376216	0.244226	-0.385845	0.118001	-0.0315846	0.431418	protein_coding	hypothetical protein	13.6752	13.3809	17.1535	16.9984	11.6197	17.8635	11.5424	16.367	14.755	20.3384	999.965	1537.29	993.313	1408.51	1269.78	1750.28
TGME49_211890	TGGT1_211890	-1.27007	0.423734	-0.0914476	0.063547	-0.489454	-0.352521	0.837954	0.0319217	protein_coding	RAP domain-containing protein	7.07722	6.98821	9.43251	8.87549	7.39181	8.23017	5.60969	6.16822	14.0776	8.05172	2209.25	2490.07	1673.51	1858.15	4202.65	2436.1
TGME49_305100	TGGT1_305100	-1.26994	0.631724	0.508547	-1.29534	0.269644	0.484379	0.559844	-0.527079	protein_coding	hypothetical protein	0.611517	0.536288	0.718585	0.681054	0.859761	0.246238	0.728552	0.845478	0.890881	0.419395	52.3293	14.9875	44.3185	49.4608	53.9208	25.5267
TGME49_318450	TGGT1_318450	-1.26993	0.678433	-0.381897	-0.952348	0.817114	1.23394	0.000440247	-0.71725	protein_coding	zinc finger, C3HC4 type (RING finger) domain-containing protein	18.3634	16.0487	23.8767	20.3808	13.8793	9.34641	31.8644	42.5386	18.091	11.0006	388.175	259.804	896.811	1197.23	494.348	283.273
TGME49_233380	TGGT1_233380	-1.26978	0.175362	-0.340848	0.14509	-0.321115	-0.0969954	0.266427	0.347442	protein_coding	hypothetical protein	377.332	372.639	477.309	473.171	331.549	464.333	336.115	392.604	505.075	534.249	33464.1	46992.4	33920.1	39715.9	50919.3	54186.3
TGME49_251570	TGGT1_251570	-1.26959	0.145704	-0.0198067	-0.223423	-0.273309	0.202247	0.458315	-0.144023	protein_coding	CAAX amino terminal protease family protein	4.90903	4.89466	6.30454	6.2142	5.43991	4.72386	4.56331	6.34507	7.57741	4.99113	434.809	405.734	417.172	626.128	652.337	415.234
TGME49_458640	TGGT1_458640	-1.26951	0.373901	-0.172133	-0.172133	-0.172133	-0.172133	0.860666	-0.172133	rRNA		0.0308801	0	0.0681997	0	0.0460298	0	0.0466106	0	0.204599	0	0.951442	0	0.963446	0	4.22909	0
TGME49_204440	TGGT1_204440	-1.2695	0.481916	-0.434221	0.342485	-0.424648	-0.419393	0.104872	0.830905	protein_coding	cyclic nucleotide-binding domain-containing protein	13.8387	13.384	18.1057	16.9909	11.1606	19.1205	11.2349	11.2759	16.217	26.8243	1907.64	3284.41	2028.05	1979.55	2823.97	4532.69
TGME49_288250	TGGT1_288250	-1.26918	0.394655	0.0276446	0.124198	-0.667696	0.359259	-0.343461	0.500055	protein_coding	hypothetical protein	1.87047	1.81868	2.38025	2.30824	2.08853	2.23309	1.2898	2.62825	1.61483	2.89768	247.375	270.846	150.298	313.626	190.309	348.865
TGME49_202790	TGGT1_202790	-1.26874	0.0813608	-0.311483	-0.245764	0.0421466	0.28566	0.258777	-0.0293365	protein_coding	dihydrouridine synthase (dus) protein	13.0388	12.9636	16.5261	16.4475	11.7665	12.3149	15.0349	17.7994	17.4708	14.3081	604.166	621.983	718.731	1006.08	858.504	758.142
TGME49_301380	TGGT1_301380	-1.26874	0.0378663	-0.135769	-0.180885	-0.198445	0.329816	0.22727	-0.0419872	protein_coding	elongation factor Tu GTP binding domain-containing protein	14.1446	14.1423	18.0471	17.9429	14.4989	14.0525	13.8825	20.0212	18.6475	15.4727	1429.07	1423.82	1358.46	2408.96	1922.12	1555.43
TGME49_229640	TGGT1_229640	-1.26868	0.0751165	-0.0766815	-0.131213	-0.3071	0.38654	-0.0486739	0.177128	protein_coding	hypothetical protein	17.8083	17.7676	22.7124	22.5414	18.9767	18.2728	16.1755	26.1616	19.3487	22.6269	1784.9	1809.21	1465.4	2570.84	1822.74	2221.67
TGME49_232970	TGGT1_232970	-1.26863	0.122809	-0.182062	-0.0903889	-0.24245	0.507123	-0.0469787	0.0547563	protein_coding	hypothetical protein	2.00272	2.00083	2.57501	2.53831	1.98642	2.11674	1.90499	3.20285	2.1814	2.34078	161.745	172.357	155.115	260.793	177.622	190.599
TGME49_311860	TGGT1_311860	-1.26783	0.253632	0.130041	-0.25802	-0.385569	0.303276	0.441193	-0.230921	protein_coding	hypothetical protein	13.5009	13.3422	17.2453	16.9157	16.4401	12.5628	11.4998	18.5376	20.3972	12.801	3016.07	2345.55	2112.84	3412.79	3743.8	2399.51
TGME49_213060	TGGT1_213060	-1.26727	0.291957	0.064312	-0.382358	-0.194539	0.489056	0.346379	-0.32285	protein_coding	WD domain, G-beta repeat-containing protein	11.72	11.6254	15.1565	14.7326	13.6837	10.0402	11.4362	18.3681	16.6385	10.463	3647.75	2846.56	3215.04	4910.88	4686.95	3079.38
TGME49_240910	TGGT1_240910	-1.26689	0.100787	0.0140376	-0.317339	-0.208632	0.104582	0.417181	-0.00982932	protein_coding	hypothetical protein	16.0867	16.0125	20.4484	20.2861	18.1993	14.4644	15.5964	19.3781	24.0665	17.9007	2690.11	2136.84	2247.72	3128.39	3543.97	2662.43
TGME49_293650	TGGT1_293650	-1.26678	0.136378	-0.278856	-0.216622	-0.0162638	-0.153198	0.273645	0.391294	protein_coding	hypothetical protein	3.30959	3.2995	4.23313	4.17972	3.06093	3.19586	3.67199	3.33949	4.48924	4.87067	211.22	220.531	253.386	230.442	309.781	336.101
TGME49_205550	TGGT1_205550	-1.26666	0.0540517	-0.262854	0.0693078	-0.318	0.113687	0.160004	0.237856	protein_coding	AGC kinase	9.60841	9.5395	12.091	12.0833	8.94806	11.2647	8.61248	11.6166	11.9956	12.6607	908.627	1154.04	873.846	1211.79	1204.23	1307.82
TGME49_258240	TGGT1_258240	-1.26658	0.25165	0.140431	-0.127279	-0.524566	0.140759	0.471568	-0.100914	protein_coding	chromodomain helicase DNA binding protein CHD1/SWI2/SNF2	25.9809	25.5279	32.7667	32.3332	31.6669	26.3037	19.972	31.6741	39.8371	26.7888	4623.06	4087.32	2918.28	4747.11	5747.33	4179.57
TGME49_227310	TGGT1_227310	-1.26633	0.608439	0.40694	-0.577241	-0.340683	1.18166	-0.0206463	-0.650033	protein_coding	hypothetical protein	10.2384	9.79785	14.3019	12.4073	14.6186	7.38989	8.70661	25.0104	10.869	7.02628	787.794	398.24	469.198	1347.81	585.728	378.646
TGME49_270050	TGGT1_270050	-1.26611	0.420008	-0.855819	0.24864	0.09658	-0.110963	0.194353	0.427209	protein_coding	hypothetical protein	24.7476	23.4819	30.0755	29.7306	14.5996	31.3918	28.2515	24.4661	30.2325	35.528	320.636	689.427	620.459	537.324	663.967	780.265
TGME49_288685	TGGT1_288685	-1.2658	0.327994	-0.423479	-0.0349468	-0.0516544	-0.29989	0.147958	0.662013	protein_coding	Fe-S protein assembly co-chaperone HscB protein	21.0362	20.8792	27.4263	26.429	17.5153	22.9286	22.6646	19.0819	26.0278	37.1692	1483.26	2030.95	1907.64	1688.64	2219.43	3389.54
TGME49_298610	TGGT1_298610	-1.26576	0.0651166	-0.0587615	-0.236155	-0.215088	0.350328	0.223652	-0.0639751	protein_coding	GYF domain-containing protein	28.3768	28.3337	36.1184	35.8636	30.6048	27.0638	27.4619	40.6385	37.2224	30.4944	4593.56	4276.8	4127.4	6263.53	5651.12	4884.1
TGME49_242090	TGGT1_242090	-1.2655	0.0213038	-0.214672	-0.0474381	-0.247445	0.0473001	0.28467	0.177586	protein_coding	zinc finger (CCCH type) motif-containing protein	146.045	145.773	184.892	184.475	141.314	158.682	138.14	169.452	199.757	185.467	25102.8	28322.2	24468.6	30525.2	35587.8	33214.5
TGME49_271120	TGGT1_271120	-1.26511	0.480371	-0.135588	0.24471	-0.618017	-0.531007	0.647758	0.392144	protein_coding	endonuclease/exonuclease/phosphatase family protein	9.37422	9.10286	12.1879	11.5161	9.32022	12.1313	6.67115	7.08587	16.0412	13.4366	655.543	835.02	471.125	526.083	1184.14	913.855
TGME49_261530	TGGT1_261530	-1.2648	0.20086	0.15327	-0.392068	-0.269566	0.425653	0.168585	-0.0858749	protein_coding	eukaryotic aspartyl protease superfamily protein	1.68575	1.66321	2.12573	2.10363	2.08016	1.42539	1.55171	2.51242	2.10236	1.76241	127.493	87.7842	100.198	161.872	136.388	108.063
TGME49_225430	TGGT1_225430	-1.26422	0.300573	-0.103498	-0.0380639	-0.365812	-0.0347007	-0.155554	0.697628	protein_coding	Ras-related GTP binding A family protein	3.9979	3.97908	5.21346	5.03043	4.16426	4.35748	3.47195	4.36765	4.01668	7.25606	207.414	232.307	161.859	212.456	193.481	381.198
TGME49_321510	TGGT1_321510	-1.26417	0.156263	-0.132927	-0.237041	-0.137313	0.455926	0.24419	-0.192835	protein_coding	hypothetical protein	5.37113	5.36818	6.9028	6.78627	5.50445	5.12121	5.48774	8.27897	7.14887	5.28056	63.1581	55.9091	59.6222	99.4829	84.8892	67.1743
TGME49_236050	TGGT1_236050	-1.26408	0.430913	-0.572747	-0.251648	0.317259	0.671267	0.153428	-0.317559	protein_coding	fructose-bisphosphate aldolase, putative	9.20288	8.9028	11.7015	11.2539	6.72977	8.40738	12.4715	15.9399	11.1327	8.03192	287.684	360.907	535.367	684.259	477.899	344.789
TGME49_299995	TGGT1_299995	-1.26398	0.722342	-0.326946	-0.649354	0.469344	1.62675	0.0966511	-1.21644	protein_coding	hypothetical protein	14.1644	13.4065	23.0498	16.9455	12.0161	9.60968	20.8675	46.5462	16.1168	6.48631	116.076	109.195	164.749	457.512	175.507	136.993
TGME49_277230	TGGT1_277230	-1.26388	0.650299	-1.28096	0.903151	-0.128987	-0.38897	0.507955	0.387806	protein_coding	hypothetical protein	12.2673	10.2422	13.411	12.9449	4.73848	21.5338	10.5297	8.79333	16.374	15.0656	275.82	1253.45	612.92	511.846	953.105	876.945
TGME49_226080	TGGT1_226080	-1.26353	0.0219824	-0.0401278	-0.216485	-0.249581	0.141626	0.294395	0.0701714	protein_coding	polyA polymerase	7.17491	7.16016	9.06628	9.04709	7.82774	6.92704	6.76994	8.87871	9.87047	8.44967	711.679	618.771	630.094	913.9	903.967	787.072
TGME49_259830	TGGT1_259830	-1.26334	0.0375961	-0.350899	0.00953936	-0.164497	0.138505	0.240469	0.126883	protein_coding	diacylglycerol kinase catalytic domain-containing protein	58.3652	58.0631	73.3994	73.3531	51.1715	65.6948	58.2292	71.8379	77.0988	71.2615	2180.7	2902.23	2477.02	3147.5	3271.2	3138.08
TGME49_273020	TGGT1_273020	-1.26321	0.198226	-0.035103	0.0610463	-0.531587	0.342995	0.221393	-0.058744	protein_coding	hypothetical protein	5.14653	5.06724	6.44384	6.401	5.55831	5.94137	3.93991	7.22373	6.63981	5.46797	38.0577	40.6805	26.9765	49.4608	45.4627	37.4391
TGME49_314760	TGGT1_314760	-1.26291	0.100465	-0.198173	-0.329682	0.02273	-0.0130775	0.395989	0.122214	protein_coding	hypothetical protein	4.21606	4.19452	5.33476	5.29729	4.10877	3.7508	4.78862	4.67123	6.20258	5.13048	50.4264	46.0332	58.7702	57.3295	76.1235	62.9658
TGME49_209850	TGGT1_209850	-1.26288	0.252799	0.140958	-0.452859	-0.193175	0.401131	0.300172	-0.196228	protein_coding	RNA recognition motif-containing protein	22.4568	22.1388	28.4008	27.9586	27.4326	18.1765	21.7612	32.8539	30.6334	21.7152	3297.7	2208.52	2594.56	3991.71	3687.76	2634.35
TGME49_267730	TGGT1_267730	-1.2628	0.137643	-0.348917	0.138158	-0.294186	0.200359	0.317022	-0.0124351	protein_coding	hypothetical protein	5.95573	5.88614	7.46595	7.43305	5.19355	7.27928	5.39436	7.59999	8.24009	6.55776	606.945	852.595	625.273	917.51	978.165	770.647
TGME49_203300	TGGT1_203300	-1.26279	0.687504	0.155061	-0.839369	0.179392	1.23837	0.419656	-1.15311	protein_coding	hypothetical protein	115.866	110.285	171.298	139.267	137.994	69.2639	140.341	292.394	165.772	55.7265	12201.5	6124.31	12409	25853.5	14657.5	4927.34
TGME49_213610	TGGT1_213610	-1.26277	0.0787223	-0.208419	-0.0317658	-0.264696	-0.00893314	0.104129	0.409684	protein_coding	hypothetical protein	89.2662	89.0528	113.316	112.453	86.6101	97.8918	83.2966	99.4534	107.561	132.934	7604.87	8844.79	7226.81	8979.38	9406.54	12023.9
TGME49_224660	TGGT1_224660	-1.26235	0.201957	-0.2544	0.158417	-0.40819	0.153892	-0.0692722	0.419552	protein_coding	transcription factor s-ii (tfiis), central domain-containing protein	14.2819	14.0823	17.9485	17.7768	13.2642	17.6584	11.923	17.6031	15.0803	21.1622	1526.55	2032.27	1372.2	2025.91	1735.57	2435.52
TGME49_201785	TGGT1_201785	-1.26187	0.0591781	-0.208788	-0.304381	0.00982394	0.285988	0.222785	-0.0054283	protein_coding	hypothetical protein	325.731	324.364	410.821	409.305	315.274	295.061	366.857	444.253	425.211	362.999	12094.7	11232.1	14075.9	17511.4	16444.8	13868.6
TGME49_246200	TGGT1_246200	-1.26184	0.700443	0.528374	-1.16327	0.131603	0.902501	0.687907	-1.08712	protein_coding	zinc finger (CCCH type) motif-containing protein	1.63837	1.46618	2.16904	1.85007	2.37544	0.735376	1.80428	3.0787	2.65319	0.775233	194.094	62.0912	144.517	249.552	212.512	64.6676
TGME49_253680	TGGT1_253680	-1.26179	0.203141	-0.553185	-0.0113596	0.0613359	-0.0170544	0.171979	0.348284	protein_coding	hypothetical protein	38.8126	38.15	48.3946	48.1373	29.2054	42.5176	44.7149	42.3501	48.2791	54.5547	217.88	343.643	331.425	312.502	352.071	421.19
TGME49_323000	TGGT1_323000	-1.2617	0.272393	0.0563116	-0.110573	-0.448789	0.0904497	0.577703	-0.165102	protein_coding	KRUF family protein	2.12804	2.10607	2.71974	2.65722	2.45981	2.19111	1.73321	2.51871	3.53066	2.10984	228.346	203.402	160.896	233.815	327.754	194.854
TGME49_306250	TGGT1_306250	-1.26169	0.226919	-0.450158	0.20004	-0.252919	0.270484	-0.0999933	0.332546	protein_coding	hypothetical protein	10.1843	10.0005	12.7252	12.6176	8.22221	12.9038	9.42678	13.5495	10.4809	14.1451	510.924	801.833	585.775	841.957	651.279	878.968
TGME49_234540	TGGT1_234540	-1.26167	0.473752	-0.103498	-0.599834	0.20033	0.854632	-0.329154	-0.0224755	protein_coding	hypothetical protein	11.7901	11.4943	15.445	14.502	12.0171	8.51898	14.8341	23.3467	10.2771	12.7113	705.018	537.41	837.235	1578.25	712.601	865.354
TGME49_309100	TGGT1_309100	-1.26166	0.254972	-0.546577	0.109319	-0.0657334	0.424317	-0.123795	0.20247	protein_coding	hypothetical protein	15.2404	14.9715	19.1169	18.889	11.5133	18.1403	16.0675	22.5667	15.4337	19.3502	991.235	1561.79	1383.33	1942.87	1328.76	1665.94
TGME49_243490	TGGT1_243490	-1.26139	0.0239156	-0.21486	-0.167615	-0.120043	0.117347	0.0420378	0.343134	protein_coding	BCS1 family isoform 9, putative	16.3865	16.3806	20.7449	20.6623	15.8517	16.3794	16.9285	19.9563	18.9413	23.3372	874.375	914.24	840.125	1121.86	940.972	1258.46
TGME49_295710	TGGT1_295710	-1.26136	0.503531	0.0964875	-0.342801	-0.256152	-0.189195	1.03495	-0.343293	protein_coding	HECT-domain (ubiquitin-transferase) domain-containing protein	11.3531	11.2527	15.6474	14.1937	13.5121	9.96515	10.582	11.0847	25.8958	9.96175	6855.14	5125.74	5378.92	5698.1	13082.7	5112.99
TGME49_257800	TGGT1_257800	-1.2613	0.325653	-0.160636	0.0632781	-0.405001	-0.36385	0.477536	0.388673	protein_coding	polynucleotide adenylyltransferase	8.35766	8.28489	10.789	10.4497	8.32413	9.72173	7.02712	7.23045	12.9553	12.1814	493.798	614.489	414.282	444.023	748.548	759.844
TGME49_319670	TGGT1_319670	-1.26124	0.211154	-0.177923	-0.124312	-0.200021	-0.113868	0.00606484	0.610059	protein_coding	hypothetical protein	24.5185	24.5125	31.7006	30.9161	24.3347	25.256	23.9648	25.4395	27.6447	42.0177	999.965	1046.99	954.775	1048.79	1075.25	1695.82
TGME49_309890	TGGT1_309890	-1.2611	0.200297	-0.0393261	0.105673	-0.568368	0.0826793	0.318915	0.100426	protein_coding	hypothetical protein	9.80736	9.61998	12.166	12.1317	10.5126	11.6241	7.28539	11.4403	13.4757	11.5819	2303.41	2515.15	1571.4	2476.31	2911.64	2506.66
TGME49_269690	TGGT1_269690	-1.26081	0.0993465	-0.313357	0.0597912	-0.247954	-0.0415816	0.239915	0.303186	protein_coding	hypothetical protein	117.3	116.54	147.711	146.934	105.31	136.395	110.194	127.14	154.533	161.461	6968.36	9125.27	7278.84	8626.41	10282	10933.1
TGME49_241175	TGGT1_241175	-1.26074	0.393098	-0.260152	-0.535686	0.294438	0.315312	0.506982	-0.320894	protein_coding	hypothetical protein	27.9952	27.1872	35.2675	34.2759	25.4896	21.0581	37.4379	37.9835	43.3804	24.4387	211.22	174.498	310.23	314.75	359.472	202.512
TGME49_313475	TGGT1_313475	-1.26037	0.409339	0.355294	-0.0595274	-0.796535	-0.0715463	0.17886	0.393455	protein_coding	hypothetical protein	1.1891	1.12896	1.43523	1.42291	1.62137	1.21621	0.729705	1.20612	1.43473	1.66483	51.3779	38.5394	23.1227	38.2197	45.4627	52.7551
TGME49_224270	TGGT1_224270	-1.26029	0.251725	0.105202	-0.186385	-0.419444	0.382351	0.346505	-0.22823	protein_coding	hypothetical protein	13.5666	13.4167	17.2139	16.9089	16.2013	13.2365	11.262	19.6327	19.1509	12.8581	3861.9	3176.29	2685.12	4761.72	4573.76	3085.32
TGME49_214920	TGGT1_214920	-1.26014	0.378662	-0.107665	-0.429993	0.0372858	0.647106	0.259919	-0.406654	protein_coding	GPI-anchored wall transfer protein GWT1, putative	25.9805	25.7486	33.8933	32.4468	26.8258	21.4547	29.6611	45.2649	34.6104	21.8046	3437.91	2622.88	3750.41	8259.08	5363.27	2652.9
TGME49_244900	TGGT1_244900	-1.2598	0.667379	-0.546526	0.593258	-0.546526	-0.336299	-0.546526	1.38262	protein_coding	dynein light chain type 1, putative	0.0897689	0	0.165505	0	0.0489586	0.220348	0	0.115687	0	0.380829	0.951442	4.28215	0	2.24822	0	0.850889
TGME49_236070	TGGT1_236070	-1.25976	0.278553	-0.526229	-0.0727467	0.0992599	-0.185816	0.221816	0.463716	protein_coding	pyrroline-5-carboxylate reductase	113.66	111.838	143.285	140.888	87.1609	119.353	134.466	110.356	146.388	173.111	1947.6	2521.12	2717.88	2577.58	2974.1	3690.31
TGME49_226480	TGGT1_226480	-1.25969	0.481878	0.114452	-0.8889	0.274838	-0.0960972	0.622403	-0.0266963	protein_coding	DNA topoisomerase family protein	2.95704	2.79051	3.60871	3.51519	3.39055	1.69134	3.78923	2.93014	4.82146	3.07454	180.774	109.195	189.799	161.872	266.432	172.73
TGME49_293258	TGGT1_293258	-1.25959	0.536876	-0.329662	-0.339561	0.16979	0.956928	0.19224	-0.649735	protein_coding	hypothetical protein	1.52286	1.50159	2.09034	1.89139	1.341	1.33183	1.89574	3.27138	1.92547	1.07418	156.036	152.016	221.593	384.445	223.084	120.826
TGME49_310770	TGGT1_310770	-1.25947	0.362559	-0.226892	-0.334483	0.0621518	0.694753	0.154741	-0.350271	protein_coding	hypothetical protein	95.6826	95.0289	125	119.686	91.1272	84.5785	111.342	172.62	118.722	83.658	2840.05	2839.07	3487.68	7352.79	4289.35	3174.67
TGME49_217680	TGGT1_217680	-1.25946	0.0815983	-0.0636819	-0.125228	-0.310293	0.186275	0.369154	-0.0562265	protein_coding	hypothetical protein	103.804	103.534	131.342	130.396	111.174	106.531	93.7057	132.205	150.072	111.75	20056.2	19254.4	16696.9	25688.5	27607.2	20204.6
TGME49_458510	TGGT1_458510	-1.25929	0.373901	-0.166308	-0.166308	-0.166308	0.831541	-0.166308	-0.166308	rRNA		0	0	0.0978721	0	0	0	0	0.199702	0.0939143	0	0	0	0	2.24822	1.05727	0
TGME49_256788	TGGT1_256788	-1.25916	0.616741	-0.531143	0.563594	-0.531143	1.11946	-0.531143	-0.0896272	protein_coding	intraflagellar transport 52 (Protein NGD5) family protein	0.109473	0.085424	0.178046	0.153224	0.0379628	0.213574	0.0768835	0.313965	0.0843708	0.135803	0.951442	5.35269	1.92689	7.86876	2.11454	3.40356
TGME49_314695	TGGT1_314695	-1.25877	0.209068	-0.441153	-0.107049	0.0501817	0.108615	0.481757	-0.092352	protein_coding	hypothetical protein	66.0808	65.4321	83.5087	82.3639	54.0709	68.1615	76.0099	79.1517	102.515	68.8594	5038.35	7406.61	7151.14	7853.31	9783.21	7948.35
TGME49_312420	TGGT1_312420	-1.25872	0.0135899	-0.127506	-0.0959969	-0.274436	0.245007	0.196472	0.0564602	protein_coding	hypothetical protein	155.795	155.571	196.119	195.821	159.776	163.304	144.305	206.847	200.004	181.506	17012.7	17594.3	15304.3	22397.9	21176.1	19589.2
TGME49_268178	TGGT1_268178	-1.25864	0.541478	-0.633462	0.357332	-0.221673	-0.626426	0.404531	0.719698	protein_coding	hypothetical protein	154.545	148.481	200.911	186.885	107.382	213.398	142.854	107.907	220.495	274.33	2820.07	5604.27	3751.66	2833.88	5790.68	7204.48
TGME49_211660	TGGT1_211660	-1.25862	0.356459	0.199262	0.0856177	-0.782651	0.24721	0.0197984	0.230762	protein_coding	hypothetical protein	6.32162	6.05776	7.64376	7.62444	7.80268	7.21163	3.95056	8.06636	6.89001	7.97492	106.561	98.4895	53.953	110.163	94.0972	108.914
TGME49_288850	TGGT1_288850	-1.25832	0.342869	-0.456264	0.397457	-0.43844	0.403749	0.115855	-0.0223578	protein_coding	hypothetical protein	19.1009	18.349	23.2668	23.0889	15.0023	27.1115	15.1888	27.23	22.304	20.2664	169.357	228.025	160.896	308.006	199.824	259.521
TGME49_223095	TGGT1_223095	-1.25794	0.205587	-0.279722	-0.284548	0.0676754	0.385967	-0.203516	0.314144	protein_coding	hypothetical protein	11.6815	11.6035	14.8295	14.5965	10.7205	10.6847	13.6393	17.0062	11.302	16.1803	408.169	406.805	519.298	647.486	430.31	616.044
TGME49_229750	TGGT1_229750	-1.25777	0.0134568	-0.102982	-0.0786451	-0.314669	0.177518	0.197643	0.121136	protein_coding	hypothetical protein	19.2067	19.1558	24.0996	24.0935	20.0032	20.3435	17.2733	24.2962	24.6375	23.365	1645.99	1690.38	1385.44	2053.75	1945.38	1866
TGME49_309200	TGGT1_309200	-1.25768	0.567642	-0.673679	0.527077	-0.349545	-0.372507	-0.0611303	0.929783	protein_coding	zinc finger (CCCH type) motif-containing protein	27.2253	25.5297	34.6997	32.1082	17.9487	41.2569	22.4702	22.1154	27.4428	54.541	1042.78	2396.94	1305.47	1284.86	1594.37	3168.71
TGME49_217530	TGGT1_217530	-1.25683	0.382434	-0.323636	-0.384226	0.213178	0.441327	0.44391	-0.390554	protein_coding	hypothetical protein	50.5353	49.6356	64.5671	62.3835	44.4639	42.6352	64.5067	75.5587	75.6941	42.4486	2668.39	2599.27	3836.82	4598.65	4570.5	2626.05
TGME49_264790	TGGT1_264790	-1.25681	0.331132	0.271254	-0.176338	-0.589567	0.246122	0.401498	-0.152969	protein_coding	hypothetical protein	3.41035	3.31094	4.21451	4.16123	4.47963	3.28476	2.46666	4.40227	4.90286	3.3384	1371.03	1014.87	769.794	1369.16	1511.9	1026.17
TGME49_220920	TGGT1_220920	-1.25672	0.292855	-0.0919825	0.182209	-0.584727	-0.0679257	0.105178	0.457248	protein_coding	hypothetical protein	2.76519	2.70106	3.4343	3.39449	2.84096	3.43562	2.01899	2.88873	3.25699	4.15719	364.607	440.924	259.115	370.738	418	533.531
TGME49_237020	TGGT1_237020	-1.25666	0.133129	-0.258397	0.126994	-0.362984	0.123139	0.030006	0.341242	protein_coding	exonuclease	29.622	29.2999	36.9726	36.8199	27.4593	35.8677	25.5391	35.772	33.5357	41.6101	2915.22	3637.69	2749.68	4072.64	3609.52	4199.14
TGME49_254680	TGGT1_254680	-1.25641	0.717041	-1.64964	0.612853	0.542828	0.972807	-0.175513	-0.303334	protein_coding	hypothetical protein	0.667962	0.540952	0.739443	0.679658	0.193256	0.927282	0.883349	1.19006	0.536896	0.491374	3.80577	19.2697	18.3055	24.7304	10.5727	10.2107
TGME49_223880	TGGT1_223880	-1.25612	0.299915	0.183016	-0.0962791	-0.580199	0.0340919	0.489455	-0.0300846	protein_coding	zinc finger, C3HC4 type (RING finger) domain-containing protein	23.9586	23.4091	29.7972	29.4046	29.7847	24.5424	17.5486	26.8635	36.8333	25.6947	6781.88	5768.06	3988.67	6317.49	8458.17	6086.41
TGME49_313760	TGGT1_313760	-1.25609	0.0847914	-0.183159	0.0106618	-0.320921	0.364568	0.132769	-0.0039185	protein_coding	hypothetical protein	39.5837	39.4072	49.7776	49.4992	38.9001	44.4935	35.3574	56.8634	48.4233	44.0461	5933.19	7024.87	5297.03	8711.84	7294.12	7029.19
TGME49_241840	TGGT1_241840	-1.25591	0.26153	-0.119621	-0.481691	0.108209	0.425306	0.258516	-0.190718	protein_coding	hypothetical protein	31.1371	30.707	39.1761	38.5653	31.6743	24.6441	37.0929	46.2111	41.1659	30.1512	2338.64	1982.64	2741.97	3534.2	3057.63	2447.16
TGME49_232590	TGGT1_232590	-1.25552	0.407342	-0.427189	0.286546	-0.351783	-0.219635	0.0188618	0.693199	protein_coding	glutamate-cysteine ligase, catalytic subunit domain-containing protein	51.4595	50.1545	65.3548	62.97	41.7951	68.5458	44.0377	48.262	56.9377	90.8648	3166.4	5335.56	3387.48	3834.33	4333.76	7000.26
TGME49_214220	TGGT1_214220	-1.25543	0.210561	-0.249798	-0.478923	0.236451	0.242047	0.0379415	0.21228	protein_coding	hypothetical protein	2245.41	2196.88	2763.33	2758.03	2070.17	1766.17	2899.89	2911.16	2527.11	2851.71	17423.8	15222	24775	24944	21429.8	24709.8
TGME49_321710	TGGT1_321710	-1.25539	0.787115	-0.698497	-0.528345	0.73463	1.95653	0.190627	-1.65495	protein_coding	hypothetical protein	0.312134	0.28106	0.546501	0.293997	0.194053	0.218344	0.524004	1.22226	0.359396	0.0578482	2.85433	3.21162	7.70757	20.2339	5.28636	0.850889
TGME49_285540	TGGT1_285540	-1.25538	0.101999	-0.0248692	-0.23729	-0.230034	0.189635	0.390495	-0.0879357	protein_coding	DNA-directed DNA polymerase	4.34419	4.33392	5.4907	5.44074	4.77291	4.11944	4.14021	5.53803	6.36532	4.56876	494.75	450.697	415.245	611.515	699.914	490.112
TGME49_224670	TGGT1_224670	-1.25515	0.186693	0.0483177	0.00777569	-0.547889	0.0430249	0.297632	0.151139	protein_coding	DnaJ domain-containing protein	5.68189	5.58652	7.03036	7.01193	6.47194	6.2926	4.28113	6.44824	7.69282	6.95003	1309.18	1346.74	878.663	1356.8	1559.48	1477.99
TGME49_211640	TGGT1_211640	-1.2551	0.105646	-0.0576213	-0.105072	-0.329018	0.271518	0.321267	-0.101073	protein_coding	hypothetical protein	13.1848	13.1413	16.6307	16.4937	14.146	13.6883	11.7202	17.7711	18.3946	13.7263	2551.77	2496.5	2094.53	3250.92	3328.29	2488
TGME49_259100	TGGT1_259100	-1.25496	0.699769	0.604762	-1.34057	0.244339	-0.855085	0.515911	0.83064	protein_coding	hypothetical protein	1.55432	1.34266	1.88576	1.68499	2.28735	0.593923	1.7817	0.831524	2.15073	2.67503	12.3687	3.21162	9.63446	4.49643	11.63	14.4651
TGME49_315910	TGGT1_315910	-1.25487	0.125878	-0.330555	0.161016	-0.32176	0.235229	0.069068	0.187003	protein_coding	hypothetical protein	18.0787	17.8434	22.4171	22.3911	15.8953	22.3484	15.9925	23.5281	20.9685	22.7546	1542.29	2168.91	1553.08	2283.06	2036.3	2209.76
TGME49_459130	TGGT1_459130	-1.2547	0.568573	-0.335246	0.179487	-0.335246	-0.335246	1.1615	-0.335246	rRNA		0.0476243	0	0.0940683	0	0	0.142873	0	0	0.282205	0	0	1.07054	0	0	2.11454	0
TGME49_268320	TGGT1_268320	-1.25465	0.310014	0.14434	-0.25463	-0.380633	0.627213	-0.0245963	-0.111694	protein_coding	hypothetical protein	18.689	18.46	23.8007	23.1608	22.853	17.3317	15.8822	31.9376	20.3277	19.1368	2664.99	2027.6	1852.71	3743.28	2376.75	2249.75
TGME49_275755	TGGT1_275755	-1.25459	0.134684	-0.256821	0.00196062	-0.235959	0.41176	-0.118294	0.197353	protein_coding	hypothetical protein	27.5273	27.4347	34.8078	34.4193	25.7182	30.771	26.0928	40.8793	28.3101	35.2339	473.78	589.768	573.064	831.056	548.392	626.16
TGME49_309160	TGGT1_309160	-1.25416	0.536004	0.085851	-0.743999	0.168065	0.844289	0.136126	-0.490331	protein_coding	IgA-specific metalloendopeptidase	0.846266	0.814898	1.097	1.02201	0.968553	0.544896	1.02535	1.63846	1.0029	0.649644	41.8634	23.5518	44.3185	70.8188	43.3481	28.0793
TGME49_203320	TGGT1_203320	-1.25372	0.35193	0.206401	-0.19395	-0.501773	0.145187	0.574355	-0.230221	protein_coding	zinc finger in N-recognin protein	7.56826	7.41614	9.54218	9.29776	9.58101	7.25928	5.86448	9.18299	12.3645	7.07905	3314.82	2516.84	2018.42	3294.76	4262.92	2453.11
TGME49_313180	TGGT1_313180	-1.25319	0.0147956	-0.182329	-0.0291309	-0.276949	0.124491	0.135733	0.228184	protein_coding	cell-cycle-associated protein kinase PRP4, putative	100.703	100.449	125.948	125.882	99.0988	110.201	92.8079	122.583	123.542	131.718	12962.4	14333.4	11937.1	16347.9	15942.6	17203.3
TGME49_250060	TGGT1_250060	-1.25313	0.32999	-0.29497	0.307918	-0.501256	0.113567	-0.0960809	0.470822	protein_coding	DNA-directed RNA polymerase I RPA12	5.63466	5.47217	6.94938	6.85735	4.99302	7.58317	4.32778	6.62743	5.73106	8.48965	231.2	351.137	200.397	306.882	265.375	393.111
TGME49_314885	TGGT1_314885	-1.25269	0.739726	1.14048	-0.164166	-1.46386	-0.846873	0.864815	0.46961	protein_coding	hypothetical protein	3.24509	2.51427	3.52868	3.14961	6.20372	2.5114	1.02016	1.56459	5.12472	3.89674	53.0101	21.4596	8.71717	13.3692	43.7902	33.2972
TGME49_263610	TGGT1_263610	-1.25259	0.166218	-0.0335574	0.0224837	-0.476289	-0.0442309	0.330143	0.20145	protein_coding	hypothetical protein	7.59449	7.50759	9.45776	9.4039	8.20923	8.53439	6.03986	8.14872	10.563	9.66155	2094.12	2227.79	1558.86	2125.69	2692.87	2522.89
TGME49_237010	TGGT1_237010	-1.2525	0.401396	-0.239478	-0.275236	0.0274999	0.817369	-0.0616337	-0.268522	protein_coding	hypothetical protein	26.221	26.1041	34.5756	32.6953	24.7461	24.1403	29.7766	51.4813	27.9926	24.2529	2175	2304.87	2536.75	4743.74	2480.36	2387.59
TGME49_217720	TGGT1_217720	-1.25216	0.200831	-0.32534	0.127801	-0.289091	-0.136351	0.243131	0.379849	protein_coding	hypothetical protein	18.1213	17.9328	22.7061	22.4547	16.0155	21.9255	16.423	18.2571	23.7502	26.111	783.988	1048.06	770.757	818.351	1074.19	1259.32
TGME49_294902	TGGT1_294902	-1.25188	0.30554	-0.267608	0.133649	-0.352183	-0.257202	0.200051	0.543293	protein_coding	hypothetical protein	6.79116	6.71629	8.6237	8.40797	6.24241	8.24409	5.88698	6.2876	8.6324	10.9511	470.964	621.983	444.149	474.374	651.279	826.213
TGME49_235010	TGGT1_235010	-1.2517	0.529172	-1.06746	0.125769	0.455863	0.327461	0.0373891	0.120977	protein_coding	hypothetical protein	1.36757	1.24737	1.56698	1.56133	0.665899	1.52267	1.91414	1.75114	1.43219	1.51762	29.4947	67.4439	84.7833	77.5635	63.4363	67.2202
TGME49_320200	TGGT1_320200	-1.25102	0.233459	-0.327406	-0.281437	0.124187	0.392764	0.285536	-0.193645	protein_coding	SAG-related sequence SRS16A	8.76954	8.68072	11.0238	10.8597	7.738	7.98853	10.5821	12.7474	11.8343	8.48975	369.159	381.112	504.846	608.143	564.583	405.023
TGME49_319960	TGGT1_319960	-1.25101	0.317252	0.0766815	-0.156524	-0.4048	0.317275	-0.321358	0.488724	protein_coding	hypothetical protein	4.64936	4.60656	5.92436	5.76286	5.43364	4.62263	3.8918	6.41973	4.12353	7.22983	39.0091	33.1867	27.9399	46.0884	29.6036	51.9042
TGME49_219620	TGGT1_219620	-1.25093	0.131777	-0.0941848	-0.192526	-0.197794	0.474453	0.108845	-0.0987931	protein_coding	hypothetical protein	8.00097	7.99657	10.141	10.0032	8.37854	7.82645	7.79792	12.4264	9.64465	8.35182	837.269	767.576	790.026	1406.26	1027.67	827.915
TGME49_289110	TGGT1_289110	-1.2507	0.551766	-0.277453	0.571929	-0.778581	-0.230166	-0.0441201	0.758391	protein_coding	hypothetical protein	4.27974	3.96633	5.19576	4.9607	3.65969	6.59377	2.58577	3.78163	4.30214	7.50351	295.898	533.128	209.068	305.757	347.842	606.684
TGME49_234390	TGGT1_234390	-1.25056	0.14623	-0.077544	-0.209018	-0.197298	0.507589	-0.0450764	0.0213483	protein_coding	hypothetical protein	22.6643	22.6449	28.7491	28.3189	23.9983	21.908	22.0867	36.0017	24.5445	25.701	1342.48	1253.6	1183.11	2086.34	1352.25	1498.42
TGME49_224730	TGGT1_224730	-1.25041	0.0566762	-0.0518659	-0.236063	-0.195676	0.12103	-0.00214808	0.364723	protein_coding	hypothetical protein	21.1012	21.0692	26.4944	26.3452	22.728	20.0038	20.5717	25.6217	23.5249	30.3366	1413.84	1252.53	1278.49	1755.86	1500.27	1833.67
TGME49_313030	TGGT1_313030	-1.2502	0.241091	0.0151671	-0.321457	-0.176957	0.565298	0.0756129	-0.157665	protein_coding	hypothetical protein	12.6832	12.6252	16.1398	15.784	14.2657	11.2969	12.487	20.8881	14.8761	12.6551	2357.67	1867.02	2063.7	3398.18	2378.86	2091.49
TGME49_294060	TGGT1_294060	-1.25005	0.166973	-0.0633634	-0.216553	-0.203061	0.258228	0.420698	-0.195948	protein_coding	hypothetical protein	18.0175	17.9965	22.8548	22.4965	19.2565	17.3166	17.4793	24.065	26.9336	17.5657	2774.4	2465.45	2442.34	3442.02	3846.35	2499.91
TGME49_232650	TGGT1_232650	-1.24991	0.671983	-0.947989	0.585332	-0.120083	-0.515002	-0.250776	1.24852	protein_coding	hypothetical protein	11.062	10.1003	14.7407	12.6244	5.85328	16.9424	10.3902	7.90208	9.49033	26.8296	242.618	702.273	430.66	311.378	393.305	1112.11
TGME49_251170	TGGT1_251170	-1.24985	0.0646795	-0.04083	-0.36566	-0.0761504	0.087965	0.310389	0.0842866	protein_coding	KRUF family protein	20.5595	20.4576	25.639	25.5691	22.2328	17.7505	21.6951	24.3089	28.361	24.247	2748.26	2212.38	2679.07	3085.26	3556.63	2920.43
TGME49_219730	TGGT1_219730	-1.24955	0.103969	-0.397824	-0.046839	-0.0374561	0.0884611	0.35288	0.0407784	protein_coding	hypothetical protein	116.471	115.709	145.254	144.585	98.1723	125.212	126.029	137.523	165.186	133.052	5620.17	7129.79	7188.27	7914.85	9436.15	7575.47
TGME49_246150	TGGT1_246150	-1.24908	0.5396	0.147394	-0.432222	-0.196462	0.515117	0.696446	-0.730274	protein_coding	hypothetical protein	22.567	22.2594	30.2876	27.8036	27.5535	18.4372	21.7103	35.5527	40.3142	14.9959	565.156	377.9	476.906	855.446	876.478	319.934
TGME49_286150	TGGT1_286150	-1.24897	0.297457	-0.251422	-0.0643924	-0.165297	-0.292387	0.156628	0.61687	protein_coding	PAN/Apple domain-containing protein	5.52837	5.52061	7.12552	6.89508	5.18296	5.90037	5.50179	5.03786	6.87722	9.46149	208.366	247.294	220.629	209.084	279.12	394.813
TGME49_270000	TGGT1_270000	-1.24896	0.010897	-0.257614	-0.160491	-0.0629838	0.220362	0.186308	0.0744178	protein_coding	NAD dependent epimerase/dehydratase family protein	22.4091	22.3752	27.9716	27.9457	20.9166	22.3732	23.9376	29.1324	28.4528	26.3295	853.443	939.933	1027.03	1356.8	1290.93	1056.8
TGME49_224620	TGGT1_224620	-1.24894	0.171784	-0.30186	0.0702719	-0.24947	-0.048536	0.0689423	0.460652	protein_coding	hypothetical protein	21.7929	21.6485	27.355	27.0377	19.6259	25.4011	20.3517	23.3931	25.3777	33.2942	1762.07	2481.51	1834.4	2122.32	2374.63	3352.5
TGME49_275450	TGGT1_275450	-1.24889	0.0304184	-0.228408	-0.0042108	-0.248347	0.0753411	0.272279	0.133346	protein_coding	hypothetical protein	59.4717	59.294	74.1741	74.0516	56.5607	66.0701	55.7844	69.8156	80.027	72.6798	3347.17	4000.6	3300.77	4263.74	4817.99	4388.89
TGME49_306550	TGGT1_306550	-1.24878	0.627746	-1.00357	0.797176	-0.274394	-0.0410504	-0.258809	0.780642	protein_coding	hypothetical protein	1.15044	1.00823	1.32409	1.25906	0.561953	1.95784	0.931542	1.09508	0.94166	1.93553	56.5432	196.996	93.7309	110.186	94.749	194.751
TGME49_290980	TGGT1_290980	-1.24859	0.365749	-0.0872229	-0.189937	-0.20329	-0.181204	-0.121811	0.783465	protein_coding	glycine C-acetyltransferase, putative	30.6367	30.6168	40.167	38.2278	32.2042	29.9911	29.7148	30.1732	31.4413	58.8865	1366.27	1271.8	1257.3	1302.84	1341.68	2576.49
TGME49_216760	TGGT1_216760	-1.24845	0.23979	-0.154659	-0.284551	-0.0409923	0.533245	0.178956	-0.231999	protein_coding	RNA pseudouridine synthase superfamily protein	10.8957	10.8699	13.889	13.5705	10.9107	9.97129	11.8051	17.5765	13.7493	10.3412	914.336	809.327	922.018	1645.69	1169.34	873.863
TGME49_204530	TGGT1_204530	-1.24822	0.191123	-0.197465	-0.425806	0.143468	0.382179	0.120528	-0.0229028	protein_coding	microneme protein MIC11	655.071	646.437	812.426	806.894	629.837	537.639	797.736	941.279	785.152	710.848	30033.9	26466.7	38088.9	45731.7	38186.7	35496.9
TGME49_286060	TGGT1_286060	-1.24797	0.44818	-0.313046	-0.341716	0.17539	0.822235	-0.315091	-0.0277717	protein_coding	tricarboxylate carrier protein	1.28955	1.27163	1.68236	1.58695	1.14347	1.12097	1.6042	2.51176	1.14185	1.39348	65.8866	80.9231	84.5333	133.729	63.391	82.8606
TGME49_254380	TGGT1_254380	-1.24793	0.0953251	-0.190718	-0.332291	0.0437094	0.350536	0.0267041	0.10206	protein_coding	ribosomal protein L11, putative	17.5408	17.4389	21.8644	21.7624	17.0687	15.4733	20.0803	24.839	19.845	20.9091	768.835	723.987	875.389	1189.87	897.969	981.091
TGME49_288510	TGGT1_288510	-1.24786	0.195158	-0.149457	0.174775	-0.504498	0.204626	0.0381009	0.236453	protein_coding	ubiquitin carboxyl-terminal hydrolase	12.4289	12.203	15.255	15.2276	12.2902	15.3873	9.60906	15.709	13.9965	16.0594	1438.58	1788.87	1106.04	1845.79	1627.14	1852.39
TGME49_305640	TGGT1_305640	-1.24756	0.149548	-0.0592356	0.00113275	-0.420569	0.131585	-0.0356068	0.382694	protein_coding	metallo-beta-lactamase domain-containing protein	5.53822	5.49366	6.9029	6.85369	5.88927	6.14093	4.58447	6.72209	5.98652	8.0001	672.669	722.614	527.969	840.833	657.623	890.881
TGME49_226990	TGGT1_226990	-1.24748	0.610886	-1.06424	0.483722	0.101996	-0.45107	0.190466	0.739128	protein_coding	hypothetical protein	17.4028	15.8463	20.8952	19.7679	8.464	24.7491	18.9954	12.9467	20.1967	29.5423	303.51	887.476	681.156	464.257	724.231	1059.36
TGME49_261230	TGGT1_261230	-1.24743	0.093696	-0.0480199	-0.0737678	-0.356644	0.269054	0.263778	-0.0544	protein_coding	ankyrin repeat-containing protein	96.9401	96.4965	121.018	120.372	104.247	102.403	84.1702	129.871	129.397	103.787	8867.44	8842.65	7180.56	11336.6	11024.2	9050.06
TGME49_266980	TGGT1_266980	-1.24722	0.632282	-1.08036	0.755428	-0.153145	-0.219121	-0.0862943	0.783495	protein_coding	hypothetical protein	0.611214	0.536506	0.703484	0.669142	0.283351	1.01147	0.538822	0.514736	0.564377	1.03134	9.02589	27.7593	17.1637	16.3965	15.7034	32.8525
TGME49_256880	TGGT1_256880	-1.24714	0.0524379	-0.149791	-0.0266844	-0.301454	0.193156	-0.0027318	0.287506	protein_coding	protein kinase domain-containing protein	9.15406	9.12644	11.4215	11.3819	9.18686	10.0052	8.27012	11.6521	10.1727	12.4396	986.645	1076.96	871.919	1246.64	1065.73	1334.19
TGME49_232830	TGGT1_232830	-1.24704	0.118032	-0.0473219	-0.217943	-0.212504	0.44877	0.084646	-0.0556475	protein_coding	vacuolar proton translocating ATPase subunit A, putative	103.398	103.241	130.181	128.746	111.57	99.1255	99.4999	157.357	122.257	110.928	6984.53	6370.77	6198.81	10058.5	7711.74	7230
TGME49_217050	TGGT1_217050	-1.24702	0.0169067	-0.193806	-0.0403393	-0.243589	0.14093	0.0784533	0.25835	protein_coding	ADA2-A transcriptional co-activator SAGA component	43.2334	43.1549	53.8876	53.8152	42.1334	46.8624	40.7043	53.1364	50.8844	57.642	3794.35	4351.74	3676.51	4901.11	4592.79	5386.13
TGME49_320190	TGGT1_320190	-1.24665	0.646551	0.46157	-1.03529	0.0966356	-0.428415	-0.15597	1.06147	protein_coding	SAG-related sequence SRS16B	9.02945	8.26829	11.4711	10.3077	12.7126	4.50437	9.87139	6.85997	8.28584	19.2674	395.8	140.241	307.339	213.581	257.974	599.877
TGME49_216660	TGGT1_216660	-1.24663	0.0888439	-0.340887	-0.0506219	-0.0855366	0.242988	0.290792	-0.0567346	protein_coding	hypothetical protein	12.8413	12.7909	16.0341	15.9454	11.2759	13.7889	13.4592	16.9011	17.4705	13.7306	931.462	1139.05	1111.82	1396.14	1443.18	1134.24
TGME49_220180	TGGT1_220180	-1.24635	0.248221	0.0523043	-0.117396	-0.411476	0.530482	-0.113019	0.0591045	protein_coding	hypothetical protein	7.93608	7.86751	9.98627	9.80569	9.10758	8.09689	6.60376	12.6867	8.12149	9.15061	154.134	137.029	111.76	214.705	137.445	154.862
TGME49_236120	TGGT1_236120	-1.24633	0.743849	0.0958479	-1.81653	1.24416	0.446016	-0.112048	0.142553	protein_coding	hypothetical protein	1.02571	0.740669	0.934756	0.923115	0.883676	0.234752	1.95871	1.12643	0.765086	0.912752	32.349	10.7054	71.295	38.2197	34.89	40.8427
TGME49_308880	TGGT1_308880	-1.24607	0.0426799	-0.159408	-0.0333094	-0.283368	0.0445315	0.314364	0.11719	protein_coding	ImpB/MucB/SamB family protein	11.2732	11.2451	14.0565	14.0122	11.2395	12.2661	10.3141	12.9461	15.6087	13.6148	1694.52	1868.09	1533.81	1995.29	2330.23	2072.77
TGME49_298980	TGGT1_298980	-1.24582	0.00170349	-0.176866	-0.103959	-0.194819	0.186808	0.0947262	0.194109	protein_coding	RNA pseudouridine synthase superfamily protein	28.2148	28.2042	35.1546	35.1374	27.8484	29.2919	27.504	35.8325	33.6169	36.0143	1954.26	2070.42	1866.2	2693.36	2348.2	2559.47
TGME49_218800	TGGT1_218800	-1.24569	0.228629	0.0983838	-0.0308648	-0.54293	0.285013	-0.0544925	0.244891	protein_coding	hypothetical protein	7.16569	7.04034	8.81732	8.77005	8.41229	7.69142	5.39336	9.57404	7.56648	9.31145	699.31	626.265	424.88	820.599	606.874	764.949
TGME49_246660	TGGT1_246660	-1.24551	0.482616	0.0240822	-0.541349	0.0421698	-0.541349	0.34616	0.670286	protein_coding	AP2 domain transcription factor AP2XII-3	0.120091	0.111458	0.146151	0.0978327	0.147983	0.0624399	0.14985	0.0218548	0.184998	0.2316	7.61153	3.21162	7.70757	1.12411	9.51544	11.9124
TGME49_246635	TGGT1_246635	-1.24549	0.799053	-0.0380016	-1.56776	1.1307	1.01208	1.03074	-1.56776	protein_coding	hypothetical protein	0.324639	0.18909	0.41278	0.232732	0.288737	0.0360734	0.649106	0.597874	0.605654	0.0348124	12.3687	1.07054	21.1958	29.2268	17.9736	1.70178
TGME49_235140	TGGT1_235140	-1.24547	0.0304933	-0.258067	-0.0568087	-0.160152	0.11081	0.0550724	0.309145	protein_coding	hypothetical protein	132.862	132.646	165.685	165.206	123.787	142.318	132.48	159.852	153.794	183.41	6368	7568.71	6790.37	8602.8	8005.66	9929.88
[truncated: 7,460 more rows]
